# Supplementary material for: Integrative Analysis of Proteome and Ubiquitylome Reveals Unique Features of Lysosomal and Endocytic Pathways in Gefitinib‐Resistant Non‐Small Cell Lung Cancer Cells
Source: Proteomics. 2018 Jul 8;18(15):1700388. doi: 10.1002/pmic.201700388 (PMC6099292; doi:10.1002/pmic.201700388)
Supplement: Supplementary file 7 — Supporting Information [file PMIC-18-na-s007.xlsx]

## Sheet: proteinGroups
Protein IDs	Majority protein IDs	Peptide counts (all)	Peptide counts (razor+unique)	Peptide counts (unique)	Protein names	Gene names	Fasta headers	Number of proteins	Peptides	Razor + unique peptides	Unique peptides	Sequence coverage [%]	Mol. weight [kDa]	Sequence length	Sequence lengths	PEP	Ratio H/L	Ratio H/L normalized	Ratio H/L count	Intensity	Intensity L	Intensity H
A0AV96	A0AV96	9	9	9	RNA-binding protein 47	RBM47	>sp|A0AV96|RBM47_HUMAN RNA-binding protein 47 OS=Homo sapiens GN=RBM47 PE=1 SV=2	1	9	9	9	19.1	64.098	593	593	2.0924e-43	0.45861	0.52841	15	2897900000	2072300000	825630000
A0AVT1	A0AVT1	3	3	3	Ubiquitin-like modifier-activating enzyme 6	UBA6	>sp|A0AVT1|UBA6_HUMAN Ubiquitin-like modifier-activating enzyme 6 OS=Homo sapiens GN=UBA6 PE=1 SV=1	1	3	3	3	5	117.97	1052	1052	1.9291e-19	1.1008	1.2962	4	573450000	286260000	287190000
A0FGR8	A0FGR8	17	17	17	Extended synaptotagmin-2	ESYT2	>sp|A0FGR8|ESYT2_HUMAN Extended synaptotagmin-2 OS=Homo sapiens GN=ESYT2 PE=1 SV=1	1	17	17	17	29.2	102.36	921	921	3.9351e-117	0.49371	0.57701	24	3233300000	2064300000	1169000000
A0MZ66	A0MZ66	2	2	2	Shootin-1	KIAA1598	>sp|A0MZ66|SHOT1_HUMAN Shootin-1 OS=Homo sapiens GN=KIAA1598 PE=1 SV=4	1	2	2	2	4.6	71.639	631	631	6.1225e-13	0.5741	0.67254	2	83311000	51320000	31991000
A0PJW6	A0PJW6	1	1	1	Transmembrane protein 223	TMEM223	>sp|A0PJW6|TM223_HUMAN Transmembrane protein 223 OS=Homo sapiens GN=TMEM223 PE=1 SV=1	1	1	1	1	5	22.049	202	202	0.010084	NaN	NaN	1	78270000	43630000	34641000
A0PK00	A0PK00	1	1	1	Transmembrane protein 120B	TMEM120B	>sp|A0PK00|T120B_HUMAN Transmembrane protein 120B OS=Homo sapiens GN=TMEM120B PE=2 SV=1	1	1	1	1	5	40.245	339	339	5.6092e-08	0.93215	1.0951	2	266960000	144270000	122700000
A1A5D9	A1A5D9	2	2	2	Bicaudal D-related protein 2	CCDC64B	>sp|A1A5D9|BICR2_HUMAN Bicaudal D-related protein 2 OS=Homo sapiens GN=CCDC64B PE=2 SV=2	1	2	2	2	6.1	56.833	508	508	1.9656e-12	NaN	NaN	1	137550000	63467000	74083000
A1L0T0	A1L0T0	7	7	7	Acetolactate synthase-like protein	ILVBL	>sp|A1L0T0|ILVBL_HUMAN Acetolactate synthase-like protein OS=Homo sapiens GN=ILVBL PE=1 SV=2	1	7	7	7	15.5	67.867	632	632	6.2819e-67	0.65049	0.72966	11	2085100000	1241800000	843380000
A2RRP1	A2RRP1	5	5	5	Neuroblastoma-amplified sequence	NBAS	>sp|A2RRP1|NBAS_HUMAN Neuroblastoma-amplified sequence OS=Homo sapiens GN=NBAS PE=1 SV=2	1	5	5	5	3.4	268.57	2371	2371	7.8022e-21	0.40777	0.43965	5	185890000	116070000	69816000
A2RU67	A2RU67	1	1	1	Uncharacterized protein KIAA1467	KIAA1467	>sp|A2RU67|K1467_HUMAN Uncharacterized protein KIAA1467 OS=Homo sapiens GN=KIAA1467 PE=1 SV=1	1	1	1	1	2.1	67.038	622	622	0.00097806	NaN	NaN	1	92462000	59799000	32663000
A3KMH1	A3KMH1	10	10	10	von Willebrand factor A domain-containing protein 8	VWA8	>sp|A3KMH1|VWA8_HUMAN von Willebrand factor A domain-containing protein 8 OS=Homo sapiens GN=VWA8 PE=1 SV=2	1	10	10	10	8.2	214.82	1905	1905	1.787e-54	0.58609	0.68616	11	764710000	462860000	301850000
A3KN83	A3KN83	2	2	2	Protein strawberry notch homolog 1	SBNO1	>sp|A3KN83|SBNO1_HUMAN Protein strawberry notch homolog 1 OS=Homo sapiens GN=SBNO1 PE=1 SV=1	1	2	2	2	2.4	154.31	1393	1393	6.0302e-36	0.33574	0.37129	3	97012000	58376000	38635000
A4D1E9	A4D1E9	3	3	3	GTP-binding protein 10	GTPBP10	>sp|A4D1E9|GTPBA_HUMAN GTP-binding protein 10 OS=Homo sapiens GN=GTPBP10 PE=1 SV=1	1	3	3	3	13.7	42.932	387	387	5.426e-38	0.53676	0.61957	3	548300000	348500000	199800000
A4D1S5	A4D1S5	1	1	1	Ras-related protein Rab-19	RAB19	>sp|A4D1S5|RAB19_HUMAN Ras-related protein Rab-19 OS=Homo sapiens GN=RAB19 PE=2 SV=2	1	1	1	1	6	24.4	217	217	0.01284	NaN	NaN	1	46339000	27571000	18768000
A5PLL7	A5PLL7	3	3	3	Transmembrane protein 189	TMEM189	>sp|A5PLL7|TM189_HUMAN Transmembrane protein 189 OS=Homo sapiens GN=TMEM189 PE=1 SV=3	1	3	3	3	9.6	31.135	270	270	4.9046e-09	0.38782	0.47542	6	349810000	244950000	104860000
A5YKK6	A5YKK6	11	11	11	CCR4-NOT transcription complex subunit 1	CNOT1	>sp|A5YKK6|CNOT1_HUMAN CCR4-NOT transcription complex subunit 1 OS=Homo sapiens GN=CNOT1 PE=1 SV=2	1	11	11	11	6.9	266.94	2376	2376	9.0812e-42	1.2329	1.3897	12	1140700000	580330000	560340000
A6NDB9	A6NDB9	1	1	1	Paralemmin-3	PALM3	>sp|A6NDB9|PALM3_HUMAN Paralemmin-3 OS=Homo sapiens GN=PALM3 PE=1 SV=2	1	1	1	1	2.5	71.695	673	673	3.8978e-05	NaN	NaN	1	109640000	63752000	45888000
A6NDG6	A6NDG6	3	3	3	Phosphoglycolate phosphatase	PGP	>sp|A6NDG6|PGP_HUMAN Phosphoglycolate phosphatase OS=Homo sapiens GN=PGP PE=1 SV=1	1	3	3	3	14.3	34.006	321	321	1.2266e-19	1.253	1.4491	3	336140000	139590000	196550000
A6NDJ8;Q86YS6	A6NDJ8;Q86YS6	2;2	2;2	2;2	Putative Rab-43-like protein ENSP00000330714;Ras-related protein Rab-43	RAB43	>sp|A6NDJ8|RB43L_HUMAN Putative Rab-43-like protein ENSP00000330714 OS=Homo sapiens PE=5 SV=3;>sp|Q86YS6|RAB43_HUMAN Ras-related protein Rab-43 OS=Homo sapiens GN=RAB43 PE=1 SV=1	2	2	2	2	18.8	20.21	181	181;212	3.5367e-16	0.69551	0.81958	2	691080000	363110000	327980000
A6NFI3	A6NFI3	4	4	4	Zinc finger protein 316	ZNF316	>sp|A6NFI3|ZN316_HUMAN Zinc finger protein 316 OS=Homo sapiens GN=ZNF316 PE=1 SV=1	1	4	4	4	6.9	108.44	1004	1004	3.4658e-16	0.30779	0.36319	5	377450000	203540000	173910000
A6NFY7	A6NFY7	1	1	1	Succinate dehydrogenase assembly factor 1, mitochondrial	SDHAF1	>sp|A6NFY7|SDHF1_HUMAN Succinate dehydrogenase assembly factor 1, mitochondrial OS=Homo sapiens GN=SDHAF1 PE=1 SV=1	1	1	1	1	13.9	12.806	115	115	7.8199e-09	0.55686	0.67943	3	63939000	39412000	24528000
A6NGZ7;Q9H1C4	A6NGZ7;Q9H1C4	1;1	1;1	1;1	Putative protein unc-93 homolog B1-like protein;Protein unc-93 homolog B1	UNC93B1	>sp|A6NGZ7|U93BL_HUMAN Putative protein unc-93 homolog B1-like protein OS=Homo sapiens PE=5 SV=3;>sp|Q9H1C4|UN93B_HUMAN Protein unc-93 homolog B1 OS=Homo sapiens GN=UNC93B1 PE=1 SV=2	2	1	1	1	4	27.223	249	249;597	0.0033955	0.71836	0.80602	2	577200000	213830000	363370000
P30046;A6NHG4	P30046;A6NHG4	2;2	2;2	2;2	D-dopachrome decarboxylase;D-dopachrome decarboxylase-like protein	DDT;DDTL	>sp|P30046|DOPD_HUMAN D-dopachrome decarboxylase OS=Homo sapiens GN=DDT PE=1 SV=3;>sp|A6NHG4|DDTL_HUMAN D-dopachrome decarboxylase-like protein OS=Homo sapiens GN=DDTL PE=2 SV=1	2	2	2	2	23.7	12.712	118	118;134	2.5446e-06	4.0504	5.0196	2	96408000	22916000	73492000
A6NHL2	A6NHL2	2	1	1	Tubulin alpha chain-like 3	TUBAL3	>sp|A6NHL2|TBAL3_HUMAN Tubulin alpha chain-like 3 OS=Homo sapiens GN=TUBAL3 PE=1 SV=2	1	2	1	1	5.8	49.908	446	446	6.2136e-07	NaN	NaN	1	452030000	174160000	277860000
A6NHR9	A6NHR9	9	9	9	Structural maintenance of chromosomes flexible hinge domain-containing protein 1	SMCHD1	>sp|A6NHR9|SMHD1_HUMAN Structural maintenance of chromosomes flexible hinge domain-containing protein 1 OS=Homo sapiens GN=SMCHD1 PE=1 SV=2	1	9	9	9	6.7	226.37	2005	2005	3.0006e-109	0.69528	0.84831	10	758250000	442730000	315520000
A6NJ78;P0C7V9	A6NJ78	4;1	4;1	4;1	Probable methyltransferase-like protein 15	METTL15	>sp|A6NJ78|MET15_HUMAN Probable methyltransferase-like protein 15 OS=Homo sapiens GN=METTL15 PE=2 SV=1	2	4	4	4	14.3	46.121	407	407;234	3.4567e-13	0.42224	0.48484	5	434260000	285940000	148320000
Q7Z3J3;A6NKT7	Q7Z3J3;A6NKT7	12;12	1;1	1;1	RanBP2-like and GRIP domain-containing protein 4;RanBP2-like and GRIP domain-containing protein 3	RGPD4;RGPD3	>sp|Q7Z3J3|RGPD4_HUMAN RanBP2-like and GRIP domain-containing protein 4 OS=Homo sapiens GN=RGPD4 PE=2 SV=3;>sp|A6NKT7|RGPD3_HUMAN RanBP2-like and GRIP domain-containing protein 3 OS=Homo sapiens GN=RGPD3 PE=2 SV=2	2	12	1	1	7.8	197.29	1758	1758;1758	2.787e-41	NaN	NaN	1	230420000	118730000	111690000
A6NL28	A6NL28	1	1	1	Putative tropomyosin alpha-3 chain-like protein		>sp|A6NL28|TPM3L_HUMAN Putative tropomyosin alpha-3 chain-like protein OS=Homo sapiens PE=5 SV=2	1	1	1	1	6.3	26.269	223	223	8.6221e-14	0.92165	1.0063	4	4305600000	2256700000	2048900000
A8CG34;Q96HA1	A8CG34	3;1	3;1	3;1	Nuclear envelope pore membrane protein POM 121C	POM121C	>sp|A8CG34|P121C_HUMAN Nuclear envelope pore membrane protein POM 121C OS=Homo sapiens GN=POM121C PE=1 SV=2	2	3	3	3	4.6	125.06	1229	1229;1249	1.0259e-18	0.51946	0.59729	4	167530000	114950000	52578000
A8MPV3	A8MPV3	1	1	1	Putative uncharacterized protein ENSP00000344348		>sp|A8MPV3|YR010_HUMAN Putative uncharacterized protein ENSP00000344348 OS=Homo sapiens PE=2 SV=2	1	1	1	1	4.1	46.262	395	395	0.002301	NaN	NaN	1	75736000	71170000	4565200
P62308;A8MWD9	P62308;A8MWD9	1;1	1;1	1;1	Small nuclear ribonucleoprotein G;Small nuclear ribonucleoprotein G-like protein	SNRPG	>sp|P62308|RUXG_HUMAN Small nuclear ribonucleoprotein G OS=Homo sapiens GN=SNRPG PE=1 SV=1;>sp|A8MWD9|RUXGL_HUMAN Small nuclear ribonucleoprotein G-like protein OS=Homo sapiens PE=3 SV=2	2	1	1	1	15.8	8.496	76	76;76	0.00034563	1.0247	1.128	4	2810000000	1405200000	1404800000
A8MXV4	A8MXV4	3	3	3	Nucleoside diphosphate-linked moiety X motif 19, mitochondrial	NUDT19	>sp|A8MXV4|NUD19_HUMAN Nucleoside diphosphate-linked moiety X motif 19, mitochondrial OS=Homo sapiens GN=NUDT19 PE=1 SV=1	1	3	3	3	15.2	42.233	375	375	2.6141e-31	0.28114	0.32624	3	367290000	282910000	84386000
B2RUZ4	B2RUZ4	1	1	1	Small integral membrane protein 1	SMIM1	>sp|B2RUZ4|SMIM1_HUMAN Small integral membrane protein 1 OS=Homo sapiens GN=SMIM1 PE=1 SV=1	1	1	1	1	15.4	8.749	78	78	7.3017e-05	NaN	NaN	1	38422000	31178000	7244700
Q99613;B5ME19	Q99613;B5ME19	12;12	12;12	12;12	Eukaryotic translation initiation factor 3 subunit C	EIF3C;EIF3CL	>sp|Q99613|EIF3C_HUMAN Eukaryotic translation initiation factor 3 subunit C OS=Homo sapiens GN=EIF3C PE=1 SV=1;>sp|B5ME19|EIFCL_HUMAN Eukaryotic translation initiation factor 3 subunit C-like protein OS=Homo sapiens GN=EIF3CL PE=2 SV=1	2	12	12	12	18.1	105.34	913	913;914	2.5297e-54	1.227	1.4169	15	2972800000	1440800000	1531900000
K7EJ46	K7EJ46	1	1	1		LOC440335	>sp|K7EJ46|SIM22_HUMAN Small integral membrane protein 22 OS=Homo sapiens GN=SMIM22 PE=2 SV=1	1	1	1	1	12.6	14.57	135	135	4.9815e-34	0.6982	0.79333	3	151250000	78330000	72925000
O00115	O00115	2	2	2	Deoxyribonuclease-2-alpha	DNASE2	>sp|O00115|DNS2A_HUMAN Deoxyribonuclease-2-alpha OS=Homo sapiens GN=DNASE2 PE=1 SV=2	1	2	2	2	6.1	39.58	360	360	1.9087e-05	0.61791	0.67751	2	1390400000	886470000	503960000
O00116	O00116	12	12	12	Alkyldihydroxyacetonephosphate synthase, peroxisomal	AGPS	>sp|O00116|ADAS_HUMAN Alkyldihydroxyacetonephosphate synthase, peroxisomal OS=Homo sapiens GN=AGPS PE=1 SV=1	1	12	12	12	29.3	72.911	658	658	2.9001e-168	0.69668	0.81854	21	5742000000	3362000000	2380100000
O00148	O00148	10	5	5	ATP-dependent RNA helicase DDX39A	DDX39A	>sp|O00148|DX39A_HUMAN ATP-dependent RNA helicase DDX39A OS=Homo sapiens GN=DDX39A PE=1 SV=2	1	10	5	5	23.9	49.129	427	427	6.088e-73	1.2374	1.4347	9	1663800000	784520000	879240000
O00151	O00151	14	14	14	PDZ and LIM domain protein 1	PDLIM1	>sp|O00151|PDLI1_HUMAN PDZ and LIM domain protein 1 OS=Homo sapiens GN=PDLIM1 PE=1 SV=4	1	14	14	14	66.6	36.071	329	329	3.8627e-117	0.97187	1.1666	25	9144800000	4617100000	4527700000
O00154	O00154	3	3	3	Cytosolic acyl coenzyme A thioester hydrolase	ACOT7	>sp|O00154|BACH_HUMAN Cytosolic acyl coenzyme A thioester hydrolase OS=Homo sapiens GN=ACOT7 PE=1 SV=3	1	3	3	3	13.4	41.796	380	380	7.9406e-14	0.89965	1.0157	4	994970000	555260000	439710000
O00159	O00159	22	22	22	Unconventional myosin-Ic	MYO1C	>sp|O00159|MYO1C_HUMAN Unconventional myosin-Ic OS=Homo sapiens GN=MYO1C PE=1 SV=4	1	22	22	22	26.6	121.68	1063	1063	8.5117e-107	0.5331	0.62748	35	9892200000	6506300000	3385900000
O00161	O00161	8	8	8	Synaptosomal-associated protein 23	SNAP23	>sp|O00161|SNP23_HUMAN Synaptosomal-associated protein 23 OS=Homo sapiens GN=SNAP23 PE=1 SV=1	1	8	8	8	52.1	23.354	211	211	3.428e-42	0.9591	1.119	8	1226800000	627030000	599780000
O00170	O00170	4	4	4	AH receptor-interacting protein	AIP	>sp|O00170|AIP_HUMAN AH receptor-interacting protein OS=Homo sapiens GN=AIP PE=1 SV=2	1	4	4	4	19.7	37.636	330	330	7.436e-21	1.0944	1.3733	5	738680000	336160000	402520000
O00178	O00178	3	3	3	GTP-binding protein 1	GTPBP1	>sp|O00178|GTPB1_HUMAN GTP-binding protein 1 OS=Homo sapiens GN=GTPBP1 PE=1 SV=3	1	3	3	3	8.4	72.453	669	669	4.5771e-18	0.91488	1.0727	5	389810000	191950000	197860000
O00186	O00186	5	5	5	Syntaxin-binding protein 3	STXBP3	>sp|O00186|STXB3_HUMAN Syntaxin-binding protein 3 OS=Homo sapiens GN=STXBP3 PE=1 SV=2	1	5	5	5	10.8	67.764	592	592	3.9342e-14	0.79892	0.89755	7	579580000	292670000	286910000
O00193	O00193	3	3	3	Small acidic protein	SMAP	>sp|O00193|SMAP_HUMAN Small acidic protein OS=Homo sapiens GN=SMAP PE=1 SV=1	1	3	3	3	21.9	20.332	183	183	5.6376e-41	0.89463	1.1603	6	652920000	313080000	339840000
O00194	O00194	4	4	3	Ras-related protein Rab-27B	RAB27B	>sp|O00194|RB27B_HUMAN Ras-related protein Rab-27B OS=Homo sapiens GN=RAB27B PE=1 SV=4	1	4	4	3	27.5	24.608	218	218	1.8425e-54	0.28912	0.33198	6	340070000	257810000	82251000
O00203	O00203	2	2	2	AP-3 complex subunit beta-1	AP3B1	>sp|O00203|AP3B1_HUMAN AP-3 complex subunit beta-1 OS=Homo sapiens GN=AP3B1 PE=1 SV=3	1	2	2	2	2.6	121.32	1094	1094	0.0001298	1.0685	1.2108	2	216510000	112170000	104350000
O00214	O00214	3	3	3	Galectin-8	LGALS8	>sp|O00214|LEG8_HUMAN Galectin-8 OS=Homo sapiens GN=LGALS8 PE=1 SV=4	1	3	3	3	11	35.808	317	317	1.4413e-11	1.7708	2.1111	3	133550000	50185000	83368000
O00217	O00217	2	2	2	NADH dehydrogenase [ubiquinone] iron-sulfur protein 8, mitochondrial	NDUFS8	>sp|O00217|NDUS8_HUMAN NADH dehydrogenase [ubiquinone] iron-sulfur protein 8, mitochondrial OS=Homo sapiens GN=NDUFS8 PE=1 SV=1	1	2	2	2	14.3	23.705	210	210	7.9877e-24	0.67797	0.80188	3	4030600000	312560000	3718000000
O00221	O00221	1	1	1	NF-kappa-B inhibitor epsilon	NFKBIE	>sp|O00221|IKBE_HUMAN NF-kappa-B inhibitor epsilon OS=Homo sapiens GN=NFKBIE PE=1 SV=3	1	1	1	1	2.4	52.863	500	500	0.00015948	NaN	NaN	1	6680800	4190200	2490600
O00231	O00231	8	8	8	26S proteasome non-ATPase regulatory subunit 11	PSMD11	>sp|O00231|PSD11_HUMAN 26S proteasome non-ATPase regulatory subunit 11 OS=Homo sapiens GN=PSMD11 PE=1 SV=3	1	8	8	8	25.1	47.463	422	422	1.206e-35	1.134	1.2973	14	7183400000	3734000000	3449500000
O00232	O00232	12	12	12	26S proteasome non-ATPase regulatory subunit 12	PSMD12	>sp|O00232|PSD12_HUMAN 26S proteasome non-ATPase regulatory subunit 12 OS=Homo sapiens GN=PSMD12 PE=1 SV=3	1	12	12	12	28.5	52.904	456	456	7.6692e-110	0.96758	1.1565	18	3012600000	1508200000	1504400000
O00233	O00233	6	6	6	26S proteasome non-ATPase regulatory subunit 9	PSMD9	>sp|O00233|PSMD9_HUMAN 26S proteasome non-ATPase regulatory subunit 9 OS=Homo sapiens GN=PSMD9 PE=1 SV=3	1	6	6	6	25.1	24.682	223	223	4.7389e-24	1.6745	1.9097	9	1946900000	673380000	1273500000
O00244	O00244	3	3	3	Copper transport protein ATOX1	ATOX1	>sp|O00244|ATOX1_HUMAN Copper transport protein ATOX1 OS=Homo sapiens GN=ATOX1 PE=1 SV=1	1	3	3	3	38.2	7.4016	68	68	2.2967e-63	1.5929	2.0262	5	2319700000	806720000	1513000000
O00264	O00264	3	2	2	Membrane-associated progesterone receptor component 1	PGRMC1	>sp|O00264|PGRC1_HUMAN Membrane-associated progesterone receptor component 1 OS=Homo sapiens GN=PGRMC1 PE=1 SV=3	1	3	2	2	25.1	21.671	195	195	3.1097e-105	0.37987	0.47764	4	375100000	265830000	109270000
O00267	O00267	14	14	14	Transcription elongation factor SPT5	SUPT5H	>sp|O00267|SPT5H_HUMAN Transcription elongation factor SPT5 OS=Homo sapiens GN=SUPT5H PE=1 SV=1	1	14	14	14	19.6	121	1087	1087	1.1754e-63	0.77781	0.93802	21	1996900000	1056400000	940520000
O00268;Q92750	O00268	3;1	3;1	3;1	Transcription initiation factor TFIID subunit 4	TAF4	>sp|O00268|TAF4_HUMAN Transcription initiation factor TFIID subunit 4 OS=Homo sapiens GN=TAF4 PE=1 SV=2	2	3	3	3	4.8	110.11	1085	1085;862	1.4436e-25	0.80364	0.9307	2	80393000	51630000	28763000
O00273	O00273	2	2	2	DNA fragmentation factor subunit alpha	DFFA	>sp|O00273|DFFA_HUMAN DNA fragmentation factor subunit alpha OS=Homo sapiens GN=DFFA PE=1 SV=1	1	2	2	2	9.1	36.521	331	331	1.4537e-05	1.5006	1.6591	2	225740000	86709000	139040000
O00291	O00291	5	5	4	Huntingtin-interacting protein 1	HIP1	>sp|O00291|HIP1_HUMAN Huntingtin-interacting protein 1 OS=Homo sapiens GN=HIP1 PE=1 SV=5	1	5	5	4	7.9	116.22	1037	1037	6.6483e-68	0.55558	0.65136	5	353490000	231590000	121900000
O00299	O00299	10	10	10	Chloride intracellular channel protein 1	CLIC1	>sp|O00299|CLIC1_HUMAN Chloride intracellular channel protein 1 OS=Homo sapiens GN=CLIC1 PE=1 SV=4	1	10	10	10	62.2	26.922	241	241	2.1103e-157	1.0199	1.1559	27	16106000000	7878000000	8227800000
O00303	O00303	2	2	2	Eukaryotic translation initiation factor 3 subunit F	EIF3F	>sp|O00303|EIF3F_HUMAN Eukaryotic translation initiation factor 3 subunit F OS=Homo sapiens GN=EIF3F PE=1 SV=1	1	2	2	2	9	37.563	357	357	1.2996e-14	1.0172	1.1576	2	145780000	68871000	76914000
O00330	O00330	7	7	7	Pyruvate dehydrogenase protein X component, mitochondrial	PDHX	>sp|O00330|ODPX_HUMAN Pyruvate dehydrogenase protein X component, mitochondrial OS=Homo sapiens GN=PDHX PE=1 SV=3	1	7	7	7	25	54.122	501	501	5.5514e-31	0.42626	0.47166	9	1005000000	762140000	242900000
O00391	O00391	3	3	3	Sulfhydryl oxidase 1	QSOX1	>sp|O00391|QSOX1_HUMAN Sulfhydryl oxidase 1 OS=Homo sapiens GN=QSOX1 PE=1 SV=3	1	3	3	3	5	82.577	747	747	6.0319e-08	0.36758	0.41899	2	124410000	64487000	59927000
O00399	O00399	1	1	1	Dynactin subunit 6	DCTN6	>sp|O00399|DCTN6_HUMAN Dynactin subunit 6 OS=Homo sapiens GN=DCTN6 PE=1 SV=1	1	1	1	1	7.4	20.747	190	190	0.0010044	NaN	NaN	1	90312000	52719000	37594000
O00400	O00400	1	1	1	Acetyl-coenzyme A transporter 1	SLC33A1	>sp|O00400|ACATN_HUMAN Acetyl-coenzyme A transporter 1 OS=Homo sapiens GN=SLC33A1 PE=1 SV=1	1	1	1	1	2.6	60.908	549	549	0.00022895	0.84529	1.0106	2	152950000	79812000	73142000
O00410	O00410	19	19	19	Importin-5	IPO5	>sp|O00410|IPO5_HUMAN Importin-5 OS=Homo sapiens GN=IPO5 PE=1 SV=4	1	19	19	19	26.7	123.63	1097	1097	2.0424e-132	1.4871	1.6985	32	8121100000	3482900000	4638200000
O00411	O00411	6	6	6	DNA-directed RNA polymerase, mitochondrial	POLRMT	>sp|O00411|RPOM_HUMAN DNA-directed RNA polymerase, mitochondrial OS=Homo sapiens GN=POLRMT PE=1 SV=2	1	6	6	6	8.3	138.62	1230	1230	4.9473e-20	0.62021	0.70051	6	326080000	216330000	109750000
O00422	O00422	3	3	3	Histone deacetylase complex subunit SAP18	SAP18	>sp|O00422|SAP18_HUMAN Histone deacetylase complex subunit SAP18 OS=Homo sapiens GN=SAP18 PE=1 SV=1	1	3	3	3	14.4	17.561	153	153	4.6301e-176	0.92262	1.1788	7	2538600000	1314500000	1224000000
O00425	O00425	8	8	8	Insulin-like growth factor 2 mRNA-binding protein 3	IGF2BP3	>sp|O00425|IF2B3_HUMAN Insulin-like growth factor 2 mRNA-binding protein 3 OS=Homo sapiens GN=IGF2BP3 PE=1 SV=2	1	8	8	8	21.4	63.704	579	579	9.4909e-67	0.56037	0.67673	11	1424100000	956330000	467820000
O00429	O00429	15	15	15	Dynamin-1-like protein	DNM1L	>sp|O00429|DNM1L_HUMAN Dynamin-1-like protein OS=Homo sapiens GN=DNM1L PE=1 SV=2	1	15	15	15	34.5	81.876	736	736	9.5715e-134	1.0637	1.2644	20	2184900000	952160000	1232800000
O00443	O00443	3	3	3	Phosphatidylinositol 4-phosphate 3-kinase C2 domain-containing subunit alpha	PIK3C2A	>sp|O00443|P3C2A_HUMAN Phosphatidylinositol 4-phosphate 3-kinase C2 domain-containing subunit alpha OS=Homo sapiens GN=PIK3C2A PE=1 SV=2	1	3	3	3	2.4	190.68	1686	1686	3.1913e-09	0.73831	0.86442	3	191080000	113350000	77732000
O00461	O00461	3	3	3	Golgi integral membrane protein 4	GOLIM4	>sp|O00461|GOLI4_HUMAN Golgi integral membrane protein 4 OS=Homo sapiens GN=GOLIM4 PE=1 SV=1	1	3	3	3	6	81.879	696	696	2.4892e-09	1.0758	1.2214	6	341620000	175680000	165940000
O00468	O00468	13	13	13	Agrin;Agrin N-terminal 110 kDa subunit;Agrin C-terminal 110 kDa subunit;Agrin C-terminal 90 kDa fragment;Agrin C-terminal 22 kDa fragment	AGRN	>sp|O00468|AGRIN_HUMAN Agrin OS=Homo sapiens GN=AGRN PE=1 SV=5	1	13	13	13	11.3	217.23	2067	2067	9.1268e-90	0.42514	0.47413	14	1104600000	763670000	340910000
O00469	O00469	8	8	8	Procollagen-lysine,2-oxoglutarate 5-dioxygenase 2	PLOD2	>sp|O00469|PLOD2_HUMAN Procollagen-lysine,2-oxoglutarate 5-dioxygenase 2 OS=Homo sapiens GN=PLOD2 PE=1 SV=2	1	8	8	8	14.9	84.685	737	737	2.061e-45	1.1838	1.4227	10	1693400000	747660000	945740000
O00471	O00471	4	4	4	Exocyst complex component 5	EXOC5	>sp|O00471|EXOC5_HUMAN Exocyst complex component 5 OS=Homo sapiens GN=EXOC5 PE=1 SV=1	1	4	4	4	8.9	81.852	708	708	6.8204e-12	1.2803	1.5371	4	249210000	111100000	138110000
O00483	O00483	1	1	1	NADH dehydrogenase [ubiquinone] 1 alpha subcomplex subunit 4	NDUFA4	>sp|O00483|NDUA4_HUMAN NADH dehydrogenase [ubiquinone] 1 alpha subcomplex subunit 4 OS=Homo sapiens GN=NDUFA4 PE=1 SV=1	1	1	1	1	14.8	9.3697	81	81	2.8439e-05	0.39952	0.4488	2	1213800000	868000000	345770000
O00487	O00487	4	4	4	26S proteasome non-ATPase regulatory subunit 14	PSMD14	>sp|O00487|PSDE_HUMAN 26S proteasome non-ATPase regulatory subunit 14 OS=Homo sapiens GN=PSMD14 PE=1 SV=1	1	4	4	4	22.9	34.577	310	310	1.2934e-34	1.0319	1.1595	8	1002300000	525920000	476420000
O00488	O00488	1	1	1	Zinc finger protein 593	ZNF593	>sp|O00488|ZN593_HUMAN Zinc finger protein 593 OS=Homo sapiens GN=ZNF593 PE=1 SV=2	1	1	1	1	14.9	15.199	134	134	0.0052482	NaN	NaN	1	58767000	34287000	24481000
O00499	O00499	2	2	2	Myc box-dependent-interacting protein 1	BIN1	>sp|O00499|BIN1_HUMAN Myc box-dependent-interacting protein 1 OS=Homo sapiens GN=BIN1 PE=1 SV=1	1	2	2	2	6.1	64.699	593	593	7.6881e-17	0.80722	1.0918	5	245560000	134420000	111140000
O00505	O00505	5	4	4	Importin subunit alpha-3	KPNA3	>sp|O00505|IMA4_HUMAN Importin subunit alpha-4 OS=Homo sapiens GN=KPNA3 PE=1 SV=2	1	5	4	4	12.3	57.81	521	521	3.8797e-15	1.7527	2.0012	5	563810000	209180000	354630000
O00512	O00512	1	1	1	B-cell CLL/lymphoma 9 protein	BCL9	>sp|O00512|BCL9_HUMAN B-cell CLL/lymphoma 9 protein OS=Homo sapiens GN=BCL9 PE=1 SV=4	1	1	1	1	1.3	149.29	1426	1426	5.1568e-07	NaN	NaN	1	32203000	22673000	9529300
O00515	O00515	9	9	9	Ladinin-1	LAD1	>sp|O00515|LAD1_HUMAN Ladinin-1 OS=Homo sapiens GN=LAD1 PE=1 SV=2	1	9	9	9	25.7	57.13	517	517	4.5622e-65	0.52813	0.61504	17	2254900000	1491200000	763680000
O00541	O00541	7	7	7	Pescadillo homolog	PES1	>sp|O00541|PESC_HUMAN Pescadillo homolog OS=Homo sapiens GN=PES1 PE=1 SV=1	1	7	7	7	19.2	68.002	588	588	3.8031e-49	1.2296	1.4594	10	3383800000	1454300000	1929500000
O00559	O00559	2	2	2	Receptor-binding cancer antigen expressed on SiSo cells	EBAG9	>sp|O00559|RCAS1_HUMAN Receptor-binding cancer antigen expressed on SiSo cells OS=Homo sapiens GN=EBAG9 PE=1 SV=1	1	2	2	2	16.9	24.377	213	213	7.8187e-42	1.0169	1.1791	2	181580000	101790000	79799000
O00560	O00560	2	2	2	Syntenin-1	SDCBP	>sp|O00560|SDCB1_HUMAN Syntenin-1 OS=Homo sapiens GN=SDCBP PE=1 SV=1	1	2	2	2	12.4	32.444	298	298	2.4499e-41	0.35951	0.40815	3	409930000	295280000	114650000
O00566	O00566	5	5	5	U3 small nucleolar ribonucleoprotein protein MPP10	MPHOSPH10	>sp|O00566|MPP10_HUMAN U3 small nucleolar ribonucleoprotein protein MPP10 OS=Homo sapiens GN=MPHOSPH10 PE=1 SV=2	1	5	5	5	11.3	78.863	681	681	4.0877e-38	0.98908	1.1804	7	1232000000	605630000	626350000
O00567	O00567	13	13	13	Nucleolar protein 56	NOP56	>sp|O00567|NOP56_HUMAN Nucleolar protein 56 OS=Homo sapiens GN=NOP56 PE=1 SV=4	1	13	13	13	31.5	66.049	594	594	5.4194e-92	0.78446	0.97207	21	8639400000	4701900000	3937500000
O00571;O15523;Q9NQI0	O00571;O15523	14;12;2	14;12;2	14;12;2	ATP-dependent RNA helicase DDX3X;ATP-dependent RNA helicase DDX3Y	DDX3X;DDX3Y	>sp|O00571|DDX3X_HUMAN ATP-dependent RNA helicase DDX3X OS=Homo sapiens GN=DDX3X PE=1 SV=3;>sp|O15523|DDX3Y_HUMAN ATP-dependent RNA helicase DDX3Y OS=Homo sapiens GN=DDX3Y PE=1 SV=2	3	14	14	14	25.4	73.243	662	662;660;724	1.4056e-92	0.8812	1.0206	28	6864700000	3704600000	3160100000
O00584	O00584	4	4	4	Ribonuclease T2	RNASET2	>sp|O00584|RNT2_HUMAN Ribonuclease T2 OS=Homo sapiens GN=RNASET2 PE=1 SV=2	1	4	4	4	22.7	29.48	256	256	6.6309e-12	0.44813	0.51652	6	596070000	369840000	226230000
O00625	O00625	5	5	5	Pirin	PIR	>sp|O00625|PIR_HUMAN Pirin OS=Homo sapiens GN=PIR PE=1 SV=1	1	5	5	5	24.1	32.113	290	290	1.1205e-37	0.67661	0.86759	8	2583700000	1420700000	1162900000
O00629	O00629	7	7	6	Importin subunit alpha-4	KPNA4	>sp|O00629|IMA3_HUMAN Importin subunit alpha-3 OS=Homo sapiens GN=KPNA4 PE=1 SV=1	1	7	7	6	22.3	57.886	521	521	3.2153e-101	0.95622	1.1169	12	3463700000	1796900000	1666800000
O00635	O00635	1	1	1	Tripartite motif-containing protein 38	TRIM38	>sp|O00635|TRI38_HUMAN Tripartite motif-containing protein 38 OS=Homo sapiens GN=TRIM38 PE=1 SV=1	1	1	1	1	2.4	53.415	465	465	3.8231e-10	NaN	NaN	1	59877000	35386000	24491000
O00712;Q14938;Q12857	O00712;Q14938;Q12857	2;1;1	1;0;0	1;0;0	Nuclear factor 1 B-type;Nuclear factor 1 X-type;Nuclear factor 1 A-type	NFIB;NFIX;NFIA	>sp|O00712|NFIB_HUMAN Nuclear factor 1 B-type OS=Homo sapiens GN=NFIB PE=1 SV=2;>sp|Q14938|NFIX_HUMAN Nuclear factor 1 X-type OS=Homo sapiens GN=NFIX PE=1 SV=2;>sp|Q12857|NFIA_HUMAN Nuclear factor 1 A-type OS=Homo sapiens GN=NFIA PE=1 SV=2	3	2	1	1	5.5	47.441	420	420;502;509	2.3958e-07	NaN	NaN	1	7847300	3739600	4107700
O00743	O00743	4	4	4	Serine/threonine-protein phosphatase 6 catalytic subunit	PPP6C	>sp|O00743|PPP6_HUMAN Serine/threonine-protein phosphatase 6 catalytic subunit OS=Homo sapiens GN=PPP6C PE=1 SV=1	1	4	4	4	22.6	35.144	305	305	1.7698e-36	0.81679	0.94849	7	435310000	222700000	212610000
O00754	O00754	9	9	9	Lysosomal alpha-mannosidase;Lysosomal alpha-mannosidase A peptide;Lysosomal alpha-mannosidase B peptide;Lysosomal alpha-mannosidase C peptide;Lysosomal alpha-mannosidase D peptide;Lysosomal alpha-mannosidase E peptide	MAN2B1	>sp|O00754|MA2B1_HUMAN Lysosomal alpha-mannosidase OS=Homo sapiens GN=MAN2B1 PE=1 SV=3	1	9	9	9	12.5	113.74	1011	1011	9.6295e-27	0.5151	0.58112	10	821290000	523550000	297740000
O00764	O00764	7	7	7	Pyridoxal kinase	PDXK	>sp|O00764|PDXK_HUMAN Pyridoxal kinase OS=Homo sapiens GN=PDXK PE=1 SV=1	1	7	7	7	29.8	35.102	312	312	4.3523e-27	0.89567	1.0614	9	824230000	440220000	384020000
O00767	O00767	3	3	3	Acyl-CoA desaturase	SCD	>sp|O00767|ACOD_HUMAN Acyl-CoA desaturase OS=Homo sapiens GN=SCD PE=1 SV=2	1	3	3	3	17.8	41.522	359	359	4.796e-19	0.31095	0.39465	5	1548200000	978050000	570150000
O14494	O14494	2	2	2	Lipid phosphate phosphohydrolase 1	PPAP2A	>sp|O14494|LPP1_HUMAN Lipid phosphate phosphohydrolase 1 OS=Homo sapiens GN=PPAP2A PE=1 SV=1	1	2	2	2	14.1	32.156	284	284	2.6591e-06	0.86634	1.0198	3	127870000	80237000	47636000
O14497	O14497	6	6	5	AT-rich interactive domain-containing protein 1A	ARID1A	>sp|O14497|ARI1A_HUMAN AT-rich interactive domain-containing protein 1A OS=Homo sapiens GN=ARID1A PE=1 SV=3	1	6	6	5	5.4	242.04	2285	2285	6.7133e-29	0.86832	1.0106	5	246290000	156260000	90031000
O14548	O14548	2	2	2	Cytochrome c oxidase subunit 7A-related protein, mitochondrial	COX7A2L	>sp|O14548|COX7R_HUMAN Cytochrome c oxidase subunit 7A-related protein, mitochondrial OS=Homo sapiens GN=COX7A2L PE=1 SV=2	1	2	2	2	40.4	12.615	114	114	2.6493e-13	0.46517	0.57047	2	564390000	370060000	194340000
O14561	O14561	2	2	2	Acyl carrier protein, mitochondrial	NDUFAB1	>sp|O14561|ACPM_HUMAN Acyl carrier protein, mitochondrial OS=Homo sapiens GN=NDUFAB1 PE=1 SV=3	1	2	2	2	9.6	17.417	156	156	1.6943e-06	0.70725	0.83518	9	5888900000	3424100000	2464700000
O14562	O14562	1	1	1	Ubiquitin domain-containing protein UBFD1	UBFD1	>sp|O14562|UBFD1_HUMAN Ubiquitin domain-containing protein UBFD1 OS=Homo sapiens GN=UBFD1 PE=1 SV=2	1	1	1	1	3.9	33.382	309	309	0.0002451	NaN	NaN	1	201660000	109080000	92580000
O14569	O14569	1	1	1	Cytochrome b561 domain-containing protein 2	CYB561D2	>sp|O14569|C56D2_HUMAN Cytochrome b561 domain-containing protein 2 OS=Homo sapiens GN=CYB561D2 PE=1 SV=1	1	1	1	1	5.4	23.973	222	222	4.2743e-08	NaN	NaN	1	102460000	34197000	68259000
O14579	O14579	6	6	6	Coatomer subunit epsilon	COPE	>sp|O14579|COPE_HUMAN Coatomer subunit epsilon OS=Homo sapiens GN=COPE PE=1 SV=3	1	6	6	6	32.5	34.482	308	308	7.1202e-221	0.73925	1.0462	11	1795000000	949530000	845500000
O14595	O14595	1	1	1	Carboxy-terminal domain RNA polymerase II polypeptide A small phosphatase 2	CTDSP2	>sp|O14595|CTDS2_HUMAN Carboxy-terminal domain RNA polymerase II polypeptide A small phosphatase 2 OS=Homo sapiens GN=CTDSP2 PE=1 SV=2	1	1	1	1	4.1	30.664	271	271	0.010447	NaN	NaN	1	28552000	19102000	9450400
O14617	O14617	8	8	8	AP-3 complex subunit delta-1	AP3D1	>sp|O14617|AP3D1_HUMAN AP-3 complex subunit delta-1 OS=Homo sapiens GN=AP3D1 PE=1 SV=1	1	8	8	8	11.1	130.16	1153	1153	4.3201e-55	0.71523	0.85926	10	923600000	500320000	423290000
O14639	O14639	2	2	2	Actin-binding LIM protein 1	ABLIM1	>sp|O14639|ABLM1_HUMAN Actin-binding LIM protein 1 OS=Homo sapiens GN=ABLIM1 PE=1 SV=3	1	2	2	2	3.2	87.687	778	778	7.3411e-06	0.7179	0.83392	2	82871000	55053000	27819000
O14646	O14646	5	5	5	Chromodomain-helicase-DNA-binding protein 1	CHD1	>sp|O14646|CHD1_HUMAN Chromodomain-helicase-DNA-binding protein 1 OS=Homo sapiens GN=CHD1 PE=1 SV=2	1	5	5	5	4	196.69	1710	1710	1.3207e-37	0.87663	1.0171	6	316700000	156930000	159760000
O14647	O14647	1	1	1	Chromodomain-helicase-DNA-binding protein 2	CHD2	>sp|O14647|CHD2_HUMAN Chromodomain-helicase-DNA-binding protein 2 OS=Homo sapiens GN=CHD2 PE=1 SV=2	1	1	1	1	0.7	211.34	1828	1828	0.0021241	NaN	NaN	1	51145000	28978000	22167000
O14653	O14653	2	2	2	Golgi SNAP receptor complex member 2	GOSR2	>sp|O14653|GOSR2_HUMAN Golgi SNAP receptor complex member 2 OS=Homo sapiens GN=GOSR2 PE=1 SV=2	1	2	2	2	9.9	24.775	212	212	0.00022636	1.2335	1.4692	2	329720000	168630000	161090000
O14656	O14656	1	1	1	Torsin-1A	TOR1A	>sp|O14656|TOR1A_HUMAN Torsin-1A OS=Homo sapiens GN=TOR1A PE=1 SV=1	1	1	1	1	3.3	37.808	332	332	0.00080006	0.56495	0.64614	2	275950000	183820000	92133000
O14662	O14662	2	2	2	Syntaxin-16	STX16	>sp|O14662|STX16_HUMAN Syntaxin-16 OS=Homo sapiens GN=STX16 PE=1 SV=3	1	2	2	2	10.5	37.031	325	325	5.3272e-10	0.45917	0.52472	2	249940000	167050000	82890000
O14672	O14672	11	11	11	Disintegrin and metalloproteinase domain-containing protein 10	ADAM10	>sp|O14672|ADA10_HUMAN Disintegrin and metalloproteinase domain-containing protein 10 OS=Homo sapiens GN=ADAM10 PE=1 SV=1	1	11	11	11	24.2	84.141	748	748	1.1566e-91	0.3972	0.48027	16	1713500000	1236400000	477100000
O14683	O14683	4	4	4	Tumor protein p53-inducible protein 11	TP53I11	>sp|O14683|P5I11_HUMAN Tumor protein p53-inducible protein 11 OS=Homo sapiens GN=TP53I11 PE=1 SV=2	1	4	4	4	18.5	21.054	189	189	2.926e-33	0.18069	0.20788	4	632130000	504530000	127600000
O14686	O14686	2	2	2	Histone-lysine N-methyltransferase MLL2	MLL2	>sp|O14686|KMT2D_HUMAN Histone-lysine N-methyltransferase 2D OS=Homo sapiens GN=KMT2D PE=1 SV=2	1	2	2	2	0.6	593.38	5537	5537	2.4853e-10	0.58089	0.69924	3	118370000	79172000	39200000
O14734	O14734	4	4	4	Acyl-coenzyme A thioesterase 8	ACOT8	>sp|O14734|ACOT8_HUMAN Acyl-coenzyme A thioesterase 8 OS=Homo sapiens GN=ACOT8 PE=1 SV=1	1	4	4	4	23.2	35.914	319	319	8.1115e-35	0.56619	0.66504	6	491770000	314990000	176780000
O14735	O14735	2	2	2	CDP-diacylglycerol--inositol 3-phosphatidyltransferase	CDIPT	>sp|O14735|CDIPT_HUMAN CDP-diacylglycerol--inositol 3-phosphatidyltransferase OS=Homo sapiens GN=CDIPT PE=1 SV=1	1	2	2	2	10.3	23.539	213	213	0.00010812	0.46907	0.52958	2	179370000	119390000	59976000
O14737	O14737	2	2	2	Programmed cell death protein 5	PDCD5	>sp|O14737|PDCD5_HUMAN Programmed cell death protein 5 OS=Homo sapiens GN=PDCD5 PE=1 SV=3	1	2	2	2	19.2	14.285	125	125	9.6894e-06	1.7642	2.1	2	181030000	76108000	104930000
O14744	O14744	9	9	9	Protein arginine N-methyltransferase 5;Protein arginine N-methyltransferase 5, N-terminally processed	PRMT5	>sp|O14744|ANM5_HUMAN Protein arginine N-methyltransferase 5 OS=Homo sapiens GN=PRMT5 PE=1 SV=4	1	9	9	9	20.9	72.683	637	637	5.042e-31	1.1053	1.2854	9	1105400000	531940000	573510000
O14745	O14745	5	5	5	Na(+)/H(+) exchange regulatory cofactor NHE-RF1	SLC9A3R1	>sp|O14745|NHRF1_HUMAN Na(+)/H(+) exchange regulatory cofactor NHE-RF1 OS=Homo sapiens GN=SLC9A3R1 PE=1 SV=4	1	5	5	5	20.7	38.868	358	358	2.9063e-71	0.59185	0.67672	7	639530000	397970000	241570000
O14763	O14763	3	3	3	Tumor necrosis factor receptor superfamily member 10B	TNFRSF10B	>sp|O14763|TR10B_HUMAN Tumor necrosis factor receptor superfamily member 10B OS=Homo sapiens GN=TNFRSF10B PE=1 SV=2	1	3	3	3	10.5	47.878	440	440	2.5225e-07	0.62606	0.72188	3	136780000	81534000	55245000
O14773	O14773	2	2	2	Tripeptidyl-peptidase 1	TPP1	>sp|O14773|TPP1_HUMAN Tripeptidyl-peptidase 1 OS=Homo sapiens GN=TPP1 PE=1 SV=2	1	2	2	2	5	61.247	563	563	1.0115e-08	0.76877	0.83207	3	664780000	276150000	388630000
O14776	O14776	6	6	6	Transcription elongation regulator 1	TCERG1	>sp|O14776|TCRG1_HUMAN Transcription elongation regulator 1 OS=Homo sapiens GN=TCERG1 PE=1 SV=2	1	6	6	6	6.6	123.9	1098	1098	1.776e-36	1.1724	1.373	10	1547500000	782710000	764760000
O14787	O14787	4	4	4	Transportin-2	TNPO2	>sp|O14787|TNPO2_HUMAN Transportin-2 OS=Homo sapiens GN=TNPO2 PE=1 SV=3	1	4	4	4	8	101.39	897	897	1.0292e-14	0.67998	0.7845	4	100000000	62930000	37074000
O14802	O14802	2	2	2	DNA-directed RNA polymerase III subunit RPC1	POLR3A	>sp|O14802|RPC1_HUMAN DNA-directed RNA polymerase III subunit RPC1 OS=Homo sapiens GN=POLR3A PE=1 SV=2	1	2	2	2	2.2	155.64	1390	1390	4.1634e-09	1.1448	1.351	2	120880000	61561000	59322000
O14818;Q8TAA3	O14818	8;2	8;2	8;2	Proteasome subunit alpha type-7	PSMA7	>sp|O14818|PSA7_HUMAN Proteasome subunit alpha type-7 OS=Homo sapiens GN=PSMA7 PE=1 SV=1	2	8	8	8	39.1	27.887	248	248;256	5.2865e-184	0.94293	1.1061	19	5356500000	2770900000	2585600000
O14828	O14828	3	3	3	Secretory carrier-associated membrane protein 3	SCAMP3	>sp|O14828|SCAM3_HUMAN Secretory carrier-associated membrane protein 3 OS=Homo sapiens GN=SCAMP3 PE=1 SV=3	1	3	3	3	19.3	38.287	347	347	2.5052e-48	0.27555	0.3538	2	426700000	333620000	93079000
O14841	O14841	2	2	2	5-oxoprolinase	OPLAH	>sp|O14841|OPLA_HUMAN 5-oxoprolinase OS=Homo sapiens GN=OPLAH PE=1 SV=3	1	2	2	2	2.7	137.46	1288	1288	2.6107e-09	2.3461	2.7043	2	34378000	10436000	23942000
O14874	O14874	4	4	4	[3-methyl-2-oxobutanoate dehydrogenase [lipoamide]] kinase, mitochondrial	BCKDK	>sp|O14874|BCKD_HUMAN [3-methyl-2-oxobutanoate dehydrogenase [lipoamide]] kinase, mitochondrial OS=Homo sapiens GN=BCKDK PE=1 SV=2	1	4	4	4	18	46.36	412	412	1.3994e-77	0.83809	1.003	7	1283300000	659570000	623760000
O14880	O14880	2	2	2	Microsomal glutathione S-transferase 3	MGST3	>sp|O14880|MGST3_HUMAN Microsomal glutathione S-transferase 3 OS=Homo sapiens GN=MGST3 PE=1 SV=1	1	2	2	2	15.8	16.516	152	152	1.7596e-28	0.25477	0.32745	2	464460000	374860000	89597000
O14907	O14907	2	2	2	Tax1-binding protein 3	TAX1BP3	>sp|O14907|TX1B3_HUMAN Tax1-binding protein 3 OS=Homo sapiens GN=TAX1BP3 PE=1 SV=2	1	2	2	2	25	13.735	124	124	3.2915e-09	1.0361	1.1939	2	787230000	374000000	413230000
O14908	O14908	3	3	3	PDZ domain-containing protein GIPC1	GIPC1	>sp|O14908|GIPC1_HUMAN PDZ domain-containing protein GIPC1 OS=Homo sapiens GN=GIPC1 PE=1 SV=2	1	3	3	3	8.1	36.049	333	333	7.7856e-10	0.52109	0.60573	3	542670000	334090000	208580000
O14925;Q5SRD1	O14925;Q5SRD1	2;2	2;2	2;2	Mitochondrial import inner membrane translocase subunit Tim23;Putative mitochondrial import inner membrane translocase subunit Tim23B	TIMM23;TIMM23B	>sp|O14925|TIM23_HUMAN Mitochondrial import inner membrane translocase subunit Tim23 OS=Homo sapiens GN=TIMM23 PE=1 SV=1;>sp|Q5SRD1|TI23B_HUMAN Putative mitochondrial import inner membrane translocase subunit Tim23B OS=Homo sapiens GN=TIMM23B PE=5 SV=2	2	2	2	2	17.7	21.943	209	209;257	1.4841e-11	0.90272	0.95781	3	1122300000	602850000	519480000
O14929	O14929	7	7	7	Histone acetyltransferase type B catalytic subunit	HAT1	>sp|O14929|HAT1_HUMAN Histone acetyltransferase type B catalytic subunit OS=Homo sapiens GN=HAT1 PE=1 SV=1	1	7	7	7	21.2	49.512	419	419	1.373e-27	1.4857	1.7122	8	1606800000	596540000	1010200000
O14936	O14936	6	6	6	Peripheral plasma membrane protein CASK	CASK	>sp|O14936|CSKP_HUMAN Peripheral plasma membrane protein CASK OS=Homo sapiens GN=CASK PE=1 SV=3	1	6	6	6	7.7	105.12	926	926	1.8792e-14	0.55649	0.60831	8	776480000	500970000	275510000
P19105;O14950;P24844	P19105;O14950;P24844	6;6;4	6;6;4	6;6;4	Myosin regulatory light chain 12A;Myosin regulatory light chain 12B;Myosin regulatory light polypeptide 9	MYL12A;MYL12B;MYL9	>sp|P19105|ML12A_HUMAN Myosin regulatory light chain 12A OS=Homo sapiens GN=MYL12A PE=1 SV=2;>sp|O14950|ML12B_HUMAN Myosin regulatory light chain 12B OS=Homo sapiens GN=MYL12B PE=1 SV=2;>sp|P24844|MYL9_HUMAN Myosin regulatory light polypeptide 9 OS=Homo sa	3	6	6	6	45	19.794	171	171;172;172	4.8625e-183	0.98631	1.1387	25	10965000000	5522200000	5443300000
O14964	O14964	4	4	4	Hepatocyte growth factor-regulated tyrosine kinase substrate	HGS	>sp|O14964|HGS_HUMAN Hepatocyte growth factor-regulated tyrosine kinase substrate OS=Homo sapiens GN=HGS PE=1 SV=1	1	4	4	4	5.8	86.191	777	777	1.1575e-24	1.0704	1.2054	6	1792900000	819090000	973770000
O14974	O14974	10	10	10	Protein phosphatase 1 regulatory subunit 12A	PPP1R12A	>sp|O14974|MYPT1_HUMAN Protein phosphatase 1 regulatory subunit 12A OS=Homo sapiens GN=PPP1R12A PE=1 SV=1	1	10	10	10	17	115.28	1030	1030	1.8207e-35	0.79914	0.91134	13	1192700000	626640000	566050000
O14975	O14975	5	5	5	Very long-chain acyl-CoA synthetase	SLC27A2	>sp|O14975|S27A2_HUMAN Very long-chain acyl-CoA synthetase OS=Homo sapiens GN=SLC27A2 PE=1 SV=2	1	5	5	5	7.6	70.311	620	620	5.9931e-15	0.36488	0.43417	6	360150000	241840000	118300000
O14976	O14976	2	2	2	Cyclin-G-associated kinase	GAK	>sp|O14976|GAK_HUMAN Cyclin-G-associated kinase OS=Homo sapiens GN=GAK PE=1 SV=2	1	2	2	2	2.6	143.19	1311	1311	2.9789e-13	0.7435	0.87495	2	157460000	92521000	64939000
O14979	O14979	7	7	7	Heterogeneous nuclear ribonucleoprotein D-like	HNRPDL	>sp|O14979|HNRDL_HUMAN Heterogeneous nuclear ribonucleoprotein D-like OS=Homo sapiens GN=HNRNPDL PE=1 SV=3	1	7	7	7	21.2	46.437	420	420	1.8783e-51	0.77804	0.93468	13	5083500000	3044100000	2039400000
O14980	O14980	16	16	16	Exportin-1	XPO1	>sp|O14980|XPO1_HUMAN Exportin-1 OS=Homo sapiens GN=XPO1 PE=1 SV=1	1	16	16	16	25.5	123.38	1071	1071	6.0929e-216	1.3112	1.612	31	7522500000	3175000000	4347500000
O14981	O14981	2	2	2	TATA-binding protein-associated factor 172	BTAF1	>sp|O14981|BTAF1_HUMAN TATA-binding protein-associated factor 172 OS=Homo sapiens GN=BTAF1 PE=1 SV=2	1	2	2	2	1.4	206.89	1849	1849	6.2399e-05	1.0928	1.2441	2	74559000	38090000	36469000
O14983	O14983	10	1	0	Sarcoplasmic/endoplasmic reticulum calcium ATPase 1	ATP2A1	>sp|O14983|AT2A1_HUMAN Sarcoplasmic/endoplasmic reticulum calcium ATPase 1 OS=Homo sapiens GN=ATP2A1 PE=1 SV=1	1	10	1	0	12.4	110.25	1001	1001	4.0111e-120	NaN	NaN	1	28449000	19562000	8886900
O15013	O15013	1	1	1	Rho guanine nucleotide exchange factor 10	ARHGEF10	>sp|O15013|ARHGA_HUMAN Rho guanine nucleotide exchange factor 10 OS=Homo sapiens GN=ARHGEF10 PE=1 SV=4	1	1	1	1	1.2	151.61	1369	1369	3.4834e-07	4.3684	5.3229	2	10279000	1879900	8399200
O15020	O15020	25	18	18	Spectrin beta chain, non-erythrocytic 2	SPTBN2	>sp|O15020|SPTN2_HUMAN Spectrin beta chain, non-erythrocytic 2 OS=Homo sapiens GN=SPTBN2 PE=1 SV=3	1	25	18	18	16.4	271.32	2390	2390	6.0485e-168	0.56277	0.66153	24	2079700000	1254700000	825040000
O15027	O15027	5	5	5	Protein transport protein Sec16A	SEC16A	>sp|O15027|SC16A_HUMAN Protein transport protein Sec16A OS=Homo sapiens GN=SEC16A PE=1 SV=3	1	5	5	5	4.2	233.51	2179	2179	2.138e-27	0.34739	0.45653	5	612890000	465210000	147680000
O15031	O15031	23	23	23	Plexin-B2	PLXNB2	>sp|O15031|PLXB2_HUMAN Plexin-B2 OS=Homo sapiens GN=PLXNB2 PE=1 SV=3	1	23	23	23	21.5	205.12	1838	1838	3.3082e-97	0.41367	0.51775	25	1879300000	1239200000	640140000
O15042	O15042	9	9	9	U2 snRNP-associated SURP motif-containing protein	U2SURP	>sp|O15042|SR140_HUMAN U2 snRNP-associated SURP motif-containing protein OS=Homo sapiens GN=U2SURP PE=1 SV=2	1	9	9	9	14.1	118.29	1029	1029	2.5661e-49	1.0087	1.2105	13	2286000000	1186100000	1099900000
O15047	O15047	1	1	1	Histone-lysine N-methyltransferase SETD1A	SETD1A	>sp|O15047|SET1A_HUMAN Histone-lysine N-methyltransferase SETD1A OS=Homo sapiens GN=SETD1A PE=1 SV=3	1	1	1	1	1	186.03	1707	1707	7.45e-06	NaN	NaN	1	28259000	24402000	3856800
O15067	O15067	3	3	3	Phosphoribosylformylglycinamidine synthase	PFAS	>sp|O15067|PUR4_HUMAN Phosphoribosylformylglycinamidine synthase OS=Homo sapiens GN=PFAS PE=1 SV=4	1	3	3	3	4	144.73	1338	1338	3.3602e-31	0.94556	1.0792	4	291190000	158990000	132210000
O15084	O15084	2	2	2	Serine/threonine-protein phosphatase 6 regulatory ankyrin repeat subunit A	ANKRD28	>sp|O15084|ANR28_HUMAN Serine/threonine-protein phosphatase 6 regulatory ankyrin repeat subunit A OS=Homo sapiens GN=ANKRD28 PE=1 SV=5	1	2	2	2	3.3	112.96	1053	1053	1.5437e-07	1.4843	1.6342	3	232990000	97284000	135700000
O15085	O15085	2	2	2	Rho guanine nucleotide exchange factor 11	ARHGEF11	>sp|O15085|ARHGB_HUMAN Rho guanine nucleotide exchange factor 11 OS=Homo sapiens GN=ARHGEF11 PE=1 SV=1	1	2	2	2	2.2	167.7	1522	1522	1.4358e-13	0.52471	0.58735	2	82754000	50909000	31845000
O15091	O15091	5	5	5	Mitochondrial ribonuclease P protein 3	KIAA0391	>sp|O15091|MRRP3_HUMAN Mitochondrial ribonuclease P protein 3 OS=Homo sapiens GN=KIAA0391 PE=1 SV=2	1	5	5	5	14.2	67.315	583	583	1.3308e-41	0.88236	1.0766	6	1190500000	596790000	593710000
O15116	O15116	3	3	3	U6 snRNA-associated Sm-like protein LSm1	LSM1	>sp|O15116|LSM1_HUMAN U6 snRNA-associated Sm-like protein LSm1 OS=Homo sapiens GN=LSM1 PE=1 SV=1	1	3	3	3	31.6	15.179	133	133	5.1714e-56	0.88452	0.99864	4	250080000	130910000	119170000
O15118	O15118	1	1	1	Niemann-Pick C1 protein	NPC1	>sp|O15118|NPC1_HUMAN Niemann-Pick C1 protein OS=Homo sapiens GN=NPC1 PE=1 SV=2	1	1	1	1	1.3	142.17	1278	1278	0.0038386	0.71554	0.79138	2	71078000	38601000	32477000
O15121	O15121	1	1	1	Sphingolipid delta(4)-desaturase DES1	DEGS1	>sp|O15121|DEGS1_HUMAN Sphingolipid delta(4)-desaturase DES1 OS=Homo sapiens GN=DEGS1 PE=1 SV=1	1	1	1	1	4.6	37.866	323	323	3.6787e-12	0.52604	0.58197	2	468840000	290770000	178070000
O15126	O15126	5	5	5	Secretory carrier-associated membrane protein 1	SCAMP1	>sp|O15126|SCAM1_HUMAN Secretory carrier-associated membrane protein 1 OS=Homo sapiens GN=SCAMP1 PE=1 SV=2	1	5	5	5	29.6	37.92	338	338	2.8495e-148	0.42638	0.48895	12	1861500000	1470600000	390920000
O15127	O15127	2	2	2	Secretory carrier-associated membrane protein 2	SCAMP2	>sp|O15127|SCAM2_HUMAN Secretory carrier-associated membrane protein 2 OS=Homo sapiens GN=SCAMP2 PE=1 SV=2	1	2	2	2	9.7	36.648	329	329	1.1093e-92	0.68293	0.76335	3	693220000	448060000	245160000
O15143	O15143	11	11	9	Actin-related protein 2/3 complex subunit 1B	ARPC1B	>sp|O15143|ARC1B_HUMAN Actin-related protein 2/3 complex subunit 1B OS=Homo sapiens GN=ARPC1B PE=1 SV=3	1	11	11	9	40.9	40.949	372	372	1.4309e-77	0.9485	1.1444	17	5378200000	2511900000	2866300000
O15144	O15144	4	4	4	Actin-related protein 2/3 complex subunit 2	ARPC2	>sp|O15144|ARPC2_HUMAN Actin-related protein 2/3 complex subunit 2 OS=Homo sapiens GN=ARPC2 PE=1 SV=1	1	4	4	4	17.7	34.333	300	300	1.9776e-16	1.1263	1.2565	9	2972000000	1372400000	1599600000
O15145	O15145	3	3	3	Actin-related protein 2/3 complex subunit 3	ARPC3	>sp|O15145|ARPC3_HUMAN Actin-related protein 2/3 complex subunit 3 OS=Homo sapiens GN=ARPC3 PE=1 SV=3	1	3	3	3	20.8	20.546	178	178	1.7367e-13	0.78884	0.96395	6	1890300000	1017000000	873230000
O15156	O15156	1	1	1	Zinc finger and BTB domain-containing protein 7B	ZBTB7B	>sp|O15156|ZBT7B_HUMAN Zinc finger and BTB domain-containing protein 7B OS=Homo sapiens GN=ZBTB7B PE=1 SV=2	1	1	1	1	2.8	58.026	539	539	0.00091708	NaN	NaN	1	37867000	26990000	10876000
O15160	O15160	5	5	5	DNA-directed RNA polymerases I and III subunit RPAC1	POLR1C	>sp|O15160|RPAC1_HUMAN DNA-directed RNA polymerases I and III subunit RPAC1 OS=Homo sapiens GN=POLR1C PE=1 SV=1	1	5	5	5	23.1	39.249	346	346	8.0151e-24	0.85773	0.97425	6	823780000	424870000	398910000
O15162	O15162	2	2	2	Phospholipid scramblase 1	PLSCR1	>sp|O15162|PLS1_HUMAN Phospholipid scramblase 1 OS=Homo sapiens GN=PLSCR1 PE=1 SV=1	1	2	2	2	9.4	35.049	318	318	1.4877e-09	0.4776	0.56152	2	107730000	73554000	34179000
O15164	O15164	4	4	4	Transcription intermediary factor 1-alpha	TRIM24	>sp|O15164|TIF1A_HUMAN Transcription intermediary factor 1-alpha OS=Homo sapiens GN=TRIM24 PE=1 SV=3	1	4	4	4	3.7	116.83	1050	1050	2.5975e-12	0.46218	0.57049	5	275440000	190280000	85155000
O15173	O15173	7	7	6	Membrane-associated progesterone receptor component 2	PGRMC2	>sp|O15173|PGRC2_HUMAN Membrane-associated progesterone receptor component 2 OS=Homo sapiens GN=PGRMC2 PE=1 SV=1	1	7	7	6	22.9	23.818	223	223	8.8529e-122	0.48301	0.53187	11	4856100000	3491900000	1364200000
O15194	O15194	2	2	2	CTD small phosphatase-like protein	CTDSPL	>sp|O15194|CTDSL_HUMAN CTD small phosphatase-like protein OS=Homo sapiens GN=CTDSPL PE=1 SV=2	1	2	2	2	8.7	31.128	276	276	6.0567e-05	0.71547	0.82299	2	68821000	38820000	30001000
O15195	O15195	1	1	1	Villin-like protein	VILL	>sp|O15195|VILL_HUMAN Villin-like protein OS=Homo sapiens GN=VILL PE=2 SV=3	1	1	1	1	2.2	95.906	856	856	2.2063e-37	NaN	NaN	1	33567000	27137000	6430300
O15212	O15212	2	2	2	Prefoldin subunit 6	PFDN6	>sp|O15212|PFD6_HUMAN Prefoldin subunit 6 OS=Homo sapiens GN=PFDN6 PE=1 SV=1	1	2	2	2	20.2	14.582	129	129	1.0279e-08	1.2439	1.396	4	864630000	373840000	490790000
O15213	O15213	5	5	5	WD repeat-containing protein 46	WDR46	>sp|O15213|WDR46_HUMAN WD repeat-containing protein 46 OS=Homo sapiens GN=WDR46 PE=1 SV=3	1	5	5	5	15.2	68.07	610	610	1.2789e-70	1.0756	1.2509	7	628810000	292980000	335840000
O15226	O15226	10	10	10	NF-kappa-B-repressing factor	NKRF	>sp|O15226|NKRF_HUMAN NF-kappa-B-repressing factor OS=Homo sapiens GN=NKRF PE=1 SV=2	1	10	10	10	18.3	77.672	690	690	1.7129e-47	0.66317	0.79716	12	1815000000	1115400000	699620000
O15228	O15228	9	9	9	Dihydroxyacetone phosphate acyltransferase	GNPAT	>sp|O15228|GNPAT_HUMAN Dihydroxyacetone phosphate acyltransferase OS=Homo sapiens GN=GNPAT PE=1 SV=1	1	9	9	9	17.8	77.187	680	680	1.9194e-27	0.73706	0.8697	9	705960000	372500000	333460000
O15230;Q16787	O15230	26;1	26;1	26;1	Laminin subunit alpha-5	LAMA5	>sp|O15230|LAMA5_HUMAN Laminin subunit alpha-5 OS=Homo sapiens GN=LAMA5 PE=1 SV=8	2	26	26	26	10.3	399.73	3695	3695;3333	3.694e-130	0.52721	0.60738	30	2772000000	1327400000	1444600000
O15231	O15231	6	6	6	Zinc finger protein 185	ZNF185	>sp|O15231|ZN185_HUMAN Zinc finger protein 185 OS=Homo sapiens GN=ZNF185 PE=1 SV=3	1	6	6	6	12.6	73.525	689	689	1.201e-19	0.7809	1.0142	7	617420000	334650000	282770000
O15235	O15235	2	2	2	28S ribosomal protein S12, mitochondrial	MRPS12	>sp|O15235|RT12_HUMAN 28S ribosomal protein S12, mitochondrial OS=Homo sapiens GN=MRPS12 PE=1 SV=1	1	2	2	2	24.6	15.173	138	138	1.5066e-20	0.7926	0.93125	2	404270000	244120000	160150000
O15243	O15243	1	1	1	Leptin receptor gene-related protein	LEPROT	>sp|O15243|OBRG_HUMAN Leptin receptor gene-related protein OS=Homo sapiens GN=LEPROT PE=1 SV=1	1	1	1	1	9.9	14.254	131	131	3.7808e-05	NaN	NaN	1	113730000	53536000	60196000
O15254	O15254	2	2	2	Peroxisomal acyl-coenzyme A oxidase 3	ACOX3	>sp|O15254|ACOX3_HUMAN Peroxisomal acyl-coenzyme A oxidase 3 OS=Homo sapiens GN=ACOX3 PE=1 SV=2	1	2	2	2	5.1	77.628	700	700	7.1513e-17	0.42112	0.49518	3	255440000	174660000	80787000
O15258	O15258	3	3	3	Protein RER1	RER1	>sp|O15258|RER1_HUMAN Protein RER1 OS=Homo sapiens GN=RER1 PE=1 SV=1	1	3	3	3	24.5	22.958	196	196	1.1111e-12	0.6939	0.85284	6	1132800000	751100000	381650000
O15260	O15260	4	4	4	Surfeit locus protein 4	SURF4	>sp|O15260|SURF4_HUMAN Surfeit locus protein 4 OS=Homo sapiens GN=SURF4 PE=1 SV=3	1	4	4	4	18.2	30.394	269	269	1.6842e-55	0.59108	0.68772	9	1893500000	1154300000	739230000
O15264;P53778	O15264;P53778	2;1	2;1	2;1	Mitogen-activated protein kinase 13;Mitogen-activated protein kinase 12	MAPK13;MAPK12	>sp|O15264|MK13_HUMAN Mitogen-activated protein kinase 13 OS=Homo sapiens GN=MAPK13 PE=1 SV=1;>sp|P53778|MK12_HUMAN Mitogen-activated protein kinase 12 OS=Homo sapiens GN=MAPK12 PE=1 SV=3	2	2	2	2	10.4	42.089	365	365;367	1.1933e-13	1.446	1.7756	2	134140000	55326000	78816000
O15269	O15269	6	6	6	Serine palmitoyltransferase 1	SPTLC1	>sp|O15269|SPTC1_HUMAN Serine palmitoyltransferase 1 OS=Homo sapiens GN=SPTLC1 PE=1 SV=1	1	6	6	6	19.7	52.743	473	473	4.7011e-115	0.41396	0.49385	14	3175900000	2205400000	970500000
O15270	O15270	12	12	12	Serine palmitoyltransferase 2	SPTLC2	>sp|O15270|SPTC2_HUMAN Serine palmitoyltransferase 2 OS=Homo sapiens GN=SPTLC2 PE=1 SV=1	1	12	12	12	30.2	62.924	562	562	5.4924e-49	0.75508	0.8824	14	2943600000	1692100000	1251600000
O15294	O15294	4	4	4	UDP-N-acetylglucosamine--peptide N-acetylglucosaminyltransferase 110 kDa subunit	OGT	>sp|O15294|OGT1_HUMAN UDP-N-acetylglucosamine--peptide N-acetylglucosaminyltransferase 110 kDa subunit OS=Homo sapiens GN=OGT PE=1 SV=3	1	4	4	4	5.7	116.92	1046	1046	4.6966e-15	1.0355	1.2868	4	210620000	112950000	97676000
O15305	O15305	2	2	2	Phosphomannomutase 2	PMM2	>sp|O15305|PMM2_HUMAN Phosphomannomutase 2 OS=Homo sapiens GN=PMM2 PE=1 SV=1	1	2	2	2	8.5	28.082	246	246	2.0072e-06	1.4451	1.6242	2	350170000	144140000	206030000
O15320;Q96RT6;A4FU28;Q8IX94;Q86UF2;P0CG41;A4D2H0;Q8IX95	O15320	9;4;4;3;3;3;3;1	9;4;4;3;3;3;3;1	9;4;4;3;3;3;3;1	cTAGE family member 5	CTAGE5	>sp|O15320|CTGE5_HUMAN cTAGE family member 5 OS=Homo sapiens GN=CTAGE5 PE=1 SV=4	8	9	9	9	14.8	90.995	804	804;745;777;777;777;777;777;158	2.7689e-45	0.75382	0.87149	12	2116200000	1174000000	942160000
O15321	O15321	5	5	5	Transmembrane 9 superfamily member 1	TM9SF1	>sp|O15321|TM9S1_HUMAN Transmembrane 9 superfamily member 1 OS=Homo sapiens GN=TM9SF1 PE=2 SV=2	1	5	5	5	12.5	68.86	606	606	1.3808e-13	0.76615	0.86175	8	835350000	472690000	362660000
O15327	O15327	2	2	2	Type II inositol 3,4-bisphosphate 4-phosphatase	INPP4B	>sp|O15327|INP4B_HUMAN Type II inositol 3,4-bisphosphate 4-phosphatase OS=Homo sapiens GN=INPP4B PE=2 SV=4	1	2	2	2	4	104.74	924	924	3.161e-81	0.27088	0.3139	3	156650000	122990000	33652000
O15347	O15347	5	5	5	High mobility group protein B3	HMGB3	>sp|O15347|HMGB3_HUMAN High mobility group protein B3 OS=Homo sapiens GN=HMGB3 PE=1 SV=4	1	5	5	5	20.5	22.98	200	200	2.5156e-15	1.4146	1.7259	6	3650000000	1553500000	2096400000
O15355	O15355	6	6	6	Protein phosphatase 1G	PPM1G	>sp|O15355|PPM1G_HUMAN Protein phosphatase 1G OS=Homo sapiens GN=PPM1G PE=1 SV=1	1	6	6	6	22.9	59.271	546	546	2.6518e-87	1.3115	1.5228	11	2451400000	1100000000	1351500000
O15371	O15371	6	6	6	Eukaryotic translation initiation factor 3 subunit D	EIF3D	>sp|O15371|EIF3D_HUMAN Eukaryotic translation initiation factor 3 subunit D OS=Homo sapiens GN=EIF3D PE=1 SV=1	1	6	6	6	19	63.972	548	548	1.886e-123	1.1955	1.3775	9	2004600000	1084200000	920370000
O15372	O15372	3	3	3	Eukaryotic translation initiation factor 3 subunit H	EIF3H	>sp|O15372|EIF3H_HUMAN Eukaryotic translation initiation factor 3 subunit H OS=Homo sapiens GN=EIF3H PE=1 SV=1	1	3	3	3	12.8	39.93	352	352	7.6947e-26	1.1822	1.3962	4	783330000	432790000	350540000
O15379	O15379	2	2	2	Histone deacetylase 3	HDAC3	>sp|O15379|HDAC3_HUMAN Histone deacetylase 3 OS=Homo sapiens GN=HDAC3 PE=1 SV=2	1	2	2	2	5.8	48.847	428	428	1.7729e-06	NaN	NaN	1	18203000	9035000	9167700
O15381	O15381	7	7	7	Nuclear valosin-containing protein-like	NVL	>sp|O15381|NVL_HUMAN Nuclear valosin-containing protein-like OS=Homo sapiens GN=NVL PE=1 SV=1	1	7	7	7	10.9	95.05	856	856	1.2423e-36	0.80299	0.93969	8	581060000	322220000	258840000
O15382	O15382	8	8	8	Branched-chain-amino-acid aminotransferase, mitochondrial	BCAT2	>sp|O15382|BCAT2_HUMAN Branched-chain-amino-acid aminotransferase, mitochondrial OS=Homo sapiens GN=BCAT2 PE=1 SV=2	1	8	8	8	31.4	44.287	392	392	5.4431e-34	0.53163	0.66985	10	1240300000	821830000	418440000
O15391;P25490	O15391;P25490	2;1	2;1	2;1	Transcription factor YY2;Transcriptional repressor protein YY1	YY2;YY1	>sp|O15391|TYY2_HUMAN Transcription factor YY2 OS=Homo sapiens GN=YY2 PE=2 SV=1;>sp|P25490|TYY1_HUMAN Transcriptional repressor protein YY1 OS=Homo sapiens GN=YY1 PE=1 SV=2	2	2	2	2	9.4	41.347	372	372;414	6.066e-05	0.35188	0.42133	2	69110000	42388000	26722000
O15397	O15397	4	3	3	Importin-8	IPO8	>sp|O15397|IPO8_HUMAN Importin-8 OS=Homo sapiens GN=IPO8 PE=1 SV=2	1	4	3	3	5.5	119.94	1037	1037	2.6464e-09	1.5942	1.9056	3	286230000	103330000	182900000
O15400	O15400	2	2	2	Syntaxin-7	STX7	>sp|O15400|STX7_HUMAN Syntaxin-7 OS=Homo sapiens GN=STX7 PE=1 SV=4	1	2	2	2	9.6	29.815	261	261	1.2527e-11	0.65693	0.77409	2	400600000	203980000	196620000
O15427	O15427	3	3	3	Monocarboxylate transporter 4	SLC16A3	>sp|O15427|MOT4_HUMAN Monocarboxylate transporter 4 OS=Homo sapiens GN=SLC16A3 PE=1 SV=1	1	3	3	3	7.3	49.469	465	465	3.3085e-07	1.3118	1.5885	4	1241000000	514190000	726780000
O15438	O15438	19	19	18	Canalicular multispecific organic anion transporter 2	ABCC3	>sp|O15438|MRP3_HUMAN Canalicular multispecific organic anion transporter 2 OS=Homo sapiens GN=ABCC3 PE=1 SV=3	1	19	19	18	19	169.34	1527	1527	8.0998e-143	0.43658	0.50325	27	3258000000	2104100000	1153900000
O15439	O15439	3	3	3	Multidrug resistance-associated protein 4	ABCC4	>sp|O15439|MRP4_HUMAN Multidrug resistance-associated protein 4 OS=Homo sapiens GN=ABCC4 PE=1 SV=3	1	3	3	3	3.2	149.52	1325	1325	7.5006e-11	0.67981	0.82531	3	239300000	117660000	121630000
O15440	O15440	5	5	5	Multidrug resistance-associated protein 5	ABCC5	>sp|O15440|MRP5_HUMAN Multidrug resistance-associated protein 5 OS=Homo sapiens GN=ABCC5 PE=1 SV=2	1	5	5	5	5.7	160.66	1437	1437	9.4484e-21	0.68103	0.79401	5	268490000	164230000	104260000
O15446	O15446	6	6	6	DNA-directed RNA polymerase I subunit RPA34	CD3EAP	>sp|O15446|RPA34_HUMAN DNA-directed RNA polymerase I subunit RPA34 OS=Homo sapiens GN=CD3EAP PE=1 SV=1	1	6	6	6	24.7	54.985	510	510	2.6885e-79	0.61873	0.71794	6	620160000	420560000	199600000
O15460	O15460	5	5	5	Prolyl 4-hydroxylase subunit alpha-2	P4HA2	>sp|O15460|P4HA2_HUMAN Prolyl 4-hydroxylase subunit alpha-2 OS=Homo sapiens GN=P4HA2 PE=1 SV=1	1	5	5	5	13.1	60.901	535	535	2.2011e-27	0.72844	0.84127	7	596920000	363900000	233020000
O15498	O15498	1	1	1	Synaptobrevin homolog YKT6	YKT6	>sp|O15498|YKT6_HUMAN Synaptobrevin homolog YKT6 OS=Homo sapiens GN=YKT6 PE=1 SV=1	1	1	1	1	5.6	22.417	198	198	1.1001e-05	1.3125	1.4189	2	344890000	152080000	192810000
O15504	O15504	2	2	2	Nucleoporin-like protein 2	NUPL2	>sp|O15504|NUPL2_HUMAN Nucleoporin-like protein 2 OS=Homo sapiens GN=NUPL2 PE=1 SV=1	1	2	2	2	7.6	44.871	423	423	0.0001999	0.63639	0.796	2	65632000	37783000	27849000
O15511	O15511	3	3	3	Actin-related protein 2/3 complex subunit 5	ARPC5	>sp|O15511|ARPC5_HUMAN Actin-related protein 2/3 complex subunit 5 OS=Homo sapiens GN=ARPC5 PE=1 SV=3	1	3	3	3	35.8	16.32	151	151	3.2604e-97	0.68981	0.81724	6	1203000000	674310000	528720000
O15514	O15514	6	6	6	DNA-directed RNA polymerase II subunit RPB4	POLR2D	>sp|O15514|RPB4_HUMAN DNA-directed RNA polymerase II subunit RPB4 OS=Homo sapiens GN=POLR2D PE=1 SV=1	1	6	6	6	62	16.311	142	142	3.0766e-48	0.86874	1.0089	10	1018800000	502010000	516810000
O15533	O15533	2	2	2	Tapasin	TAPBP	>sp|O15533|TPSN_HUMAN Tapasin OS=Homo sapiens GN=TAPBP PE=1 SV=1	1	2	2	2	5.4	47.625	448	448	1.0215e-06	0.17807	0.20685	3	257690000	207240000	50449000
O15541	O15541	3	3	3	RING finger protein 113A	RNF113A	>sp|O15541|R113A_HUMAN RING finger protein 113A OS=Homo sapiens GN=RNF113A PE=1 SV=1	1	3	3	3	13.4	38.787	343	343	3.2909e-07	0.71323	0.81515	3	375790000	206760000	169040000
O15551;O14493;O95484;P56747	O15551;O14493;O95484;P56747	2;1;1;1	2;1;1;1	2;1;1;1	Claudin-3;Claudin-4;Claudin-9;Claudin-6	CLDN3;CLDN4;CLDN9;CLDN6	>sp|O15551|CLD3_HUMAN Claudin-3 OS=Homo sapiens GN=CLDN3 PE=1 SV=1;>sp|O14493|CLD4_HUMAN Claudin-4 OS=Homo sapiens GN=CLDN4 PE=1 SV=1;>sp|O95484|CLD9_HUMAN Claudin-9 OS=Homo sapiens GN=CLDN9 PE=2 SV=1;>sp|P56747|CLD6_HUMAN Claudin-6 OS=Homo sapiens GN=CLDN	4	2	2	2	12.7	23.318	220	220;209;217;220	6.6434e-06	0.487	0.57193	3	654500000	460820000	193680000
O43143	O43143	11	11	11	Putative pre-mRNA-splicing factor ATP-dependent RNA helicase DHX15	DHX15	>sp|O43143|DHX15_HUMAN Putative pre-mRNA-splicing factor ATP-dependent RNA helicase DHX15 OS=Homo sapiens GN=DHX15 PE=1 SV=2	1	11	11	11	18.1	90.932	795	795	6.7788e-44	0.75955	0.89395	18	3811500000	2204200000	1607300000
O43148	O43148	1	1	1	mRNA cap guanine-N7 methyltransferase	RNMT	>sp|O43148|MCES_HUMAN mRNA cap guanine-N7 methyltransferase OS=Homo sapiens GN=RNMT PE=1 SV=1	1	1	1	1	2.5	54.843	476	476	0.0050976	NaN	NaN	1	206840000	100330000	106510000
O43149	O43149	1	1	1	Zinc finger ZZ-type and EF-hand domain-containing protein 1	ZZEF1	>sp|O43149|ZZEF1_HUMAN Zinc finger ZZ-type and EF-hand domain-containing protein 1 OS=Homo sapiens GN=ZZEF1 PE=1 SV=6	1	1	1	1	0.4	331.07	2961	2961	1.2135e-05	1.0257	1.1332	2	50155000	24031000	26124000
O43150;Q9ULH1	O43150	3;1	3;1	3;1	Arf-GAP with SH3 domain, ANK repeat and PH domain-containing protein 2	ASAP2	>sp|O43150|ASAP2_HUMAN Arf-GAP with SH3 domain, ANK repeat and PH domain-containing protein 2 OS=Homo sapiens GN=ASAP2 PE=1 SV=3	2	3	3	3	3.4	111.65	1006	1006;1129	9.3366e-06	0.77761	0.85607	3	249140000	136540000	112600000
O43157	O43157	1	1	1	Plexin-B1	PLXNB1	>sp|O43157|PLXB1_HUMAN Plexin-B1 OS=Homo sapiens GN=PLXNB1 PE=1 SV=3	1	1	1	1	0.9	232.3	2135	2135	2.8121e-05	0.66925	0.77019	2	52356000	29303000	23053000
O43159	O43159	3	3	3	Ribosomal RNA-processing protein 8	RRP8	>sp|O43159|RRP8_HUMAN Ribosomal RNA-processing protein 8 OS=Homo sapiens GN=RRP8 PE=1 SV=2	1	3	3	3	9.9	50.714	456	456	3.4369e-11	0.45354	0.5511	4	382280000	191730000	190550000
O43166	O43166	1	1	1	Signal-induced proliferation-associated 1-like protein 1	SIPA1L1	>sp|O43166|SI1L1_HUMAN Signal-induced proliferation-associated 1-like protein 1 OS=Homo sapiens GN=SIPA1L1 PE=1 SV=4	1	1	1	1	0.8	200.03	1804	1804	0.00025143	NaN	NaN	1	10263000	3351500	6911600
O43169	O43169	1	1	1	Cytochrome b5 type B	CYB5B	>sp|O43169|CYB5B_HUMAN Cytochrome b5 type B OS=Homo sapiens GN=CYB5B PE=1 SV=2	1	1	1	1	23.3	16.332	146	146	3.4821e-15	NaN	NaN	1	201970000	87910000	114060000
O43172	O43172	10	10	10	U4/U6 small nuclear ribonucleoprotein Prp4	PRPF4	>sp|O43172|PRP4_HUMAN U4/U6 small nuclear ribonucleoprotein Prp4 OS=Homo sapiens GN=PRPF4 PE=1 SV=2	1	10	10	10	23	58.449	522	522	1.529e-35	0.77416	0.90312	12	2211100000	1269700000	941330000
O43175	O43175	13	13	13	D-3-phosphoglycerate dehydrogenase	PHGDH	>sp|O43175|SERA_HUMAN D-3-phosphoglycerate dehydrogenase OS=Homo sapiens GN=PHGDH PE=1 SV=4	1	13	13	13	36.2	56.65	533	533	5.2326e-98	1.4067	1.6094	28	11648000000	4706800000	6941700000
O43181	O43181	1	1	1	NADH dehydrogenase [ubiquinone] iron-sulfur protein 4, mitochondrial	NDUFS4	>sp|O43181|NDUS4_HUMAN NADH dehydrogenase [ubiquinone] iron-sulfur protein 4, mitochondrial OS=Homo sapiens GN=NDUFS4 PE=1 SV=1	1	1	1	1	8.6	20.108	175	175	3.9877e-05	0.30387	0.34945	2	1000200000	754280000	245940000
O43189	O43189	2	2	2	PHD finger protein 1	PHF1	>sp|O43189|PHF1_HUMAN PHD finger protein 1 OS=Homo sapiens GN=PHF1 PE=1 SV=3	1	2	2	2	5.5	62.105	567	567	3.7028e-06	0.66001	0.74684	3	90063000	57259000	32803000
O43237	O43237	5	5	5	Cytoplasmic dynein 1 light intermediate chain 2	DYNC1LI2	>sp|O43237|DC1L2_HUMAN Cytoplasmic dynein 1 light intermediate chain 2 OS=Homo sapiens GN=DYNC1LI2 PE=1 SV=1	1	5	5	5	16.1	54.099	492	492	3.087e-27	0.69128	0.80341	5	364420000	200590000	163830000
O43242	O43242	8	8	8	26S proteasome non-ATPase regulatory subunit 3	PSMD3	>sp|O43242|PSMD3_HUMAN 26S proteasome non-ATPase regulatory subunit 3 OS=Homo sapiens GN=PSMD3 PE=1 SV=2	1	8	8	8	22.1	60.977	534	534	2.8326e-26	0.8936	1.0045	10	1571500000	844250000	727210000
O43251;Q9NWB1	O43251;Q9NWB1	1;1	1;1	1;1	RNA binding protein fox-1 homolog 2;RNA binding protein fox-1 homolog 1	RBFOX2;RBFOX1	>sp|O43251|RFOX2_HUMAN RNA binding protein fox-1 homolog 2 OS=Homo sapiens GN=RBFOX2 PE=1 SV=3;>sp|Q9NWB1|RFOX1_HUMAN RNA binding protein fox-1 homolog 1 OS=Homo sapiens GN=RBFOX1 PE=1 SV=2	2	1	1	1	3.8	41.373	390	390;397	4.6039e-13	NaN	NaN	1	92470000	42992000	49478000
O43252;O95340	O43252	5;1	5;1	5;1	Bifunctional 3-phosphoadenosine 5-phosphosulfate synthase 1;Sulfate adenylyltransferase;Adenylyl-sulfate kinase	PAPSS1	>sp|O43252|PAPS1_HUMAN Bifunctional 3-phosphoadenosine 5-phosphosulfate synthase 1 OS=Homo sapiens GN=PAPSS1 PE=1 SV=2	2	5	5	5	11.2	70.832	624	624;614	6.3252e-85	1.15	1.3415	7	361650000	160240000	201420000
O43264	O43264	5	5	5	Centromere/kinetochore protein zw10 homolog	ZW10	>sp|O43264|ZW10_HUMAN Centromere/kinetochore protein zw10 homolog OS=Homo sapiens GN=ZW10 PE=1 SV=3	1	5	5	5	11.9	88.828	779	779	1.5961e-79	0.82659	0.92554	6	590200000	325020000	265190000
O43278	O43278	11	11	11	Kunitz-type protease inhibitor 1	SPINT1	>sp|O43278|SPIT1_HUMAN Kunitz-type protease inhibitor 1 OS=Homo sapiens GN=SPINT1 PE=1 SV=2	1	11	11	11	21.6	58.397	529	529	4.0153e-41	0.81995	0.95641	15	2136700000	1168400000	968280000
O43286	O43286	2	2	2	Beta-1,4-galactosyltransferase 5	B4GALT5	>sp|O43286|B4GT5_HUMAN Beta-1,4-galactosyltransferase 5 OS=Homo sapiens GN=B4GALT5 PE=2 SV=1	1	2	2	2	9.5	45.118	388	388	7.7217e-07	0.299	0.37219	3	159260000	122540000	36719000
O43290	O43290	12	12	12	U4/U6.U5 tri-snRNP-associated protein 1	SART1	>sp|O43290|SNUT1_HUMAN U4/U6.U5 tri-snRNP-associated protein 1 OS=Homo sapiens GN=SART1 PE=1 SV=1	1	12	12	12	24.5	90.254	800	800	3.2135e-88	0.7311	0.90056	19	3184100000	1761100000	1423000000
O43291	O43291	4	4	4	Kunitz-type protease inhibitor 2	SPINT2	>sp|O43291|SPIT2_HUMAN Kunitz-type protease inhibitor 2 OS=Homo sapiens GN=SPINT2 PE=1 SV=2	1	4	4	4	25.4	28.228	252	252	1.3951e-30	0.65027	0.83931	6	1513800000	864600000	649240000
O43296;Q5CZA5	O43296	3;1	3;1	3;1	Zinc finger protein 264	ZNF264	>sp|O43296|ZN264_HUMAN Zinc finger protein 264 OS=Homo sapiens GN=ZNF264 PE=1 SV=1	2	3	3	3	6.1	70.586	627	627;627	4.3223e-12	0.74267	0.84891	3	63557000	34171000	29386000
O43309	O43309	1	1	1	Zinc finger and SCAN domain-containing protein 12	ZSCAN12	>sp|O43309|ZSC12_HUMAN Zinc finger and SCAN domain-containing protein 12 OS=Homo sapiens GN=ZSCAN12 PE=2 SV=1	1	1	1	1	2.5	70.222	604	604	0.012246	NaN	NaN	1	158360000	92620000	65740000
O43318	O43318	2	2	2	Mitogen-activated protein kinase kinase kinase 7	MAP3K7	>sp|O43318|M3K7_HUMAN Mitogen-activated protein kinase kinase kinase 7 OS=Homo sapiens GN=MAP3K7 PE=1 SV=1	1	2	2	2	4.5	67.195	606	606	1.1656e-05	2.3748	2.7886	2	64614000	16915000	47699000
O43324	O43324	1	1	1	Eukaryotic translation elongation factor 1 epsilon-1	EEF1E1	>sp|O43324|MCA3_HUMAN Eukaryotic translation elongation factor 1 epsilon-1 OS=Homo sapiens GN=EEF1E1 PE=1 SV=1	1	1	1	1	6.3	19.81	174	174	0.00099264	1.1846	1.3274	2	1089900000	491350000	598590000
O43353	O43353	1	1	1	Receptor-interacting serine/threonine-protein kinase 2	RIPK2	>sp|O43353|RIPK2_HUMAN Receptor-interacting serine/threonine-protein kinase 2 OS=Homo sapiens GN=RIPK2 PE=1 SV=2	1	1	1	1	2.8	61.194	540	540	5.0943e-05	NaN	NaN	1	26868000	11957000	14911000
O43390	O43390	17	14	14	Heterogeneous nuclear ribonucleoprotein R	HNRNPR	>sp|O43390|HNRPR_HUMAN Heterogeneous nuclear ribonucleoprotein R OS=Homo sapiens GN=HNRNPR PE=1 SV=1	1	17	14	14	32.9	70.942	633	633	1.7216e-178	0.63856	0.71936	28	12823000000	7716500000	5106800000
O43395	O43395	5	5	5	U4/U6 small nuclear ribonucleoprotein Prp3	PRPF3	>sp|O43395|PRPF3_HUMAN U4/U6 small nuclear ribonucleoprotein Prp3 OS=Homo sapiens GN=PRPF3 PE=1 SV=2	1	5	5	5	12.4	77.528	683	683	5.4413e-94	0.56748	0.66528	6	638020000	402900000	235110000
O43396	O43396	4	4	4	Thioredoxin-like protein 1	TXNL1	>sp|O43396|TXNL1_HUMAN Thioredoxin-like protein 1 OS=Homo sapiens GN=TXNL1 PE=1 SV=3	1	4	4	4	27.3	32.251	289	289	3.5469e-100	1.0267	1.2802	6	2340700000	1116400000	1224300000
O43399	O43399	7	7	7	Tumor protein D54	TPD52L2	>sp|O43399|TPD54_HUMAN Tumor protein D54 OS=Homo sapiens GN=TPD52L2 PE=1 SV=2	1	7	7	7	42.7	22.237	206	206	6.5842e-56	1.0302	1.226	13	6954700000	3367500000	3587200000
O43402	O43402	2	2	2	ER membrane protein complex subunit 8	EMC8	>sp|O43402|EMC8_HUMAN ER membrane protein complex subunit 8 OS=Homo sapiens GN=EMC8 PE=1 SV=1	1	2	2	2	16.7	23.773	210	210	7.493e-09	0.57481	0.65726	4	492350000	299710000	192640000
O43414	O43414	1	1	1	ERI1 exoribonuclease 3	ERI3	>sp|O43414|ERI3_HUMAN ERI1 exoribonuclease 3 OS=Homo sapiens GN=ERI3 PE=1 SV=2	1	1	1	1	3.6	37.238	337	337	0.00069807	NaN	NaN	1	74343000	33520000	40823000
O43424	O43424	1	1	1	Glutamate receptor ionotropic, delta-2	GRID2	>sp|O43424|GRID2_HUMAN Glutamate receptor ionotropic, delta-2 OS=Homo sapiens GN=GRID2 PE=2 SV=2	1	1	1	1	1.3	113.35	1007	1007	0.0099413	NaN	NaN	1	30614000	18791000	11824000
O43427	O43427	1	1	1	Acidic fibroblast growth factor intracellular-binding protein	FIBP	>sp|O43427|FIBP_HUMAN Acidic fibroblast growth factor intracellular-binding protein OS=Homo sapiens GN=FIBP PE=1 SV=3	1	1	1	1	6.3	41.878	364	364	9.8841e-13	NaN	NaN	1	166850000	82385000	84463000
O43447	O43447	4	4	4	Peptidyl-prolyl cis-trans isomerase H	PPIH	>sp|O43447|PPIH_HUMAN Peptidyl-prolyl cis-trans isomerase H OS=Homo sapiens GN=PPIH PE=1 SV=1	1	4	4	4	19.2	19.208	177	177	3.7975e-14	0.49748	0.59906	6	271270000	172320000	98944000
O43488	O43488	2	2	2	Aflatoxin B1 aldehyde reductase member 2	AKR7A2	>sp|O43488|ARK72_HUMAN Aflatoxin B1 aldehyde reductase member 2 OS=Homo sapiens GN=AKR7A2 PE=1 SV=3	1	2	2	2	11.4	39.589	359	359	1.5397e-44	0.53158	0.59227	5	396400000	268340000	128060000
O43491	O43491	2	2	2	Band 4.1-like protein 2	EPB41L2	>sp|O43491|E41L2_HUMAN Band 4.1-like protein 2 OS=Homo sapiens GN=EPB41L2 PE=1 SV=1	1	2	2	2	3.1	112.59	1005	1005	2.3362e-07	0.36539	0.42184	2	86076000	56432000	29643000
O43504	O43504	4	4	4	Ragulator complex protein LAMTOR5	LAMTOR5	>sp|O43504|LTOR5_HUMAN Ragulator complex protein LAMTOR5 OS=Homo sapiens GN=LAMTOR5 PE=1 SV=1	1	4	4	4	70.3	9.6138	91	91	6.0836e-140	0.7459	0.85694	11	5602300000	3263900000	2338400000
O43542	O43542	1	1	1	DNA repair protein XRCC3	XRCC3	>sp|O43542|XRCC3_HUMAN DNA repair protein XRCC3 OS=Homo sapiens GN=XRCC3 PE=1 SV=1	1	1	1	1	3.2	37.849	346	346	0.00028582	NaN	NaN	1	8025300	3592700	4432700
O43567	O43567	2	2	2	E3 ubiquitin-protein ligase RNF13	RNF13	>sp|O43567|RNF13_HUMAN E3 ubiquitin-protein ligase RNF13 OS=Homo sapiens GN=RNF13 PE=1 SV=1	1	2	2	2	11.8	42.813	381	381	5.1719e-16	0.70134	0.84518	2	472820000	289490000	183330000
O43583	O43583	2	2	2	Density-regulated protein	DENR	>sp|O43583|DENR_HUMAN Density-regulated protein OS=Homo sapiens GN=DENR PE=1 SV=2	1	2	2	2	19.2	22.092	198	198	2.1958e-14	0.98672	1.1055	3	788490000	390930000	397560000
O43592	O43592	8	8	8	Exportin-T	XPOT	>sp|O43592|XPOT_HUMAN Exportin-T OS=Homo sapiens GN=XPOT PE=1 SV=2	1	8	8	8	12	109.96	962	962	5.6132e-18	1.0749	1.2279	9	360590000	177290000	183300000
O43598	O43598	1	1	1	2-deoxynucleoside 5-phosphate N-hydrolase 1	DNPH1	>sp|O43598|DNPH1_HUMAN 2-deoxynucleoside 5-phosphate N-hydrolase 1 OS=Homo sapiens GN=DNPH1 PE=1 SV=1	1	1	1	1	9.8	19.108	174	174	8.1436e-05	NaN	NaN	1	59025000	27326000	31699000
O43615	O43615	7	7	7	Mitochondrial import inner membrane translocase subunit TIM44	TIMM44	>sp|O43615|TIM44_HUMAN Mitochondrial import inner membrane translocase subunit TIM44 OS=Homo sapiens GN=TIMM44 PE=1 SV=2	1	7	7	7	16.8	51.355	452	452	1.8197e-70	0.53424	0.60014	8	1182900000	737660000	445200000
O43617	O43617	2	2	2	Trafficking protein particle complex subunit 3	TRAPPC3	>sp|O43617|TPPC3_HUMAN Trafficking protein particle complex subunit 3 OS=Homo sapiens GN=TRAPPC3 PE=1 SV=1	1	2	2	2	13.3	20.274	180	180	4.6364e-07	1.0526	1.2153	3	527270000	248750000	278520000
O43633	O43633	3	3	3	Charged multivesicular body protein 2a	CHMP2A	>sp|O43633|CHM2A_HUMAN Charged multivesicular body protein 2a OS=Homo sapiens GN=CHMP2A PE=1 SV=1	1	3	3	3	12.2	25.104	222	222	9.0654e-20	1.0322	1.2674	7	1709300000	755020000	954300000
O43653	O43653	3	3	3	Prostate stem cell antigen	PSCA	>sp|O43653|PSCA_HUMAN Prostate stem cell antigen OS=Homo sapiens GN=PSCA PE=1 SV=1	1	3	3	3	22.8	12.912	123	123	6.78e-12	0.19219	0.22725	8	2047600000	1708100000	339460000
O43657	O43657	1	1	1	Tetraspanin-6	TSPAN6	>sp|O43657|TSN6_HUMAN Tetraspanin-6 OS=Homo sapiens GN=TSPAN6 PE=1 SV=1	1	1	1	1	5.7	27.563	245	245	0.00022682	0.35752	0.41034	2	246070000	175040000	71031000
O43660	O43660	17	17	17	Pleiotropic regulator 1	PLRG1	>sp|O43660|PLRG1_HUMAN Pleiotropic regulator 1 OS=Homo sapiens GN=PLRG1 PE=1 SV=1	1	17	17	17	47.5	57.193	514	514	3.5921e-119	0.52081	0.62893	27	6471200000	4242800000	2228500000
O43663	O43663	4	4	4	Protein regulator of cytokinesis 1	PRC1	>sp|O43663|PRC1_HUMAN Protein regulator of cytokinesis 1 OS=Homo sapiens GN=PRC1 PE=1 SV=2	1	4	4	4	8.4	71.606	620	620	9.1702e-14	1.066	1.281	4	188750000	84872000	103880000
O43670	O43670	3	3	3	Zinc finger protein 207	ZNF207	>sp|O43670|ZN207_HUMAN Zinc finger protein 207 OS=Homo sapiens GN=ZNF207 PE=1 SV=1	1	3	3	3	8.8	50.75	478	478	4.2981e-10	0.60886	0.68013	6	1728600000	1042300000	686240000
O43674	O43674	1	1	1	NADH dehydrogenase [ubiquinone] 1 beta subcomplex subunit 5, mitochondrial	NDUFB5	>sp|O43674|NDUB5_HUMAN NADH dehydrogenase [ubiquinone] 1 beta subcomplex subunit 5, mitochondrial OS=Homo sapiens GN=NDUFB5 PE=1 SV=1	1	1	1	1	6.9	21.75	189	189	0.0031901	NaN	NaN	1	177270000	113640000	63633000
O43678	O43678	1	1	1	NADH dehydrogenase [ubiquinone] 1 alpha subcomplex subunit 2	NDUFA2	>sp|O43678|NDUA2_HUMAN NADH dehydrogenase [ubiquinone] 1 alpha subcomplex subunit 2 OS=Homo sapiens GN=NDUFA2 PE=1 SV=3	1	1	1	1	21.2	10.921	99	99	3.8397e-105	0.38149	0.44631	2	533610000	390730000	142890000
O43681	O43681	5	5	5	ATPase ASNA1	ASNA1	>sp|O43681|ASNA_HUMAN ATPase ASNA1 OS=Homo sapiens GN=ASNA1 PE=1 SV=2	1	5	5	5	21.8	38.792	348	348	2.4561e-16	0.47988	0.54153	7	1068200000	694860000	373360000
O43684	O43684	5	5	5	Mitotic checkpoint protein BUB3	BUB3	>sp|O43684|BUB3_HUMAN Mitotic checkpoint protein BUB3 OS=Homo sapiens GN=BUB3 PE=1 SV=1	1	5	5	5	26.8	37.154	328	328	3.3378e-33	0.74929	0.86599	12	4894300000	2951300000	1943000000
O43688	O43688	3	3	3	Lipid phosphate phosphohydrolase 2	PPAP2C	>sp|O43688|LPP2_HUMAN Lipid phosphate phosphohydrolase 2 OS=Homo sapiens GN=PPAP2C PE=1 SV=1	1	3	3	3	13.9	32.573	288	288	8.5304e-11	0.68202	0.83327	5	619500000	360780000	258720000
O43707	O43707	38	27	26	Alpha-actinin-4	ACTN4	>sp|O43707|ACTN4_HUMAN Alpha-actinin-4 OS=Homo sapiens GN=ACTN4 PE=1 SV=2	1	38	27	26	46.5	104.85	911	911	0	0.93442	1.0653	79	58976000000	29978000000	28998000000
O43708	O43708	2	2	2	Maleylacetoacetate isomerase	GSTZ1	>sp|O43708|MAAI_HUMAN Maleylacetoacetate isomerase OS=Homo sapiens GN=GSTZ1 PE=1 SV=3	1	2	2	2	10.6	24.212	216	216	8.5823e-06	0.52379	0.58799	2	124770000	70646000	54120000
O43709	O43709	3	3	3	Uncharacterized methyltransferase WBSCR22	WBSCR22	>sp|O43709|WBS22_HUMAN Ribosome biogenesis methyltransferase WBSCR22 OS=Homo sapiens GN=WBSCR22 PE=1 SV=2	1	3	3	3	18.1	31.88	281	281	1.1589e-16	1.0598	1.3038	3	140870000	66268000	74600000
O43715	O43715	2	2	2	TP53-regulated inhibitor of apoptosis 1	TRIAP1	>sp|O43715|TRIA1_HUMAN TP53-regulated inhibitor of apoptosis 1 OS=Homo sapiens GN=TRIAP1 PE=1 SV=1	1	2	2	2	32.9	8.7858	76	76	6.9178e-07	0.83742	0.9535	2	177550000	97454000	80100000
O43716	O43716	2	2	2	Glutamyl-tRNA(Gln) amidotransferase subunit C, mitochondrial	GATC	>sp|O43716|GATC_HUMAN Glutamyl-tRNA(Gln) amidotransferase subunit C, mitochondrial OS=Homo sapiens GN=GATC PE=2 SV=1	1	2	2	2	22.1	15.086	136	136	7.7664e-16	1.1468	1.3235	2	174410000	78894000	95516000
O43719	O43719	13	13	13	HIV Tat-specific factor 1	HTATSF1	>sp|O43719|HTSF1_HUMAN HIV Tat-specific factor 1 OS=Homo sapiens GN=HTATSF1 PE=1 SV=1	1	13	13	13	24.4	85.852	755	755	5.9967e-133	0.7954	0.88914	20	3537000000	2046800000	1490200000
O43747	O43747	7	7	7	AP-1 complex subunit gamma-1	AP1G1	>sp|O43747|AP1G1_HUMAN AP-1 complex subunit gamma-1 OS=Homo sapiens GN=AP1G1 PE=1 SV=5	1	7	7	7	11.4	91.35	822	822	5.5337e-45	0.80923	0.93974	9	1187900000	647980000	539970000
O43752	O43752	2	2	2	Syntaxin-6	STX6	>sp|O43752|STX6_HUMAN Syntaxin-6 OS=Homo sapiens GN=STX6 PE=1 SV=1	1	2	2	2	15.3	29.176	255	255	1.7601e-27	0.7239	0.8374	2	367670000	238730000	128940000
O43760	O43760	2	2	2	Synaptogyrin-2	SYNGR2	>sp|O43760|SNG2_HUMAN Synaptogyrin-2 OS=Homo sapiens GN=SYNGR2 PE=1 SV=1	1	2	2	2	8.9	24.81	224	224	0.00024752	0.53223	0.55906	2	767440000	489890000	277550000
O43765	O43765	2	2	2	Small glutamine-rich tetratricopeptide repeat-containing protein alpha	SGTA	>sp|O43765|SGTA_HUMAN Small glutamine-rich tetratricopeptide repeat-containing protein alpha OS=Homo sapiens GN=SGTA PE=1 SV=1	1	2	2	2	8.9	34.063	313	313	4.427e-05	1.1528	1.27	2	263840000	112500000	151340000
O43766	O43766	2	2	2	Lipoyl synthase, mitochondrial	LIAS	>sp|O43766|LIAS_HUMAN Lipoyl synthase, mitochondrial OS=Homo sapiens GN=LIAS PE=1 SV=3	1	2	2	2	10.5	41.911	372	372	3.7496e-24	1.0738	1.294	2	178500000	81255000	97245000
O43768	O43768	2	2	2	Alpha-endosulfine	ENSA	>sp|O43768|ENSA_HUMAN Alpha-endosulfine OS=Homo sapiens GN=ENSA PE=1 SV=1	1	2	2	2	21.5	13.389	121	121	3.8574e-07	1.0031	1.1015	5	800350000	405040000	395310000
O43772	O43772	2	2	2	Mitochondrial carnitine/acylcarnitine carrier protein	SLC25A20	>sp|O43772|MCAT_HUMAN Mitochondrial carnitine/acylcarnitine carrier protein OS=Homo sapiens GN=SLC25A20 PE=1 SV=1	1	2	2	2	7.3	32.943	301	301	0.00010016	0.85278	0.99258	2	376380000	183740000	192640000
O43776	O43776	8	8	8	Asparagine--tRNA ligase, cytoplasmic	NARS	>sp|O43776|SYNC_HUMAN Asparagine--tRNA ligase, cytoplasmic OS=Homo sapiens GN=NARS PE=1 SV=1	1	8	8	8	24.3	62.942	548	548	2.1275e-90	0.97218	1.1966	13	4146200000	2063100000	2083200000
O43795;Q9UBC5	O43795	10;1	10;1	10;1	Unconventional myosin-Ib	MYO1B	>sp|O43795|MYO1B_HUMAN Unconventional myosin-Ib OS=Homo sapiens GN=MYO1B PE=1 SV=3	2	10	10	10	13.4	131.98	1136	1136;1043	1.5061e-218	0.70978	0.81747	18	5549500000	3244200000	2305300000
O43809	O43809	6	6	6	Cleavage and polyadenylation specificity factor subunit 5	NUDT21	>sp|O43809|CPSF5_HUMAN Cleavage and polyadenylation specificity factor subunit 5 OS=Homo sapiens GN=NUDT21 PE=1 SV=1	1	6	6	6	24.7	26.227	227	227	2.922e-21	0.66802	0.87239	7	2551900000	1464200000	1087700000
O43815	O43815	6	6	6	Striatin	STRN	>sp|O43815|STRN_HUMAN Striatin OS=Homo sapiens GN=STRN PE=1 SV=4	1	6	6	6	14.2	86.131	780	780	1.7584e-39	0.46438	0.53281	6	462110000	309650000	152460000
O43818	O43818	6	6	6	U3 small nucleolar RNA-interacting protein 2	RRP9	>sp|O43818|U3IP2_HUMAN U3 small nucleolar RNA-interacting protein 2 OS=Homo sapiens GN=RRP9 PE=1 SV=1	1	6	6	6	20.8	51.84	475	475	2.165e-45	1.4128	1.7304	8	730460000	321340000	409120000
O43819	O43819	3	3	3	Protein SCO2 homolog, mitochondrial	SCO2	>sp|O43819|SCO2_HUMAN Protein SCO2 homolog, mitochondrial OS=Homo sapiens GN=SCO2 PE=1 SV=3	1	3	3	3	21.8	29.81	266	266	1.7011e-18	0.72424	0.76241	3	244860000	172310000	72547000
O43823	O43823	4	4	4	A-kinase anchor protein 8	AKAP8	>sp|O43823|AKAP8_HUMAN A-kinase anchor protein 8 OS=Homo sapiens GN=AKAP8 PE=1 SV=1	1	4	4	4	13.9	76.107	692	692	9.7955e-19	0.76451	0.86867	5	584380000	377010000	207370000
O43824	O43824	2	2	2	Putative GTP-binding protein 6	GTPBP6	>sp|O43824|GTPB6_HUMAN Putative GTP-binding protein 6 OS=Homo sapiens GN=GTPBP6 PE=2 SV=3	1	2	2	2	7.2	56.883	516	516	6.3824e-08	0.43997	0.49727	2	196470000	138520000	57950000
O43837	O43837	7	7	7	Isocitrate dehydrogenase [NAD] subunit beta, mitochondrial	IDH3B	>sp|O43837|IDH3B_HUMAN Isocitrate dehydrogenase [NAD] subunit beta, mitochondrial OS=Homo sapiens GN=IDH3B PE=1 SV=2	1	7	7	7	28.6	42.183	385	385	3.1346e-38	0.63111	0.73213	11	3112200000	1908700000	1203400000
O43847	O43847	4	4	4	Nardilysin	NRD1	>sp|O43847|NRDC_HUMAN Nardilysin OS=Homo sapiens GN=NRD1 PE=1 SV=2	1	4	4	4	4.7	131.57	1150	1150	1.5281e-10	1.3066	1.5322	4	321740000	153110000	168630000
O43852	O43852	16	16	16	Calumenin	CALU	>sp|O43852|CALU_HUMAN Calumenin OS=Homo sapiens GN=CALU PE=1 SV=2	1	16	16	16	63.5	37.106	315	315	0	1.0255	1.2445	34	12910000000	6425700000	6484700000
O43865;Q96HN2	O43865;Q96HN2	8;5	8;5	8;5	Putative adenosylhomocysteinase 2;Putative adenosylhomocysteinase 3	AHCYL1;AHCYL2	>sp|O43865|SAHH2_HUMAN Putative adenosylhomocysteinase 2 OS=Homo sapiens GN=AHCYL1 PE=1 SV=2;>sp|Q96HN2|SAHH3_HUMAN Putative adenosylhomocysteinase 3 OS=Homo sapiens GN=AHCYL2 PE=1 SV=1	2	8	8	8	20.6	58.951	530	530;611	1.6736e-41	1.046	1.2027	10	2224500000	1155300000	1069200000
O43909	O43909	1	1	1	Exostosin-like 3	EXTL3	>sp|O43909|EXTL3_HUMAN Exostosin-like 3 OS=Homo sapiens GN=EXTL3 PE=1 SV=1	1	1	1	1	1.1	104.75	919	919	0.0045694	NaN	NaN	1	78861000	39129000	39732000
O43913	O43913	4	4	4	Origin recognition complex subunit 5	ORC5	>sp|O43913|ORC5_HUMAN Origin recognition complex subunit 5 OS=Homo sapiens GN=ORC5 PE=1 SV=1	1	4	4	4	13.6	50.282	435	435	7.713e-22	0.86509	0.97706	3	345920000	193400000	152520000
O43920	O43920	3	3	3	NADH dehydrogenase [ubiquinone] iron-sulfur protein 5	NDUFS5	>sp|O43920|NDUS5_HUMAN NADH dehydrogenase [ubiquinone] iron-sulfur protein 5 OS=Homo sapiens GN=NDUFS5 PE=1 SV=3	1	3	3	3	33	12.517	106	106	4.5284e-20	0.53731	0.62498	6	1341800000	857610000	484230000
O60216	O60216	12	12	12	Double-strand-break repair protein rad21 homolog	RAD21	>sp|O60216|RAD21_HUMAN Double-strand-break repair protein rad21 homolog OS=Homo sapiens GN=RAD21 PE=1 SV=2	1	12	12	12	29.3	71.689	631	631	8.9654e-60	0.74026	0.95653	16	2700300000	1567800000	1132500000
O60218	O60218	13	13	8	Aldo-keto reductase family 1 member B10	AKR1B10	>sp|O60218|AK1BA_HUMAN Aldo-keto reductase family 1 member B10 OS=Homo sapiens GN=AKR1B10 PE=1 SV=2	1	13	13	8	48.1	36.019	316	316	3.1292e-174	0.73608	0.8167	29	46023000000	28701000000	17323000000
O60220	O60220	3	3	3	Mitochondrial import inner membrane translocase subunit Tim8 A	TIMM8A	>sp|O60220|TIM8A_HUMAN Mitochondrial import inner membrane translocase subunit Tim8 A OS=Homo sapiens GN=TIMM8A PE=1 SV=1	1	3	3	3	56.7	10.998	97	97	4.0719e-131	0.84386	0.96362	9	1203700000	648960000	554720000
O60231	O60231	3	3	3	Putative pre-mRNA-splicing factor ATP-dependent RNA helicase DHX16	DHX16	>sp|O60231|DHX16_HUMAN Putative pre-mRNA-splicing factor ATP-dependent RNA helicase DHX16 OS=Homo sapiens GN=DHX16 PE=1 SV=2	1	3	3	3	5.7	119.26	1041	1041	1.4446e-28	0.80357	0.90963	3	338020000	178970000	159050000
O60232	O60232	4	4	4	Sjoegren syndrome/scleroderma autoantigen 1	SSSCA1	>sp|O60232|SSA27_HUMAN Sjoegren syndrome/scleroderma autoantigen 1 OS=Homo sapiens GN=SSSCA1 PE=1 SV=1	1	4	4	4	37.2	21.474	199	199	9.9077e-31	1.3649	1.6543	6	1180200000	506280000	673880000
O60244	O60244	3	3	3	Mediator of RNA polymerase II transcription subunit 14	MED14	>sp|O60244|MED14_HUMAN Mediator of RNA polymerase II transcription subunit 14 OS=Homo sapiens GN=MED14 PE=1 SV=2	1	3	3	3	4.7	160.6	1454	1454	5.0088e-26	0.43163	0.53221	3	182120000	124880000	57247000
O60245	O60245	1	1	1	Protocadherin-7	PCDH7	>sp|O60245|PCDH7_HUMAN Protocadherin-7 OS=Homo sapiens GN=PCDH7 PE=1 SV=2	1	1	1	1	1.2	116.07	1069	1069	0.0033317	NaN	NaN	1	41142000	20271000	20871000
O60248	O60248	2	2	2	Protein SOX-15	SOX15	>sp|O60248|SOX15_HUMAN Protein SOX-15 OS=Homo sapiens GN=SOX15 PE=1 SV=1	1	2	2	2	12.9	25.251	233	233	7.5802e-08	0.37406	0.53898	4	418550000	283340000	135210000
O60256	O60256	2	1	1	Phosphoribosyl pyrophosphate synthase-associated protein 2	PRPSAP2	>sp|O60256|KPRB_HUMAN Phosphoribosyl pyrophosphate synthase-associated protein 2 OS=Homo sapiens GN=PRPSAP2 PE=1 SV=1	1	2	1	1	9.8	40.925	369	369	6.2355e-06	NaN	NaN	1	31598000	18710000	12889000
O60262	O60262	1	1	1	Guanine nucleotide-binding protein G(I)/G(S)/G(O) subunit gamma-7	GNG7	>sp|O60262|GBG7_HUMAN Guanine nucleotide-binding protein G(I)/G(S)/G(O) subunit gamma-7 OS=Homo sapiens GN=GNG7 PE=1 SV=1	1	1	1	1	20.6	7.5217	68	68	9.1248e-05	0.73574	0.85671	2	108130000	61392000	46743000
O60264	O60264	10	10	10	SWI/SNF-related matrix-associated actin-dependent regulator of chromatin subfamily A member 5	SMARCA5	>sp|O60264|SMCA5_HUMAN SWI/SNF-related matrix-associated actin-dependent regulator of chromatin subfamily A member 5 OS=Homo sapiens GN=SMARCA5 PE=1 SV=1	1	10	10	10	12	121.9	1052	1052	3.0664e-55	0.89323	1.0185	15	2821500000	1483400000	1338100000
O60271	O60271	4	4	4	C-Jun-amino-terminal kinase-interacting protein 4	SPAG9	>sp|O60271|JIP4_HUMAN C-Jun-amino-terminal kinase-interacting protein 4 OS=Homo sapiens GN=SPAG9 PE=1 SV=4	1	4	4	4	3.9	146.2	1321	1321	1.1085e-17	0.65763	0.76715	5	412870000	248490000	164380000
O60287	O60287	6	6	6	Nucleolar pre-ribosomal-associated protein 1	URB1	>sp|O60287|NPA1P_HUMAN Nucleolar pre-ribosomal-associated protein 1 OS=Homo sapiens GN=URB1 PE=1 SV=4	1	6	6	6	4.5	254.39	2271	2271	2.5983e-28	0.56458	0.66849	8	647160000	433630000	213520000
O60291	O60291	1	1	1	E3 ubiquitin-protein ligase MGRN1	MGRN1	>sp|O60291|MGRN1_HUMAN E3 ubiquitin-protein ligase MGRN1 OS=Homo sapiens GN=MGRN1 PE=1 SV=2	1	1	1	1	2.2	60.752	552	552	0.00067814	NaN	NaN	1	78446000	41089000	37357000
O60293	O60293	2	2	2	Zinc finger C3H1 domain-containing protein	ZFC3H1	>sp|O60293|ZC3H1_HUMAN Zinc finger C3H1 domain-containing protein OS=Homo sapiens GN=ZFC3H1 PE=1 SV=3	1	2	2	2	1.5	226.35	1989	1989	1.3112e-07	1.2211	1.4113	2	91954000	43486000	48468000
O60306	O60306	11	11	11	Intron-binding protein aquarius	AQR	>sp|O60306|AQR_HUMAN Intron-binding protein aquarius OS=Homo sapiens GN=AQR PE=1 SV=4	1	11	11	11	11.2	171.29	1485	1485	6.1101e-34	0.68846	0.8041	12	736330000	428710000	307620000
O60313	O60313	13	13	13	Dynamin-like 120 kDa protein, mitochondrial;Dynamin-like 120 kDa protein, form S1	OPA1	>sp|O60313|OPA1_HUMAN Dynamin-like 120 kDa protein, mitochondrial OS=Homo sapiens GN=OPA1 PE=1 SV=3	1	13	13	13	16.2	111.63	960	960	2.4312e-53	1.318	1.5483	15	2084300000	876050000	1208300000
O60318	O60318	3	3	3	80 kDa MCM3-associated protein	MCM3AP	>sp|O60318|GANP_HUMAN Germinal-center associated nuclear protein OS=Homo sapiens GN=MCM3AP PE=1 SV=2	1	3	3	3	2.5	218.4	1980	1980	8.3668e-13	0.43588	0.52042	4	104000000	61626000	42377000
O60333	O60333	2	2	1	Kinesin-like protein KIF1B	KIF1B	>sp|O60333|KIF1B_HUMAN Kinesin-like protein KIF1B OS=Homo sapiens GN=KIF1B PE=1 SV=5	1	2	2	1	1.7	204.47	1816	1816	2.1354e-09	1.0489	1.2743	2	57956000	28129000	29827000
O60341	O60341	4	4	4	Lysine-specific histone demethylase 1A	KDM1A	>sp|O60341|KDM1A_HUMAN Lysine-specific histone demethylase 1A OS=Homo sapiens GN=KDM1A PE=1 SV=2	1	4	4	4	7.3	92.902	852	852	9.2749e-22	0.81051	0.93107	5	757510000	391090000	366420000
O60361	O60361	5	1	1	Putative nucleoside diphosphate kinase	NME2P1	>sp|O60361|NDK8_HUMAN Putative nucleoside diphosphate kinase OS=Homo sapiens GN=NME2P1 PE=5 SV=1	1	5	1	1	33.6	15.529	137	137	2.6223e-12	0.93408	1.1635	2	601710000	314340000	287360000
O60427	O60427	1	1	1	Fatty acid desaturase 1	FADS1	>sp|O60427|FADS1_HUMAN Fatty acid desaturase 1 OS=Homo sapiens GN=FADS1 PE=1 SV=3	1	1	1	1	3.8	51.964	444	444	0.00048937	NaN	NaN	1	63543000	30297000	33246000
O60437	O60437	29	29	29	Periplakin	PPL	>sp|O60437|PEPL_HUMAN Periplakin OS=Homo sapiens GN=PPL PE=1 SV=4	1	29	29	29	23.7	204.74	1756	1756	6.4568e-265	0.25049	0.29227	43	6780600000	5402200000	1378400000
O60476	O60476	2	2	2	Mannosyl-oligosaccharide 1,2-alpha-mannosidase IB	MAN1A2	>sp|O60476|MA1A2_HUMAN Mannosyl-oligosaccharide 1,2-alpha-mannosidase IB OS=Homo sapiens GN=MAN1A2 PE=1 SV=1	1	2	2	2	6.2	73.003	641	641	5.4882e-30	0.47636	0.55501	2	250000000	172440000	77559000
O60488	O60488	13	12	12	Long-chain-fatty-acid--CoA ligase 4	ACSL4	>sp|O60488|ACSL4_HUMAN Long-chain-fatty-acid--CoA ligase 4 OS=Homo sapiens GN=ACSL4 PE=1 SV=2	1	13	12	12	29.7	79.187	711	711	7.4376e-97	0.68838	0.80605	17	3727100000	2193100000	1534000000
O60493	O60493	2	2	2	Sorting nexin-3	SNX3	>sp|O60493|SNX3_HUMAN Sorting nexin-3 OS=Homo sapiens GN=SNX3 PE=1 SV=3	1	2	2	2	16.7	18.762	162	162	7.7663e-08	1.7694	2.0887	2	439400000	170780000	268620000
O60499	O60499	3	3	3	Syntaxin-10	STX10	>sp|O60499|STX10_HUMAN Syntaxin-10 OS=Homo sapiens GN=STX10 PE=1 SV=1	1	3	3	3	15.7	28.114	249	249	5.3267e-13	0.49574	0.57189	2	232010000	137940000	94073000
O60502	O60502	9	9	9	Bifunctional protein NCOAT;Protein O-GlcNAcase;Histone acetyltransferase	MGEA5	>sp|O60502|NCOAT_HUMAN Bifunctional protein NCOAT OS=Homo sapiens GN=MGEA5 PE=1 SV=2	1	9	9	9	11.5	102.91	916	916	4.9758e-39	0.97198	1.2792	10	514620000	228510000	286110000
O60506	O60506	18	18	15	Heterogeneous nuclear ribonucleoprotein Q	SYNCRIP	>sp|O60506|HNRPQ_HUMAN Heterogeneous nuclear ribonucleoprotein Q OS=Homo sapiens GN=SYNCRIP PE=1 SV=2	1	18	18	15	40.4	69.602	623	623	1.1652e-176	1.0572	1.1676	39	19029000000	9181200000	9848000000
O60508	O60508	2	2	2	Pre-mRNA-processing factor 17	CDC40	>sp|O60508|PRP17_HUMAN Pre-mRNA-processing factor 17 OS=Homo sapiens GN=CDC40 PE=1 SV=1	1	2	2	2	6.4	65.521	579	579	0.00017019	0.84747	1.0999	3	167860000	86438000	81423000
O60513	O60513	1	1	1	Beta-1,4-galactosyltransferase 4;N-acetyllactosamine synthase;Lactotriaosylceramide beta-1,4-galactosyltransferase	B4GALT4	>sp|O60513|B4GT4_HUMAN Beta-1,4-galactosyltransferase 4 OS=Homo sapiens GN=B4GALT4 PE=1 SV=1	1	1	1	1	5.2	40.041	344	344	0.0095253	NaN	NaN	1	207480000	158450000	49034000
O60524	O60524	4	4	4	Nuclear export mediator factor NEMF	NEMF	>sp|O60524|NEMF_HUMAN Nuclear export mediator factor NEMF OS=Homo sapiens GN=NEMF PE=1 SV=4	1	4	4	4	4.6	122.95	1076	1076	3.4886e-10	1.1952	1.4038	4	251980000	114040000	137940000
O60547	O60547	2	2	2	GDP-mannose 4,6 dehydratase	GMDS	>sp|O60547|GMDS_HUMAN GDP-mannose 4,6 dehydratase OS=Homo sapiens GN=GMDS PE=1 SV=1	1	2	2	2	8.3	41.949	372	372	2.6067e-07	1.0841	1.2871	2	104940000	50332000	54605000
O60563	O60563	3	3	3	Cyclin-T1	CCNT1	>sp|O60563|CCNT1_HUMAN Cyclin-T1 OS=Homo sapiens GN=CCNT1 PE=1 SV=1	1	3	3	3	7.6	80.684	726	726	6.0785e-22	0.72678	0.81589	5	199770000	109130000	90636000
O60568	O60568	6	6	6	Procollagen-lysine,2-oxoglutarate 5-dioxygenase 3	PLOD3	>sp|O60568|PLOD3_HUMAN Procollagen-lysine,2-oxoglutarate 5-dioxygenase 3 OS=Homo sapiens GN=PLOD3 PE=1 SV=1	1	6	6	6	11.9	84.784	738	738	2.0559e-27	0.56782	0.6621	5	998230000	618380000	379850000
O60610	O60610	13	13	13	Protein diaphanous homolog 1	DIAPH1	>sp|O60610|DIAP1_HUMAN Protein diaphanous homolog 1 OS=Homo sapiens GN=DIAPH1 PE=1 SV=2	1	13	13	13	13.4	141.35	1272	1272	2.237e-77	1.1057	1.2747	23	3154300000	1476800000	1677500000
O60613	O60613	1	1	1	15 kDa selenoprotein	2017-09-15	>sp|O60613|SEP15_HUMAN 15 kDa selenoprotein OS=Homo sapiens GN=SEP15 PE=1 SV=3	1	1	1	1	9.9	17.808	162	162	9.8151e-05	NaN	NaN	1	60354000	28506000	31849000
O60635	O60635	1	1	1	Tetraspanin-1	TSPAN1	>sp|O60635|TSN1_HUMAN Tetraspanin-1 OS=Homo sapiens GN=TSPAN1 PE=1 SV=2	1	1	1	1	5.4	26.301	241	241	7.1061e-07	0.81232	0.85894	3	2403000000	1245200000	1157800000
O60645	O60645	5	5	5	Exocyst complex component 3	EXOC3	>sp|O60645|EXOC3_HUMAN Exocyst complex component 3 OS=Homo sapiens GN=EXOC3 PE=1 SV=2	1	5	5	5	8.3	86.844	756	756	1.1247e-16	1.0462	1.2106	6	613610000	390310000	223300000
O60664	O60664	13	13	13	Perilipin-3	PLIN3	>sp|O60664|PLIN3_HUMAN Perilipin-3 OS=Homo sapiens GN=PLIN3 PE=1 SV=3	1	13	13	13	47.2	47.074	434	434	2.6374e-202	0.86681	0.96456	21	5531800000	2992800000	2539000000
O60675	O60675	1	1	1	Transcription factor MafK	MAFK	>sp|O60675|MAFK_HUMAN Transcription factor MafK OS=Homo sapiens GN=MAFK PE=1 SV=1	1	1	1	1	5.8	17.523	156	156	0.012588	NaN	NaN	1	86632000	49881000	36751000
O60678	O60678	2	2	2	Protein arginine N-methyltransferase 3	PRMT3	>sp|O60678|ANM3_HUMAN Protein arginine N-methyltransferase 3 OS=Homo sapiens GN=PRMT3 PE=1 SV=3	1	2	2	2	5.1	59.875	531	531	1.5891e-06	0.84538	0.97	2	174500000	98146000	76351000
O60684;O15131	O60684;O15131	8;6	8;6	4;3	Importin subunit alpha-7;Importin subunit alpha-6	KPNA6;KPNA5	>sp|O60684|IMA7_HUMAN Importin subunit alpha-7 OS=Homo sapiens GN=KPNA6 PE=1 SV=1;>sp|O15131|IMA6_HUMAN Importin subunit alpha-6 OS=Homo sapiens GN=KPNA5 PE=1 SV=2	2	8	8	4	18.1	60.029	536	536;536	8.5558e-33	0.7735	0.97392	11	2006500000	1376400000	630190000
O60701	O60701	20	20	20	UDP-glucose 6-dehydrogenase	UGDH	>sp|O60701|UGDH_HUMAN UDP-glucose 6-dehydrogenase OS=Homo sapiens GN=UGDH PE=1 SV=1	1	20	20	20	62.6	55.023	494	494	0	1.9957	2.2991	42	28796000000	10853000000	17944000000
O60716	O60716	22	22	22	Catenin delta-1	CTNND1	>sp|O60716|CTND1_HUMAN Catenin delta-1 OS=Homo sapiens GN=CTNND1 PE=1 SV=1	1	22	22	22	34.8	108.17	968	968	0	0.64544	0.74195	40	10121000000	6161200000	3959500000
O60749	O60749	2	2	2	Sorting nexin-2	SNX2	>sp|O60749|SNX2_HUMAN Sorting nexin-2 OS=Homo sapiens GN=SNX2 PE=1 SV=2	1	2	2	2	4.4	58.47	519	519	2.9293e-06	0.84059	0.97212	2	143580000	75371000	68209000
O60762	O60762	6	6	6	Dolichol-phosphate mannosyltransferase	DPM1	>sp|O60762|DPM1_HUMAN Dolichol-phosphate mannosyltransferase OS=Homo sapiens GN=DPM1 PE=1 SV=1	1	6	6	6	29.2	29.634	260	260	9.6289e-14	0.56045	0.64383	6	495510000	290290000	205220000
O60763	O60763	12	12	12	General vesicular transport factor p115	USO1	>sp|O60763|USO1_HUMAN General vesicular transport factor p115 OS=Homo sapiens GN=USO1 PE=1 SV=2	1	12	12	12	18.3	107.89	962	962	1.7719e-60	1.1073	1.2176	14	2509700000	1252800000	1256900000
O60783	O60783	1	1	1	28S ribosomal protein S14, mitochondrial	MRPS14	>sp|O60783|RT14_HUMAN 28S ribosomal protein S14, mitochondrial OS=Homo sapiens GN=MRPS14 PE=1 SV=1	1	1	1	1	11.7	15.139	128	128	9.1572e-08	NaN	NaN	1	239960000	130840000	109120000
O60784	O60784	3	3	3	Target of Myb protein 1	TOM1	>sp|O60784|TOM1_HUMAN Target of Myb protein 1 OS=Homo sapiens GN=TOM1 PE=1 SV=2	1	3	3	3	9.8	53.818	492	492	5.0913e-16	0.38058	0.43949	3	224710000	159570000	65139000
Q99880;Q99879;Q99877;Q93079;Q5QNW6;P62807;P58876;P57053;O60814;Q96A08	Q99880;Q99879;Q99877;Q93079;Q5QNW6;P62807;P58876;P57053;O60814;Q96A08	6;6;6;6;6;6;6;6;6;3	2;2;2;2;2;2;2;2;2;0	2;2;2;2;2;2;2;2;2;0	Histone H2B type 1-L;Histone H2B type 1-M;Histone H2B type 1-N;Histone H2B type 1-H;Histone H2B type 2-F;Histone H2B type 1-C/E/F/G/I;Histone H2B type 1-D;Histone H2B type F-S;Histone H2B type 1-K;Histone H2B type 1-A	HIST1H2BL;HIST1H2BM;HIST1H2BN;HIST1H2BH;HIST2H2BF;HIST1H2BC;HIST1H2BD;H2BFS;HIST1H2BK;HIST1H2BA	>sp|Q99880|H2B1L_HUMAN Histone H2B type 1-L OS=Homo sapiens GN=HIST1H2BL PE=1 SV=3;>sp|Q99879|H2B1M_HUMAN Histone H2B type 1-M OS=Homo sapiens GN=HIST1H2BM PE=1 SV=3;>sp|Q99877|H2B1N_HUMAN Histone H2B type 1-N OS=Homo sapiens GN=HIST1H2BN PE=1 SV=3;>sp|Q93	10	6	2	2	36.5	13.952	126	126;126;126;126;126;126;126;126;126;127	1.7695e-16	0.96208	1.1618	4	18831000000	9510900000	9319800000
O60826	O60826	3	3	3	Coiled-coil domain-containing protein 22	CCDC22	>sp|O60826|CCD22_HUMAN Coiled-coil domain-containing protein 22 OS=Homo sapiens GN=CCDC22 PE=1 SV=1	1	3	3	3	10	70.755	627	627	1.1345e-34	1.2274	1.3981	3	165350000	72447000	92904000
O60828	O60828	4	4	4	Polyglutamine-binding protein 1	PQBP1	>sp|O60828|PQBP1_HUMAN Polyglutamine-binding protein 1 OS=Homo sapiens GN=PQBP1 PE=1 SV=1	1	4	4	4	34.7	30.472	265	265	1.1465e-28	0.34876	0.40206	7	820140000	592870000	227270000
O60830	O60830	1	1	1	Mitochondrial import inner membrane translocase subunit Tim17-B	TIMM17B	>sp|O60830|TI17B_HUMAN Mitochondrial import inner membrane translocase subunit Tim17-B OS=Homo sapiens GN=TIMM17B PE=1 SV=1	1	1	1	1	12.8	18.273	172	172	1.7328e-10	NaN	NaN	1	200390000	123920000	76467000
O60831	O60831	1	1	1	PRA1 family protein 2	PRAF2	>sp|O60831|PRAF2_HUMAN PRA1 family protein 2 OS=Homo sapiens GN=PRAF2 PE=1 SV=1	1	1	1	1	10.1	19.258	178	178	3.5403e-09	NaN	NaN	0	0	0	0
O60832	O60832	10	10	10	H/ACA ribonucleoprotein complex subunit 4	DKC1	>sp|O60832|DKC1_HUMAN H/ACA ribonucleoprotein complex subunit 4 OS=Homo sapiens GN=DKC1 PE=1 SV=3	1	10	10	10	25.1	57.673	514	514	3.243e-65	0.61593	0.79985	17	7972800000	4711700000	3261100000
O60841	O60841	20	20	20	Eukaryotic translation initiation factor 5B	EIF5B	>sp|O60841|IF2P_HUMAN Eukaryotic translation initiation factor 5B OS=Homo sapiens GN=EIF5B PE=1 SV=4	1	20	20	20	22.4	138.83	1220	1220	4.519e-280	0.91059	1.0296	29	7167500000	3832600000	3334900000
O60869	O60869	1	1	1	Endothelial differentiation-related factor 1	EDF1	>sp|O60869|EDF1_HUMAN Endothelial differentiation-related factor 1 OS=Homo sapiens GN=EDF1 PE=1 SV=1	1	1	1	1	10.1	16.368	148	148	0.0030569	1.0226	1.362	3	734310000	368820000	365490000
O60870	O60870	1	1	1	DNA/RNA-binding protein KIN17	KIN	>sp|O60870|KIN17_HUMAN DNA/RNA-binding protein KIN17 OS=Homo sapiens GN=KIN PE=1 SV=2	1	1	1	1	3.3	45.373	393	393	0.0015704	NaN	NaN	1	98064000	43794000	54270000
O60884	O60884	12	12	12	DnaJ homolog subfamily A member 2	DNAJA2	>sp|O60884|DNJA2_HUMAN DnaJ homolog subfamily A member 2 OS=Homo sapiens GN=DNAJA2 PE=1 SV=1	1	12	12	12	43.7	45.745	412	412	5.7059e-76	1.1406	1.3727	15	3461300000	1573800000	1887500000
O60885	O60885	10	10	9	Bromodomain-containing protein 4	BRD4	>sp|O60885|BRD4_HUMAN Bromodomain-containing protein 4 OS=Homo sapiens GN=BRD4 PE=1 SV=2	1	10	10	9	11.7	152.22	1362	1362	2.2601e-36	0.47672	0.575	13	1491200000	955750000	535400000
O60888	O60888	2	2	2	Protein CutA	CUTA	>sp|O60888|CUTA_HUMAN Protein CutA OS=Homo sapiens GN=CUTA PE=1 SV=2	1	2	2	2	15.6	19.116	179	179	1.8332e-08	1.3246	1.4784	3	477720000	224510000	253210000
O60925	O60925	2	2	2	Prefoldin subunit 1	PFDN1	>sp|O60925|PFD1_HUMAN Prefoldin subunit 1 OS=Homo sapiens GN=PFDN1 PE=1 SV=2	1	2	2	2	27.9	14.21	122	122	2.1801e-18	1.4938	1.8033	4	871660000	355320000	516340000
O60927	O60927	2	2	2	Protein phosphatase 1 regulatory subunit 11	PPP1R11	>sp|O60927|PP1RB_HUMAN Protein phosphatase 1 regulatory subunit 11 OS=Homo sapiens GN=PPP1R11 PE=1 SV=1	1	2	2	2	12.7	13.952	126	126	6.2477e-09	1.344	1.621	2	94065000	40258000	53807000
O60934	O60934	4	4	4	Nibrin	NBN	>sp|O60934|NBN_HUMAN Nibrin OS=Homo sapiens GN=NBN PE=1 SV=1	1	4	4	4	10.2	84.958	754	754	9.7477e-36	0.65114	0.73036	3	239880000	152580000	87304000
O60936	O60936	2	2	2	Nucleolar protein 3	NOL3	>sp|O60936|NOL3_HUMAN Nucleolar protein 3 OS=Homo sapiens GN=NOL3 PE=1 SV=1	1	2	2	2	13.2	24.327	219	219	1.5122e-09	0.84713	0.93413	2	363720000	192630000	171090000
O60941;Q9Y4J8	O60941;Q9Y4J8	1;1	1;1	1;1	Dystrobrevin beta;Dystrobrevin alpha	DTNB;DTNA	>sp|O60941|DTNB_HUMAN Dystrobrevin beta OS=Homo sapiens GN=DTNB PE=1 SV=1;>sp|Q9Y4J8|DTNA_HUMAN Dystrobrevin alpha OS=Homo sapiens GN=DTNA PE=1 SV=2	2	1	1	1	2.1	71.355	627	627;743	7.7796e-20	0.94036	1.0396	2	96567000	48761000	47806000
O60942	O60942	1	1	1	mRNA-capping enzyme;Polynucleotide 5-triphosphatase;mRNA guanylyltransferase	RNGTT	>sp|O60942|MCE1_HUMAN mRNA-capping enzyme OS=Homo sapiens GN=RNGTT PE=1 SV=1	1	1	1	1	2.7	68.556	597	597	0.0075147	NaN	NaN	1	32333000	10281000	22052000
O75027	O75027	3	3	3	ATP-binding cassette sub-family B member 7, mitochondrial	ABCB7	>sp|O75027|ABCB7_HUMAN ATP-binding cassette sub-family B member 7, mitochondrial OS=Homo sapiens GN=ABCB7 PE=1 SV=2	1	3	3	3	6.8	82.64	752	752	1.8283e-22	0.79524	0.92607	3	397080000	227010000	170070000
O75044;P0DJJ0	O75044;P0DJJ0	3;2	3;2	3;2	SLIT-ROBO Rho GTPase-activating protein 2;SLIT-ROBO Rho GTPase-activating protein 2C	SRGAP2;SRGAP2C	>sp|O75044|SRGP2_HUMAN SLIT-ROBO Rho GTPase-activating protein 2 OS=Homo sapiens GN=SRGAP2 PE=1 SV=2;>sp|P0DJJ0|SRG2C_HUMAN SLIT-ROBO Rho GTPase-activating protein 2C OS=Homo sapiens GN=SRGAP2C PE=1 SV=1	2	3	3	3	4.8	120.88	1071	1071;459	4.2892e-15	0.64464	0.74275	3	191310000	117860000	73445000
O75051;P51805;Q9HCM2;Q9UIW2	O75051;P51805;Q9HCM2;Q9UIW2	2;1;1;1	2;1;1;1	2;1;1;1	Plexin-A2;Plexin-A3;Plexin-A4;Plexin-A1	PLXNA2;PLXNA3;PLXNA4;PLXNA1	>sp|O75051|PLXA2_HUMAN Plexin-A2 OS=Homo sapiens GN=PLXNA2 PE=1 SV=4;>sp|P51805|PLXA3_HUMAN Plexin-A3 OS=Homo sapiens GN=PLXNA3 PE=1 SV=2;>sp|Q9HCM2|PLXA4_HUMAN Plexin-A4 OS=Homo sapiens GN=PLXNA4 PE=1 SV=4;>sp|Q9UIW2|PLXA1_HUMAN Plexin-A1 OS=Homo sapiens	4	2	2	2	1.5	211.1	1894	1894;1871;1894;1896	9.259e-08	0.96996	1.1024	2	84261000	44993000	39269000
O75054	O75054	9	9	9	Immunoglobulin superfamily member 3	IGSF3	>sp|O75054|IGSF3_HUMAN Immunoglobulin superfamily member 3 OS=Homo sapiens GN=IGSF3 PE=2 SV=3	1	9	9	9	11	135.19	1194	1194	1.0554e-38	0.66879	0.82766	10	690290000	355310000	334980000
O75063	O75063	3	3	3	Glycosaminoglycan xylosylkinase	FAM20B	>sp|O75063|XYLK_HUMAN Glycosaminoglycan xylosylkinase OS=Homo sapiens GN=FAM20B PE=1 SV=1	1	3	3	3	12	46.432	409	409	2.5282e-16	0.44253	0.50816	3	207000000	151080000	55914000
O75083	O75083	13	13	13	WD repeat-containing protein 1	WDR1	>sp|O75083|WDR1_HUMAN WD repeat-containing protein 1 OS=Homo sapiens GN=WDR1 PE=1 SV=4	1	13	13	13	41.7	66.193	606	606	2.5227e-117	1.1819	1.4127	23	4620500000	2154600000	2465900000
O75110;O43861	O75110	4;1	4;1	4;1	Probable phospholipid-transporting ATPase IIA	ATP9A	>sp|O75110|ATP9A_HUMAN Probable phospholipid-transporting ATPase IIA OS=Homo sapiens GN=ATP9A PE=1 SV=3	2	4	4	4	4.6	118.58	1047	1047;1147	4.7608e-11	0.51359	0.60884	4	366620000	253400000	113220000
O75113	O75113	1	1	1	NEDD4-binding protein 1	N4BP1	>sp|O75113|N4BP1_HUMAN NEDD4-binding protein 1 OS=Homo sapiens GN=N4BP1 PE=1 SV=4	1	1	1	1	1.8	100.38	896	896	2.2865e-07	0.85007	0.95867	2	104120000	53866000	50255000
O75116	O75116	2	2	2	Rho-associated protein kinase 2	ROCK2	>sp|O75116|ROCK2_HUMAN Rho-associated protein kinase 2 OS=Homo sapiens GN=ROCK2 PE=1 SV=4	1	2	2	2	1.7	160.9	1388	1388	9.7672e-06	1.4616	1.6671	2	211800000	80753000	131050000
O75122	O75122	3	3	3	CLIP-associating protein 2	CLASP2	>sp|O75122|CLAP2_HUMAN CLIP-associating protein 2 OS=Homo sapiens GN=CLASP2 PE=1 SV=2	1	3	3	3	4.1	141.13	1294	1294	1.9079e-07	1.1656	1.3278	3	127500000	69982000	57519000
O75127	O75127	2	2	2	Pentatricopeptide repeat-containing protein 1, mitochondrial	PTCD1	>sp|O75127|PTCD1_HUMAN Pentatricopeptide repeat-containing protein 1, mitochondrial OS=Homo sapiens GN=PTCD1 PE=1 SV=2	1	2	2	2	3.9	78.855	700	700	2.6469e-10	0.42013	0.55388	3	217360000	140040000	77319000
O75131;Q8IYJ1;Q96A23;O95741;Q86YQ8;Q9HCH3	O75131	10;1;1;1;1;1	10;1;1;1;1;1	9;0;0;0;0;0	Copine-3	CPNE3	>sp|O75131|CPNE3_HUMAN Copine-3 OS=Homo sapiens GN=CPNE3 PE=1 SV=1	6	10	10	9	25.9	60.13	537	537;553;557;557;564;593	6.075e-132	0.84314	0.96201	18	4014500000	2173200000	1841300000
O75146	O75146	4	3	3	Huntingtin-interacting protein 1-related protein	HIP1R	>sp|O75146|HIP1R_HUMAN Huntingtin-interacting protein 1-related protein OS=Homo sapiens GN=HIP1R PE=1 SV=2	1	4	3	3	5.5	119.39	1068	1068	3.8824e-11	0.59277	0.68584	3	71264000	39952000	31312000
O75147	O75147	6	6	6	Obscurin-like protein 1	OBSL1	>sp|O75147|OBSL1_HUMAN Obscurin-like protein 1 OS=Homo sapiens GN=OBSL1 PE=1 SV=4	1	6	6	6	4.2	206.94	1896	1896	6.4328e-23	0.81456	1.0104	6	436250000	232790000	203460000
O75150	O75150	4	3	3	E3 ubiquitin-protein ligase BRE1B	RNF40	>sp|O75150|BRE1B_HUMAN E3 ubiquitin-protein ligase BRE1B OS=Homo sapiens GN=RNF40 PE=1 SV=4	1	4	3	3	5.3	113.65	1001	1001	1.8676e-18	1.0666	1.3122	3	146080000	69762000	76320000
O75152	O75152	10	10	10	Zinc finger CCCH domain-containing protein 11A	ZC3H11A	>sp|O75152|ZC11A_HUMAN Zinc finger CCCH domain-containing protein 11A OS=Homo sapiens GN=ZC3H11A PE=1 SV=3	1	10	10	10	20.9	89.13	810	810	3.6594e-70	0.52219	0.64255	14	1772800000	1083500000	689300000
O75153	O75153	6	6	6	Clustered mitochondria protein homolog	CLUH	>sp|O75153|CLU_HUMAN Clustered mitochondria protein homolog OS=Homo sapiens GN=CLUH PE=1 SV=2	1	6	6	6	6.5	146.67	1309	1309	9.2412e-15	1.8232	2.0843	7	412920000	178430000	234490000
O75155	O75155	3	1	1	Cullin-associated NEDD8-dissociated protein 2	CAND2	>sp|O75155|CAND2_HUMAN Cullin-associated NEDD8-dissociated protein 2 OS=Homo sapiens GN=CAND2 PE=1 SV=3	1	3	1	1	2.2	135.25	1236	1236	1.206e-06	NaN	NaN	1	90729000	49580000	41149000
O75165	O75165	15	15	15	DnaJ homolog subfamily C member 13	DNAJC13	>sp|O75165|DJC13_HUMAN DnaJ homolog subfamily C member 13 OS=Homo sapiens GN=DNAJC13 PE=1 SV=5	1	15	15	15	11.1	254.41	2243	2243	4.0127e-73	0.63649	0.73655	17	1145300000	690080000	455210000
O75175	O75175	1	1	1	CCR4-NOT transcription complex subunit 3	CNOT3	>sp|O75175|CNOT3_HUMAN CCR4-NOT transcription complex subunit 3 OS=Homo sapiens GN=CNOT3 PE=1 SV=1	1	1	1	1	3.2	81.871	753	753	0.00083436	NaN	NaN	1	50395000	24632000	25764000
O75179	O75179	4	1	1	Ankyrin repeat domain-containing protein 17	ANKRD17	>sp|O75179|ANR17_HUMAN Ankyrin repeat domain-containing protein 17 OS=Homo sapiens GN=ANKRD17 PE=1 SV=3	1	4	1	1	2.2	274.25	2603	2603	7.1544e-14	NaN	NaN	1	36769000	18527000	18242000
O75182	O75182	3	3	3	Paired amphipathic helix protein Sin3b	SIN3B	>sp|O75182|SIN3B_HUMAN Paired amphipathic helix protein Sin3b OS=Homo sapiens GN=SIN3B PE=1 SV=2	1	3	3	3	3.4	133.06	1162	1162	2.8481e-10	0.74694	0.86637	3	198460000	104780000	93681000
O75190;Q8WWF6;Q7Z6W7	O75190;Q8WWF6	3;2;1	3;2;1	3;2;1	DnaJ homolog subfamily B member 6;DnaJ homolog subfamily B member 3	DNAJB6;DNAJB3	>sp|O75190|DNJB6_HUMAN DnaJ homolog subfamily B member 6 OS=Homo sapiens GN=DNAJB6 PE=1 SV=2;>sp|Q8WWF6|DNJB3_HUMAN DnaJ homolog subfamily B member 3 OS=Homo sapiens GN=DNAJB3 PE=1 SV=1	3	3	3	3	12	36.087	326	326;145;309	1.3756e-16	0.43506	0.73159	5	671930000	380380000	291540000
O75192	O75192	1	1	1	Peroxisomal membrane protein 11A	PEX11A	>sp|O75192|PX11A_HUMAN Peroxisomal membrane protein 11A OS=Homo sapiens GN=PEX11A PE=1 SV=1	1	1	1	1	4.5	28.353	247	247	0.0032663	NaN	NaN	1	9095200	7709800	1385400
O75208	O75208	3	3	3	Ubiquinone biosynthesis protein COQ9, mitochondrial	COQ9	>sp|O75208|COQ9_HUMAN Ubiquinone biosynthesis protein COQ9, mitochondrial OS=Homo sapiens GN=COQ9 PE=1 SV=1	1	3	3	3	14.5	35.509	318	318	1.2795e-12	0.66096	0.79769	4	323690000	187040000	136650000
O75223	O75223	3	3	3	Gamma-glutamylcyclotransferase	GGCT	>sp|O75223|GGCT_HUMAN Gamma-glutamylcyclotransferase OS=Homo sapiens GN=GGCT PE=1 SV=1	1	3	3	3	18.1	21.007	188	188	7.7914e-09	0.78862	0.89041	4	1081400000	615870000	465480000
O75251	O75251	2	2	2	NADH dehydrogenase [ubiquinone] iron-sulfur protein 7, mitochondrial	NDUFS7	>sp|O75251|NDUS7_HUMAN NADH dehydrogenase [ubiquinone] iron-sulfur protein 7, mitochondrial OS=Homo sapiens GN=NDUFS7 PE=1 SV=3	1	2	2	2	11.3	23.563	213	213	4.1668e-05	0.53585	0.66183	2	250790000	146520000	104270000
O75290	O75290	1	1	1	Zinc finger protein 780A	ZNF780A	>sp|O75290|Z780A_HUMAN Zinc finger protein 780A OS=Homo sapiens GN=ZNF780A PE=2 SV=3	1	1	1	1	3.4	74.53	641	641	2.3432e-07	0.90938	1.1776	2	133940000	62866000	71075000
O75298	O75298	1	1	1	Reticulon-2	RTN2	>sp|O75298|RTN2_HUMAN Reticulon-2 OS=Homo sapiens GN=RTN2 PE=1 SV=1	1	1	1	1	3.3	59.263	545	545	1.4494e-05	2.1947	2.6067	3	401520000	156140000	245390000
O75306	O75306	8	8	8	NADH dehydrogenase [ubiquinone] iron-sulfur protein 2, mitochondrial	NDUFS2	>sp|O75306|NDUS2_HUMAN NADH dehydrogenase [ubiquinone] iron-sulfur protein 2, mitochondrial OS=Homo sapiens GN=NDUFS2 PE=1 SV=2	1	8	8	8	24.2	52.545	463	463	2.218e-38	0.57723	0.66183	15	1221700000	789610000	432120000
O75312	O75312	1	1	1	Zinc finger protein ZPR1	ZNF259	>sp|O75312|ZPR1_HUMAN Zinc finger protein ZPR1 OS=Homo sapiens GN=ZNF259 PE=1 SV=1	1	1	1	1	3.5	50.925	459	459	0.0016214	NaN	NaN	1	25258000	12107000	13152000
O75323	O75323	3	3	3	Protein NipSnap homolog 2	GBAS	>sp|O75323|NIPS2_HUMAN Protein NipSnap homolog 2 OS=Homo sapiens GN=GBAS PE=1 SV=1	1	3	3	3	15	33.742	286	286	1.3098e-12	0.90205	1.0798	5	3607600000	1848400000	1759200000
O75330	O75330	1	1	1	Hyaluronan mediated motility receptor	HMMR	>sp|O75330|HMMR_HUMAN Hyaluronan mediated motility receptor OS=Homo sapiens GN=HMMR PE=1 SV=2	1	1	1	1	2.9	84.099	724	724	4.4969e-10	NaN	NaN	1	69231000	21925000	47307000
O75340	O75340	2	2	2	Programmed cell death protein 6	PDCD6	>sp|O75340|PDCD6_HUMAN Programmed cell death protein 6 OS=Homo sapiens GN=PDCD6 PE=1 SV=1	1	2	2	2	13.1	21.868	191	191	4.8839e-09	1.1255	1.4438	3	948100000	428880000	519220000
O75347	O75347	1	1	1	Tubulin-specific chaperone A	TBCA	>sp|O75347|TBCA_HUMAN Tubulin-specific chaperone A OS=Homo sapiens GN=TBCA PE=1 SV=3	1	1	1	1	13.9	12.855	108	108	1.9648e-08	1.721	2.0629	2	2255300000	799480000	1455800000
O95670;O75348	O95670;O75348	1;1	1;1	1;1	V-type proton ATPase subunit G 2;V-type proton ATPase subunit G 1	ATP6V1G2;ATP6V1G1	>sp|O95670|VATG2_HUMAN V-type proton ATPase subunit G 2 OS=Homo sapiens GN=ATP6V1G2 PE=1 SV=1;>sp|O75348|VATG1_HUMAN V-type proton ATPase subunit G 1 OS=Homo sapiens GN=ATP6V1G1 PE=1 SV=3	2	1	1	1	12.7	13.604	118	118;118	0.00013935	NaN	NaN	1	800190000	365020000	435180000
O75351	O75351	1	1	1	Vacuolar protein sorting-associated protein 4B	VPS4B	>sp|O75351|VPS4B_HUMAN Vacuolar protein sorting-associated protein 4B OS=Homo sapiens GN=VPS4B PE=1 SV=2	1	1	1	1	7.4	49.301	444	444	1.1968e-10	NaN	NaN	1	48716000	37017000	11699000
O75362	O75362	4	4	4	Zinc finger protein 217	ZNF217	>sp|O75362|ZN217_HUMAN Zinc finger protein 217 OS=Homo sapiens GN=ZNF217 PE=1 SV=1	1	4	4	4	5.9	115.27	1048	1048	5.2729e-18	0.57197	0.66699	7	245520000	151910000	93611000
O75363	O75363	2	2	2	Breast carcinoma-amplified sequence 1	BCAS1	>sp|O75363|BCAS1_HUMAN Breast carcinoma-amplified sequence 1 OS=Homo sapiens GN=BCAS1 PE=1 SV=2	1	2	2	2	6.7	61.708	584	584	3.8691e-35	0.19369	0.23902	2	120370000	110260000	10112000
O75367	O75367	10	10	9	Core histone macro-H2A.1	H2AFY	>sp|O75367|H2AY_HUMAN Core histone macro-H2A.1 OS=Homo sapiens GN=H2AFY PE=1 SV=4	1	10	10	9	35.5	39.617	372	372	2.6978e-135	0.62316	0.73852	31	19384000000	12068000000	7316100000
O75369	O75369	79	76	74	Filamin-B	FLNB	>sp|O75369|FLNB_HUMAN Filamin-B OS=Homo sapiens GN=FLNB PE=1 SV=2	1	79	76	74	46.6	278.16	2602	2602	0	0.69223	0.79934	159	80665000000	48548000000	32118000000
O75376	O75376	3	3	3	Nuclear receptor corepressor 1	NCOR1	>sp|O75376|NCOR1_HUMAN Nuclear receptor corepressor 1 OS=Homo sapiens GN=NCOR1 PE=1 SV=2	1	3	3	3	1.7	270.21	2440	2440	1.7065e-16	0.7274	0.83382	3	177730000	99559000	78175000
O75380	O75380	3	3	3	NADH dehydrogenase [ubiquinone] iron-sulfur protein 6, mitochondrial	NDUFS6	>sp|O75380|NDUS6_HUMAN NADH dehydrogenase [ubiquinone] iron-sulfur protein 6, mitochondrial OS=Homo sapiens GN=NDUFS6 PE=1 SV=1	1	3	3	3	41.1	13.711	124	124	5.3159e-40	0.55332	0.64947	4	777710000	510560000	267160000
O75381	O75381	3	3	3	Peroxisomal membrane protein PEX14	PEX14	>sp|O75381|PEX14_HUMAN Peroxisomal membrane protein PEX14 OS=Homo sapiens GN=PEX14 PE=1 SV=1	1	3	3	3	10.3	41.236	377	377	1.8965e-07	0.81524	0.92942	4	556440000	302230000	254210000
O75390	O75390	4	4	4	Citrate synthase, mitochondrial	CS	>sp|O75390|CISY_HUMAN Citrate synthase, mitochondrial OS=Homo sapiens GN=CS PE=1 SV=2	1	4	4	4	14.6	51.712	466	466	2.0672e-17	0.78305	0.93647	6	5371500000	2963400000	2408100000
O75391	O75391	2	2	2	Sperm-associated antigen 7	SPAG7	>sp|O75391|SPAG7_HUMAN Sperm-associated antigen 7 OS=Homo sapiens GN=SPAG7 PE=1 SV=2	1	2	2	2	8.8	26.034	227	227	2.3412e-05	1.4451	1.6659	2	73545000	32011000	41534000
O75396	O75396	7	7	7	Vesicle-trafficking protein SEC22b	SEC22B	>sp|O75396|SC22B_HUMAN Vesicle-trafficking protein SEC22b OS=Homo sapiens GN=SEC22B PE=1 SV=4	1	7	7	7	40	24.593	215	215	1.6457e-34	0.68166	0.77263	12	4491800000	2794600000	1697200000
O75400	O75400	7	7	7	Pre-mRNA-processing factor 40 homolog A	PRPF40A	>sp|O75400|PR40A_HUMAN Pre-mRNA-processing factor 40 homolog A OS=Homo sapiens GN=PRPF40A PE=1 SV=2	1	7	7	7	9	108.8	957	957	7.4915e-85	0.78912	0.89926	8	1395800000	718190000	677650000
O75410	O75410	7	7	7	Transforming acidic coiled-coil-containing protein 1	TACC1	>sp|O75410|TACC1_HUMAN Transforming acidic coiled-coil-containing protein 1 OS=Homo sapiens GN=TACC1 PE=1 SV=2	1	7	7	7	13.5	87.793	805	805	4.3855e-55	1.0151	1.2315	10	946360000	462900000	483460000
O75427	O75427	5	5	5	Leucine-rich repeat and calponin homology domain-containing protein 4	LRCH4	>sp|O75427|LRCH4_HUMAN Leucine-rich repeat and calponin homology domain-containing protein 4 OS=Homo sapiens GN=LRCH4 PE=1 SV=2	1	5	5	5	16.1	73.449	683	683	1.9177e-31	0.32512	0.38943	7	436920000	327960000	108960000
O75431	O75431	3	3	3	Metaxin-2	MTX2	>sp|O75431|MTX2_HUMAN Metaxin-2 OS=Homo sapiens GN=MTX2 PE=1 SV=1	1	3	3	3	16.3	29.763	263	263	3.3115e-202	0.82653	0.9516	9	2439100000	1338400000	1100700000
O75436	O75436	3	3	3	Vacuolar protein sorting-associated protein 26A	VPS26A	>sp|O75436|VP26A_HUMAN Vacuolar protein sorting-associated protein 26A OS=Homo sapiens GN=VPS26A PE=1 SV=2	1	3	3	3	11.6	38.169	327	327	6.3767e-10	1.169	1.3553	4	775680000	372010000	403670000
O75439	O75439	8	8	8	Mitochondrial-processing peptidase subunit beta	PMPCB	>sp|O75439|MPPB_HUMAN Mitochondrial-processing peptidase subunit beta OS=Homo sapiens GN=PMPCB PE=1 SV=2	1	8	8	8	20.4	54.366	489	489	1.0912e-161	0.77453	0.87948	11	1694900000	1005200000	689690000
O75446	O75446	1	1	1	Histone deacetylase complex subunit SAP30	SAP30	>sp|O75446|SAP30_HUMAN Histone deacetylase complex subunit SAP30 OS=Homo sapiens GN=SAP30 PE=1 SV=1	1	1	1	1	5	23.306	220	220	0.00039864	NaN	NaN	1	27525000	10997000	16528000
O75448	O75448	4	4	4	Mediator of RNA polymerase II transcription subunit 24	MED24	>sp|O75448|MED24_HUMAN Mediator of RNA polymerase II transcription subunit 24 OS=Homo sapiens GN=MED24 PE=1 SV=1	1	4	4	4	7.2	110.3	989	989	9.632e-24	0.5327	0.65598	4	296360000	178060000	118310000
O75449	O75449	1	1	1	Katanin p60 ATPase-containing subunit A1	KATNA1	>sp|O75449|KTNA1_HUMAN Katanin p60 ATPase-containing subunit A1 OS=Homo sapiens GN=KATNA1 PE=1 SV=1	1	1	1	1	2	55.964	491	491	0.0061542	NaN	NaN	1	11379000	4832400	6546200
O75475	O75475	7	7	7	PC4 and SFRS1-interacting protein	PSIP1	>sp|O75475|PSIP1_HUMAN PC4 and SFRS1-interacting protein OS=Homo sapiens GN=PSIP1 PE=1 SV=1	1	7	7	7	14.3	60.103	530	530	2.3808e-19	1.0547	1.2724	8	1464500000	637610000	826880000
O75477	O75477	1	1	1	Erlin-1	ERLIN1	>sp|O75477|ERLN1_HUMAN Erlin-1 OS=Homo sapiens GN=ERLIN1 PE=1 SV=1	1	1	1	1	4	38.925	346	346	3.317e-05	NaN	NaN	1	486440000	315010000	171420000
O75489	O75489	4	4	4	NADH dehydrogenase [ubiquinone] iron-sulfur protein 3, mitochondrial	NDUFS3	>sp|O75489|NDUS3_HUMAN NADH dehydrogenase [ubiquinone] iron-sulfur protein 3, mitochondrial OS=Homo sapiens GN=NDUFS3 PE=1 SV=1	1	4	4	4	16.7	30.241	264	264	9.9631e-28	0.60617	0.73887	7	3057500000	1914100000	1143400000
O75494;Q8WXF0	O75494;Q8WXF0	2;1	2;1	2;1	Serine/arginine-rich splicing factor 10;Serine/arginine-rich splicing factor 12	SRSF10;SRSF12	>sp|O75494|SRS10_HUMAN Serine/arginine-rich splicing factor 10 OS=Homo sapiens GN=SRSF10 PE=1 SV=1;>sp|Q8WXF0|SRS12_HUMAN Serine/arginine-rich splicing factor 12 OS=Homo sapiens GN=SRSF12 PE=2 SV=1	2	2	2	2	8.4	31.3	262	262;261	7.771e-08	1.0828	1.2178	4	2303000000	1106000000	1197000000
O75503	O75503	1	1	1	Ceroid-lipofuscinosis neuronal protein 5	CLN5	>sp|O75503|CLN5_HUMAN Ceroid-lipofuscinosis neuronal protein 5 OS=Homo sapiens GN=CLN5 PE=1 SV=2	1	1	1	1	3.6	41.496	358	358	0.00052364	NaN	NaN	1	32812000	21051000	11762000
O75506	O75506	1	1	1	Heat shock factor-binding protein 1	HSBP1	>sp|O75506|HSBP1_HUMAN Heat shock factor-binding protein 1 OS=Homo sapiens GN=HSBP1 PE=1 SV=1	1	1	1	1	25	8.5435	76	76	1.4962e-12	NaN	NaN	1	345650000	137690000	207960000
O75521	O75521	7	7	7	Enoyl-CoA delta isomerase 2, mitochondrial	ECI2	>sp|O75521|ECI2_HUMAN Enoyl-CoA delta isomerase 2, mitochondrial OS=Homo sapiens GN=ECI2 PE=1 SV=4	1	7	7	7	20.8	43.585	394	394	2.2949e-64	0.28852	0.34923	8	781990000	598520000	183470000
O75530	O75530	3	3	3	Polycomb protein EED	EED	>sp|O75530|EED_HUMAN Polycomb protein EED OS=Homo sapiens GN=EED PE=1 SV=2	1	3	3	3	7.7	50.197	441	441	9.8986e-09	0.86248	1.0393	3	240330000	127010000	113330000
O75531	O75531	4	4	4	Barrier-to-autointegration factor	BANF1	>sp|O75531|BAF_HUMAN Barrier-to-autointegration factor OS=Homo sapiens GN=BANF1 PE=1 SV=1	1	4	4	4	42.7	10.058	89	89	9.7761e-27	0.56596	0.72759	13	15201000000	9441700000	5759600000
O75533	O75533	28	28	28	Splicing factor 3B subunit 1	SF3B1	>sp|O75533|SF3B1_HUMAN Splicing factor 3B subunit 1 OS=Homo sapiens GN=SF3B1 PE=1 SV=3	1	28	28	28	33.3	145.83	1304	1304	0	0.64479	0.75432	46	13925000000	8433000000	5492100000
O75534	O75534	13	13	13	Cold shock domain-containing protein E1	CSDE1	>sp|O75534|CSDE1_HUMAN Cold shock domain-containing protein E1 OS=Homo sapiens GN=CSDE1 PE=1 SV=2	1	13	13	13	22.4	88.884	798	798	7.1038e-73	1.3156	1.6028	15	3247400000	1312100000	1935400000
O75569	O75569	5	5	5	Interferon-inducible double stranded RNA-dependent protein kinase activator A	PRKRA	>sp|O75569|PRKRA_HUMAN Interferon-inducible double-stranded RNA-dependent protein kinase activator A OS=Homo sapiens GN=PRKRA PE=1 SV=1	1	5	5	5	19.8	34.404	313	313	3.3719e-16	1.4154	1.6078	8	1027400000	463370000	564050000
O75600	O75600	3	3	3	2-amino-3-ketobutyrate coenzyme A ligase, mitochondrial	GCAT	>sp|O75600|KBL_HUMAN 2-amino-3-ketobutyrate coenzyme A ligase, mitochondrial OS=Homo sapiens GN=GCAT PE=1 SV=1	1	3	3	3	11	45.285	419	419	4.4009e-31	0.56949	0.67508	3	361800000	211750000	150050000
O75607	O75607	5	5	5	Nucleoplasmin-3	NPM3	>sp|O75607|NPM3_HUMAN Nucleoplasmin-3 OS=Homo sapiens GN=NPM3 PE=1 SV=3	1	5	5	5	48.3	19.343	178	178	2.2722e-143	1.2038	1.3422	9	2063400000	937750000	1125700000
O75608	O75608	1	1	1	Acyl-protein thioesterase 1	LYPLA1	>sp|O75608|LYPA1_HUMAN Acyl-protein thioesterase 1 OS=Homo sapiens GN=LYPLA1 PE=1 SV=1	1	1	1	1	7.8	24.669	230	230	2.778e-70	5.517	6.4677	2	1678500000	253570000	1424900000
O75616	O75616	3	3	3	GTPase Era, mitochondrial	ERAL1	>sp|O75616|ERAL1_HUMAN GTPase Era, mitochondrial OS=Homo sapiens GN=ERAL1 PE=1 SV=2	1	3	3	3	11.9	48.349	437	437	3.5551e-16	0.21564	0.24251	6	698460000	565800000	132670000
O75635	O75635	1	1	1	Serpin B7	SERPINB7	>sp|O75635|SPB7_HUMAN Serpin B7 OS=Homo sapiens GN=SERPINB7 PE=1 SV=1	1	1	1	1	2.6	42.904	380	380	0.0029319	NaN	NaN	1	21328000	14052000	7275700
O75643	O75643	45	45	45	U5 small nuclear ribonucleoprotein 200 kDa helicase	SNRNP200	>sp|O75643|U520_HUMAN U5 small nuclear ribonucleoprotein 200 kDa helicase OS=Homo sapiens GN=SNRNP200 PE=1 SV=2	1	45	45	45	27.4	244.5	2136	2136	0	0.88523	1.0365	77	22714000000	12626000000	10088000000
O75648	O75648	2	2	2	Mitochondrial tRNA-specific 2-thiouridylase 1	TRMU	>sp|O75648|MTU1_HUMAN Mitochondrial tRNA-specific 2-thiouridylase 1 OS=Homo sapiens GN=TRMU PE=1 SV=2	1	2	2	2	9	47.744	421	421	3.5695e-05	0.55599	0.67387	2	82253000	51594000	30659000
O75663	O75663	4	4	4	TIP41-like protein	TIPRL	>sp|O75663|TIPRL_HUMAN TIP41-like protein OS=Homo sapiens GN=TIPRL PE=1 SV=2	1	4	4	4	19.9	31.444	272	272	7.2088e-18	0.79994	0.92179	4	2288500000	2093900000	194610000
O75674	O75674	2	2	2	TOM1-like protein 1	TOM1L1	>sp|O75674|TM1L1_HUMAN TOM1-like protein 1 OS=Homo sapiens GN=TOM1L1 PE=1 SV=2	1	2	2	2	10.1	52.988	476	476	1.3476e-23	0.5286	0.61543	2	193740000	124460000	69277000
O75676	O75676	2	2	2	Ribosomal protein S6 kinase alpha-4	RPS6KA4	>sp|O75676|KS6A4_HUMAN Ribosomal protein S6 kinase alpha-4 OS=Homo sapiens GN=RPS6KA4 PE=1 SV=1	1	2	2	2	3.4	85.605	772	772	2.8719e-05	0.44956	0.51025	2	139750000	101210000	38546000
O75688	O75688	1	1	1	Protein phosphatase 1B	PPM1B	>sp|O75688|PPM1B_HUMAN Protein phosphatase 1B OS=Homo sapiens GN=PPM1B PE=1 SV=1	1	1	1	1	3.8	52.642	479	479	4.8041e-10	NaN	NaN	1	73178000	42651000	30527000
O75691	O75691	2	2	2	Small subunit processome component 20 homolog	UTP20	>sp|O75691|UTP20_HUMAN Small subunit processome component 20 homolog OS=Homo sapiens GN=UTP20 PE=1 SV=3	1	2	2	2	1	318.38	2785	2785	1.0935e-07	0.82045	0.94965	2	69323000	35711000	33611000
O75694	O75694	22	22	22	Nuclear pore complex protein Nup155	NUP155	>sp|O75694|NU155_HUMAN Nuclear pore complex protein Nup155 OS=Homo sapiens GN=NUP155 PE=1 SV=1	1	22	22	22	26.4	155.2	1391	1391	0	0.91741	1.0487	36	8437200000	4229300000	4207900000
O75695	O75695	2	2	2	Protein XRP2	RP2	>sp|O75695|XRP2_HUMAN Protein XRP2 OS=Homo sapiens GN=RP2 PE=1 SV=4	1	2	2	2	8.9	39.641	350	350	2.459e-52	1.1107	1.441	3	1084000000	402410000	681570000
O75716	O75716	1	1	1	Serine/threonine-protein kinase 16	STK16	>sp|O75716|STK16_HUMAN Serine/threonine-protein kinase 16 OS=Homo sapiens GN=STK16 PE=1 SV=4	1	1	1	1	4.6	34.656	305	305	0.00089868	0.60813	0.74815	2	36260000	21973000	14286000
O75717	O75717	5	5	5	WD repeat and HMG-box DNA-binding protein 1	WDHD1	>sp|O75717|WDHD1_HUMAN WD repeat and HMG-box DNA-binding protein 1 OS=Homo sapiens GN=WDHD1 PE=1 SV=1	1	5	5	5	6.5	125.97	1129	1129	1.0842e-11	1.4543	1.6852	5	467340000	191160000	276170000
O75718	O75718	2	2	2	Cartilage-associated protein	CRTAP	>sp|O75718|CRTAP_HUMAN Cartilage-associated protein OS=Homo sapiens GN=CRTAP PE=1 SV=1	1	2	2	2	8.7	46.561	401	401	9.2733e-11	0.49618	0.59063	2	179350000	120910000	58431000
O75746	O75746	8	6	6	Calcium-binding mitochondrial carrier protein Aralar1	SLC25A12	>sp|O75746|CMC1_HUMAN Calcium-binding mitochondrial carrier protein Aralar1 OS=Homo sapiens GN=SLC25A12 PE=1 SV=2	1	8	6	6	15.5	74.761	678	678	1.3538e-23	0.67094	0.78285	6	473090000	241830000	231260000
O75787	O75787	3	3	3	Renin receptor	ATP6AP2	>sp|O75787|RENR_HUMAN Renin receptor OS=Homo sapiens GN=ATP6AP2 PE=1 SV=2	1	3	3	3	10.9	39.008	350	350	4.5707e-118	0.54943	0.61813	6	958630000	617880000	340760000
O75815	O75815	1	1	1	Breast cancer anti-estrogen resistance protein 3	BCAR3	>sp|O75815|BCAR3_HUMAN Breast cancer anti-estrogen resistance protein 3 OS=Homo sapiens GN=BCAR3 PE=1 SV=1	1	1	1	1	1.9	92.565	825	825	0.00035552	NaN	NaN	1	57781000	28732000	29049000
O75817	O75817	1	1	1	Ribonuclease P protein subunit p20	POP7	>sp|O75817|POP7_HUMAN Ribonuclease P protein subunit p20 OS=Homo sapiens GN=POP7 PE=1 SV=2	1	1	1	1	10.7	15.651	140	140	0.00055113	NaN	NaN	1	264100000	160970000	103130000
O75818	O75818	1	1	1	Ribonuclease P protein subunit p40	RPP40	>sp|O75818|RPP40_HUMAN Ribonuclease P protein subunit p40 OS=Homo sapiens GN=RPP40 PE=1 SV=3	1	1	1	1	6.9	41.833	363	363	4.2875e-15	0.94691	1.2463	2	305970000	144420000	161550000
O75821	O75821	10	10	10	Eukaryotic translation initiation factor 3 subunit G	EIF3G	>sp|O75821|EIF3G_HUMAN Eukaryotic translation initiation factor 3 subunit G OS=Homo sapiens GN=EIF3G PE=1 SV=2	1	10	10	10	38.1	35.611	320	320	3.4877e-86	0.9359	1.2578	15	5121900000	2505800000	2616100000
O75822	O75822	4	4	4	Eukaryotic translation initiation factor 3 subunit J	EIF3J	>sp|O75822|EIF3J_HUMAN Eukaryotic translation initiation factor 3 subunit J OS=Homo sapiens GN=EIF3J PE=1 SV=2	1	4	4	4	25.2	29.062	258	258	2.2666e-69	0.96022	1.1082	5	740160000	371350000	368810000
O75832	O75832	4	4	4	26S proteasome non-ATPase regulatory subunit 10	PSMD10	>sp|O75832|PSD10_HUMAN 26S proteasome non-ATPase regulatory subunit 10 OS=Homo sapiens GN=PSMD10 PE=1 SV=1	1	4	4	4	24.3	24.428	226	226	7.9483e-27	0.8157	1.0923	7	947790000	487960000	459820000
O75844	O75844	5	5	5	CAAX prenyl protease 1 homolog	ZMPSTE24	>sp|O75844|FACE1_HUMAN CAAX prenyl protease 1 homolog OS=Homo sapiens GN=ZMPSTE24 PE=1 SV=2	1	5	5	5	17.1	54.812	475	475	4.5541e-60	0.74478	0.86147	13	3401400000	2107400000	1294000000
O75874	O75874	9	9	9	Isocitrate dehydrogenase [NADP] cytoplasmic	IDH1	>sp|O75874|IDHC_HUMAN Isocitrate dehydrogenase [NADP] cytoplasmic OS=Homo sapiens GN=IDH1 PE=1 SV=2	1	9	9	9	28.3	46.659	414	414	9.4975e-115	0.49732	0.56814	17	4579300000	3057200000	1522100000
O75880	O75880	2	2	2	Protein SCO1 homolog, mitochondrial	SCO1	>sp|O75880|SCO1_HUMAN Protein SCO1 homolog, mitochondrial OS=Homo sapiens GN=SCO1 PE=1 SV=1	1	2	2	2	15	33.814	301	301	0.00017134	0.85856	0.97547	2	44137000	30769000	13368000
O75882	O75882	3	3	3	Attractin	ATRN	>sp|O75882|ATRN_HUMAN Attractin OS=Homo sapiens GN=ATRN PE=1 SV=2	1	3	3	3	2.9	158.54	1429	1429	7.9305e-10	0.43942	0.49673	3	304540000	206350000	98189000
O75886	O75886	1	1	1	Signal transducing adapter molecule 2	STAM2	>sp|O75886|STAM2_HUMAN Signal transducing adapter molecule 2 OS=Homo sapiens GN=STAM2 PE=1 SV=1	1	1	1	1	2.7	58.164	525	525	1.2063e-08	NaN	NaN	1	94033000	61228000	32805000
O75907	O75907	4	4	4	Diacylglycerol O-acyltransferase 1	DGAT1	>sp|O75907|DGAT1_HUMAN Diacylglycerol O-acyltransferase 1 OS=Homo sapiens GN=DGAT1 PE=1 SV=2	1	4	4	4	14.3	55.278	488	488	6.1841e-29	1.2737	1.4833	6	391020000	216980000	174040000
O75909	O75909	5	5	5	Cyclin-K	CCNK	>sp|O75909|CCNK_HUMAN Cyclin-K OS=Homo sapiens GN=CCNK PE=1 SV=2	1	5	5	5	14.3	64.239	580	580	5.6352e-47	0.38596	0.49138	6	711290000	518550000	192730000
O75915	O75915	3	3	3	PRA1 family protein 3	ARL6IP5	>sp|O75915|PRAF3_HUMAN PRA1 family protein 3 OS=Homo sapiens GN=ARL6IP5 PE=1 SV=1	1	3	3	3	15.4	21.614	188	188	2.2141e-125	0.47763	0.5326	5	2942900000	1980500000	962370000
O75923	O75923	1	1	1	Dysferlin	DYSF	>sp|O75923|DYSF_HUMAN Dysferlin OS=Homo sapiens GN=DYSF PE=1 SV=1	1	1	1	1	0.7	237.29	2080	2080	0.012824	NaN	NaN	1	28687000	14484000	14203000
O75934	O75934	9	9	9	Pre-mRNA-splicing factor SPF27	BCAS2	>sp|O75934|SPF27_HUMAN Pre-mRNA-splicing factor SPF27 OS=Homo sapiens GN=BCAS2 PE=1 SV=1	1	9	9	9	62.7	26.131	225	225	3.4134e-84	0.82216	0.89869	13	2182700000	1236000000	946680000
O75935	O75935	2	2	2	Dynactin subunit 3	DCTN3	>sp|O75935|DCTN3_HUMAN Dynactin subunit 3 OS=Homo sapiens GN=DCTN3 PE=1 SV=1	1	2	2	2	15.1	21.119	186	186	3.2639e-07	1.3561	1.5265	2	130760000	57868000	72894000
O75940	O75940	4	4	4	Survival of motor neuron-related-splicing factor 30	SMNDC1	>sp|O75940|SPF30_HUMAN Survival of motor neuron-related-splicing factor 30 OS=Homo sapiens GN=SMNDC1 PE=1 SV=1	1	4	4	4	25.2	26.711	238	238	2.6432e-39	1.0554	1.3536	5	781470000	390360000	391110000
O75947	O75947	5	5	5	ATP synthase subunit d, mitochondrial	ATP5H	>sp|O75947|ATP5H_HUMAN ATP synthase subunit d, mitochondrial OS=Homo sapiens GN=ATP5H PE=1 SV=3	1	5	5	5	47.2	18.491	161	161	6.3066e-37	0.61906	0.73826	6	1398100000	824790000	573350000
O75955	O75955	10	10	10	Flotillin-1	FLOT1	>sp|O75955|FLOT1_HUMAN Flotillin-1 OS=Homo sapiens GN=FLOT1 PE=1 SV=3	1	10	10	10	30.2	47.355	427	427	4.2055e-139	0.64283	0.72307	15	2398000000	1478200000	919780000
O75964	O75964	2	2	2	ATP synthase subunit g, mitochondrial	ATP5L	>sp|O75964|ATP5L_HUMAN ATP synthase subunit g, mitochondrial OS=Homo sapiens GN=ATP5L PE=1 SV=3	1	2	2	2	25.2	11.428	103	103	5.5903e-07	0.53658	0.60541	4	1884500000	1256600000	627910000
O75970	O75970	2	2	2	Multiple PDZ domain protein	MPDZ	>sp|O75970|MPDZ_HUMAN Multiple PDZ domain protein OS=Homo sapiens GN=MPDZ PE=1 SV=2	1	2	2	2	1.8	221.62	2070	2070	1.5058e-07	2.1412	2.4358	2	70178000	23340000	46838000
O75976	O75976	8	8	8	Carboxypeptidase D	CPD	>sp|O75976|CBPD_HUMAN Carboxypeptidase D OS=Homo sapiens GN=CPD PE=1 SV=2	1	8	8	8	10.5	152.93	1380	1380	4.2948e-138	0.20611	0.23478	10	2035800000	1748900000	286860000
O76003	O76003	5	5	5	Glutaredoxin-3	GLRX3	>sp|O76003|GLRX3_HUMAN Glutaredoxin-3 OS=Homo sapiens GN=GLRX3 PE=1 SV=2	1	5	5	5	25.1	37.432	335	335	6.1315e-66	1.4092	1.6564	8	601570000	236950000	364630000
O76021	O76021	7	7	7	Ribosomal L1 domain-containing protein 1	RSL1D1	>sp|O76021|RL1D1_HUMAN Ribosomal L1 domain-containing protein 1 OS=Homo sapiens GN=RSL1D1 PE=1 SV=3	1	7	7	7	15.5	54.972	490	490	3.9564e-26	1.2198	1.4819	10	5957100000	2759700000	3197500000
O76024	O76024	8	8	8	Wolframin	WFS1	>sp|O76024|WFS1_HUMAN Wolframin OS=Homo sapiens GN=WFS1 PE=1 SV=2	1	8	8	8	13.4	100.29	890	890	3.8186e-77	0.37477	0.42631	11	2358700000	1774200000	584540000
O76031	O76031	7	7	7	ATP-dependent Clp protease ATP-binding subunit clpX-like, mitochondrial	CLPX	>sp|O76031|CLPX_HUMAN ATP-dependent Clp protease ATP-binding subunit clpX-like, mitochondrial OS=Homo sapiens GN=CLPX PE=1 SV=2	1	7	7	7	16.9	69.223	633	633	1.0102e-19	0.5861	0.72047	8	803020000	501200000	301830000
O76054;Q9UDX4	O76054	3;1	3;1	3;1	SEC14-like protein 2	SEC14L2	>sp|O76054|S14L2_HUMAN SEC14-like protein 2 OS=Homo sapiens GN=SEC14L2 PE=1 SV=1	2	3	3	3	13.9	46.145	403	403;400	6.221e-17	1.5431	1.7906	3	248070000	97002000	151070000
O76061	O76061	1	1	1	Stanniocalcin-2	STC2	>sp|O76061|STC2_HUMAN Stanniocalcin-2 OS=Homo sapiens GN=STC2 PE=1 SV=1	1	1	1	1	4	33.248	302	302	2.6691e-11	NaN	NaN	1	59469000	37136000	22332000
O76071	O76071	6	6	6	Probable cytosolic iron-sulfur protein assembly protein CIAO1	CIAO1	>sp|O76071|CIAO1_HUMAN Probable cytosolic iron-sulfur protein assembly protein CIAO1 OS=Homo sapiens GN=CIAO1 PE=1 SV=1	1	6	6	6	27.4	37.84	339	339	1.4502e-31	1.1093	1.2445	7	372850000	179280000	193570000
O76094	O76094	6	6	6	Signal recognition particle subunit SRP72	SRP72	>sp|O76094|SRP72_HUMAN Signal recognition particle subunit SRP72 OS=Homo sapiens GN=SRP72 PE=1 SV=3	1	6	6	6	12.2	74.605	671	671	1.3375e-42	1.0975	1.2479	7	1646200000	811790000	834370000
O76095	O76095	1	1	1	Protein JTB	JTB	>sp|O76095|JTB_HUMAN Protein JTB OS=Homo sapiens GN=JTB PE=1 SV=1	1	1	1	1	8.9	16.358	146	146	0.00045672	NaN	NaN	1	157930000	104480000	53448000
O94760	O94760	2	2	2	N(G),N(G)-dimethylarginine dimethylaminohydrolase 1	DDAH1	>sp|O94760|DDAH1_HUMAN N(G),N(G)-dimethylarginine dimethylaminohydrolase 1 OS=Homo sapiens GN=DDAH1 PE=1 SV=3	1	2	2	2	11.2	31.121	285	285	2.3589e-07	0.73886	1.0027	3	220370000	127980000	92387000
O94761	O94761	1	1	1	ATP-dependent DNA helicase Q4	RECQL4	>sp|O94761|RECQ4_HUMAN ATP-dependent DNA helicase Q4 OS=Homo sapiens GN=RECQL4 PE=1 SV=1	1	1	1	1	1.1	133.08	1208	1208	0.001288	NaN	NaN	1	56168000	21328000	34840000
O94766	O94766	2	2	2	Galactosylgalactosylxylosylprotein 3-beta-glucuronosyltransferase 3	B3GAT3	>sp|O94766|B3GA3_HUMAN Galactosylgalactosylxylosylprotein 3-beta-glucuronosyltransferase 3 OS=Homo sapiens GN=B3GAT3 PE=1 SV=2	1	2	2	2	17	37.121	335	335	2.478e-07	0.38032	0.49504	2	95558000	73878000	21681000
O94776	O94776	11	11	11	Metastasis-associated protein MTA2	MTA2	>sp|O94776|MTA2_HUMAN Metastasis-associated protein MTA2 OS=Homo sapiens GN=MTA2 PE=1 SV=1	1	11	11	11	26.2	75.022	668	668	2.4993e-55	0.74453	0.85347	14	2359100000	1335900000	1023200000
O94804	O94804	4	3	3	Serine/threonine-protein kinase 10	STK10	>sp|O94804|STK10_HUMAN Serine/threonine-protein kinase 10 OS=Homo sapiens GN=STK10 PE=1 SV=1	1	4	3	3	5.7	112.13	968	968	1.2071e-71	1.0059	1.1431	3	300950000	143490000	157450000
O94806	O94806	1	1	1	Serine/threonine-protein kinase D3	PRKD3	>sp|O94806|KPCD3_HUMAN Serine/threonine-protein kinase D3 OS=Homo sapiens GN=PRKD3 PE=1 SV=1	1	1	1	1	1.1	100.47	890	890	0.0078595	NaN	NaN	1	5686000	3054500	2631500
O94808	O94808	4	2	2	Glutamine--fructose-6-phosphate aminotransferase [isomerizing] 2	GFPT2	>sp|O94808|GFPT2_HUMAN Glutamine--fructose-6-phosphate aminotransferase [isomerizing] 2 OS=Homo sapiens GN=GFPT2 PE=1 SV=3	1	4	2	2	9.5	76.93	682	682	9.3517e-21	1.9424	2.2883	2	155440000	47887000	107550000
O94826	O94826	13	13	13	Mitochondrial import receptor subunit TOM70	TOMM70A	>sp|O94826|TOM70_HUMAN Mitochondrial import receptor subunit TOM70 OS=Homo sapiens GN=TOMM70A PE=1 SV=1	1	13	13	13	42.4	67.454	608	608	0	0.8262	0.97289	26	10955000000	5749400000	5206100000
O94832	O94832	9	9	9	Unconventional myosin-Id	MYO1D	>sp|O94832|MYO1D_HUMAN Unconventional myosin-Id OS=Homo sapiens GN=MYO1D PE=1 SV=2	1	9	9	9	12.6	116.2	1006	1006	1.711e-20	1.0734	1.2247	9	707240000	373520000	333720000
O94842;O94900;O15405	O94842;O94900;O15405	2;1;1	2;1;1	2;1;1	TOX high mobility group box family member 4;Thymocyte selection-associated high mobility group box protein TOX;TOX high mobility group box family member 3	TOX4;TOX;TOX3	>sp|O94842|TOX4_HUMAN TOX high mobility group box family member 4 OS=Homo sapiens GN=TOX4 PE=1 SV=1;>sp|O94900|TOX_HUMAN Thymocyte selection-associated high mobility group box protein TOX OS=Homo sapiens GN=TOX PE=2 SV=3;>sp|O15405|TOX3_HUMAN TOX high mobi	3	2	2	2	4.3	66.194	621	621;526;576	6.3409e-09	0.71457	0.82271	2	152270000	92905000	59364000
O94864	O94864	1	1	1	STAGA complex 65 subunit gamma	SUPT7L	>sp|O94864|ST65G_HUMAN STAGA complex 65 subunit gamma OS=Homo sapiens GN=SUPT7L PE=1 SV=1	1	1	1	1	4.3	46.192	414	414	2.3605e-05	NaN	NaN	1	41534000	22465000	19069000
O94874	O94874	6	6	6	E3 UFM1-protein ligase 1	UFL1	>sp|O94874|UFL1_HUMAN E3 UFM1-protein ligase 1 OS=Homo sapiens GN=UFL1 PE=1 SV=2	1	6	6	6	12	89.594	794	794	1.1078e-28	1.0458	1.2242	9	869530000	438560000	430970000
O94880	O94880	3	3	3	PHD finger protein 14	PHF14	>sp|O94880|PHF14_HUMAN PHD finger protein 14 OS=Homo sapiens GN=PHF14 PE=1 SV=2	1	3	3	3	4.7	100.05	888	888	2.1901e-07	0.69892	0.89993	3	112880000	69614000	43271000
O94886	O94886	4	4	4	Transmembrane protein 63A	TMEM63A	>sp|O94886|TM63A_HUMAN Transmembrane protein 63A OS=Homo sapiens GN=TMEM63A PE=2 SV=3	1	4	4	4	4.8	92.125	807	807	2.5013e-14	1.4836	1.7551	5	386710000	165010000	221710000
O94888	O94888	4	4	4	UBX domain-containing protein 7	UBXN7	>sp|O94888|UBXN7_HUMAN UBX domain-containing protein 7 OS=Homo sapiens GN=UBXN7 PE=1 SV=2	1	4	4	4	11	54.862	489	489	2.0668e-15	1.5147	1.7383	4	882730000	335880000	546840000
O94901	O94901	8	8	8	SUN domain-containing protein 1	SUN1	>sp|O94901|SUN1_HUMAN SUN domain-containing protein 1 OS=Homo sapiens GN=SUN1 PE=1 SV=3	1	8	8	8	17	90.063	812	812	1.9669e-46	0.36316	0.40778	11	802250000	491450000	310790000
O94905	O94905	6	6	6	Erlin-2	ERLIN2	>sp|O94905|ERLN2_HUMAN Erlin-2 OS=Homo sapiens GN=ERLIN2 PE=1 SV=1	1	6	6	6	24.8	37.839	339	339	2.6627e-24	0.38177	0.42587	6	1620600000	1155500000	465100000
O94906	O94906	12	12	12	Pre-mRNA-processing factor 6	PRPF6	>sp|O94906|PRP6_HUMAN Pre-mRNA-processing factor 6 OS=Homo sapiens GN=PRPF6 PE=1 SV=1	1	12	12	12	18.3	106.92	941	941	6.9432e-225	0.98963	1.1298	22	4378400000	2206400000	2172000000
O94919	O94919	3	3	3	Endonuclease domain-containing 1 protein	ENDOD1	>sp|O94919|ENDD1_HUMAN Endonuclease domain-containing 1 protein OS=Homo sapiens GN=ENDOD1 PE=1 SV=2	1	3	3	3	12.8	55.016	500	500	2.6398e-33	0.29581	0.33661	3	260390000	200550000	59836000
O94925	O94925	6	6	6	Glutaminase kidney isoform, mitochondrial	GLS	>sp|O94925|GLSK_HUMAN Glutaminase kidney isoform, mitochondrial OS=Homo sapiens GN=GLS PE=1 SV=1	1	6	6	6	9.9	73.46	669	669	2.6895e-19	1.1949	1.4498	8	1622000000	716410000	905570000
O94973	O94973	9	6	6	AP-2 complex subunit alpha-2	AP2A2	>sp|O94973|AP2A2_HUMAN AP-2 complex subunit alpha-2 OS=Homo sapiens GN=AP2A2 PE=1 SV=2	1	9	6	6	13.8	103.96	939	939	1.3151e-50	0.62853	0.73872	8	838000000	521570000	316430000
O94979	O94979	3	3	3	Protein transport protein Sec31A	SEC31A	>sp|O94979|SC31A_HUMAN Protein transport protein Sec31A OS=Homo sapiens GN=SEC31A PE=1 SV=3	1	3	3	3	3.4	133.01	1220	1220	1.5465e-14	1.1783	1.2943	3	536050000	238530000	297520000
O94992	O94992	5	5	5	Protein HEXIM1	HEXIM1	>sp|O94992|HEXI1_HUMAN Protein HEXIM1 OS=Homo sapiens GN=HEXIM1 PE=1 SV=1	1	5	5	5	26.5	40.623	359	359	3.5477e-120	0.94659	1.1038	12	1978300000	1149100000	829190000
O95049	O95049	1	1	1	Tight junction protein ZO-3	TJP3	>sp|O95049|ZO3_HUMAN Tight junction protein ZO-3 OS=Homo sapiens GN=TJP3 PE=1 SV=2	1	1	1	1	1.1	102.8	933	933	0.0053738	NaN	NaN	1	61402000	42711000	18690000
O95059	O95059	1	1	1	Ribonuclease P protein subunit p14	RPP14	>sp|O95059|RPP14_HUMAN Ribonuclease P protein subunit p14 OS=Homo sapiens GN=RPP14 PE=1 SV=3	1	1	1	1	14.5	13.693	124	124	6.1979e-09	NaN	NaN	1	99591000	43908000	55683000
O95070	O95070	1	1	1	Protein YIF1A	YIF1A	>sp|O95070|YIF1A_HUMAN Protein YIF1A OS=Homo sapiens GN=YIF1A PE=1 SV=2	1	1	1	1	5.1	32.011	293	293	0.0006019	NaN	NaN	1	89832000	54101000	35731000
O95071	O95071	11	11	11	E3 ubiquitin-protein ligase UBR5	UBR5	>sp|O95071|UBR5_HUMAN E3 ubiquitin-protein ligase UBR5 OS=Homo sapiens GN=UBR5 PE=1 SV=2	1	11	11	11	6.8	309.35	2799	2799	5.6391e-39	0.86262	1.0451	11	663670000	345870000	317800000
O95084	O95084	1	1	1	Serine protease 23	PRSS23	>sp|O95084|PRS23_HUMAN Serine protease 23 OS=Homo sapiens GN=PRSS23 PE=1 SV=1	1	1	1	1	3.4	43.001	383	383	1.8491e-21	0.58119	0.65175	3	69787000	43950000	25836000
O95104	O95104	4	4	3	Splicing factor, arginine/serine-rich 15	SCAF4	>sp|O95104|SFR15_HUMAN Splicing factor, arginine/serine-rich 15 OS=Homo sapiens GN=SCAF4 PE=1 SV=3	1	4	4	3	6.6	125.87	1147	1147	3.5105e-13	0.72476	0.81829	5	658400000	401200000	257210000
O95139	O95139	1	1	1	NADH dehydrogenase [ubiquinone] 1 beta subcomplex subunit 6	NDUFB6	>sp|O95139|NDUB6_HUMAN NADH dehydrogenase [ubiquinone] 1 beta subcomplex subunit 6 OS=Homo sapiens GN=NDUFB6 PE=1 SV=3	1	1	1	1	10.2	15.489	128	128	6.8359e-06	0.38671	0.49295	3	426350000	296290000	130050000
O95140	O95140	4	4	4	Mitofusin-2	MFN2	>sp|O95140|MFN2_HUMAN Mitofusin-2 OS=Homo sapiens GN=MFN2 PE=1 SV=3	1	4	4	4	6.3	86.401	757	757	3.6155e-16	0.93611	1.0301	5	500010000	249590000	250430000
O95155	O95155	3	3	3	Ubiquitin conjugation factor E4 B	UBE4B	>sp|O95155|UBE4B_HUMAN Ubiquitin conjugation factor E4 B OS=Homo sapiens GN=UBE4B PE=1 SV=1	1	3	3	3	4.6	146.18	1302	1302	3.4178e-08	0.81089	0.96108	3	153060000	96436000	56628000
O95159	O95159	5	5	5	Zinc finger protein-like 1	ZFPL1	>sp|O95159|ZFPL1_HUMAN Zinc finger protein-like 1 OS=Homo sapiens GN=ZFPL1 PE=1 SV=2	1	5	5	5	21	34.114	310	310	7.3067e-15	0.80994	0.94265	5	680940000	394630000	286310000
O95163	O95163	3	3	3	Elongator complex protein 1	IKBKAP	>sp|O95163|ELP1_HUMAN Elongator complex protein 1 OS=Homo sapiens GN=IKBKAP PE=1 SV=3	1	3	3	3	4.1	150.25	1332	1332	1.3774e-24	1.0118	1.2585	4	178550000	85100000	93447000
O95167	O95167	1	1	1	NADH dehydrogenase [ubiquinone] 1 alpha subcomplex subunit 3	NDUFA3	>sp|O95167|NDUA3_HUMAN NADH dehydrogenase [ubiquinone] 1 alpha subcomplex subunit 3 OS=Homo sapiens GN=NDUFA3 PE=1 SV=1	1	1	1	1	28.6	9.2787	84	84	1.9302e-12	NaN	NaN	1	793140000	587810000	205320000
O95168	O95168	3	3	3	NADH dehydrogenase [ubiquinone] 1 beta subcomplex subunit 4	NDUFB4	>sp|O95168|NDUB4_HUMAN NADH dehydrogenase [ubiquinone] 1 beta subcomplex subunit 4 OS=Homo sapiens GN=NDUFB4 PE=1 SV=3	1	3	3	3	30.2	15.208	129	129	4.201e-13	0.39109	0.45079	4	271370000	174830000	96545000
O95169	O95169	2	2	2	NADH dehydrogenase [ubiquinone] 1 beta subcomplex subunit 8, mitochondrial	NDUFB8	>sp|O95169|NDUB8_HUMAN NADH dehydrogenase [ubiquinone] 1 beta subcomplex subunit 8, mitochondrial OS=Homo sapiens GN=NDUFB8 PE=1 SV=1	1	2	2	2	16.7	21.766	186	186	2.304e-11	0.2604	0.2872	4	538530000	421600000	116930000
O95171	O95171	3	3	3	Sciellin	SCEL	>sp|O95171|SCEL_HUMAN Sciellin OS=Homo sapiens GN=SCEL PE=1 SV=2	1	3	3	3	7	77.551	688	688	4.2143e-13	0.67401	0.73601	3	166040000	101140000	64904000
O95182	O95182	3	3	3	NADH dehydrogenase [ubiquinone] 1 alpha subcomplex subunit 7	NDUFA7	>sp|O95182|NDUA7_HUMAN NADH dehydrogenase [ubiquinone] 1 alpha subcomplex subunit 7 OS=Homo sapiens GN=NDUFA7 PE=1 SV=3	1	3	3	3	23.9	12.551	113	113	1.3355e-26	0.29355	0.37168	3	631920000	475510000	156410000
O95197	O95197	1	1	1	Reticulon-3	RTN3	>sp|O95197|RTN3_HUMAN Reticulon-3 OS=Homo sapiens GN=RTN3 PE=1 SV=2	1	1	1	1	1.1	112.61	1032	1032	0.0013486	0.60023	0.65305	2	1039200000	637050000	402120000
O95202	O95202	16	16	16	LETM1 and EF-hand domain-containing protein 1, mitochondrial	LETM1	>sp|O95202|LETM1_HUMAN LETM1 and EF-hand domain-containing protein 1, mitochondrial OS=Homo sapiens GN=LETM1 PE=1 SV=1	1	16	16	16	28.6	83.353	739	739	2.3982e-180	0.72009	0.9037	27	5273200000	3239600000	2033600000
O95208	O95208	2	2	2	Epsin-2	EPN2	>sp|O95208|EPN2_HUMAN Epsin-2 OS=Homo sapiens GN=EPN2 PE=1 SV=3	1	2	2	2	5.5	68.481	641	641	3.1701e-09	0.50432	0.58476	2	77434000	52366000	25068000
O95210	O95210	1	1	1	Starch-binding domain-containing protein 1	STBD1	>sp|O95210|STBD1_HUMAN Starch-binding domain-containing protein 1 OS=Homo sapiens GN=STBD1 PE=1 SV=1	1	1	1	1	4.2	39.007	358	358	0.00084783	NaN	NaN	1	36724000	28647000	8076300
O95214	O95214	1	1	1	Leptin receptor overlapping transcript-like 1	LEPROTL1	>sp|O95214|LERL1_HUMAN Leptin receptor overlapping transcript-like 1 OS=Homo sapiens GN=LEPROTL1 PE=2 SV=2	1	1	1	1	9.9	14.428	131	131	3.4376e-05	NaN	NaN	1	98601000	44515000	54086000
O95218	O95218	2	2	2	Zinc finger Ran-binding domain-containing protein 2	ZRANB2	>sp|O95218|ZRAB2_HUMAN Zinc finger Ran-binding domain-containing protein 2 OS=Homo sapiens GN=ZRANB2 PE=1 SV=2	1	2	2	2	6.4	37.404	330	330	8.2797e-07	1.2198	1.6374	3	471210000	209090000	262120000
O95219	O95219	3	3	3	Sorting nexin-4	SNX4	>sp|O95219|SNX4_HUMAN Sorting nexin-4 OS=Homo sapiens GN=SNX4 PE=1 SV=1	1	3	3	3	11.1	51.908	450	450	6.078e-30	0.78441	0.97376	3	98983000	59728000	39255000
O95232	O95232	7	7	7	Luc7-like protein 3	LUC7L3	>sp|O95232|LC7L3_HUMAN Luc7-like protein 3 OS=Homo sapiens GN=LUC7L3 PE=1 SV=2	1	7	7	7	19.9	51.466	432	432	4.201e-29	1.172	1.4281	10	2668600000	1235900000	1432600000
O95235	O95235	6	6	6	Kinesin-like protein KIF20A	KIF20A	>sp|O95235|KI20A_HUMAN Kinesin-like protein KIF20A OS=Homo sapiens GN=KIF20A PE=1 SV=1	1	6	6	6	9	100.28	890	890	1.1606e-17	1.2804	1.4411	6	282630000	128470000	154160000
O95239;Q2VIQ3	O95239	8;3	8;3	8;3	Chromosome-associated kinesin KIF4A	KIF4A	>sp|O95239|KIF4A_HUMAN Chromosome-associated kinesin KIF4A OS=Homo sapiens GN=KIF4A PE=1 SV=3	2	8	8	8	9	139.88	1232	1232;1234	3.5503e-39	1.306	1.4785	8	455250000	201690000	253560000
O95248	O95248	1	1	1	Myotubularin-related protein 5	SBF1	>sp|O95248|MTMR5_HUMAN Myotubularin-related protein 5 OS=Homo sapiens GN=SBF1 PE=1 SV=3	1	1	1	1	1.1	208.31	1867	1867	8.7828e-16	NaN	NaN	1	13467000	8644700	4822000
O95249	O95249	2	2	2	Golgi SNAP receptor complex member 1	GOSR1	>sp|O95249|GOSR1_HUMAN Golgi SNAP receptor complex member 1 OS=Homo sapiens GN=GOSR1 PE=1 SV=1	1	2	2	2	8.8	28.612	250	250	7.3609e-07	0.52615	0.62308	2	356910000	220060000	136860000
O95251;Q9H7Z6;Q8WYB5	O95251	4;1;1	4;1;1	4;1;1	Histone acetyltransferase KAT7	KAT7	>sp|O95251|KAT7_HUMAN Histone acetyltransferase KAT7 OS=Homo sapiens GN=KAT7 PE=1 SV=1	3	4	4	4	10.1	70.642	611	611;458;2073	6.2545e-17	0.59567	0.67432	4	223030000	144490000	78539000
O95274	O95274	2	2	2	Ly6/PLAUR domain-containing protein 3	LYPD3	>sp|O95274|LYPD3_HUMAN Ly6/PLAUR domain-containing protein 3 OS=Homo sapiens GN=LYPD3 PE=1 SV=2	1	2	2	2	8.4	35.97	346	346	6.3147e-05	0.66498	0.74992	2	609080000	340560000	268520000
O95292	O95292	6	5	5	Vesicle-associated membrane protein-associated protein B/C	VAPB	>sp|O95292|VAPB_HUMAN Vesicle-associated membrane protein-associated protein B/C OS=Homo sapiens GN=VAPB PE=1 SV=3	1	6	5	5	35	27.228	243	243	3.7975e-25	0.42575	0.5056	9	4295000000	2911700000	1383200000
O95295	O95295	1	1	1	SNARE-associated protein Snapin	SNAPIN	>sp|O95295|SNAPN_HUMAN SNARE-associated protein Snapin OS=Homo sapiens GN=SNAPIN PE=1 SV=1	1	1	1	1	15.4	14.874	136	136	1.7649e-10	NaN	NaN	1	80807000	53450000	27356000
O95297	O95297	3	3	3	Myelin protein zero-like protein 1	MPZL1	>sp|O95297|MPZL1_HUMAN Myelin protein zero-like protein 1 OS=Homo sapiens GN=MPZL1 PE=1 SV=1	1	3	3	3	14.5	29.082	269	269	5.6975e-10	0.34245	0.3968	4	516620000	339720000	176910000
O95298	O95298	1	1	1	NADH dehydrogenase [ubiquinone] 1 subunit C2	NDUFC2	>sp|O95298|NDUC2_HUMAN NADH dehydrogenase [ubiquinone] 1 subunit C2 OS=Homo sapiens GN=NDUFC2 PE=1 SV=1	1	1	1	1	10.1	14.187	119	119	9.9347e-05	0.3363	0.42862	3	552900000	409960000	142950000
O95299	O95299	6	6	6	NADH dehydrogenase [ubiquinone] 1 alpha subcomplex subunit 10, mitochondrial	NDUFA10	>sp|O95299|NDUAA_HUMAN NADH dehydrogenase [ubiquinone] 1 alpha subcomplex subunit 10, mitochondrial OS=Homo sapiens GN=NDUFA10 PE=1 SV=1	1	6	6	6	22.3	40.75	355	355	4.6543e-34	0.38471	0.43038	6	1380900000	968610000	412330000
O95302	O95302	1	1	1	Peptidyl-prolyl cis-trans isomerase FKBP9	FKBP9	>sp|O95302|FKBP9_HUMAN Peptidyl-prolyl cis-trans isomerase FKBP9 OS=Homo sapiens GN=FKBP9 PE=1 SV=2	1	1	1	1	3.3	63.083	570	570	2.7451e-37	NaN	NaN	1	82929000	51887000	31041000
O95336	O95336	5	5	5	6-phosphogluconolactonase	PGLS	>sp|O95336|6PGL_HUMAN 6-phosphogluconolactonase OS=Homo sapiens GN=PGLS PE=1 SV=2	1	5	5	5	31.8	27.547	258	258	8.9337e-96	0.50223	0.54562	7	934070000	615730000	318340000
O95347	O95347	9	9	9	Structural maintenance of chromosomes protein 2	SMC2	>sp|O95347|SMC2_HUMAN Structural maintenance of chromosomes protein 2 OS=Homo sapiens GN=SMC2 PE=1 SV=2	1	9	9	9	9.9	135.65	1197	1197	3.1338e-25	1.3036	1.5171	8	1525700000	571290000	954400000
O95352	O95352	3	3	3	Ubiquitin-like modifier-activating enzyme ATG7	ATG7	>sp|O95352|ATG7_HUMAN Ubiquitin-like modifier-activating enzyme ATG7 OS=Homo sapiens GN=ATG7 PE=1 SV=1	1	3	3	3	5.1	77.959	703	703	4.6169e-11	2.1981	2.4721	3	64868000	18507000	46361000
O95361;Q309B1	O95361	6;1	6;1	6;1	Tripartite motif-containing protein 16	TRIM16	>sp|O95361|TRI16_HUMAN Tripartite motif-containing protein 16 OS=Homo sapiens GN=TRIM16 PE=1 SV=3	2	6	6	6	15.6	63.954	564	564;348	9.5889e-26	0.89117	1.0469	8	1308800000	673140000	635710000
O95365	O95365	4	4	4	Zinc finger and BTB domain-containing protein 7A	ZBTB7A	>sp|O95365|ZBT7A_HUMAN Zinc finger and BTB domain-containing protein 7A OS=Homo sapiens GN=ZBTB7A PE=1 SV=1	1	4	4	4	12.5	61.438	584	584	1.6671e-80	0.5282	0.64571	6	671400000	427360000	244040000
O95372	O95372	2	2	2	Acyl-protein thioesterase 2	LYPLA2	>sp|O95372|LYPA2_HUMAN Acyl-protein thioesterase 2 OS=Homo sapiens GN=LYPLA2 PE=1 SV=1	1	2	2	2	15.6	24.737	231	231	6.2716e-23	0.78445	0.93034	3	607140000	332970000	274170000
O95373	O95373	13	13	12	Importin-7	IPO7	>sp|O95373|IPO7_HUMAN Importin-7 OS=Homo sapiens GN=IPO7 PE=1 SV=1	1	13	13	12	19.9	119.52	1038	1038	4.6293e-77	0.9481	1.0009	23	4119400000	2123400000	1996000000
O95376	O95376	3	3	3	E3 ubiquitin-protein ligase ARIH2	ARIH2	>sp|O95376|ARI2_HUMAN E3 ubiquitin-protein ligase ARIH2 OS=Homo sapiens GN=ARIH2 PE=1 SV=1	1	3	3	3	8.3	57.818	493	493	2.1862e-09	2.3798	2.6333	3	77937000	16368000	61568000
O95391	O95391	3	3	3	Pre-mRNA-splicing factor SLU7	SLU7	>sp|O95391|SLU7_HUMAN Pre-mRNA-splicing factor SLU7 OS=Homo sapiens GN=SLU7 PE=1 SV=2	1	3	3	3	6.5	68.386	586	586	1.0003e-18	0.79612	0.97606	4	307440000	166770000	140670000
O95394	O95394	2	2	2	Phosphoacetylglucosamine mutase	PGM3	>sp|O95394|AGM1_HUMAN Phosphoacetylglucosamine mutase OS=Homo sapiens GN=PGM3 PE=1 SV=1	1	2	2	2	7.7	59.851	542	542	4.3657e-30	1.424	1.7229	2	84459000	26802000	57658000
O95396	O95396	2	2	2	Adenylyltransferase and sulfurtransferase MOCS3;Molybdopterin-synthase adenylyltransferase;Molybdopterin-synthase sulfurtransferase	MOCS3	>sp|O95396|MOCS3_HUMAN Adenylyltransferase and sulfurtransferase MOCS3 OS=Homo sapiens GN=MOCS3 PE=1 SV=1	1	2	2	2	6.3	49.669	460	460	2.9879e-10	0.36019	0.40919	2	52815000	39269000	13547000
O95400	O95400	3	3	3	CD2 antigen cytoplasmic tail-binding protein 2	CD2BP2	>sp|O95400|CD2B2_HUMAN CD2 antigen cytoplasmic tail-binding protein 2 OS=Homo sapiens GN=CD2BP2 PE=1 SV=1	1	3	3	3	16.1	37.646	341	341	4.9502e-12	0.95856	1.099	3	616170000	492880000	123290000
O95415	O95415	1	1	1	Brain protein I3	BRI3	>sp|O95415|BRI3_HUMAN Brain protein I3 OS=Homo sapiens GN=BRI3 PE=2 SV=1	1	1	1	1	12.8	13.645	125	125	0.0003576	NaN	NaN	0	0	0	0
O95425	O95425	10	10	10	Supervillin	SVIL	>sp|O95425|SVIL_HUMAN Supervillin OS=Homo sapiens GN=SVIL PE=1 SV=2	1	10	10	10	7.4	247.74	2214	2214	6.9052e-29	0.90658	1.0549	11	735910000	385380000	350520000
O95433	O95433	7	7	7	Activator of 90 kDa heat shock protein ATPase homolog 1	AHSA1	>sp|O95433|AHSA1_HUMAN Activator of 90 kDa heat shock protein ATPase homolog 1 OS=Homo sapiens GN=AHSA1 PE=1 SV=1	1	7	7	7	33.1	38.274	338	338	3.4777e-159	2.1168	2.4397	14	5480700000	1711900000	3768700000
O95453	O95453	5	5	5	Poly(A)-specific ribonuclease PARN	PARN	>sp|O95453|PARN_HUMAN Poly(A)-specific ribonuclease PARN OS=Homo sapiens GN=PARN PE=1 SV=1	1	5	5	5	9.7	73.45	639	639	1.668e-32	0.94499	1.0855	7	946040000	490390000	455650000
O95470	O95470	7	7	7	Sphingosine-1-phosphate lyase 1	SGPL1	>sp|O95470|SGPL1_HUMAN Sphingosine-1-phosphate lyase 1 OS=Homo sapiens GN=SGPL1 PE=1 SV=3	1	7	7	7	18.5	63.523	568	568	3.7473e-52	0.55693	0.60634	7	740740000	482730000	258010000
O95471	O95471	1	1	1	Claudin-7	CLDN7	>sp|O95471|CLD7_HUMAN Claudin-7 OS=Homo sapiens GN=CLDN7 PE=1 SV=4	1	1	1	1	8.1	22.418	211	211	6.0384e-05	0.82881	0.89657	3	1356700000	743610000	613130000
O95478	O95478	2	2	2	Ribosome biogenesis protein NSA2 homolog	NSA2	>sp|O95478|NSA2_HUMAN Ribosome biogenesis protein NSA2 homolog OS=Homo sapiens GN=NSA2 PE=1 SV=1	1	2	2	2	8.8	30.065	260	260	3.2942e-08	0.64078	0.74658	3	1480900000	916100000	564780000
O95479	O95479	4	4	4	GDH/6PGL endoplasmic bifunctional protein;Glucose 1-dehydrogenase;6-phosphogluconolactonase	H6PD	>sp|O95479|G6PE_HUMAN GDH/6PGL endoplasmic bifunctional protein OS=Homo sapiens GN=H6PD PE=1 SV=2	1	4	4	4	7.1	88.892	791	791	1.1685e-11	0.61114	0.67641	5	245720000	160670000	85050000
O95571	O95571	9	9	9	Protein ETHE1, mitochondrial	ETHE1	>sp|O95571|ETHE1_HUMAN Persulfide dioxygenase ETHE1, mitochondrial OS=Homo sapiens GN=ETHE1 PE=1 SV=2	1	9	9	9	48	27.873	254	254	9.446e-40	0.31393	0.35458	13	2160900000	1583100000	577770000
O95573	O95573	18	18	17	Long-chain-fatty-acid--CoA ligase 3	ACSL3	>sp|O95573|ACSL3_HUMAN Long-chain-fatty-acid--CoA ligase 3 OS=Homo sapiens GN=ACSL3 PE=1 SV=3	1	18	18	17	37.8	80.419	720	720	1.3542e-139	0.56548	0.6559	35	19559000000	12485000000	7073900000
O95602	O95602	9	9	9	DNA-directed RNA polymerase I subunit RPA1	POLR1A	>sp|O95602|RPA1_HUMAN DNA-directed RNA polymerase I subunit RPA1 OS=Homo sapiens GN=POLR1A PE=1 SV=2	1	9	9	9	9.2	194.81	1720	1720	4.6341e-62	0.51161	0.60314	11	1091300000	762050000	329280000
O95613	O95613	1	1	1	Pericentrin	PCNT	>sp|O95613|PCNT_HUMAN Pericentrin OS=Homo sapiens GN=PCNT PE=1 SV=4	1	1	1	1	0.5	378.03	3336	3336	0.0017777	NaN	NaN	1	19188000	8543500	10645000
O95625	O95625	1	1	1	Zinc finger and BTB domain-containing protein 11	ZBTB11	>sp|O95625|ZBT11_HUMAN Zinc finger and BTB domain-containing protein 11 OS=Homo sapiens GN=ZBTB11 PE=1 SV=2	1	1	1	1	1.1	119.38	1053	1053	0.0051304	NaN	NaN	1	41708000	20888000	20820000
O95628	O95628	1	1	1	CCR4-NOT transcription complex subunit 4	CNOT4	>sp|O95628|CNOT4_HUMAN CCR4-NOT transcription complex subunit 4 OS=Homo sapiens GN=CNOT4 PE=1 SV=3	1	1	1	1	2.3	63.509	575	575	0.00067239	NaN	NaN	1	28418000	11023000	17395000
O95639;A6NMK7	O95639	5;1	5;1	5;1	Cleavage and polyadenylation specificity factor subunit 4	CPSF4	>sp|O95639|CPSF4_HUMAN Cleavage and polyadenylation specificity factor subunit 4 OS=Homo sapiens GN=CPSF4 PE=1 SV=1	2	5	5	5	23.4	30.255	269	269;179	8.2592e-21	0.73165	0.86239	7	1688600000	909510000	779070000
O95671	O95671	3	3	3	N-acetylserotonin O-methyltransferase-like protein	ASMTL	>sp|O95671|ASML_HUMAN N-acetylserotonin O-methyltransferase-like protein OS=Homo sapiens GN=ASMTL PE=1 SV=3	1	3	3	3	10.3	68.856	621	621	3.5154e-32	1.5389	2.0858	3	236370000	93397000	142970000
O95674	O95674	1	1	1	Phosphatidate cytidylyltransferase 2	CDS2	>sp|O95674|CDS2_HUMAN Phosphatidate cytidylyltransferase 2 OS=Homo sapiens GN=CDS2 PE=1 SV=1	1	1	1	1	4.3	51.417	445	445	9.9073e-07	0.28107	0.32097	2	437560000	339080000	98475000
O95684	O95684	1	1	1	FGFR1 oncogene partner	FGFR1OP	>sp|O95684|FR1OP_HUMAN FGFR1 oncogene partner OS=Homo sapiens GN=FGFR1OP PE=1 SV=1	1	1	1	1	4	43.064	399	399	3.3228e-05	NaN	NaN	1	53882000	16713000	37169000
O95707	O95707	1	1	1	Ribonuclease P protein subunit p29	POP4	>sp|O95707|RPP29_HUMAN Ribonuclease P protein subunit p29 OS=Homo sapiens GN=POP4 PE=1 SV=2	1	1	1	1	8.2	25.424	220	220	0.0010529	NaN	NaN	1	26066000	15015000	11051000
O95714	O95714	1	1	1	E3 ubiquitin-protein ligase HERC2	HERC2	>sp|O95714|HERC2_HUMAN E3 ubiquitin-protein ligase HERC2 OS=Homo sapiens GN=HERC2 PE=1 SV=2	1	1	1	1	0.4	527.22	4834	4834	4.9481e-13	NaN	NaN	1	13986000	8856800	5129500
O95716	O95716	3	3	2	Ras-related protein Rab-3D	RAB3D	>sp|O95716|RAB3D_HUMAN Ras-related protein Rab-3D OS=Homo sapiens GN=RAB3D PE=1 SV=1	1	3	3	2	16	24.267	219	219	1.3179e-09	0.44435	0.50972	3	501880000	353590000	148290000
O95747;Q9UEW8	O95747	5;1	5;1	5;1	Serine/threonine-protein kinase OSR1	OXSR1	>sp|O95747|OXSR1_HUMAN Serine/threonine-protein kinase OSR1 OS=Homo sapiens GN=OXSR1 PE=1 SV=1	2	5	5	5	15	58.022	527	527;545	3.3269e-39	1.7057	1.9178	7	681460000	286850000	394610000
O95755	O95755	1	1	1	Ras-related protein Rab-36	RAB36	>sp|O95755|RAB36_HUMAN Ras-related protein Rab-36 OS=Homo sapiens GN=RAB36 PE=2 SV=2	1	1	1	1	3.9	36.322	333	333	0.00010517	2.813	3.1832	2	13582000	3448000	10134000
O95758	O95758	3	3	3	Polypyrimidine tract-binding protein 3	PTBP3	>sp|O95758|PTBP3_HUMAN Polypyrimidine tract-binding protein 3 OS=Homo sapiens GN=PTBP3 PE=1 SV=2	1	3	3	3	9.2	59.689	552	552	5.3302e-204	0.87748	0.97076	3	888150000	472720000	415430000
O95777	O95777	3	3	3	N-alpha-acetyltransferase 38, NatC auxiliary subunit	NAA38	>sp|O95777|NAA38_HUMAN N-alpha-acetyltransferase 38, NatC auxiliary subunit OS=Homo sapiens GN=NAA38 PE=1 SV=3	1	3	3	3	37.5	10.403	96	96	3.8768e-10	1.0308	1.1155	5	1919500000	922200000	997330000
O95782	O95782	10	10	7	AP-2 complex subunit alpha-1	AP2A1	>sp|O95782|AP2A1_HUMAN AP-2 complex subunit alpha-1 OS=Homo sapiens GN=AP2A1 PE=1 SV=3	1	10	10	7	13.6	107.54	977	977	1.273e-50	0.82682	0.97265	15	3274100000	1743900000	1530300000
O95785	O95785	3	3	3	Protein Wiz	WIZ	>sp|O95785|WIZ_HUMAN Protein Wiz OS=Homo sapiens GN=WIZ PE=1 SV=2	1	3	3	3	2.8	178.67	1651	1651	3.9729e-11	0.62839	0.70982	3	240620000	164090000	76530000
O95793	O95793	11	11	11	Double-stranded RNA-binding protein Staufen homolog 1	STAU1	>sp|O95793|STAU1_HUMAN Double-stranded RNA-binding protein Staufen homolog 1 OS=Homo sapiens GN=STAU1 PE=1 SV=2	1	11	11	11	22.4	63.182	577	577	2.9686e-100	0.5562	0.72944	15	4440000000	2399900000	2040100000
O95801	O95801	2	2	2	Tetratricopeptide repeat protein 4	TTC4	>sp|O95801|TTC4_HUMAN Tetratricopeptide repeat protein 4 OS=Homo sapiens GN=TTC4 PE=1 SV=3	1	2	2	2	12.9	44.678	387	387	1.1125e-22	1.4961	1.6432	2	202920000	83542000	119380000
O95807	O95807	2	2	2	Transmembrane protein 50A	TMEM50A	>sp|O95807|TM50A_HUMAN Transmembrane protein 50A OS=Homo sapiens GN=TMEM50A PE=1 SV=1	1	2	2	2	11.5	17.4	157	157	0.00032685	0.92487	1.0472	2	283190000	156150000	127040000
O95816	O95816	2	2	2	BAG family molecular chaperone regulator 2	BAG2	>sp|O95816|BAG2_HUMAN BAG family molecular chaperone regulator 2 OS=Homo sapiens GN=BAG2 PE=1 SV=1	1	2	2	2	14.7	23.772	211	211	4.309e-14	1.4951	1.8424	3	423200000	155460000	267740000
O95817	O95817	9	9	9	BAG family molecular chaperone regulator 3	BAG3	>sp|O95817|BAG3_HUMAN BAG family molecular chaperone regulator 3 OS=Homo sapiens GN=BAG3 PE=1 SV=3	1	9	9	9	26.3	61.594	575	575	2.037e-35	0.55317	0.69609	12	1803500000	1167700000	635810000
O95831	O95831	9	9	9	Apoptosis-inducing factor 1, mitochondrial	AIFM1	>sp|O95831|AIFM1_HUMAN Apoptosis-inducing factor 1, mitochondrial OS=Homo sapiens GN=AIFM1 PE=1 SV=1	1	9	9	9	19.6	66.9	613	613	2.4644e-54	0.82614	1.0479	17	5542100000	3136300000	2405800000
O95832	O95832	1	1	1	Claudin-1	CLDN1	>sp|O95832|CLD1_HUMAN Claudin-1 OS=Homo sapiens GN=CLDN1 PE=1 SV=1	1	1	1	1	7.1	22.744	211	211	0.00027122	NaN	NaN	1	41305000	23064000	18241000
O95834	O95834	2	2	2	Echinoderm microtubule-associated protein-like 2	EML2	>sp|O95834|EMAL2_HUMAN Echinoderm microtubule-associated protein-like 2 OS=Homo sapiens GN=EML2 PE=2 SV=1	1	2	2	2	3.7	70.678	649	649	3.9082e-07	0.34852	0.39475	2	882570000	745230000	137330000
O95857	O95857	2	2	2	Tetraspanin-13	TSPAN13	>sp|O95857|TSN13_HUMAN Tetraspanin-13 OS=Homo sapiens GN=TSPAN13 PE=2 SV=1	1	2	2	2	17.2	22.147	204	204	6.1846e-71	0.32703	0.37695	5	825210000	635850000	189360000
O95858	O95858	3	3	3	Tetraspanin-15	TSPAN15	>sp|O95858|TSN15_HUMAN Tetraspanin-15 OS=Homo sapiens GN=TSPAN15 PE=2 SV=1	1	3	3	3	16	33.165	294	294	1.11e-16	0.31948	0.35304	3	496870000	368120000	128750000
O95861	O95861	3	3	3	3(2),5-bisphosphate nucleotidase 1	BPNT1	>sp|O95861|BPNT1_HUMAN 3(2),5-bisphosphate nucleotidase 1 OS=Homo sapiens GN=BPNT1 PE=1 SV=1	1	3	3	3	13.6	33.392	308	308	1.1447e-08	1.0435	1.2855	4	603740000	288870000	314870000
O95865	O95865	3	3	3	N(G),N(G)-dimethylarginine dimethylaminohydrolase 2	DDAH2	>sp|O95865|DDAH2_HUMAN N(G),N(G)-dimethylarginine dimethylaminohydrolase 2 OS=Homo sapiens GN=DDAH2 PE=1 SV=1	1	3	3	3	17.9	29.644	285	285	2.3243e-44	0.94535	1.0965	4	476720000	238750000	237970000
O95870	O95870	2	2	2	Abhydrolase domain-containing protein 16A	ABHD16A	>sp|O95870|ABHGA_HUMAN Abhydrolase domain-containing protein 16A OS=Homo sapiens GN=ABHD16A PE=1 SV=3	1	2	2	2	9	63.243	558	558	1.0109e-37	0.29487	0.33291	2	132360000	104940000	27418000
O95881	O95881	1	1	1	Thioredoxin domain-containing protein 12	TXNDC12	>sp|O95881|TXD12_HUMAN Thioredoxin domain-containing protein 12 OS=Homo sapiens GN=TXNDC12 PE=1 SV=1	1	1	1	1	8.7	19.206	172	172	0.0001883	0.59475	0.69737	3	442870000	269940000	172930000
O95926	O95926	3	3	3	Pre-mRNA-splicing factor SYF2	SYF2	>sp|O95926|SYF2_HUMAN Pre-mRNA-splicing factor SYF2 OS=Homo sapiens GN=SYF2 PE=1 SV=1	1	3	3	3	16.9	28.722	243	243	1.2843e-33	0.9672	1.1342	5	202560000	102390000	100170000
O95983	O95983	4	4	4	Methyl-CpG-binding domain protein 3	MBD3	>sp|O95983|MBD3_HUMAN Methyl-CpG-binding domain protein 3 OS=Homo sapiens GN=MBD3 PE=1 SV=1	1	4	4	4	19.6	32.844	291	291	1.9036e-34	1.3356	1.7448	5	588560000	256910000	331650000
O95985	O95985	1	1	1	DNA topoisomerase 3-beta-1	TOP3B	>sp|O95985|TOP3B_HUMAN DNA topoisomerase 3-beta-1 OS=Homo sapiens GN=TOP3B PE=1 SV=1	1	1	1	1	1.7	96.661	862	862	0.011163	NaN	NaN	1	9736100	5029700	4706400
O95989	O95989	1	1	1	Diphosphoinositol polyphosphate phosphohydrolase 1	NUDT3	>sp|O95989|NUDT3_HUMAN Diphosphoinositol polyphosphate phosphohydrolase 1 OS=Homo sapiens GN=NUDT3 PE=1 SV=1	1	1	1	1	11.6	19.471	172	172	0.00020501	NaN	NaN	1	74819000	44601000	30218000
O95994	O95994	4	4	4	Anterior gradient protein 2 homolog	AGR2	>sp|O95994|AGR2_HUMAN Anterior gradient protein 2 homolog OS=Homo sapiens GN=AGR2 PE=1 SV=1	1	4	4	4	42.3	19.979	175	175	1.4436e-27	0.53642	0.6215	9	2884800000	1929300000	955480000
O96000	O96000	5	5	5	NADH dehydrogenase [ubiquinone] 1 beta subcomplex subunit 10	NDUFB10	>sp|O96000|NDUBA_HUMAN NADH dehydrogenase [ubiquinone] 1 beta subcomplex subunit 10 OS=Homo sapiens GN=NDUFB10 PE=1 SV=3	1	5	5	5	33.1	20.776	172	172	3.2973e-30	0.47988	0.66978	9	2380400000	1442000000	938420000
O96005	O96005	5	5	5	Cleft lip and palate transmembrane protein 1	CLPTM1	>sp|O96005|CLPT1_HUMAN Cleft lip and palate transmembrane protein 1 OS=Homo sapiens GN=CLPTM1 PE=1 SV=1	1	5	5	5	12.7	76.096	669	669	2.9328e-212	0.93277	1.0939	9	2009500000	1251800000	757650000
O96008	O96008	5	5	5	Mitochondrial import receptor subunit TOM40 homolog	TOMM40	>sp|O96008|TOM40_HUMAN Mitochondrial import receptor subunit TOM40 homolog OS=Homo sapiens GN=TOMM40 PE=1 SV=1	1	5	5	5	28.3	37.893	361	361	2.3603e-111	0.5867	0.67146	8	3437300000	1988400000	1448800000
O96011	O96011	3	3	3	Peroxisomal membrane protein 11B	PEX11B	>sp|O96011|PX11B_HUMAN Peroxisomal membrane protein 11B OS=Homo sapiens GN=PEX11B PE=1 SV=1	1	3	3	3	12.7	28.431	259	259	1.54e-09	0.27326	0.30519	4	162990000	118960000	44026000
O96017	O96017	2	2	2	Serine/threonine-protein kinase Chk2	CHEK2	>sp|O96017|CHK2_HUMAN Serine/threonine-protein kinase Chk2 OS=Homo sapiens GN=CHEK2 PE=1 SV=1	1	2	2	2	3.9	60.914	543	543	5.3487e-05	6.2112	7.3138	2	171780000	25170000	146610000
O96019;O94805	O96019	9;1	9;1	9;1	Actin-like protein 6A	ACTL6A	>sp|O96019|ACL6A_HUMAN Actin-like protein 6A OS=Homo sapiens GN=ACTL6A PE=1 SV=1	2	9	9	9	37.8	47.46	429	429;426	3.7099e-93	0.98732	1.1482	14	3336800000	1600000000	1736900000
P00167	P00167	2	2	2	Cytochrome b5	CYB5A	>sp|P00167|CYB5_HUMAN Cytochrome b5 OS=Homo sapiens GN=CYB5A PE=1 SV=2	1	2	2	2	20.1	15.33	134	134	1.1463e-09	0.4615	0.61313	7	1335700000	875160000	460520000
P00338;Q6ZMR3;P07864	P00338	15;1;1	15;1;1	14;0;0	L-lactate dehydrogenase A chain	LDHA	>sp|P00338|LDHA_HUMAN L-lactate dehydrogenase A chain OS=Homo sapiens GN=LDHA PE=1 SV=2	3	15	15	14	44.3	36.688	332	332;332;332	7.1282e-85	1.142	1.2915	51	86418000000	40727000000	45691000000
P00352	P00352	10	10	10	Retinal dehydrogenase 1	ALDH1A1	>sp|P00352|AL1A1_HUMAN Retinal dehydrogenase 1 OS=Homo sapiens GN=ALDH1A1 PE=1 SV=2	1	10	10	10	23.8	54.861	501	501	9.9434e-140	0.10494	0.11156	15	6382300000	6073900000	308420000
P00367;P49448	P00367	9;3	9;3	9;3	Glutamate dehydrogenase 1, mitochondrial	GLUD1	>sp|P00367|DHE3_HUMAN Glutamate dehydrogenase 1, mitochondrial OS=Homo sapiens GN=GLUD1 PE=1 SV=2	2	9	9	9	22.8	61.397	558	558;558	5.4698e-35	0.44243	0.57623	13	3240200000	2194100000	1046100000
P00374	P00374	1	1	1	Dihydrofolate reductase	DHFR	>sp|P00374|DYR_HUMAN Dihydrofolate reductase OS=Homo sapiens GN=DHFR PE=1 SV=2	1	1	1	1	8.6	21.452	187	187	8.4671e-05	NaN	NaN	1	72321000	42020000	30301000
P00387	P00387	12	12	12	NADH-cytochrome b5 reductase 3;NADH-cytochrome b5 reductase 3 membrane-bound form;NADH-cytochrome b5 reductase 3 soluble form	CYB5R3	>sp|P00387|NB5R3_HUMAN NADH-cytochrome b5 reductase 3 OS=Homo sapiens GN=CYB5R3 PE=1 SV=3	1	12	12	12	49.5	34.234	301	301	2.5934e-228	0.25768	0.29928	26	12441000000	9863400000	2577900000
P00390	P00390	16	16	16	Glutathione reductase, mitochondrial	GSR	>sp|P00390|GSHR_HUMAN Glutathione reductase, mitochondrial OS=Homo sapiens GN=GSR PE=1 SV=2	1	16	16	16	49	56.256	522	522	2.1017e-289	0.67818	0.77438	42	19520000000	11566000000	7953400000
P00395	P00395	1	1	1	Cytochrome c oxidase subunit 1	MT-CO1	>sp|P00395|COX1_HUMAN Cytochrome c oxidase subunit 1 OS=Homo sapiens GN=MT-CO1 PE=1 SV=1	1	1	1	1	6	57.041	513	513	0.0042985	NaN	NaN	1	62927000	56374000	6552800
P00403	P00403	3	3	3	Cytochrome c oxidase subunit 2	MT-CO2	>sp|P00403|COX2_HUMAN Cytochrome c oxidase subunit 2 OS=Homo sapiens GN=MT-CO2 PE=1 SV=1	1	3	3	3	15.9	25.565	227	227	5.8826e-12	0.35649	0.39536	5	1954300000	1380300000	574010000
P00414	P00414	2	2	2	Cytochrome c oxidase subunit 3	MT-CO3	>sp|P00414|COX3_HUMAN Cytochrome c oxidase subunit 3 OS=Homo sapiens GN=MT-CO3 PE=1 SV=2	1	2	2	2	9.6	29.95	261	261	3.5168e-05	0.53431	0.58771	4	169440000	123840000	45601000
P00441	P00441	4	4	4	Superoxide dismutase [Cu-Zn]	SOD1	>sp|P00441|SODC_HUMAN Superoxide dismutase [Cu-Zn] OS=Homo sapiens GN=SOD1 PE=1 SV=2	1	4	4	4	53.9	15.936	154	154	4.887e-215	0.6732	0.74591	15	17502000000	9625700000	7876300000
P00491	P00491	5	5	5	Purine nucleoside phosphorylase	PNP	>sp|P00491|PNPH_HUMAN Purine nucleoside phosphorylase OS=Homo sapiens GN=PNP PE=1 SV=2	1	5	5	5	25.3	32.118	289	289	1.1962e-15	1.9186	2.2982	9	1484500000	516430000	968080000
P00492	P00492	7	7	7	Hypoxanthine-guanine phosphoribosyltransferase	HPRT1	>sp|P00492|HPRT_HUMAN Hypoxanthine-guanine phosphoribosyltransferase OS=Homo sapiens GN=HPRT1 PE=1 SV=2	1	7	7	7	50.5	24.579	218	218	1.8694e-64	1.3969	1.5831	8	1801500000	795680000	1005800000
P00505	P00505	18	18	18	Aspartate aminotransferase, mitochondrial	GOT2	>sp|P00505|AATM_HUMAN Aspartate aminotransferase, mitochondrial OS=Homo sapiens GN=GOT2 PE=1 SV=3	1	18	18	18	50.5	47.517	430	430	1.5858e-152	0.77713	0.93317	44	30546000000	16245000000	14300000000
P00533	P00533	26	26	26	Epidermal growth factor receptor	EGFR	>sp|P00533|EGFR_HUMAN Epidermal growth factor receptor OS=Homo sapiens GN=EGFR PE=1 SV=2	1	26	26	26	30	134.28	1210	1210	0	1.0803	1.2245	48	21027000000	10463000000	10564000000
P00558;P07205	P00558	15;2	15;2	15;2	Phosphoglycerate kinase 1	PGK1	>sp|P00558|PGK1_HUMAN Phosphoglycerate kinase 1 OS=Homo sapiens GN=PGK1 PE=1 SV=3	2	15	15	15	48.9	44.614	417	417;417	3.4437e-187	1.0865	1.3042	43	53469000000	25555000000	27914000000
P00746	P00746	2	2	2	Complement factor D	CFD	>sp|P00746|CFAD_HUMAN Complement factor D OS=Homo sapiens GN=CFD PE=1 SV=5	1	2	2	2	15.4	27.033	253	253	1.8898e-05	0.15347	0.21008	2	90626000	79457000	11169000
P00749	P00749	1	1	1	Urokinase-type plasminogen activator;Urokinase-type plasminogen activator long chain A;Urokinase-type plasminogen activator short chain A;Urokinase-type plasminogen activator chain B	PLAU	>sp|P00749|UROK_HUMAN Urokinase-type plasminogen activator OS=Homo sapiens GN=PLAU PE=1 SV=2	1	1	1	1	3.5	48.507	431	431	0.00013557	NaN	NaN	1	22698000	13777000	8920800
P00846	P00846	1	1	1	ATP synthase subunit a	MT-ATP6	>sp|P00846|ATP6_HUMAN ATP synthase subunit a OS=Homo sapiens GN=MT-ATP6 PE=1 SV=1	1	1	1	1	4.4	24.817	226	226	0.0019078	0.91843	1.0743	2	278280000	139990000	138290000
P00966	P00966	4	4	4	Argininosuccinate synthase	ASS1	>sp|P00966|ASSY_HUMAN Argininosuccinate synthase OS=Homo sapiens GN=ASS1 PE=1 SV=2	1	4	4	4	15.8	46.53	412	412	1.2211e-19	1.126	1.2903	4	1573600000	700730000	872850000
P01024	P01024	13	13	12	Complement C3;Complement C3 beta chain;Complement C3 alpha chain;C3a anaphylatoxin;Acylation stimulating protein;Complement C3b alpha chain;Complement C3c alpha chain fragment 1;Complement C3dg fragment;Complement C3g fragment;Complement C3d fragment;Complement C3f fragment;Complement C3c alpha chain fragment 2	C3	>sp|P01024|CO3_HUMAN Complement C3 OS=Homo sapiens GN=C3 PE=1 SV=2	1	13	13	12	11.1	187.15	1663	1663	1.3174e-66	0.44673	0.52574	18	1851900000	1385300000	466560000
P01033	P01033	3	3	3	Metalloproteinase inhibitor 1	TIMP1	>sp|P01033|TIMP1_HUMAN Metalloproteinase inhibitor 1 OS=Homo sapiens GN=TIMP1 PE=1 SV=1	1	3	3	3	22.2	23.171	207	207	3.285e-80	0.30585	0.36775	3	211420000	159000000	52429000
P01034	P01034	2	2	2	Cystatin-C	CST3	>sp|P01034|CYTC_HUMAN Cystatin-C OS=Homo sapiens GN=CST3 PE=1 SV=1	1	2	2	2	23.3	15.799	146	146	0.00055993	0.30036	0.39573	2	169390000	113140000	56254000
P01111	P01111	6	6	1	GTPase NRas	NRAS	>sp|P01111|RASN_HUMAN GTPase NRas OS=Homo sapiens GN=NRAS PE=1 SV=1	1	6	6	1	41.3	21.229	189	189	2.2896e-33	0.91246	1.0546	8	1558200000	829040000	729180000
P01112;P01116	P01112;P01116	6;3	1;1	1;1	GTPase HRas;GTPase HRas, N-terminally processed;GTPase KRas;GTPase KRas, N-terminally processed	HRAS;KRAS	>sp|P01112|RASH_HUMAN GTPase HRas OS=Homo sapiens GN=HRAS PE=1 SV=1;>sp|P01116|RASK_HUMAN GTPase KRas OS=Homo sapiens GN=KRAS PE=1 SV=1	2	6	1	1	41.3	21.298	189	189;189	3.8896e-33	NaN	NaN	1	139940000	93702000	46234000
P01130	P01130	3	3	3	Low-density lipoprotein receptor	LDLR	>sp|P01130|LDLR_HUMAN Low-density lipoprotein receptor OS=Homo sapiens GN=LDLR PE=1 SV=1	1	3	3	3	4.9	95.375	860	860	5.5622e-25	0.74382	0.88176	3	167310000	103000000	64306000
P01892;P30512;P30459;P16189;P10314;P16188;P30456;Q09160;P30455;P30443;P13746;P04439;P01893	P01892	11;5;5;5;5;4;4;3;3;3;3;3;1	11;5;5;5;5;4;4;3;3;3;3;3;1	0;0;0;0;0;0;0;0;0;0;0;0;0	HLA class I histocompatibility antigen, A-2 alpha chain	HLA-A	>sp|P01892|1A02_HUMAN HLA class I histocompatibility antigen, A-2 alpha chain OS=Homo sapiens GN=HLA-A PE=1 SV=1	13	11	11	0	39.2	40.921	365	365;365;365;365;365;365;365;365;365;365;365;365;362	2.4941e-171	0.34713	0.41672	19	4778700000	3822600000	956090000
P02144	P02144	1	1	1	Myoglobin	MB	>sp|P02144|MYG_HUMAN Myoglobin OS=Homo sapiens GN=MB PE=1 SV=2	1	1	1	1	9.7	17.184	154	154	0.00037176	0.68078	0.75863	2	118060000	69566000	48496000
P02462;P29400	P02462;P29400	1;1	1;1	1;1	Collagen alpha-1(IV) chain;Arresten;Collagen alpha-5(IV) chain	COL4A1;COL4A5	>sp|P02462|CO4A1_HUMAN Collagen alpha-1(IV) chain OS=Homo sapiens GN=COL4A1 PE=1 SV=3;>sp|P29400|CO4A5_HUMAN Collagen alpha-5(IV) chain OS=Homo sapiens GN=COL4A5 PE=1 SV=2	2	1	1	1	0.8	160.61	1669	1669;1685	0.0001664	0.27001	0.31229	2	259130000	214170000	44964000
P02545	P02545	31	31	31	Prelamin-A/C;Lamin-A/C	LMNA	>sp|P02545|LMNA_HUMAN Prelamin-A/C OS=Homo sapiens GN=LMNA PE=1 SV=1	1	31	31	31	56.9	74.139	664	664	2.4787e-229	0.5792	0.68215	83	94706000000	59785000000	34921000000
P02686	P02686	1	1	1	Myelin basic protein	MBP	>sp|P02686|MBP_HUMAN Myelin basic protein OS=Homo sapiens GN=MBP PE=1 SV=3	1	1	1	1	9.9	33.117	304	304	0.0033949	NaN	NaN	1	80007000	56205000	23802000
P02751	P02751	10	10	10	Fibronectin;Anastellin;Ugl-Y1;Ugl-Y2;Ugl-Y3	FN1	>sp|P02751|FINC_HUMAN Fibronectin OS=Homo sapiens GN=FN1 PE=1 SV=4	1	10	10	10	6.9	262.62	2386	2386	3.9745e-34	0.39754	0.44937	13	952250000	677180000	275080000
P02786	P02786	12	12	12	Transferrin receptor protein 1;Transferrin receptor protein 1, serum form	TFRC	>sp|P02786|TFR1_HUMAN Transferrin receptor protein 1 OS=Homo sapiens GN=TFRC PE=1 SV=2	1	12	12	12	20.3	84.87	760	760	2.5814e-72	0.9542	1.1054	22	6037500000	3114000000	2923500000
P02792	P02792	2	2	2	Ferritin light chain	FTL	>sp|P02792|FRIL_HUMAN Ferritin light chain OS=Homo sapiens GN=FTL PE=1 SV=2	1	2	2	2	19.4	20.019	175	175	1.5038e-09	2.5794	2.9884	2	325080000	70553000	254520000
P02794	P02794	6	6	6	Ferritin heavy chain	FTH1	>sp|P02794|FRIH_HUMAN Ferritin heavy chain OS=Homo sapiens GN=FTH1 PE=1 SV=2	1	6	6	6	43.7	21.225	183	183	5.5332e-28	2.4273	2.9647	9	1342000000	372010000	969980000
P02795	P02795	2	2	1	Metallothionein-2	MT2A	>sp|P02795|MT2_HUMAN Metallothionein-2 OS=Homo sapiens GN=MT2A PE=1 SV=1	1	2	2	1	54.1	6.0422	61	61	8.973e-09	3.4605	3.9067	3	83989000	16621000	67367000
P03897	P03897	1	1	1	NADH-ubiquinone oxidoreductase chain 3	MT-ND3	>sp|P03897|NU3M_HUMAN NADH-ubiquinone oxidoreductase chain 3 OS=Homo sapiens GN=MT-ND3 PE=1 SV=1	1	1	1	1	13	13.186	115	115	0.00050788	NaN	NaN	1	398820000	335830000	62989000
P03915	P03915	2	2	2	NADH-ubiquinone oxidoreductase chain 5	MT-ND5	>sp|P03915|NU5M_HUMAN NADH-ubiquinone oxidoreductase chain 5 OS=Homo sapiens GN=MT-ND5 PE=1 SV=2	1	2	2	2	5.6	67.026	603	603	1.4073e-44	0.288	0.33146	2	186420000	142440000	43975000
P03923	P03923	1	1	1	NADH-ubiquinone oxidoreductase chain 6	MT-ND6	>sp|P03923|NU6M_HUMAN NADH-ubiquinone oxidoreductase chain 6 OS=Homo sapiens GN=MT-ND6 PE=1 SV=2	1	1	1	1	8	18.622	174	174	0.00026083	NaN	NaN	1	114600000	93073000	21531000
P03973	P03973	3	3	3	Antileukoproteinase	SLPI	>sp|P03973|SLPI_HUMAN Antileukoproteinase OS=Homo sapiens GN=SLPI PE=1 SV=2	1	3	3	3	18.2	14.326	132	132	3.5885e-11	0.18371	0.2277	4	602350000	369770000	232570000
P04040	P04040	13	13	13	Catalase	CAT	>sp|P04040|CATA_HUMAN Catalase OS=Homo sapiens GN=CAT PE=1 SV=3	1	13	13	13	34.7	59.755	527	527	1.142e-198	0.19557	0.22232	25	10341000000	8747000000	1593900000
P04049	P04049	1	1	1	RAF proto-oncogene serine/threonine-protein kinase	RAF1	>sp|P04049|RAF1_HUMAN RAF proto-oncogene serine/threonine-protein kinase OS=Homo sapiens GN=RAF1 PE=1 SV=1	1	1	1	1	1.4	73.051	648	648	0.00588	NaN	NaN	1	37553000	12609000	24944000
P04062	P04062	2	2	2	Glucosylceramidase	GBA	>sp|P04062|GLCM_HUMAN Glucosylceramidase OS=Homo sapiens GN=GBA PE=1 SV=3	1	2	2	2	7.5	59.716	536	536	8.793e-05	0.43465	0.52672	2	247230000	190190000	57033000
P04075	P04075	18	18	17	Fructose-bisphosphate aldolase A	ALDOA	>sp|P04075|ALDOA_HUMAN Fructose-bisphosphate aldolase A OS=Homo sapiens GN=ALDOA PE=1 SV=2	1	18	18	17	65.1	39.42	364	364	1.3905e-166	0.90582	1.0266	52	73025000000	36090000000	36934000000
P04080	P04080	4	4	4	Cystatin-B	CSTB	>sp|P04080|CYTB_HUMAN Cystatin-B OS=Homo sapiens GN=CSTB PE=1 SV=2	1	4	4	4	70.4	11.139	98	98	2.7674e-74	0.55391	0.73282	18	9508300000	5755300000	3753000000
P04083	P04083	18	18	18	Annexin A1	ANXA1	>sp|P04083|ANXA1_HUMAN Annexin A1 OS=Homo sapiens GN=ANXA1 PE=1 SV=2	1	18	18	18	57.2	38.714	346	346	1.0854e-131	0.45638	0.51217	46	74452000000	52855000000	21597000000
P04150	P04150	2	2	2	Glucocorticoid receptor	NR3C1	>sp|P04150|GCR_HUMAN Glucocorticoid receptor OS=Homo sapiens GN=NR3C1 PE=1 SV=1	1	2	2	2	5.5	85.658	777	777	1.1681e-10	1.2221	1.3931	2	85439000	37874000	47565000
P04156	P04156	2	2	2	Major prion protein	PRNP	>sp|P04156|PRIO_HUMAN Major prion protein OS=Homo sapiens GN=PRNP PE=1 SV=1	1	2	2	2	9.5	27.661	253	253	5.8112e-09	1.3233	1.5305	4	917390000	355810000	561580000
P04179	P04179	7	7	7	Superoxide dismutase [Mn], mitochondrial	SOD2	>sp|P04179|SODM_HUMAN Superoxide dismutase [Mn], mitochondrial OS=Homo sapiens GN=SOD2 PE=1 SV=2	1	7	7	7	30.2	24.722	222	222	3.866e-28	1.402	1.5383	11	2173100000	966190000	1206900000
P04181	P04181	11	11	11	Ornithine aminotransferase, mitochondrial;Ornithine aminotransferase, hepatic form;Ornithine aminotransferase, renal form	OAT	>sp|P04181|OAT_HUMAN Ornithine aminotransferase, mitochondrial OS=Homo sapiens GN=OAT PE=1 SV=1	1	11	11	11	36.7	48.534	439	439	1.6349e-67	0.76302	0.86364	18	6377300000	3517600000	2859700000
P04183	P04183	2	2	2	Thymidine kinase, cytosolic	TK1	>sp|P04183|KITH_HUMAN Thymidine kinase, cytosolic OS=Homo sapiens GN=TK1 PE=1 SV=2	1	2	2	2	11.1	25.468	234	234	8.301e-06	2.0692	2.4969	5	379000000	131350000	247650000
P04406	P04406	10	10	10	Glyceraldehyde-3-phosphate dehydrogenase	GAPDH	>sp|P04406|G3P_HUMAN Glyceraldehyde-3-phosphate dehydrogenase OS=Homo sapiens GN=GAPDH PE=1 SV=3	1	10	10	10	49.6	36.053	335	335	7.5661e-205	1.0439	1.1523	116	141970000000	79288000000	62687000000
P04424	P04424	1	1	1	Argininosuccinate lyase	ASL	>sp|P04424|ARLY_HUMAN Argininosuccinate lyase OS=Homo sapiens GN=ASL PE=1 SV=4	1	1	1	1	2.4	51.657	464	464	0.001228	NaN	NaN	0	0	0	0
P04626	P04626	2	2	2	Receptor tyrosine-protein kinase erbB-2	ERBB2	>sp|P04626|ERBB2_HUMAN Receptor tyrosine-protein kinase erbB-2 OS=Homo sapiens GN=ERBB2 PE=1 SV=1	1	2	2	2	2.7	137.91	1255	1255	4.5171e-06	0.50253	0.57761	2	101800000	60960000	40841000
P04632	P04632	4	4	4	Calpain small subunit 1	CAPNS1	>sp|P04632|CPNS1_HUMAN Calpain small subunit 1 OS=Homo sapiens GN=CAPNS1 PE=1 SV=1	1	4	4	4	24.3	28.315	268	268	2.5064e-153	1.1902	1.3334	10	2381800000	1132500000	1249300000
P04637	P04637	6	6	6	Cellular tumor antigen p53	TP53	>sp|P04637|P53_HUMAN Cellular tumor antigen p53 OS=Homo sapiens GN=TP53 PE=1 SV=4	1	6	6	6	18.1	43.653	393	393	6.5509e-19	0.58447	0.65537	11	3106000000	1879200000	1226700000
P04792	P04792	10	10	10	Heat shock protein beta-1	HSPB1	>sp|P04792|HSPB1_HUMAN Heat shock protein beta-1 OS=Homo sapiens GN=HSPB1 PE=1 SV=2	1	10	10	10	66.8	22.782	205	205	1.7425e-66	0.81139	0.8518	30	39632000000	20453000000	19179000000
P04843	P04843	14	14	14	Dolichyl-diphosphooligosaccharide--protein glycosyltransferase subunit 1	RPN1	>sp|P04843|RPN1_HUMAN Dolichyl-diphosphooligosaccharide--protein glycosyltransferase subunit 1 OS=Homo sapiens GN=RPN1 PE=1 SV=1	1	14	14	14	32.3	68.569	607	607	2.1994e-153	0.8721	0.98876	37	20691000000	11097000000	9594100000
P04844	P04844	16	16	16	Dolichyl-diphosphooligosaccharide--protein glycosyltransferase subunit 2	RPN2	>sp|P04844|RPN2_HUMAN Dolichyl-diphosphooligosaccharide--protein glycosyltransferase subunit 2 OS=Homo sapiens GN=RPN2 PE=1 SV=3	1	16	16	16	40.7	69.283	631	631	0	0.84899	0.98063	40	29316000000	15691000000	13625000000
P04899;P19087	P04899	10;1	10;1	7;0	Guanine nucleotide-binding protein G(i) subunit alpha-2	GNAI2	>sp|P04899|GNAI2_HUMAN Guanine nucleotide-binding protein G(i) subunit alpha-2 OS=Homo sapiens GN=GNAI2 PE=1 SV=3	2	10	10	7	36.6	40.45	355	355;354	3.8463e-35	1.0678	1.2626	14	4495400000	2120300000	2375100000
P04920	P04920	2	2	2	Anion exchange protein 2	SLC4A2	>sp|P04920|B3A2_HUMAN Anion exchange protein 2 OS=Homo sapiens GN=SLC4A2 PE=1 SV=4	1	2	2	2	2.3	137.01	1241	1241	8.9371e-11	1.0063	1.1648	2	69729000	36278000	33451000
P05023;P13637;Q13733;P20648;P54707	P05023	27;10;3;2;1	27;10;3;2;1	20;3;0;0;0	Sodium/potassium-transporting ATPase subunit alpha-1	ATP1A1	>sp|P05023|AT1A1_HUMAN Sodium/potassium-transporting ATPase subunit alpha-1 OS=Homo sapiens GN=ATP1A1 PE=1 SV=1	5	27	27	20	36.6	112.89	1023	1023;1013;1029;1035;1039	0	1.0014	1.1382	73	37972000000	19337000000	18634000000
P05026	P05026	6	6	6	Sodium/potassium-transporting ATPase subunit beta-1	ATP1B1	>sp|P05026|AT1B1_HUMAN Sodium/potassium-transporting ATPase subunit beta-1 OS=Homo sapiens GN=ATP1B1 PE=1 SV=1	1	6	6	6	26.7	35.061	303	303	1.2752e-19	0.62974	0.7543	12	6334400000	3789400000	2545000000
P05067	P05067	8	8	8	Amyloid beta A4 protein;N-APP;Soluble APP-alpha;Soluble APP-beta;C99;Beta-amyloid protein 42;Beta-amyloid protein 40;C83;P3(42);P3(40);C80;Gamma-secretase C-terminal fragment 59;Gamma-secretase C-terminal fragment 57;Gamma-secretase C-terminal fragment 50;C31	APP	>sp|P05067|A4_HUMAN Amyloid beta A4 protein OS=Homo sapiens GN=APP PE=1 SV=3	1	8	8	8	16.6	86.942	770	770	2.6911e-37	0.36939	0.41067	9	977040000	637990000	339040000
P05109	P05109	1	1	1	Protein S100-A8;Protein S100-A8, N-terminally processed	S100A8	>sp|P05109|S10A8_HUMAN Protein S100-A8 OS=Homo sapiens GN=S100A8 PE=1 SV=1	1	1	1	1	11.8	10.834	93	93	8.8502e-05	NaN	NaN	1	71563000	35140000	36423000
P05141;Q9H0C2	P05141	13;2	13;2	6;0	ADP/ATP translocase 2	SLC25A5	>sp|P05141|ADT2_HUMAN ADP/ATP translocase 2 OS=Homo sapiens GN=SLC25A5 PE=1 SV=7	2	13	13	6	36.6	32.852	298	298;315	6.3312e-30	0.79785	0.98805	31	26003000000	14376000000	11626000000
P05161	P05161	2	2	2	Ubiquitin-like protein ISG15	ISG15	>sp|P05161|ISG15_HUMAN Ubiquitin-like protein ISG15 OS=Homo sapiens GN=ISG15 PE=1 SV=5	1	2	2	2	18.2	17.887	165	165	9.8401e-09	0.49249	0.56337	2	85786000	57404000	28381000
P05165	P05165	3	3	3	Propionyl-CoA carboxylase alpha chain, mitochondrial	PCCA	>sp|P05165|PCCA_HUMAN Propionyl-CoA carboxylase alpha chain, mitochondrial OS=Homo sapiens GN=PCCA PE=1 SV=4	1	3	3	3	5.4	80.058	728	728	1.9244e-05	1.2674	1.4134	3	264960000	101660000	163300000
P05166	P05166	8	8	8	Propionyl-CoA carboxylase beta chain, mitochondrial	PCCB	>sp|P05166|PCCB_HUMAN Propionyl-CoA carboxylase beta chain, mitochondrial OS=Homo sapiens GN=PCCB PE=1 SV=3	1	8	8	8	20.6	58.215	539	539	3.9378e-27	0.89775	1.0192	9	631780000	349490000	282280000
P05187;P10696;P09923	P05187;P10696	13;7;2	13;7;2	13;7;2	Alkaline phosphatase, placental type;Alkaline phosphatase, placental-like	ALPP;ALPPL2	>sp|P05187|PPB1_HUMAN Alkaline phosphatase, placental type OS=Homo sapiens GN=ALPP PE=1 SV=2;>sp|P10696|PPBN_HUMAN Alkaline phosphatase, placental-like OS=Homo sapiens GN=ALPPL2 PE=1 SV=4	3	13	13	13	40.2	57.953	535	535;532;528	6.1709e-108	0.074601	0.084261	18	9046900000	8280600000	766340000
P05198	P05198	14	14	14	Eukaryotic translation initiation factor 2 subunit 1	EIF2S1	>sp|P05198|IF2A_HUMAN Eukaryotic translation initiation factor 2 subunit 1 OS=Homo sapiens GN=EIF2S1 PE=1 SV=3	1	14	14	14	46.7	36.112	315	315	4.9672e-227	1.3473	1.5872	23	6894000000	2946600000	3947400000
P05362	P05362	9	9	9	Intercellular adhesion molecule 1	ICAM1	>sp|P05362|ICAM1_HUMAN Intercellular adhesion molecule 1 OS=Homo sapiens GN=ICAM1 PE=1 SV=2	1	9	9	9	21.4	57.825	532	532	1.7205e-126	0.2353	0.2841	12	1715000000	1363500000	351450000
P05386	P05386	3	2	2	60S acidic ribosomal protein P1	RPLP1	>sp|P05386|RLA1_HUMAN 60S acidic ribosomal protein P1 OS=Homo sapiens GN=RPLP1 PE=1 SV=1	1	3	2	2	51.8	11.514	114	114	2.3023e-54	0.8503	0.95239	2	286260000	169180000	117090000
P05387	P05387	7	7	6	60S acidic ribosomal protein P2	RPLP2	>sp|P05387|RLA2_HUMAN 60S acidic ribosomal protein P2 OS=Homo sapiens GN=RPLP2 PE=1 SV=1	1	7	7	6	68.7	11.665	115	115	1.1588e-98	1.0485	1.2005	18	12577000000	6931500000	5645300000
P05388;Q8NHW5	P05388;Q8NHW5	7;6	7;6	7;6	60S acidic ribosomal protein P0;60S acidic ribosomal protein P0-like	RPLP0;RPLP0P6	>sp|P05388|RLA0_HUMAN 60S acidic ribosomal protein P0 OS=Homo sapiens GN=RPLP0 PE=1 SV=1;>sp|Q8NHW5|RLA0L_HUMAN 60S acidic ribosomal protein P0-like OS=Homo sapiens GN=RPLP0P6 PE=5 SV=1	2	7	7	7	34.4	34.273	317	317;317	7.4987e-58	0.70079	0.79361	20	27166000000	15029000000	12137000000
P05423	P05423	2	2	2	DNA-directed RNA polymerase III subunit RPC4	POLR3D	>sp|P05423|RPC4_HUMAN DNA-directed RNA polymerase III subunit RPC4 OS=Homo sapiens GN=POLR3D PE=1 SV=2	1	2	2	2	11.1	44.395	398	398	1.7826e-11	0.49147	0.60003	2	154150000	94501000	59652000
P05455	P05455	14	14	14	Lupus La protein	SSB	>sp|P05455|LA_HUMAN Lupus La protein OS=Homo sapiens GN=SSB PE=1 SV=2	1	14	14	14	32.1	46.836	408	408	5.0654e-52	1.426	1.6689	22	6986400000	3013500000	3972800000
P05534;P30447	P05534;P30447	9;8	3;2	3;2	HLA class I histocompatibility antigen, A-24 alpha chain;HLA class I histocompatibility antigen, A-23 alpha chain	HLA-A	>sp|P05534|1A24_HUMAN HLA class I histocompatibility antigen, A-24 alpha chain OS=Homo sapiens GN=HLA-A PE=1 SV=2;>sp|P30447|1A23_HUMAN HLA class I histocompatibility antigen, A-23 alpha chain OS=Homo sapiens GN=HLA-A PE=1 SV=1	2	9	3	3	32.3	40.688	365	365;365	1.9368e-203	0.24021	0.31226	4	301470000	246590000	54887000
P05549;Q6VUC0;Q92481	P05549	3;1;1	3;1;1	3;1;1	Transcription factor AP-2-alpha	TFAP2A	>sp|P05549|AP2A_HUMAN Transcription factor AP-2-alpha OS=Homo sapiens GN=TFAP2A PE=1 SV=1	3	3	3	3	12.8	48.062	437	437;442;460	1.3996e-13	1.2455	1.3662	3	91536000	44106000	47430000
P05556	P05556	15	15	15	Integrin beta-1	ITGB1	>sp|P05556|ITB1_HUMAN Integrin beta-1 OS=Homo sapiens GN=ITGB1 PE=1 SV=2	1	15	15	15	26.2	88.414	798	798	9.2857e-194	1.293	1.472	38	10918000000	5199000000	5719400000
P06132	P06132	2	2	2	Uroporphyrinogen decarboxylase	UROD	>sp|P06132|DCUP_HUMAN Uroporphyrinogen decarboxylase OS=Homo sapiens GN=UROD PE=1 SV=2	1	2	2	2	8.2	40.786	367	367	5.9896e-07	0.61978	0.70643	2	152530000	84099000	68426000
P06280	P06280	4	4	4	Alpha-galactosidase A	GLA	>sp|P06280|AGAL_HUMAN Alpha-galactosidase A OS=Homo sapiens GN=GLA PE=1 SV=1	1	4	4	4	14.9	48.766	429	429	2.3568e-28	0.46735	0.51177	5	179080000	120830000	58250000
P06396	P06396	10	10	6	Gelsolin	GSN	>sp|P06396|GELS_HUMAN Gelsolin OS=Homo sapiens GN=GSN PE=1 SV=1	1	10	10	6	20.3	85.696	782	782	1.523e-61	0.38172	0.44064	16	2965400000	2129200000	836230000
P06400	P06400	2	2	2	Retinoblastoma-associated protein	RB1	>sp|P06400|RB_HUMAN Retinoblastoma-associated protein OS=Homo sapiens GN=RB1 PE=1 SV=2	1	2	2	2	2.5	106.16	928	928	1.2679e-05	1.5555	1.7867	2	173090000	69001000	104090000
P06454	P06454	1	1	1	Prothymosin alpha;Thymosin alpha-1	PTMA	>sp|P06454|PTMA_HUMAN Prothymosin alpha OS=Homo sapiens GN=PTMA PE=1 SV=2	1	1	1	1	12.6	12.203	111	111	3.4144e-13	2.3011	2.6757	12	5361100000	1643500000	3717600000
P06493	P06493	8	8	8	Cyclin-dependent kinase 1	CDK1	>sp|P06493|CDK1_HUMAN Cyclin-dependent kinase 1 OS=Homo sapiens GN=CDK1 PE=1 SV=3	1	8	8	8	40.4	34.095	297	297	1.8863e-32	1.4598	1.672	16	4654300000	1933800000	2720500000
P06576	P06576	17	17	17	ATP synthase subunit beta, mitochondrial	ATP5B	>sp|P06576|ATPB_HUMAN ATP synthase subunit beta, mitochondrial OS=Homo sapiens GN=ATP5B PE=1 SV=3	1	17	17	17	52.9	56.559	529	529	0	0.87181	0.98919	52	35961000000	20930000000	15031000000
P06702	P06702	4	4	4	Protein S100-A9	S100A9	>sp|P06702|S10A9_HUMAN Protein S100-A9 OS=Homo sapiens GN=S100A9 PE=1 SV=1	1	4	4	4	50	13.242	114	114	2.1759e-22	0.59955	0.67039	5	935850000	492560000	443290000
P06730	P06730	2	2	2	Eukaryotic translation initiation factor 4E	EIF4E	>sp|P06730|IF4E_HUMAN Eukaryotic translation initiation factor 4E OS=Homo sapiens GN=EIF4E PE=1 SV=2	1	2	2	2	13.4	25.097	217	217	1.3033e-06	1.0892	1.2317	3	574910000	279080000	295830000
P06731	P06731	2	2	2	Carcinoembryonic antigen-related cell adhesion molecule 5	CEACAM5	>sp|P06731|CEAM5_HUMAN Carcinoembryonic antigen-related cell adhesion molecule 5 OS=Homo sapiens GN=CEACAM5 PE=1 SV=3	1	2	2	2	3.7	76.794	702	702	1.3848e-05	0.43136	0.4994	2	63777000	41000000	22777000
P06733;P13929	P06733	12;2	12;2	10;0	Alpha-enolase	ENO1	>sp|P06733|ENOA_HUMAN Alpha-enolase OS=Homo sapiens GN=ENO1 PE=1 SV=2	2	12	12	10	39.2	47.168	434	434;434	3.9939e-168	1.3967	1.562	78	52449000000	20839000000	31610000000
P06737	P06737	7	7	7	Glycogen phosphorylase, liver form	PYGL	>sp|P06737|PYGL_HUMAN Glycogen phosphorylase, liver form OS=Homo sapiens GN=PYGL PE=1 SV=4	1	7	7	7	11.5	97.147	847	847	2.4181e-56	0.56612	0.65881	9	890850000	531070000	359780000
P06744	P06744	13	13	10	Glucose-6-phosphate isomerase	GPI	>sp|P06744|G6PI_HUMAN Glucose-6-phosphate isomerase OS=Homo sapiens GN=GPI PE=1 SV=4	1	13	13	10	35.1	63.146	558	558	4.0638e-44	1.1085	1.3461	21	11969000000	5621600000	6347600000
P06746	P06746	2	2	2	DNA polymerase beta	POLB	>sp|P06746|DPOLB_HUMAN DNA polymerase beta OS=Homo sapiens GN=POLB PE=1 SV=3	1	2	2	2	11.3	38.177	335	335	1.0028e-19	1.1149	1.2879	2	218640000	97855000	120780000
P06748	P06748	10	10	10	Nucleophosmin	NPM1	>sp|P06748|NPM_HUMAN Nucleophosmin OS=Homo sapiens GN=NPM1 PE=1 SV=2	1	10	10	10	39.8	32.575	294	294	0	1.2832	1.5058	67	147440000000	62653000000	84786000000
P06753	P06753	6	4	3	Tropomyosin alpha-3 chain	TPM3	>sp|P06753|TPM3_HUMAN Tropomyosin alpha-3 chain OS=Homo sapiens GN=TPM3 PE=1 SV=2	1	6	4	3	15.4	32.95	285	285	4.1513e-17	1.0137	1.1992	8	18749000000	8386200000	10363000000
P06756	P06756	9	9	9	Integrin alpha-V;Integrin alpha-V heavy chain;Integrin alpha-V light chain	ITGAV	>sp|P06756|ITAV_HUMAN Integrin alpha-V OS=Homo sapiens GN=ITGAV PE=1 SV=2	1	9	9	9	13.5	116.04	1048	1048	3.7758e-181	0.45665	0.55893	12	1668700000	1137400000	531310000
P06865	P06865	1	1	1	Beta-hexosaminidase subunit alpha	HEXA	>sp|P06865|HEXA_HUMAN Beta-hexosaminidase subunit alpha OS=Homo sapiens GN=HEXA PE=1 SV=2	1	1	1	1	3.2	60.702	529	529	5.6173e-05	NaN	NaN	1	80354000	58734000	21620000
Q16778;P33778;P23527;P06899;Q8N257;Q6DRA6;Q6DN03	Q16778;P33778;P23527;P06899;Q8N257	6;6;6;6;5;2;2	6;6;6;6;5;2;2	2;2;2;2;2;2;2	Histone H2B type 2-E;Histone H2B type 1-B;Histone H2B type 1-O;Histone H2B type 1-J;Histone H2B type 3-B	HIST2H2BE;HIST1H2BB;HIST1H2BO;HIST1H2BJ;HIST3H2BB	>sp|Q16778|H2B2E_HUMAN Histone H2B type 2-E OS=Homo sapiens GN=HIST2H2BE PE=1 SV=3;>sp|P33778|H2B1B_HUMAN Histone H2B type 1-B OS=Homo sapiens GN=HIST1H2BB PE=1 SV=2;>sp|P23527|H2B1O_HUMAN Histone H2B type 1-O OS=Homo sapiens GN=HIST1H2BO PE=1 SV=3;>sp|P06	7	6	6	2	36.5	13.92	126	126;126;126;126;126;164;193	3.7749e-16	0.96741	1.0959	16	30358000000	15755000000	14604000000
P07093	P07093	3	3	3	Glia-derived nexin	SERPINE2	>sp|P07093|GDN_HUMAN Glia-derived nexin OS=Homo sapiens GN=SERPINE2 PE=1 SV=1	1	3	3	3	12.1	44.002	398	398	4.5787e-13	0.57525	0.63952	4	118170000	41636000	76531000
P07099	P07099	12	12	12	Epoxide hydrolase 1	EPHX1	>sp|P07099|HYEP_HUMAN Epoxide hydrolase 1 OS=Homo sapiens GN=EPHX1 PE=1 SV=1	1	12	12	12	42.4	52.948	455	455	4.9247e-301	0.24783	0.28842	43	43774000000	34790000000	8984100000
P07108	P07108	2	2	2	Acyl-CoA-binding protein	DBI	>sp|P07108|ACBP_HUMAN Acyl-CoA-binding protein OS=Homo sapiens GN=DBI PE=1 SV=2	1	2	2	2	41.4	10.044	87	87	6.78e-79	0.78957	1.0309	4	4018600000	2214300000	1804300000
P07195	P07195	11	10	10	L-lactate dehydrogenase B chain	LDHB	>sp|P07195|LDHB_HUMAN L-lactate dehydrogenase B chain OS=Homo sapiens GN=LDHB PE=1 SV=2	1	11	10	10	40.4	36.638	334	334	1.239e-49	1.4011	1.636	20	23212000000	10194000000	13018000000
P07199	P07199	1	1	1	Major centromere autoantigen B	CENPB	>sp|P07199|CENPB_HUMAN Major centromere autoantigen B OS=Homo sapiens GN=CENPB PE=1 SV=2	1	1	1	1	2	65.171	599	599	0.0046072	NaN	NaN	1	64329000	42152000	22177000
P07237	P07237	16	16	16	Protein disulfide-isomerase	P4HB	>sp|P07237|PDIA1_HUMAN Protein disulfide-isomerase OS=Homo sapiens GN=P4HB PE=1 SV=3	1	16	16	16	40.2	57.116	508	508	0	0.66327	0.76171	51	73323000000	45284000000	28039000000
P07305	P07305	5	5	5	Histone H1.0	H1F0	>sp|P07305|H10_HUMAN Histone H1.0 OS=Homo sapiens GN=H1F0 PE=1 SV=3	1	5	5	5	22.7	20.863	194	194	2.174e-15	0.72544	0.87925	8	2102100000	1314600000	787430000
P07311	P07311	1	1	1	Acylphosphatase-1	ACYP1	>sp|P07311|ACYP1_HUMAN Acylphosphatase-1 OS=Homo sapiens GN=ACYP1 PE=1 SV=2	1	1	1	1	13.1	11.261	99	99	0.011606	2.0436	2.4018	2	185970000	59871000	126100000
P07339	P07339	8	8	8	Cathepsin D;Cathepsin D light chain;Cathepsin D heavy chain	CTSD	>sp|P07339|CATD_HUMAN Cathepsin D OS=Homo sapiens GN=CTSD PE=1 SV=1	1	8	8	8	27.4	44.552	412	412	6.7631e-70	0.34827	0.39244	23	14721000000	11017000000	3703600000
P07355;A6NMY6	P07355;A6NMY6	16;11	16;11	16;11	Annexin A2;Putative annexin A2-like protein	ANXA2;ANXA2P2	>sp|P07355|ANXA2_HUMAN Annexin A2 OS=Homo sapiens GN=ANXA2 PE=1 SV=2;>sp|A6NMY6|AXA2L_HUMAN Putative annexin A2-like protein OS=Homo sapiens GN=ANXA2P2 PE=5 SV=2	2	16	16	16	50.1	38.604	339	339;339	4.7652e-152	0.53832	0.61508	73	233300000000	151070000000	82233000000
P07384	P07384	13	13	13	Calpain-1 catalytic subunit	CAPN1	>sp|P07384|CAN1_HUMAN Calpain-1 catalytic subunit OS=Homo sapiens GN=CAPN1 PE=1 SV=1	1	13	13	13	23.2	81.889	714	714	2.0562e-53	0.5952	0.7068	16	7311900000	4600600000	2711300000
P07437	P07437	13	3	2	Tubulin beta chain	TUBB	>sp|P07437|TBB5_HUMAN Tubulin beta chain OS=Homo sapiens GN=TUBB PE=1 SV=2	1	13	3	2	45.7	49.67	444	444	1.2583e-222	1.2091	1.4147	13	20361000000	9110400000	11251000000
P07476	P07476	4	4	4	Involucrin	IVL	>sp|P07476|INVO_HUMAN Involucrin OS=Homo sapiens GN=IVL PE=1 SV=2	1	4	4	4	13.2	68.478	585	585	4.1605e-57	0.17657	0.20009	2	135400000	127980000	7423900
P07602	P07602	13	13	13	Proactivator polypeptide;Saposin-A;Saposin-B-Val;Saposin-B;Saposin-C;Saposin-D	PSAP	>sp|P07602|SAP_HUMAN Prosaposin OS=Homo sapiens GN=PSAP PE=1 SV=2	1	13	13	13	30.3	58.112	524	524	1.3164e-56	0.43067	0.50343	34	29781000000	19376000000	10405000000
P07686	P07686	4	4	4	Beta-hexosaminidase subunit beta;Beta-hexosaminidase subunit beta chain B;Beta-hexosaminidase subunit beta chain A	HEXB	>sp|P07686|HEXB_HUMAN Beta-hexosaminidase subunit beta OS=Homo sapiens GN=HEXB PE=1 SV=3	1	4	4	4	11.7	63.111	556	556	1.3182e-13	0.34509	0.39729	3	872360000	514720000	357640000
P07711	P07711	1	1	1	Cathepsin L1;Cathepsin L1 heavy chain;Cathepsin L1 light chain	CTSL1	>sp|P07711|CATL1_HUMAN Cathepsin L1 OS=Homo sapiens GN=CTSL PE=1 SV=2	1	1	1	1	4.2	37.564	333	333	1.4833e-08	NaN	NaN	0	0	0	0
P07741	P07741	2	2	2	Adenine phosphoribosyltransferase	APRT	>sp|P07741|APT_HUMAN Adenine phosphoribosyltransferase OS=Homo sapiens GN=APRT PE=1 SV=2	1	2	2	2	18.9	19.608	180	180	2.3944e-51	1.2763	1.4416	4	969920000	435580000	534330000
P07814	P07814	34	34	34	Bifunctional glutamate/proline--tRNA ligase;Glutamate--tRNA ligase;Proline--tRNA ligase	EPRS	>sp|P07814|SYEP_HUMAN Bifunctional glutamate/proline--tRNA ligase OS=Homo sapiens GN=EPRS PE=1 SV=5	1	34	34	34	32.7	170.59	1512	1512	9.236e-244	1.032	1.2578	58	15308000000	7417000000	7890800000
P07858	P07858	4	4	4	Cathepsin B;Cathepsin B light chain;Cathepsin B heavy chain	CTSB	>sp|P07858|CATB_HUMAN Cathepsin B OS=Homo sapiens GN=CTSB PE=1 SV=3	1	4	4	4	19.5	37.821	339	339	2.4457e-18	0.74548	0.85393	6	1379600000	819120000	560500000
P07900;Q14568;Q58FG0	P07900	31;5;2	31;5;2	25;2;2	Heat shock protein HSP 90-alpha	HSP90AA1	>sp|P07900|HS90A_HUMAN Heat shock protein HSP 90-alpha OS=Homo sapiens GN=HSP90AA1 PE=1 SV=5	3	31	31	25	46.3	84.659	732	732;343;334	0	1.7512	2.0238	142	147940000000	55970000000	91969000000
P07910;O60812	P07910	10;4	10;4	10;4	Heterogeneous nuclear ribonucleoproteins C1/C2	HNRNPC	>sp|P07910|HNRPC_HUMAN Heterogeneous nuclear ribonucleoproteins C1/C2 OS=Homo sapiens GN=HNRNPC PE=1 SV=4	2	10	10	10	33.7	33.67	306	306;293	2.0156e-40	0.89519	0.97207	27	31618000000	18635000000	12983000000
P07919	P07919	3	3	3	Cytochrome b-c1 complex subunit 6, mitochondrial	UQCRH	>sp|P07919|QCR6_HUMAN Cytochrome b-c1 complex subunit 6, mitochondrial OS=Homo sapiens GN=UQCRH PE=1 SV=2	1	3	3	3	56	10.739	91	91	0	1.3105	1.4229	15	10954000000	4768600000	6185800000
P07942	P07942	10	10	10	Laminin subunit beta-1	LAMB1	>sp|P07942|LAMB1_HUMAN Laminin subunit beta-1 OS=Homo sapiens GN=LAMB1 PE=1 SV=2	1	10	10	10	8.4	198.04	1786	1786	9.7252e-43	1.4349	1.7134	12	734350000	271260000	463080000
P07948	P07948	1	1	1	Tyrosine-protein kinase Lyn	LYN	>sp|P07948|LYN_HUMAN Tyrosine-protein kinase Lyn OS=Homo sapiens GN=LYN PE=1 SV=3	1	1	1	1	2.5	58.573	512	512	3.9161e-05	NaN	NaN	1	70161000	37083000	33078000
P07954	P07954	10	10	10	Fumarate hydratase, mitochondrial	FH	>sp|P07954|FUMH_HUMAN Fumarate hydratase, mitochondrial OS=Homo sapiens GN=FH PE=1 SV=3	1	10	10	10	42.2	54.636	510	510	1.3014e-233	0.89517	1.0795	26	13983000000	7347200000	6635600000
P07992	P07992	1	1	1	DNA excision repair protein ERCC-1	ERCC1	>sp|P07992|ERCC1_HUMAN DNA excision repair protein ERCC-1 OS=Homo sapiens GN=ERCC1 PE=1 SV=1	1	1	1	1	4.4	32.562	297	297	5.7714e-06	NaN	NaN	1	51084000	26459000	24625000
P08047	P08047	4	4	4	Transcription factor Sp1	SP1	>sp|P08047|SP1_HUMAN Transcription factor Sp1 OS=Homo sapiens GN=SP1 PE=1 SV=3	1	4	4	4	8.2	80.692	785	785	1.7408e-17	0.89296	1.0677	4	713140000	357280000	355850000
P08069	P08069	1	1	1	Insulin-like growth factor 1 receptor;Insulin-like growth factor 1 receptor alpha chain;Insulin-like growth factor 1 receptor beta chain	IGF1R	>sp|P08069|IGF1R_HUMAN Insulin-like growth factor 1 receptor OS=Homo sapiens GN=IGF1R PE=1 SV=1	1	1	1	1	0.9	154.79	1367	1367	9.5037e-12	1.1779	1.3548	2	61230000	30269000	30962000
P08107	P08107	21	21	12	Heat shock 70 kDa protein 1A/1B	HSPA1A	>sp|P08107|HSP71_HUMAN Heat shock 70 kDa protein 1A/1B OS=Homo sapiens GN=HSPA1A PE=1 SV=5	1	21	21	12	44.3	70.051	641	641	0	0.47222	0.5525	74	102270000000	68046000000	34220000000
P08133	P08133	3	3	3	Annexin A6	ANXA6	>sp|P08133|ANXA6_HUMAN Annexin A6 OS=Homo sapiens GN=ANXA6 PE=1 SV=3	1	3	3	3	6.4	75.872	673	673	1.0913e-07	1.8508	2.1676	3	155280000	53567000	101710000
P08134	P08134	6	2	2	Rho-related GTP-binding protein RhoC	RHOC	>sp|P08134|RHOC_HUMAN Rho-related GTP-binding protein RhoC OS=Homo sapiens GN=RHOC PE=1 SV=1	1	6	2	2	45.1	22.006	193	193	5.1374e-73	0.57986	0.65791	3	353800000	170770000	183030000
P08174	P08174	2	2	2	Complement decay-accelerating factor	CD55	>sp|P08174|DAF_HUMAN Complement decay-accelerating factor OS=Homo sapiens GN=CD55 PE=1 SV=4	1	2	2	2	12.6	41.4	381	381	3.9351e-46	0.15377	0.17081	2	181180000	157350000	23830000
P08195	P08195	14	14	14	4F2 cell-surface antigen heavy chain	SLC3A2	>sp|P08195|4F2_HUMAN 4F2 cell-surface antigen heavy chain OS=Homo sapiens GN=SLC3A2 PE=1 SV=3	1	14	14	14	27.5	67.993	630	630	1.0529e-145	1.055	1.2452	24	12036000000	5893300000	6142700000
P08237	P08237	6	6	6	6-phosphofructokinase, muscle type	PFKM	>sp|P08237|K6PF_HUMAN 6-phosphofructokinase, muscle type OS=Homo sapiens GN=PFKM PE=1 SV=2	1	6	6	6	12.7	85.182	780	780	5.9934e-27	1.3364	1.5078	5	476580000	195030000	281560000
P08238;Q58FF7;Q58FF8	P08238	26;6;3	20;5;0	19;5;0	Heat shock protein HSP 90-beta	HSP90AB1	>sp|P08238|HS90B_HUMAN Heat shock protein HSP 90-beta OS=Homo sapiens GN=HSP90AB1 PE=1 SV=4	3	26	20	19	38.1	83.263	724	724;597;381	0	1.559	1.7461	64	62061000000	24902000000	37159000000
P08240	P08240	7	7	7	Signal recognition particle receptor subunit alpha	SRPR	>sp|P08240|SRPR_HUMAN Signal recognition particle receptor subunit alpha OS=Homo sapiens GN=SRPR PE=1 SV=2	1	7	7	7	16.6	69.81	638	638	6.2923e-63	0.90548	1.0273	11	769570000	397700000	371870000
P08397	P08397	1	1	1	Porphobilinogen deaminase	HMBS	>sp|P08397|HEM3_HUMAN Porphobilinogen deaminase OS=Homo sapiens GN=HMBS PE=1 SV=2	1	1	1	1	4.7	39.33	361	361	0.00043839	NaN	NaN	0	0	0	0
P08559;P29803	P08559	11;1	11;1	11;1	Pyruvate dehydrogenase E1 component subunit alpha, somatic form, mitochondrial	PDHA1	>sp|P08559|ODPA_HUMAN Pyruvate dehydrogenase E1 component subunit alpha, somatic form, mitochondrial OS=Homo sapiens GN=PDHA1 PE=1 SV=3	2	11	11	11	38.2	43.295	390	390;388	4.5188e-104	0.60575	0.70066	14	6018400000	3370700000	2647700000
P08574	P08574	6	6	6	Cytochrome c1, heme protein, mitochondrial	CYC1	>sp|P08574|CY1_HUMAN Cytochrome c1, heme protein, mitochondrial OS=Homo sapiens GN=CYC1 PE=1 SV=3	1	6	6	6	25.5	35.422	325	325	8.733e-108	1.1765	1.4119	11	3237500000	1446800000	1790700000
P08579	P08579	2	2	2	U2 small nuclear ribonucleoprotein B	SNRPB2	>sp|P08579|RU2B_HUMAN U2 small nuclear ribonucleoprotein B OS=Homo sapiens GN=SNRPB2 PE=1 SV=1	1	2	2	2	15.6	25.486	225	225	4.7756e-14	0.66077	0.80544	5	554160000	305250000	248900000
P08581	P08581	1	1	1	Hepatocyte growth factor receptor	MET	>sp|P08581|MET_HUMAN Hepatocyte growth factor receptor OS=Homo sapiens GN=MET PE=1 SV=4	1	1	1	1	1	155.54	1390	1390	0.0010584	NaN	NaN	1	36266000	13726000	22540000
P08582	P08582	4	4	4	Melanotransferrin	MFI2	>sp|P08582|TRFM_HUMAN Melanotransferrin OS=Homo sapiens GN=MFI2 PE=1 SV=2	1	4	4	4	5.8	80.214	738	738	2.7122e-08	0.55101	0.66223	4	483670000	175070000	308590000
P08621	P08621	5	5	5	U1 small nuclear ribonucleoprotein 70 kDa	SNRNP70	>sp|P08621|RU17_HUMAN U1 small nuclear ribonucleoprotein 70 kDa OS=Homo sapiens GN=SNRNP70 PE=1 SV=2	1	5	5	5	15.8	51.556	437	437	6.7495e-20	0.68273	0.84338	11	4049200000	2619400000	1429900000
P08648	P08648	2	2	2	Integrin alpha-5;Integrin alpha-5 heavy chain;Integrin alpha-5 light chain	ITGA5	>sp|P08648|ITA5_HUMAN Integrin alpha-5 OS=Homo sapiens GN=ITGA5 PE=1 SV=2	1	2	2	2	2.4	114.54	1049	1049	0.00018318	1.2438	1.5524	2	210010000	96775000	113230000
P08651	P08651	3	3	2	Nuclear factor 1 C-type	NFIC	>sp|P08651|NFIC_HUMAN Nuclear factor 1 C-type OS=Homo sapiens GN=NFIC PE=1 SV=2	1	3	3	2	7.5	55.674	508	508	4.6807e-11	0.48364	0.59943	5	565570000	351720000	213860000
P0CW22;P08708	P0CW22;P08708	5;5	5;5	5;5	40S ribosomal protein S17-like;40S ribosomal protein S17	RPS17L;RPS17	>sp|P0CW22|RS17L_HUMAN 40S ribosomal protein S17-like OS=Homo sapiens GN=RPS17L PE=1 SV=1;>sp|P08708|RS17_HUMAN 40S ribosomal protein S17 OS=Homo sapiens GN=RPS17 PE=1 SV=2	2	5	5	5	26.7	15.55	135	135;135	3.8094e-36	0.84009	0.93369	21	5768500000	3034000000	2734500000
P08754	P08754	6	3	3	Guanine nucleotide-binding protein G(k) subunit alpha	GNAI3	>sp|P08754|GNAI3_HUMAN Guanine nucleotide-binding protein G(k) subunit alpha OS=Homo sapiens GN=GNAI3 PE=1 SV=3	1	6	3	3	23.7	40.532	354	354	2.1972e-30	0.81574	0.92267	5	630870000	376510000	254360000
P08758	P08758	9	9	9	Annexin A5	ANXA5	>sp|P08758|ANXA5_HUMAN Annexin A5 OS=Homo sapiens GN=ANXA5 PE=1 SV=2	1	9	9	9	43.1	35.936	320	320	0	1.0715	1.1734	24	17573000000	8426700000	9145900000
P08865	P08865	11	11	11	40S ribosomal protein SA	RPSA	>sp|P08865|RSSA_HUMAN 40S ribosomal protein SA OS=Homo sapiens GN=RPSA PE=1 SV=4	1	11	11	11	47.1	32.854	295	295	3.1245e-225	0.84298	0.93301	26	24734000000	13750000000	10984000000
P08962	P08962	3	3	3	CD63 antigen	CD63	>sp|P08962|CD63_HUMAN CD63 antigen OS=Homo sapiens GN=CD63 PE=1 SV=2	1	3	3	3	10.1	25.636	238	238	7.4602e-07	0.38354	0.44465	4	1062800000	752740000	310040000
P09001	P09001	4	4	4	39S ribosomal protein L3, mitochondrial	MRPL3	>sp|P09001|RM03_HUMAN 39S ribosomal protein L3, mitochondrial OS=Homo sapiens GN=MRPL3 PE=1 SV=1	1	4	4	4	12.9	38.632	348	348	2.8215e-44	0.76789	0.87489	6	2035400000	1157900000	877500000
P09012	P09012	5	5	5	U1 small nuclear ribonucleoprotein A	SNRPA	>sp|P09012|SNRPA_HUMAN U1 small nuclear ribonucleoprotein A OS=Homo sapiens GN=SNRPA PE=1 SV=3	1	5	5	5	27	31.279	282	282	1.2224e-100	0.97475	1.0507	15	2509700000	1254800000	1254900000
P09104	P09104	5	3	3	Gamma-enolase	ENO2	>sp|P09104|ENOG_HUMAN Gamma-enolase OS=Homo sapiens GN=ENO2 PE=1 SV=3	1	5	3	3	21.7	47.268	434	434	1.7519e-90	1.1613	1.2999	3	577450000	275290000	302160000
P09110	P09110	11	11	11	3-ketoacyl-CoA thiolase, peroxisomal	ACAA1	>sp|P09110|THIK_HUMAN 3-ketoacyl-CoA thiolase, peroxisomal OS=Homo sapiens GN=ACAA1 PE=1 SV=2	1	11	11	11	40.6	44.292	424	424	9.7722e-77	1.5411	1.8381	16	2849000000	1161800000	1687200000
P09132	P09132	2	2	2	Signal recognition particle 19 kDa protein	SRP19	>sp|P09132|SRP19_HUMAN Signal recognition particle 19 kDa protein OS=Homo sapiens GN=SRP19 PE=1 SV=3	1	2	2	2	27.1	16.156	144	144	4.1631e-35	1.1828	1.3639	3	463500000	192660000	270850000
P09211	P09211	10	10	10	Glutathione S-transferase P	GSTP1	>sp|P09211|GSTP1_HUMAN Glutathione S-transferase P OS=Homo sapiens GN=GSTP1 PE=1 SV=2	1	10	10	10	52.9	23.356	210	210	1.2927e-151	1.4619	1.6198	47	45043000000	20367000000	24676000000
P09234	P09234	2	2	2	U1 small nuclear ribonucleoprotein C	SNRPC	>sp|P09234|RU1C_HUMAN U1 small nuclear ribonucleoprotein C OS=Homo sapiens GN=SNRPC PE=1 SV=1	1	2	2	2	18.9	17.394	159	159	7.1191e-08	0.90169	1.009	2	295470000	146700000	148780000
P09382	P09382	4	4	4	Galectin-1	LGALS1	>sp|P09382|LEG1_HUMAN Galectin-1 OS=Homo sapiens GN=LGALS1 PE=1 SV=2	1	4	4	4	45.2	14.716	135	135	1.7318e-63	1.3335	1.5267	22	33284000000	15641000000	17643000000
P09417	P09417	3	3	3	Dihydropteridine reductase	QDPR	>sp|P09417|DHPR_HUMAN Dihydropteridine reductase OS=Homo sapiens GN=QDPR PE=1 SV=2	1	3	3	3	19.7	25.789	244	244	7.407e-11	1.1704	1.3235	3	240060000	110430000	129620000
P09429;B2RPK0	P09429;B2RPK0	10;6	10;6	8;4	High mobility group protein B1;Putative high mobility group protein B1-like 1	HMGB1;HMGB1P1	>sp|P09429|HMGB1_HUMAN High mobility group protein B1 OS=Homo sapiens GN=HMGB1 PE=1 SV=3;>sp|B2RPK0|HGB1A_HUMAN Putative high mobility group protein B1-like 1 OS=Homo sapiens GN=HMGB1P1 PE=5 SV=1	2	10	10	8	31.6	24.893	215	215;211	1.2316e-52	1.6873	2.1535	26	21579000000	8011600000	13568000000
P09467	P09467	3	3	3	Fructose-1,6-bisphosphatase 1	FBP1	>sp|P09467|F16P1_HUMAN Fructose-1,6-bisphosphatase 1 OS=Homo sapiens GN=FBP1 PE=1 SV=5	1	3	3	3	16	36.842	338	338	2.2479e-28	2.0937	2.4838	4	277960000	54666000	223300000
P09471	P09471	1	1	1	Guanine nucleotide-binding protein G(o) subunit alpha	GNAO1	>sp|P09471|GNAO_HUMAN Guanine nucleotide-binding protein G(o) subunit alpha OS=Homo sapiens GN=GNAO1 PE=1 SV=4	1	1	1	1	4.2	40.05	354	354	4.0175e-08	NaN	NaN	1	68732000	48525000	20207000
P09497	P09497	3	3	3	Clathrin light chain B	CLTB	>sp|P09497|CLCB_HUMAN Clathrin light chain B OS=Homo sapiens GN=CLTB PE=1 SV=1	1	3	3	3	12.2	25.19	229	229	5.7291e-06	1.138	1.2838	3	1615200000	755200000	860000000
P09525	P09525	6	6	6	Annexin A4	ANXA4	>sp|P09525|ANXA4_HUMAN Annexin A4 OS=Homo sapiens GN=ANXA4 PE=1 SV=4	1	6	6	6	27	35.882	319	319	5.7202e-22	0.78463	0.89753	10	4245100000	2385800000	1859300000
P09543	P09543	5	5	5	2,3-cyclic-nucleotide 3-phosphodiesterase	CNP	>sp|P09543|CN37_HUMAN 2,3-cyclic-nucleotide 3-phosphodiesterase OS=Homo sapiens GN=CNP PE=1 SV=2	1	5	5	5	17.8	47.578	421	421	9.1834e-51	0.42449	0.49223	7	1306400000	909770000	396600000
P09622	P09622	10	10	10	Dihydrolipoyl dehydrogenase, mitochondrial	DLD	>sp|P09622|DLDH_HUMAN Dihydrolipoyl dehydrogenase, mitochondrial OS=Homo sapiens GN=DLD PE=1 SV=2	1	10	10	10	26.9	54.177	509	509	1.6063e-60	0.74112	0.86548	28	8733300000	4537100000	4196100000
P09651;Q32P51	P09651;Q32P51	14;9	14;9	13;8	Heterogeneous nuclear ribonucleoprotein A1;Heterogeneous nuclear ribonucleoprotein A1-like 2	HNRNPA1;HNRNPA1L2	>sp|P09651|ROA1_HUMAN Heterogeneous nuclear ribonucleoprotein A1 OS=Homo sapiens GN=HNRNPA1 PE=1 SV=5;>sp|Q32P51|RA1L2_HUMAN Heterogeneous nuclear ribonucleoprotein A1-like 2 OS=Homo sapiens GN=HNRNPA1L2 PE=2 SV=2	2	14	14	13	44.6	38.746	372	372;320	4.6502e-163	1.0412	1.1771	108	77043000000	40098000000	36945000000
P09661	P09661	6	6	6	U2 small nuclear ribonucleoprotein A	SNRPA1	>sp|P09661|RU2A_HUMAN U2 small nuclear ribonucleoprotein A OS=Homo sapiens GN=SNRPA1 PE=1 SV=2	1	6	6	6	24.3	28.415	255	255	3.018e-39	0.75135	0.85235	9	1990300000	1141100000	849190000
P09668	P09668	4	4	4	Pro-cathepsin H;Cathepsin H mini chain;Cathepsin H;Cathepsin H heavy chain;Cathepsin H light chain	CTSH	>sp|P09668|CATH_HUMAN Pro-cathepsin H OS=Homo sapiens GN=CTSH PE=1 SV=4	1	4	4	4	13.7	37.393	335	335	2.4156e-10	0.1023	0.11485	4	620940000	548920000	72023000
P09758	P09758	9	9	9	Tumor-associated calcium signal transducer 2	TACSTD2	>sp|P09758|TACD2_HUMAN Tumor-associated calcium signal transducer 2 OS=Homo sapiens GN=TACSTD2 PE=1 SV=3	1	9	9	9	31	35.709	323	323	4.633e-125	0.20319	0.23261	25	16339000000	13093000000	3245900000
P09874	P09874	27	27	27	Poly [ADP-ribose] polymerase 1	PARP1	>sp|P09874|PARP1_HUMAN Poly [ADP-ribose] polymerase 1 OS=Homo sapiens GN=PARP1 PE=1 SV=4	1	27	27	27	35.1	113.08	1014	1014	4.3542e-271	1.2317	1.5247	53	18590000000	8347600000	10243000000
P09917	P09917	6	6	6	Arachidonate 5-lipoxygenase	ALOX5	>sp|P09917|LOX5_HUMAN Arachidonate 5-lipoxygenase OS=Homo sapiens GN=ALOX5 PE=1 SV=2	1	6	6	6	12.8	77.982	674	674	3.2459e-43	0.18475	0.21693	9	1227700000	1040100000	187670000
P09936	P09936	7	7	7	Ubiquitin carboxyl-terminal hydrolase isozyme L1	UCHL1	>sp|P09936|UCHL1_HUMAN Ubiquitin carboxyl-terminal hydrolase isozyme L1 OS=Homo sapiens GN=UCHL1 PE=1 SV=2	1	7	7	7	35.9	24.824	223	223	1.3694e-99	1.3696	1.6875	20	19504000000	7477300000	12026000000
P09960	P09960	10	10	10	Leukotriene A-4 hydrolase	LTA4H	>sp|P09960|LKHA4_HUMAN Leukotriene A-4 hydrolase OS=Homo sapiens GN=LTA4H PE=1 SV=2	1	10	10	10	25.4	69.284	611	611	4.6148e-51	0.69666	0.77396	11	2305300000	1369100000	936180000
P09972	P09972	8	7	7	Fructose-bisphosphate aldolase C	ALDOC	>sp|P09972|ALDOC_HUMAN Fructose-bisphosphate aldolase C OS=Homo sapiens GN=ALDOC PE=1 SV=2	1	8	7	7	36.8	39.455	364	364	6.3216e-107	0.8249	0.91233	20	13002000000	6831400000	6170500000
Q71UI9;P0C0S5;Q99878;Q96KK5;Q9BTM1;Q16777;Q93077;Q8IUE6;Q7L7L0;Q6FI13;P20671;P0C0S8;P04908;Q96QV6;P16104	Q71UI9;P0C0S5	3;3;1;1;1;1;1;1;1;1;1;1;1;1;1	3;3;1;1;1;1;1;1;1;1;1;1;1;1;1	3;3;1;1;1;1;1;1;1;1;1;1;1;1;1	Histone H2A.V;Histone H2A.Z	H2AFV;H2AFZ	>sp|Q71UI9|H2AV_HUMAN Histone H2A.V OS=Homo sapiens GN=H2AFV PE=1 SV=3;>sp|P0C0S5|H2AZ_HUMAN Histone H2A.Z OS=Homo sapiens GN=H2AFZ PE=1 SV=2	15	3	3	3	25.8	13.509	128	128;128;128;128;129;129;130;130;130;130;130;130;130;131;143	1.9334e-06	0.79828	0.88776	4	16913000000	8160900000	8751900000
P0CG39	P0CG39	3	1	1	POTE ankyrin domain family member J	POTEJ	>sp|P0CG39|POTEJ_HUMAN POTE ankyrin domain family member J OS=Homo sapiens GN=POTEJ PE=3 SV=1	1	3	1	1	4.4	117.39	1038	1038	1.4876e-23	1.0133	1.1311	2	19440000	11963000	7476800
P0DJ93	P0DJ93	1	1	1	Small integral membrane protein 13	SMIM13	>sp|P0DJ93|SIM13_HUMAN Small integral membrane protein 13 OS=Homo sapiens GN=SMIM13 PE=3 SV=1	1	1	1	1	12.1	10.351	91	91	0.00088232	0.47568	0.53435	2	753630000	508720000	244920000
P10073	P10073	1	1	1	Zinc finger and SCAN domain-containing protein 22	ZSCAN22	>sp|P10073|ZSC22_HUMAN Zinc finger and SCAN domain-containing protein 22 OS=Homo sapiens GN=ZSCAN22 PE=2 SV=2	1	1	1	1	3.1	54.56	491	491	0.00025256	0.57861	0.74001	2	78604000	51932000	26672000
P10155	P10155	6	6	6	60 kDa SS-A/Ro ribonucleoprotein	TROVE2	>sp|P10155|RO60_HUMAN 60 kDa SS-A/Ro ribonucleoprotein OS=Homo sapiens GN=TROVE2 PE=1 SV=2	1	6	6	6	11.9	60.67	538	538	3.3648e-25	0.65778	0.78328	7	513460000	287530000	225930000
P10253	P10253	4	4	4	Lysosomal alpha-glucosidase;76 kDa lysosomal alpha-glucosidase;70 kDa lysosomal alpha-glucosidase	GAA	>sp|P10253|LYAG_HUMAN Lysosomal alpha-glucosidase OS=Homo sapiens GN=GAA PE=1 SV=4	1	4	4	4	8.7	105.32	952	952	7.9953e-28	0.47178	0.55328	6	360860000	259550000	101310000
P10301	P10301	3	2	2	Ras-related protein R-Ras	RRAS	>sp|P10301|RRAS_HUMAN Ras-related protein R-Ras OS=Homo sapiens GN=RRAS PE=1 SV=1	1	3	2	2	22.5	23.48	218	218	2.5112e-09	1.239	1.517	2	83363000	39615000	43749000
P10316;P01891;P30453;P16190;P30457;P30450;P18462;P30479;Q04826;P30488;P30487;P30485;P30483;P30481;P30461	P10316;P01891;P30453;P16190	11;8;6;6;5;5;5;4;3;3;3;3;3;3;3	1;1;1;1;1;1;1;1;1;1;1;1;1;1;1	0;0;0;0;0;0;0;0;0;0;0;0;0;0;0	HLA class I histocompatibility antigen, A-69 alpha chain;HLA class I histocompatibility antigen, A-68 alpha chain;HLA class I histocompatibility antigen, A-34 alpha chain;HLA class I histocompatibility antigen, A-33 alpha chain	HLA-A	>sp|P10316|1A69_HUMAN HLA class I histocompatibility antigen, A-69 alpha chain OS=Homo sapiens GN=HLA-A PE=1 SV=2;>sp|P01891|1A68_HUMAN HLA class I histocompatibility antigen, A-68 alpha chain OS=Homo sapiens GN=HLA-A PE=1 SV=4;>sp|P30453|1A34_HUMAN HLA cl	15	11	1	0	38.4	40.976	365	365;365;365;365;365;365;365;362;362;362;362;362;362;362;362	1.5042e-179	NaN	NaN	1	363540000	314680000	48859000
P10321;Q29960	P10321;Q29960	5;4	1;0	1;0	HLA class I histocompatibility antigen, Cw-7 alpha chain;HLA class I histocompatibility antigen, Cw-16 alpha chain	HLA-C	>sp|P10321|1C07_HUMAN HLA class I histocompatibility antigen, Cw-7 alpha chain OS=Homo sapiens GN=HLA-C PE=1 SV=3;>sp|Q29960|1C16_HUMAN HLA class I histocompatibility antigen, Cw-16 alpha chain OS=Homo sapiens GN=HLA-C PE=2 SV=1	2	5	1	1	20.5	40.648	366	366;366	9.6391e-117	NaN	NaN	1	316170000	238650000	77527000
P10412	P10412	7	1	1	Histone H1.4	HIST1H1E	>sp|P10412|H14_HUMAN Histone H1.4 OS=Homo sapiens GN=HIST1H1E PE=1 SV=2	1	7	1	1	26.9	21.865	219	219	1.8367e-19	NaN	NaN	1	382670000	213290000	169380000
P10515	P10515	7	7	7	Dihydrolipoyllysine-residue acetyltransferase component of pyruvate dehydrogenase complex, mitochondrial	DLAT	>sp|P10515|ODP2_HUMAN Dihydrolipoyllysine-residue acetyltransferase component of pyruvate dehydrogenase complex, mitochondrial OS=Homo sapiens GN=DLAT PE=1 SV=3	1	7	7	7	16.4	68.996	647	647	7.034e-32	0.62387	0.70914	10	3518000000	2108600000	1409300000
P10586;P23468;Q13332	P10586	8;1;1	8;1;1	8;1;1	Receptor-type tyrosine-protein phosphatase F	PTPRF	>sp|P10586|PTPRF_HUMAN Receptor-type tyrosine-protein phosphatase F OS=Homo sapiens GN=PTPRF PE=1 SV=2	3	8	8	8	7.5	212.88	1907	1907;1912;1948	2.371e-41	0.46223	0.54582	8	437890000	292570000	145310000
P10599	P10599	5	5	5	Thioredoxin	TXN	>sp|P10599|THIO_HUMAN Thioredoxin OS=Homo sapiens GN=TXN PE=1 SV=3	1	5	5	5	55.2	11.737	105	105	8.8121e-22	1.0343	1.1937	14	24286000000	11789000000	12497000000
P10606	P10606	5	5	5	Cytochrome c oxidase subunit 5B, mitochondrial	COX5B	>sp|P10606|COX5B_HUMAN Cytochrome c oxidase subunit 5B, mitochondrial OS=Homo sapiens GN=COX5B PE=1 SV=2	1	5	5	5	49.6	13.696	129	129	1.5733e-14	0.39058	0.48556	5	3396000000	2397800000	998160000
P10619	P10619	7	7	7	Lysosomal protective protein;Lysosomal protective protein 32 kDa chain;Lysosomal protective protein 20 kDa chain	CTSA	>sp|P10619|PPGB_HUMAN Lysosomal protective protein OS=Homo sapiens GN=CTSA PE=1 SV=2	1	7	7	7	17.3	54.465	480	480	1.4799e-141	0.29118	0.33788	13	5143700000	3982800000	1160900000
P10620	P10620	4	4	4	Microsomal glutathione S-transferase 1	MGST1	>sp|P10620|MGST1_HUMAN Microsomal glutathione S-transferase 1 OS=Homo sapiens GN=MGST1 PE=1 SV=1	1	4	4	4	27.1	17.598	155	155	2.2043e-40	0.40172	0.48358	17	30112000000	21245000000	8866300000
P10644	P10644	4	4	4	cAMP-dependent protein kinase type I-alpha regulatory subunit;cAMP-dependent protein kinase type I-alpha regulatory subunit, N-terminally processed	PRKAR1A	>sp|P10644|KAP0_HUMAN cAMP-dependent protein kinase type I-alpha regulatory subunit OS=Homo sapiens GN=PRKAR1A PE=1 SV=1	1	4	4	4	15.7	42.981	381	381	4.423e-31	0.58428	0.65373	7	976910000	639630000	337280000
P10768	P10768	2	2	2	S-formylglutathione hydrolase	ESD	>sp|P10768|ESTD_HUMAN S-formylglutathione hydrolase OS=Homo sapiens GN=ESD PE=1 SV=2	1	2	2	2	12.1	31.462	282	282	1.9782e-30	1.4461	1.685	2	184350000	72739000	111610000
P10809	P10809	32	32	32	60 kDa heat shock protein, mitochondrial	HSPD1	>sp|P10809|CH60_HUMAN 60 kDa heat shock protein, mitochondrial OS=Homo sapiens GN=HSPD1 PE=1 SV=2	1	32	32	32	64.7	61.054	573	573	0	0.75736	0.85991	182	151380000000	86086000000	65293000000
P10909	P10909	2	2	2	Clusterin;Clusterin beta chain;Clusterin alpha chain	CLU	>sp|P10909|CLUS_HUMAN Clusterin OS=Homo sapiens GN=CLU PE=1 SV=1	1	2	2	2	8.7	52.494	449	449	1.534e-141	0.40288	0.47283	3	938230000	635080000	303150000
P11021	P11021	25	25	24	78 kDa glucose-regulated protein	HSPA5	>sp|P11021|GRP78_HUMAN 78 kDa glucose-regulated protein OS=Homo sapiens GN=HSPA5 PE=1 SV=2	1	25	25	24	43.6	72.332	654	654	1.1346e-266	0.6337	0.73858	108	78881000000	48799000000	30082000000
P11047	P11047	13	13	13	Laminin subunit gamma-1	LAMC1	>sp|P11047|LAMC1_HUMAN Laminin subunit gamma-1 OS=Homo sapiens GN=LAMC1 PE=1 SV=3	1	13	13	13	12.1	177.6	1609	1609	6.7225e-121	0.52031	0.60732	14	811810000	470890000	340930000
P11117	P11117	2	2	2	Lysosomal acid phosphatase	ACP2	>sp|P11117|PPAL_HUMAN Lysosomal acid phosphatase OS=Homo sapiens GN=ACP2 PE=1 SV=3	1	2	2	2	5	48.344	423	423	2.6639e-05	0.20915	0.23697	3	206540000	154980000	51560000
P11142	P11142	19	17	14	Heat shock cognate 71 kDa protein	HSPA8	>sp|P11142|HSP7C_HUMAN Heat shock cognate 71 kDa protein OS=Homo sapiens GN=HSPA8 PE=1 SV=1	1	19	17	14	36.8	70.897	646	646	7.9906e-227	1.3565	1.5516	52	68604000000	29153000000	39451000000
P11166	P11166	4	4	4	Solute carrier family 2, facilitated glucose transporter member 1	SLC2A1	>sp|P11166|GTR1_HUMAN Solute carrier family 2, facilitated glucose transporter member 1 OS=Homo sapiens GN=SLC2A1 PE=1 SV=2	1	4	4	4	10.2	54.083	492	492	1.4415e-41	1.3386	1.6834	5	2202200000	911110000	1291100000
P11169;Q8TDB8	P11169;Q8TDB8	3;2	3;2	3;2	Solute carrier family 2, facilitated glucose transporter member 3;Solute carrier family 2, facilitated glucose transporter member 14	SLC2A3;SLC2A14	>sp|P11169|GTR3_HUMAN Solute carrier family 2, facilitated glucose transporter member 3 OS=Homo sapiens GN=SLC2A3 PE=1 SV=1;>sp|Q8TDB8|GTR14_HUMAN Solute carrier family 2, facilitated glucose transporter member 14 OS=Homo sapiens GN=SLC2A14 PE=2 SV=1	2	3	3	3	5.8	53.924	496	496;520	2.9837e-49	0.066434	0.07649	3	937020000	901560000	35465000
P11172	P11172	4	4	4	Uridine 5-monophosphate synthase;Orotate phosphoribosyltransferase;Orotidine 5-phosphate decarboxylase	UMPS	>sp|P11172|UMPS_HUMAN Uridine 5-monophosphate synthase OS=Homo sapiens GN=UMPS PE=1 SV=1	1	4	4	4	9.2	52.221	480	480	5.8461e-14	1.4515	1.748	5	636070000	254640000	381430000
P11177	P11177	4	4	4	Pyruvate dehydrogenase E1 component subunit beta, mitochondrial	PDHB	>sp|P11177|ODPB_HUMAN Pyruvate dehydrogenase E1 component subunit beta, mitochondrial OS=Homo sapiens GN=PDHB PE=1 SV=3	1	4	4	4	15.9	39.233	359	359	2.2482e-25	0.59464	0.80493	6	2322400000	1386000000	936390000
P11182	P11182	4	4	4	Lipoamide acyltransferase component of branched-chain alpha-keto acid dehydrogenase complex, mitochondrial	DBT	>sp|P11182|ODB2_HUMAN Lipoamide acyltransferase component of branched-chain alpha-keto acid dehydrogenase complex, mitochondrial OS=Homo sapiens GN=DBT PE=1 SV=3	1	4	4	4	13.7	53.486	482	482	2.8052e-16	0.18067	0.24497	5	508770000	423110000	85661000
P11216;P11217	P11216	13;2	13;2	13;2	Glycogen phosphorylase, brain form	PYGB	>sp|P11216|PYGB_HUMAN Glycogen phosphorylase, brain form OS=Homo sapiens GN=PYGB PE=1 SV=5	2	13	13	13	23	96.695	843	843;842	1.2525e-108	0.98915	1.1568	20	4066700000	2010100000	2056600000
P11233	P11233	4	3	3	Ras-related protein Ral-A	RALA	>sp|P11233|RALA_HUMAN Ras-related protein Ral-A OS=Homo sapiens GN=RALA PE=1 SV=1	1	4	3	3	23.8	23.567	206	206	1.0365e-14	0.44926	0.56687	4	718030000	482670000	235360000
P11234	P11234	6	6	5	Ras-related protein Ral-B	RALB	>sp|P11234|RALB_HUMAN Ras-related protein Ral-B OS=Homo sapiens GN=RALB PE=1 SV=1	1	6	6	5	25.2	23.408	206	206	1.2139e-24	0.42149	0.58125	11	2849800000	1900200000	949670000
P11279	P11279	2	2	2	Lysosome-associated membrane glycoprotein 1	LAMP1	>sp|P11279|LAMP1_HUMAN Lysosome-associated membrane glycoprotein 1 OS=Homo sapiens GN=LAMP1 PE=1 SV=3	1	2	2	2	4.8	44.882	417	417	9.2196e-05	0.78389	0.85399	3	7987000000	4433400000	3553700000
P11310	P11310	4	4	4	Medium-chain specific acyl-CoA dehydrogenase, mitochondrial	ACADM	>sp|P11310|ACADM_HUMAN Medium-chain specific acyl-CoA dehydrogenase, mitochondrial OS=Homo sapiens GN=ACADM PE=1 SV=1	1	4	4	4	14.7	46.588	421	421	7.0598e-95	0.78343	0.91234	6	1851900000	1022300000	829530000
P11387	P11387	10	10	10	DNA topoisomerase 1	TOP1	>sp|P11387|TOP1_HUMAN DNA topoisomerase 1 OS=Homo sapiens GN=TOP1 PE=1 SV=2	1	10	10	10	14.9	90.725	765	765	1.5543e-70	0.87415	1.0872	19	7486500000	3743900000	3742700000
P11388	P11388	14	14	12	DNA topoisomerase 2-alpha	TOP2A	>sp|P11388|TOP2A_HUMAN DNA topoisomerase 2-alpha OS=Homo sapiens GN=TOP2A PE=1 SV=3	1	14	14	12	12.9	174.38	1531	1531	2.3341e-41	1.2052	1.4123	17	1802100000	879940000	922120000
P11413	P11413	23	23	23	Glucose-6-phosphate 1-dehydrogenase	G6PD	>sp|P11413|G6PD_HUMAN Glucose-6-phosphate 1-dehydrogenase OS=Homo sapiens GN=G6PD PE=1 SV=4	1	23	23	23	58.6	59.256	515	515	0	0.92628	1.038	70	74747000000	40433000000	34314000000
P11441	P11441	1	1	1	Ubiquitin-like protein 4A	UBL4A	>sp|P11441|UBL4A_HUMAN Ubiquitin-like protein 4A OS=Homo sapiens GN=UBL4A PE=1 SV=1	1	1	1	1	10.2	17.776	157	157	1.06e-08	NaN	NaN	1	824810000	151410000	673400000
P11474	P11474	4	4	4	Steroid hormone receptor ERR1	ESRRA	>sp|P11474|ERR1_HUMAN Steroid hormone receptor ERR1 OS=Homo sapiens GN=ESRRA PE=1 SV=3	1	4	4	4	18.9	45.509	423	423	7.9393e-21	1.182	1.43	4	304500000	148270000	156230000
P11498	P11498	12	12	12	Pyruvate carboxylase, mitochondrial	PC	>sp|P11498|PYC_HUMAN Pyruvate carboxylase, mitochondrial OS=Homo sapiens GN=PC PE=1 SV=2	1	12	12	12	16.8	129.63	1178	1178	1.4785e-55	0.59784	0.68843	16	1947000000	1177900000	769150000
P11586	P11586	18	18	18	C-1-tetrahydrofolate synthase, cytoplasmic;Methylenetetrahydrofolate dehydrogenase;Methenyltetrahydrofolate cyclohydrolase;Formyltetrahydrofolate synthetase	MTHFD1	>sp|P11586|C1TC_HUMAN C-1-tetrahydrofolate synthase, cytoplasmic OS=Homo sapiens GN=MTHFD1 PE=1 SV=3	1	18	18	18	23.1	101.56	935	935	1.304e-84	1.0662	1.2992	22	5753700000	2673500000	3080200000
P11717	P11717	19	19	19	Cation-independent mannose-6-phosphate receptor	IGF2R	>sp|P11717|MPRI_HUMAN Cation-independent mannose-6-phosphate receptor OS=Homo sapiens GN=IGF2R PE=1 SV=3	1	19	19	19	11.6	274.37	2491	2491	8.3687e-67	1.5981	1.7625	23	2715100000	1065500000	1649600000
P11766	P11766	6	6	6	Alcohol dehydrogenase class-3	ADH5	>sp|P11766|ADHX_HUMAN Alcohol dehydrogenase class-3 OS=Homo sapiens GN=ADH5 PE=1 SV=4	1	6	6	6	24.1	39.724	374	374	1.4452e-45	1.009	1.1438	9	930990000	466220000	464770000
P11802	P11802	5	5	5	Cyclin-dependent kinase 4	CDK4	>sp|P11802|CDK4_HUMAN Cyclin-dependent kinase 4 OS=Homo sapiens GN=CDK4 PE=1 SV=2	1	5	5	5	22.1	33.729	303	303	7.5382e-15	1.4089	1.5626	6	308540000	157410000	151130000
P11908	P11908	4	2	1	Ribose-phosphate pyrophosphokinase 2	PRPS2	>sp|P11908|PRPS2_HUMAN Ribose-phosphate pyrophosphokinase 2 OS=Homo sapiens GN=PRPS2 PE=1 SV=2	1	4	2	1	20.8	34.769	318	318	1.7984e-32	0.67224	0.78287	3	395660000	229110000	166550000
P11940;Q9H361;Q4VXU2	P11940	12;4;1	12;4;1	10;3;0	Polyadenylate-binding protein 1	PABPC1	>sp|P11940|PABP1_HUMAN Polyadenylate-binding protein 1 OS=Homo sapiens GN=PABPC1 PE=1 SV=2	3	12	12	10	29.1	70.67	636	636;631;614	1.2531e-67	0.92643	1.1341	23	7579600000	3804700000	3774900000
P12004	P12004	6	6	6	Proliferating cell nuclear antigen	PCNA	>sp|P12004|PCNA_HUMAN Proliferating cell nuclear antigen OS=Homo sapiens GN=PCNA PE=1 SV=1	1	6	6	6	31.4	28.768	261	261	6.2358e-72	1.3517	1.5346	15	14128000000	5823700000	8303800000
P12074	P12074	1	1	1	Cytochrome c oxidase subunit 6A1, mitochondrial	COX6A1	>sp|P12074|CX6A1_HUMAN Cytochrome c oxidase subunit 6A1, mitochondrial OS=Homo sapiens GN=COX6A1 PE=1 SV=4	1	1	1	1	26.6	12.155	109	109	0.00020132	NaN	NaN	1	218470000	181200000	37275000
P12081	P12081	6	6	6	Histidine--tRNA ligase, cytoplasmic	HARS	>sp|P12081|SYHC_HUMAN Histidine--tRNA ligase, cytoplasmic OS=Homo sapiens GN=HARS PE=1 SV=2	1	6	6	6	19.1	57.41	509	509	1.2919e-25	1.5785	1.7387	5	913580000	368630000	544950000
P12235	P12235	8	3	1	ADP/ATP translocase 1	SLC25A4	>sp|P12235|ADT1_HUMAN ADP/ATP translocase 1 OS=Homo sapiens GN=SLC25A4 PE=1 SV=4	1	8	3	1	22.8	33.064	298	298	5.8977e-23	1.0062	1.2158	8	2347600000	1149800000	1197700000
P12268	P12268	14	14	14	Inosine-5-monophosphate dehydrogenase 2	IMPDH2	>sp|P12268|IMDH2_HUMAN Inosine-5-monophosphate dehydrogenase 2 OS=Homo sapiens GN=IMPDH2 PE=1 SV=2	1	14	14	14	31.5	55.804	514	514	1.1049e-215	2.3268	2.8408	33	11476000000	3085200000	8391100000
P12270	P12270	47	47	47	Nucleoprotein TPR	TPR	>sp|P12270|TPR_HUMAN Nucleoprotein TPR OS=Homo sapiens GN=TPR PE=1 SV=3	1	47	47	47	28.7	267.29	2363	2363	0	0.76936	0.87838	65	11775000000	6649400000	5125900000
P12429	P12429	7	7	7	Annexin A3	ANXA3	>sp|P12429|ANXA3_HUMAN Annexin A3 OS=Homo sapiens GN=ANXA3 PE=1 SV=3	1	7	7	7	27.2	36.375	323	323	4.176e-18	1.3661	1.6053	10	3051700000	1285000000	1766700000
P12694	P12694	3	3	3	2-oxoisovalerate dehydrogenase subunit alpha, mitochondrial	BCKDHA	>sp|P12694|ODBA_HUMAN 2-oxoisovalerate dehydrogenase subunit alpha, mitochondrial OS=Homo sapiens GN=BCKDHA PE=1 SV=2	1	3	3	3	9.9	50.47	445	445	5.4045e-16	0.54154	0.59809	3	122380000	85153000	37228000
P12814;P35609;Q08043	P12814	38;11;7	38;11;7	27;3;2	Alpha-actinin-1	ACTN1	>sp|P12814|ACTN1_HUMAN Alpha-actinin-1 OS=Homo sapiens GN=ACTN1 PE=1 SV=2	3	38	38	27	52.9	103.06	892	892;894;901	0	1.294	1.467	87	44559000000	18604000000	25954000000
P12830	P12830	6	6	6	Cadherin-1;E-Cad/CTF1;E-Cad/CTF2;E-Cad/CTF3	CDH1	>sp|P12830|CADH1_HUMAN Cadherin-1 OS=Homo sapiens GN=CDH1 PE=1 SV=3	1	6	6	6	11.7	97.455	882	882	1.1797e-48	0.70789	0.7718	10	4905600000	3053600000	1852000000
P12931;P07947	P12931	4;1	4;1	4;1	Proto-oncogene tyrosine-protein kinase Src	SRC	>sp|P12931|SRC_HUMAN Proto-oncogene tyrosine-protein kinase Src OS=Homo sapiens GN=SRC PE=1 SV=3	2	4	4	4	11.9	59.834	536	536;543	4.3241e-11	0.6007	0.79449	6	571620000	355840000	215770000
P12955	P12955	9	9	9	Xaa-Pro dipeptidase	PEPD	>sp|P12955|PEPD_HUMAN Xaa-Pro dipeptidase OS=Homo sapiens GN=PEPD PE=1 SV=3	1	9	9	9	28.8	54.548	493	493	1.8597e-56	0.5831	0.71338	16	3467900000	1930500000	1537300000
P12956	P12956	17	17	17	X-ray repair cross-complementing protein 6	XRCC6	>sp|P12956|XRCC6_HUMAN X-ray repair cross-complementing protein 6 OS=Homo sapiens GN=XRCC6 PE=1 SV=2	1	17	17	17	36	69.842	609	609	2.2071e-91	1.061	1.2675	38	20719000000	10232000000	10488000000
P13010	P13010	20	20	20	X-ray repair cross-complementing protein 5	XRCC5	>sp|P13010|XRCC5_HUMAN X-ray repair cross-complementing protein 5 OS=Homo sapiens GN=XRCC5 PE=1 SV=3	1	20	20	20	36.6	82.704	732	732	0	1.0554	1.2381	48	28959000000	13755000000	15204000000
P13051	P13051	3	3	3	Uracil-DNA glycosylase	UNG	>sp|P13051|UNG_HUMAN Uracil-DNA glycosylase OS=Homo sapiens GN=UNG PE=1 SV=2	1	3	3	3	18.8	34.645	313	313	5.2062e-61	0.21861	0.29226	3	241820000	185380000	56439000
P13073	P13073	6	6	6	Cytochrome c oxidase subunit 4 isoform 1, mitochondrial	COX4I1	>sp|P13073|COX41_HUMAN Cytochrome c oxidase subunit 4 isoform 1, mitochondrial OS=Homo sapiens GN=COX4I1 PE=1 SV=1	1	6	6	6	31.4	19.576	169	169	1.499e-15	0.51094	0.60952	11	5542300000	3623600000	1918800000
P13164;Q01629;Q01628	P13164;Q01629;Q01628	1;1;1	1;1;1	1;1;1	Interferon-induced transmembrane protein 1;Interferon-induced transmembrane protein 2;Interferon-induced transmembrane protein 3	IFITM1;IFITM2;IFITM3	>sp|P13164|IFM1_HUMAN Interferon-induced transmembrane protein 1 OS=Homo sapiens GN=IFITM1 PE=1 SV=3;>sp|Q01629|IFM2_HUMAN Interferon-induced transmembrane protein 2 OS=Homo sapiens GN=IFITM2 PE=1 SV=2;>sp|Q01628|IFM3_HUMAN Interferon-induced transmembrane	3	1	1	1	12.8	13.964	125	125;132;133	0.00039965	NaN	NaN	1	100520000	82540000	17979000
P13196	P13196	3	3	3	5-aminolevulinate synthase, nonspecific, mitochondrial	ALAS1	>sp|P13196|HEM1_HUMAN 5-aminolevulinate synthase, nonspecific, mitochondrial OS=Homo sapiens GN=ALAS1 PE=1 SV=2	1	3	3	3	7.5	70.58	640	640	1.4089e-15	1.7672	2.0107	3	209730000	79507000	130220000
P13284	P13284	3	3	3	Gamma-interferon-inducible lysosomal thiol reductase	IFI30	>sp|P13284|GILT_HUMAN Gamma-interferon-inducible lysosomal thiol reductase OS=Homo sapiens GN=IFI30 PE=1 SV=3	1	3	3	3	20	27.963	250	250	6.0414e-53	0.44809	0.5057	3	109790000	77916000	31874000
P13473	P13473	3	3	3	Lysosome-associated membrane glycoprotein 2	LAMP2	>sp|P13473|LAMP2_HUMAN Lysosome-associated membrane glycoprotein 2 OS=Homo sapiens GN=LAMP2 PE=1 SV=2	1	3	3	3	10.2	44.96	410	410	5.1844e-13	0.3362	0.39395	8	4705800000	3567500000	1138200000
P13489	P13489	10	10	10	Ribonuclease inhibitor	RNH1	>sp|P13489|RINI_HUMAN Ribonuclease inhibitor OS=Homo sapiens GN=RNH1 PE=1 SV=2	1	10	10	10	42.1	49.973	461	461	1.0934e-203	0.92374	1.0736	13	3581000000	1872600000	1708400000
P13498	P13498	1	1	1	Cytochrome b-245 light chain	CYBA	>sp|P13498|CY24A_HUMAN Cytochrome b-245 light chain OS=Homo sapiens GN=CYBA PE=1 SV=3	1	1	1	1	5.1	21.012	195	195	0.0069062	8.7565	11.493	3	449560000	31716000	417850000
P13639	P13639	29	29	28	Elongation factor 2	EEF2	>sp|P13639|EF2_HUMAN Elongation factor 2 OS=Homo sapiens GN=EEF2 PE=1 SV=4	1	29	29	28	42.3	95.337	858	858	2.4092e-272	1.1107	1.299	74	44887000000	20346000000	24541000000
P13667	P13667	20	20	20	Protein disulfide-isomerase A4	PDIA4	>sp|P13667|PDIA4_HUMAN Protein disulfide-isomerase A4 OS=Homo sapiens GN=PDIA4 PE=1 SV=2	1	20	20	20	36.6	72.932	645	645	4.2755e-215	0.54075	0.63512	70	59604000000	40561000000	19042000000
P13674	P13674	8	8	8	Prolyl 4-hydroxylase subunit alpha-1	P4HA1	>sp|P13674|P4HA1_HUMAN Prolyl 4-hydroxylase subunit alpha-1 OS=Homo sapiens GN=P4HA1 PE=1 SV=2	1	8	8	8	21.3	61.049	534	534	1.8062e-43	1.0123	1.1864	10	1720600000	895530000	825060000
P13693;Q56UQ5	P13693	3;1	3;1	3;1	Translationally-controlled tumor protein	TPT1	>sp|P13693|TCTP_HUMAN Translationally-controlled tumor protein OS=Homo sapiens GN=TPT1 PE=1 SV=1	2	3	3	3	23.3	19.595	172	172;140	2.1571e-28	1.9975	2.2876	6	646310000	238190000	408120000
P13726	P13726	2	2	2	Tissue factor	F3	>sp|P13726|TF_HUMAN Tissue factor OS=Homo sapiens GN=F3 PE=1 SV=1	1	2	2	2	10.2	33.067	295	295	1.722e-09	1.1211	1.2647	3	742890000	368700000	374200000
P13796	P13796	6	3	3	Plastin-2	LCP1	>sp|P13796|PLSL_HUMAN Plastin-2 OS=Homo sapiens GN=LCP1 PE=1 SV=6	1	6	3	3	12.4	70.288	627	627	6.74e-25	0.44562	0.49545	3	182670000	115740000	66925000
P13797	P13797	18	18	14	Plastin-3	PLS3	>sp|P13797|PLST_HUMAN Plastin-3 OS=Homo sapiens GN=PLS3 PE=1 SV=4	1	18	18	14	36.2	70.81	630	630	0	0.62497	0.72096	29	8978600000	5536700000	3441900000
P13798	P13798	5	5	5	Acylamino-acid-releasing enzyme	APEH	>sp|P13798|ACPH_HUMAN Acylamino-acid-releasing enzyme OS=Homo sapiens GN=APEH PE=1 SV=4	1	5	5	5	11.6	81.224	732	732	4.7053e-49	1.4188	1.5494	8	1760300000	724550000	1035700000
P13804	P13804	11	11	11	Electron transfer flavoprotein subunit alpha, mitochondrial	ETFA	>sp|P13804|ETFA_HUMAN Electron transfer flavoprotein subunit alpha, mitochondrial OS=Homo sapiens GN=ETFA PE=1 SV=1	1	11	11	11	48	35.079	333	333	1.5032e-162	0.57181	0.68188	34	20838000000	13085000000	7753400000
P13807	P13807	2	2	2	Glycogen [starch] synthase, muscle	GYS1	>sp|P13807|GYS1_HUMAN Glycogen [starch] synthase, muscle OS=Homo sapiens GN=GYS1 PE=1 SV=2	1	2	2	2	5.3	83.785	737	737	1.9253e-09	0.63149	0.71327	3	136270000	76095000	60179000
P13861	P13861	4	4	3	cAMP-dependent protein kinase type II-alpha regulatory subunit	PRKAR2A	>sp|P13861|KAP2_HUMAN cAMP-dependent protein kinase type II-alpha regulatory subunit OS=Homo sapiens GN=PRKAR2A PE=1 SV=2	1	4	4	3	15.8	45.518	404	404	4.6841e-121	0.89474	1.1059	10	1877600000	971530000	906080000
P13928;Q5VT79;Q5T2P8	P13928;Q5VT79;Q5T2P8	7;6;6	7;6;6	7;6;6	Annexin A8;Annexin A8-like protein 2;Annexin A8-like protein 1	ANXA8;ANXA8L2;ANXA8L1	>sp|P13928|ANXA8_HUMAN Annexin A8 OS=Homo sapiens GN=ANXA8 PE=1 SV=3;>sp|Q5VT79|AXA82_HUMAN Annexin A8-like protein 2 OS=Homo sapiens GN=ANXA8L2 PE=2 SV=1;>sp|Q5T2P8|AXA81_HUMAN Annexin A8-like protein 1 OS=Homo sapiens GN=ANXA8L1 PE=1 SV=1	3	7	7	7	37.6	36.881	327	327;327;327	9.2018e-104	1.0289	1.1422	10	3143000000	1543100000	1599800000
P13987	P13987	2	2	2	CD59 glycoprotein	CD59	>sp|P13987|CD59_HUMAN CD59 glycoprotein OS=Homo sapiens GN=CD59 PE=1 SV=1	1	2	2	2	17.2	14.177	128	128	7.7936e-08	0.63429	0.72463	3	4143700000	2517500000	1626200000
P13995	P13995	3	3	3	Bifunctional methylenetetrahydrofolate dehydrogenase/cyclohydrolase, mitochondrial;NAD-dependent methylenetetrahydrofolate dehydrogenase;Methenyltetrahydrofolate cyclohydrolase	MTHFD2	>sp|P13995|MTDC_HUMAN Bifunctional methylenetetrahydrofolate dehydrogenase/cyclohydrolase, mitochondrial OS=Homo sapiens GN=MTHFD2 PE=1 SV=2	1	3	3	3	16	37.895	350	350	5.3949e-45	2.0369	2.6888	3	280410000	93553000	186860000
P14174	P14174	3	3	3	Macrophage migration inhibitory factor	MIF	>sp|P14174|MIF_HUMAN Macrophage migration inhibitory factor OS=Homo sapiens GN=MIF PE=1 SV=4	1	3	3	3	35.7	12.476	115	115	8.2211e-15	3.6763	4.1827	9	9135600000	1542700000	7593000000
P14209	P14209	2	2	2	CD99 antigen	CD99	>sp|P14209|CD99_HUMAN CD99 antigen OS=Homo sapiens GN=CD99 PE=1 SV=1	1	2	2	2	32.4	18.848	185	185	6.2855e-05	0.26812	0.3129	3	510180000	402310000	107870000
P14314	P14314	14	14	14	Glucosidase 2 subunit beta	PRKCSH	>sp|P14314|GLU2B_HUMAN Glucosidase 2 subunit beta OS=Homo sapiens GN=PRKCSH PE=1 SV=2	1	14	14	14	46.4	59.425	528	528	3.0528e-283	0.63735	0.76151	31	20273000000	11934000000	8338900000
P14324	P14324	4	4	4	Farnesyl pyrophosphate synthase	FDPS	>sp|P14324|FPPS_HUMAN Farnesyl pyrophosphate synthase OS=Homo sapiens GN=FDPS PE=1 SV=4	1	4	4	4	12.2	48.275	419	419	1.7688e-20	0.83714	0.95003	6	1706300000	1145800000	560540000
P14373	P14373	3	3	3	Zinc finger protein RFP	TRIM27	>sp|P14373|TRI27_HUMAN Zinc finger protein RFP OS=Homo sapiens GN=TRIM27 PE=1 SV=1	1	3	3	3	9.2	58.489	513	513	1.5889e-11	0.41457	0.51192	3	70735000	47714000	23021000
P14406	P14406	1	1	1	Cytochrome c oxidase subunit 7A2, mitochondrial	COX7A2	>sp|P14406|CX7A2_HUMAN Cytochrome c oxidase subunit 7A2, mitochondrial OS=Homo sapiens GN=COX7A2 PE=1 SV=1	1	1	1	1	15.7	9.3959	83	83	3.6696e-05	0.50143	0.56604	2	750450000	499080000	251370000
P14550	P14550	10	10	10	Alcohol dehydrogenase [NADP(+)]	AKR1A1	>sp|P14550|AK1A1_HUMAN Alcohol dehydrogenase [NADP(+)] OS=Homo sapiens GN=AKR1A1 PE=1 SV=3	1	10	10	10	39.7	36.573	325	325	8.9823e-88	0.45563	0.57042	17	4132800000	2523700000	1609000000
P14618	P14618	27	27	27	Pyruvate kinase isozymes M1/M2	PKM	>sp|P14618|KPYM_HUMAN Pyruvate kinase PKM OS=Homo sapiens GN=PKM PE=1 SV=4	1	27	27	27	61.2	57.936	531	531	0	0.96581	1.0976	134	142360000000	74736000000	67621000000
P14625;Q58FF3	P14625	24;2	23;2	23;2	Endoplasmin	HSP90B1	>sp|P14625|ENPL_HUMAN Endoplasmin OS=Homo sapiens GN=HSP90B1 PE=1 SV=1	2	24	23	23	37.4	92.468	803	803;399	0	0.78074	0.89896	76	56007000000	31818000000	24190000000
P63162;P14678	P63162;P14678	3;3	3;3	3;3	Small nuclear ribonucleoprotein-associated protein N;Small nuclear ribonucleoprotein-associated proteins B and B	SNRPN;SNRPB	>sp|P63162|RSMN_HUMAN Small nuclear ribonucleoprotein-associated protein N OS=Homo sapiens GN=SNRPN PE=1 SV=1;>sp|P14678|RSMB_HUMAN Small nuclear ribonucleoprotein-associated proteins B and B OS=Homo sapiens GN=SNRPB PE=1 SV=2	2	3	3	3	12.1	24.614	240	240;240	1.8873e-14	0.98708	1.1858	11	2597300000	1534600000	1062700000
P14735	P14735	2	2	2	Insulin-degrading enzyme	IDE	>sp|P14735|IDE_HUMAN Insulin-degrading enzyme OS=Homo sapiens GN=IDE PE=1 SV=4	1	2	2	2	2.7	117.97	1019	1019	1.4829e-06	0.96127	1.1773	2	113560000	60865000	52691000
P14854	P14854	3	3	3	Cytochrome c oxidase subunit 6B1	COX6B1	>sp|P14854|CX6B1_HUMAN Cytochrome c oxidase subunit 6B1 OS=Homo sapiens GN=COX6B1 PE=1 SV=2	1	3	3	3	47.7	10.192	86	86	6.7558e-43	0.56978	0.61423	10	4905800000	3078400000	1827400000
P14866	P14866	13	13	13	Heterogeneous nuclear ribonucleoprotein L	HNRNPL	>sp|P14866|HNRPL_HUMAN Heterogeneous nuclear ribonucleoprotein L OS=Homo sapiens GN=HNRNPL PE=1 SV=2	1	13	13	13	36.8	64.132	589	589	0	0.57975	0.67213	30	32165000000	21420000000	10744000000
P14868	P14868	10	10	10	Aspartate--tRNA ligase, cytoplasmic	DARS	>sp|P14868|SYDC_HUMAN Aspartate--tRNA ligase, cytoplasmic OS=Homo sapiens GN=DARS PE=1 SV=2	1	10	10	10	27.5	57.136	501	501	1.8908e-52	1.106	1.2423	16	4878300000	2522100000	2356300000
P14923	P14923	18	15	15	Junction plakoglobin	JUP	>sp|P14923|PLAK_HUMAN Junction plakoglobin OS=Homo sapiens GN=JUP PE=1 SV=3	1	18	15	15	37	81.744	745	745	1.508e-283	0.41752	0.49169	34	12807000000	8816700000	3990800000
P14927	P14927	1	1	1	Cytochrome b-c1 complex subunit 7	UQCRB	>sp|P14927|QCR7_HUMAN Cytochrome b-c1 complex subunit 7 OS=Homo sapiens GN=UQCRB PE=1 SV=2	1	1	1	1	11.7	13.53	111	111	4.0413e-05	NaN	NaN	1	569030000	400900000	168130000
P15121	P15121	13	13	12	Aldose reductase	AKR1B1	>sp|P15121|ALDR_HUMAN Aldose reductase OS=Homo sapiens GN=AKR1B1 PE=1 SV=3	1	13	13	12	41.8	35.853	316	316	4.9565e-198	1.0732	1.2125	73	73672000000	39683000000	33989000000
P15151	P15151	1	1	1	Poliovirus receptor	PVR	>sp|P15151|PVR_HUMAN Poliovirus receptor OS=Homo sapiens GN=PVR PE=1 SV=2	1	1	1	1	3.1	45.302	417	417	8.3113e-06	0.7714	0.99172	4	304350000	155070000	149270000
P15153	P15153	4	2	2	Ras-related C3 botulinum toxin substrate 2	RAC2	>sp|P15153|RAC2_HUMAN Ras-related C3 botulinum toxin substrate 2 OS=Homo sapiens GN=RAC2 PE=1 SV=1	1	4	2	2	26	21.429	192	192	8.6492e-44	0.90545	1.0198	3	373900000	185470000	188430000
P15170;Q8IYD1	P15170;Q8IYD1	6;3	6;3	6;3	Eukaryotic peptide chain release factor GTP-binding subunit ERF3A;Eukaryotic peptide chain release factor GTP-binding subunit ERF3B	GSPT1;GSPT2	>sp|P15170|ERF3A_HUMAN Eukaryotic peptide chain release factor GTP-binding subunit ERF3A OS=Homo sapiens GN=GSPT1 PE=1 SV=1;>sp|Q8IYD1|ERF3B_HUMAN Eukaryotic peptide chain release factor GTP-binding subunit ERF3B OS=Homo sapiens GN=GSPT2 PE=1 SV=2	2	6	6	6	16.4	55.755	499	499;628	4.9408e-27	1.3485	1.6367	7	1542100000	651570000	890520000
P15289	P15289	3	3	3	Arylsulfatase A;Arylsulfatase A component B;Arylsulfatase A component C	ARSA	>sp|P15289|ARSA_HUMAN Arylsulfatase A OS=Homo sapiens GN=ARSA PE=1 SV=3	1	3	3	3	11.4	53.588	507	507	1.5503e-56	0.39038	0.45558	5	207960000	152220000	55731000
P15291	P15291	2	2	2	Beta-1,4-galactosyltransferase 1;Lactose synthase A protein;N-acetyllactosamine synthase;Beta-N-acetylglucosaminylglycopeptide beta-1,4-galactosyltransferase;Beta-N-acetylglucosaminyl-glycolipid beta-1,4-galactosyltransferase;Processed beta-1,4-galactosyltransferase 1	B4GALT1	>sp|P15291|B4GT1_HUMAN Beta-1,4-galactosyltransferase 1 OS=Homo sapiens GN=B4GALT1 PE=1 SV=5	1	2	2	2	9.3	43.92	398	398	9.3289e-103	0.37535	0.43294	3	210730000	145330000	65400000
P15311	P15311	16	9	9	Ezrin	EZR	>sp|P15311|EZRI_HUMAN Ezrin OS=Homo sapiens GN=EZR PE=1 SV=4	1	16	9	9	32.3	69.412	586	586	3.3813e-94	1.0132	1.0777	19	10273000000	4934200000	5339100000
P15313	P15313	4	2	2	V-type proton ATPase subunit B, kidney isoform	ATP6V1B1	>sp|P15313|VATB1_HUMAN V-type proton ATPase subunit B, kidney isoform OS=Homo sapiens GN=ATP6V1B1 PE=1 SV=3	1	4	2	2	10.1	56.832	513	513	9.911e-14	0.66054	0.77652	2	426080000	182680000	243410000
P15328	P15328	3	3	3	Folate receptor alpha	FOLR1	>sp|P15328|FOLR1_HUMAN Folate receptor alpha OS=Homo sapiens GN=FOLR1 PE=1 SV=3	1	3	3	3	12.1	29.819	257	257	1.3387e-07	0.31619	0.38023	2	119530000	89769000	29765000
P15374	P15374	4	4	4	Ubiquitin carboxyl-terminal hydrolase isozyme L3	UCHL3	>sp|P15374|UCHL3_HUMAN Ubiquitin carboxyl-terminal hydrolase isozyme L3 OS=Homo sapiens GN=UCHL3 PE=1 SV=1	1	4	4	4	33.9	26.182	230	230	3.6644e-98	2.4989	2.7889	6	1383600000	381290000	1002300000
P15428	P15428	1	1	1	15-hydroxyprostaglandin dehydrogenase [NAD(+)]	HPGD	>sp|P15428|PGDH_HUMAN 15-hydroxyprostaglandin dehydrogenase [NAD(+)] OS=Homo sapiens GN=HPGD PE=1 SV=1	1	1	1	1	5.3	28.977	266	266	5.489e-13	NaN	NaN	1	16967000	12243000	4723600
P15529	P15529	3	3	3	Membrane cofactor protein	CD46	>sp|P15529|MCP_HUMAN Membrane cofactor protein OS=Homo sapiens GN=CD46 PE=1 SV=3	1	3	3	3	10.5	43.747	392	392	4.9678e-12	0.37892	0.44699	3	675290000	491390000	183900000
P15531	P15531	7	7	3	Nucleoside diphosphate kinase A	NME1	>sp|P15531|NDKA_HUMAN Nucleoside diphosphate kinase A OS=Homo sapiens GN=NME1 PE=1 SV=1	1	7	7	3	47.4	17.149	152	152	2.2032e-25	1.0079	1.2644	19	18165000000	8638600000	9526000000
P15559	P15559	7	7	7	NAD(P)H dehydrogenase [quinone] 1	NQO1	>sp|P15559|NQO1_HUMAN NAD(P)H dehydrogenase [quinone] 1 OS=Homo sapiens GN=NQO1 PE=1 SV=1	1	7	7	7	27.7	30.867	274	274	7.7734e-107	0.97293	1.1093	17	16307000000	8537000000	7769600000
P15586	P15586	6	6	6	N-acetylglucosamine-6-sulfatase	GNS	>sp|P15586|GNS_HUMAN N-acetylglucosamine-6-sulfatase OS=Homo sapiens GN=GNS PE=1 SV=3	1	6	6	6	11.1	62.081	552	552	4.2403e-41	0.25754	0.31756	6	1821500000	1002500000	819040000
P15621	P15621	1	1	1	Zinc finger protein 44	ZNF44	>sp|P15621|ZNF44_HUMAN Zinc finger protein 44 OS=Homo sapiens GN=ZNF44 PE=2 SV=3	1	1	1	1	1.5	76.523	663	663	0.0024511	0.84295	0.95714	3	2342000000	1220500000	1121500000
P15622	P15622	2	1	1	Zinc finger protein 250	ZNF250	>sp|P15622|ZN250_HUMAN Zinc finger protein 250 OS=Homo sapiens GN=ZNF250 PE=2 SV=3	1	2	1	1	5.2	63.467	560	560	3.7665e-70	NaN	NaN	1	10750000	6338700	4411600
P15880	P15880	8	8	8	40S ribosomal protein S2	RPS2	>sp|P15880|RS2_HUMAN 40S ribosomal protein S2 OS=Homo sapiens GN=RPS2 PE=1 SV=2	1	8	8	8	30.4	31.324	293	293	2.0324e-23	0.97186	1.1749	14	15000000000	7811000000	7189000000
P15924	P15924	55	55	55	Desmoplakin	DSP	>sp|P15924|DESP_HUMAN Desmoplakin OS=Homo sapiens GN=DSP PE=1 SV=3	1	55	55	55	28.7	331.77	2871	2871	0	1.0452	1.2286	78	13587000000	6718200000	6869300000
P15927	P15927	4	4	4	Replication protein A 32 kDa subunit	RPA2	>sp|P15927|RFA2_HUMAN Replication protein A 32 kDa subunit OS=Homo sapiens GN=RPA2 PE=1 SV=1	1	4	4	4	25.9	29.247	270	270	4.2621e-24	0.80158	0.96751	5	631770000	327940000	303830000
P15941	P15941	4	4	4	Mucin-1;Mucin-1 subunit alpha;Mucin-1 subunit beta	MUC1	>sp|P15941|MUC1_HUMAN Mucin-1 OS=Homo sapiens GN=MUC1 PE=1 SV=3	1	4	4	4	66.7	122.1	1255	1255	2.5571e-117	0.26094	0.29391	4	378860000	203490000	175380000
P16070	P16070	6	6	6	CD44 antigen	CD44	>sp|P16070|CD44_HUMAN CD44 antigen OS=Homo sapiens GN=CD44 PE=1 SV=3	1	6	6	6	15.4	81.537	742	742	1.4844e-39	0.72421	0.79216	13	7094100000	3726400000	3367700000
P16083	P16083	2	2	2	Ribosyldihydronicotinamide dehydrogenase [quinone]	NQO2	>sp|P16083|NQO2_HUMAN Ribosyldihydronicotinamide dehydrogenase [quinone] OS=Homo sapiens GN=NQO2 PE=1 SV=5	1	2	2	2	19.5	25.918	231	231	3.9701e-08	0.95797	1.1625	4	333320000	172690000	160630000
P16144	P16144	23	23	23	Integrin beta-4	ITGB4	>sp|P16144|ITB4_HUMAN Integrin beta-4 OS=Homo sapiens GN=ITGB4 PE=1 SV=5	1	23	23	23	19.2	202.16	1822	1822	2.3797e-156	0.33097	0.3895	32	3551300000	2581600000	969690000
P16152	P16152	5	5	3	Carbonyl reductase [NADPH] 1	CBR1	>sp|P16152|CBR1_HUMAN Carbonyl reductase [NADPH] 1 OS=Homo sapiens GN=CBR1 PE=1 SV=3	1	5	5	3	26.4	30.375	277	277	3.006e-23	0.55619	0.63844	7	3305400000	2084600000	1220800000
P16219	P16219	1	1	1	Short-chain specific acyl-CoA dehydrogenase, mitochondrial	ACADS	>sp|P16219|ACADS_HUMAN Short-chain specific acyl-CoA dehydrogenase, mitochondrial OS=Homo sapiens GN=ACADS PE=1 SV=1	1	1	1	1	3.2	44.297	412	412	3.9705e-05	NaN	NaN	1	53317000	31150000	22167000
P16220;P18846	P16220	3;1	3;1	3;1	Cyclic AMP-responsive element-binding protein 1	CREB1	>sp|P16220|CREB1_HUMAN Cyclic AMP-responsive element-binding protein 1 OS=Homo sapiens GN=CREB1 PE=1 SV=2	2	3	3	3	15.2	36.688	341	341;271	1.0691e-08	0.63067	0.71363	2	131460000	82441000	49023000
P16278	P16278	2	2	2	Beta-galactosidase	GLB1	>sp|P16278|BGAL_HUMAN Beta-galactosidase OS=Homo sapiens GN=GLB1 PE=1 SV=2	1	2	2	2	4.1	76.074	677	677	4.1715e-14	0.35284	0.3884	3	475890000	340710000	135180000
P16298	P16298	1	1	1	Serine/threonine-protein phosphatase 2B catalytic subunit beta isoform	PPP3CB	>sp|P16298|PP2BB_HUMAN Serine/threonine-protein phosphatase 2B catalytic subunit beta isoform OS=Homo sapiens GN=PPP3CB PE=1 SV=2	1	1	1	1	2.9	59.024	524	524	0.00077575	NaN	NaN	1	22682000	5341300	17340000
P16333	P16333	1	1	1	Cytoplasmic protein NCK1	NCK1	>sp|P16333|NCK1_HUMAN Cytoplasmic protein NCK1 OS=Homo sapiens GN=NCK1 PE=1 SV=1	1	1	1	1	2.9	42.864	377	377	0.0013611	NaN	NaN	1	161380000	95354000	66029000
P16401	P16401	5	4	4	Histone H1.5	HIST1H1B	>sp|P16401|H15_HUMAN Histone H1.5 OS=Homo sapiens GN=HIST1H1B PE=1 SV=3	1	5	4	4	20.8	22.58	226	226	3.4983e-14	0.63404	0.85406	9	15451000000	9773500000	5678000000
P16402	P16402	7	1	1	Histone H1.3	HIST1H1D	>sp|P16402|H13_HUMAN Histone H1.3 OS=Homo sapiens GN=HIST1H1D PE=1 SV=2	1	7	1	1	26.7	22.35	221	221	9.3484e-19	NaN	NaN	1	2756800000	1931900000	824850000
P16403;P22492;Q02539	P16403	7;3;3	7;3;3	1;0;0	Histone H1.2	HIST1H1C	>sp|P16403|H12_HUMAN Histone H1.2 OS=Homo sapiens GN=HIST1H1C PE=1 SV=2	3	7	7	1	27.7	21.364	213	213;207;215	2.6343e-21	0.62316	0.81896	13	16291000000	10120000000	6171300000
P16422	P16422	6	6	6	Epithelial cell adhesion molecule	EPCAM	>sp|P16422|EPCAM_HUMAN Epithelial cell adhesion molecule OS=Homo sapiens GN=EPCAM PE=1 SV=2	1	6	6	6	29.3	34.932	314	314	3.71e-35	1.2474	1.4258	13	10459000000	5321100000	5138200000
P16435	P16435	12	12	12	NADPH--cytochrome P450 reductase	POR	>sp|P16435|NCPR_HUMAN NADPH--cytochrome P450 reductase OS=Homo sapiens GN=POR PE=1 SV=2	1	12	12	12	24.2	76.689	677	677	7.8207e-243	0.44396	0.55417	22	6132900000	4088900000	2044000000
P16455	P16455	1	1	1	Methylated-DNA--protein-cysteine methyltransferase	MGMT	>sp|P16455|MGMT_HUMAN Methylated-DNA--protein-cysteine methyltransferase OS=Homo sapiens GN=MGMT PE=1 SV=1	1	1	1	1	8.7	21.646	207	207	1.6871e-05	NaN	NaN	1	101300000	60518000	40784000
P16615	P16615	30	30	19	Sarcoplasmic/endoplasmic reticulum calcium ATPase 2	ATP2A2	>sp|P16615|AT2A2_HUMAN Sarcoplasmic/endoplasmic reticulum calcium ATPase 2 OS=Homo sapiens GN=ATP2A2 PE=1 SV=1	1	30	30	19	37.3	114.76	1042	1042	0	0.56595	0.67493	75	32148000000	20647000000	11500000000
P16930	P16930	5	5	5	Fumarylacetoacetase	FAH	>sp|P16930|FAAA_HUMAN Fumarylacetoacetase OS=Homo sapiens GN=FAH PE=1 SV=2	1	5	5	5	17.2	46.374	419	419	4.907e-107	0.64949	0.79245	5	1587500000	473870000	1113700000
P16949	P16949	1	1	1	Stathmin	STMN1	>sp|P16949|STMN1_HUMAN Stathmin OS=Homo sapiens GN=STMN1 PE=1 SV=3	1	1	1	1	8.7	17.302	149	149	0.0009121	NaN	NaN	1	37580000	15287000	22294000
P16989;Q9Y2T7	P16989	8;3	5;0	5;0	Y-box-binding protein 3	YBX3	>sp|P16989|YBOX3_HUMAN Y-box-binding protein 3 OS=Homo sapiens GN=YBX3 PE=1 SV=4	2	8	5	5	28.2	40.089	372	372;364	6.48e-45	0.56577	0.66216	11	2609900000	1626700000	983190000
P17010;P08048	P17010;P08048	2;1	2;1	2;1	Zinc finger X-chromosomal protein;Zinc finger Y-chromosomal protein	ZFX;ZFY	>sp|P17010|ZFX_HUMAN Zinc finger X-chromosomal protein OS=Homo sapiens GN=ZFX PE=2 SV=2;>sp|P08048|ZFY_HUMAN Zinc finger Y-chromosomal protein OS=Homo sapiens GN=ZFY PE=1 SV=3	2	2	2	2	3.4	90.521	805	805;801	3.9572e-52	0.91804	1.0615	3	79636000	42194000	37442000
Q9Y6Q3;P17021;P17014	Q9Y6Q3;P17021;P17014	1;1;1	1;1;1	1;1;1	Zinc finger protein 37 homolog;Zinc finger protein 17;Zinc finger protein 12	ZFP37;ZNF17;ZNF12	>sp|Q9Y6Q3|ZFP37_HUMAN Zinc finger protein 37 homolog OS=Homo sapiens GN=ZFP37 PE=2 SV=3;>sp|P17021|ZNF17_HUMAN Zinc finger protein 17 OS=Homo sapiens GN=ZNF17 PE=2 SV=3;>sp|P17014|ZNF12_HUMAN Zinc finger protein 12 OS=Homo sapiens GN=ZNF12 PE=2 SV=3	3	1	1	1	2.4	71.209	630	630;662;697	4.5478e-05	0.32263	0.39478	3	94400000	71021000	23379000
P17020	P17020	1	1	1	Zinc finger protein 16	ZNF16	>sp|P17020|ZNF16_HUMAN Zinc finger protein 16 OS=Homo sapiens GN=ZNF16 PE=1 SV=3	1	1	1	1	2.2	76.471	682	682	0.010313	NaN	NaN	1	13282000	6528800	6753000
P17026	P17026	1	1	1	Zinc finger protein 22	ZNF22	>sp|P17026|ZNF22_HUMAN Zinc finger protein 22 OS=Homo sapiens GN=ZNF22 PE=1 SV=3	1	1	1	1	6.7	25.915	224	224	1.5856e-08	0.79788	0.90203	3	423970000	231890000	192070000
P17028	P17028	2	2	2	Zinc finger protein 24	ZNF24	>sp|P17028|ZNF24_HUMAN Zinc finger protein 24 OS=Homo sapiens GN=ZNF24 PE=1 SV=4	1	2	2	2	8.2	42.155	368	368	1.0593e-06	0.53925	0.6888	4	189600000	118860000	70744000
P17030	P17030	1	1	1	Zinc finger protein 25	ZNF25	>sp|P17030|ZNF25_HUMAN Zinc finger protein 25 OS=Homo sapiens GN=ZNF25 PE=2 SV=2	1	1	1	1	3.1	53.544	456	456	0.0041603	0.64493	0.83466	2	10363000	5660700	4702000
P17036;P10075;Q96NG5;Q15937;Q96PQ6;P51508;Q9Y473;Q6P3V2;Q52M93;P51814;Q5JVG2	P17036	3;1;1;1;1;1;1;1;1;1;1	3;1;1;1;1;1;1;1;1;1;1	2;1;1;1;1;1;1;1;1;1;1	Zinc finger protein 3	ZNF3	>sp|P17036|ZNF3_HUMAN Zinc finger protein 3 OS=Homo sapiens GN=ZNF3 PE=1 SV=3	11	3	3	2	16.8	50.915	446	446;376;402;498;595;661;711;769;769;821;852	1.324e-88	0.56623	0.67464	6	634310000	355400000	278910000
P17066;P48741	P17066;P48741	5;4	1;1	1;1	Heat shock 70 kDa protein 6;Putative heat shock 70 kDa protein 7	HSPA6;HSPA7	>sp|P17066|HSP76_HUMAN Heat shock 70 kDa protein 6 OS=Homo sapiens GN=HSPA6 PE=1 SV=2;>sp|P48741|HSP77_HUMAN Putative heat shock 70 kDa protein 7 OS=Homo sapiens GN=HSPA7 PE=5 SV=2	2	5	1	1	10.3	71.027	643	643;367	1.9671e-28	0.82827	1.002	5	10603000000	5780400000	4822700000
P17096	P17096	3	3	3	High mobility group protein HMG-I/HMG-Y	HMGA1	>sp|P17096|HMGA1_HUMAN High mobility group protein HMG-I/HMG-Y OS=Homo sapiens GN=HMGA1 PE=1 SV=3	1	3	3	3	23.4	11.676	107	107	2.2148e-08	0.70172	0.92342	10	22475000000	12938000000	9537100000
P17174	P17174	5	5	5	Aspartate aminotransferase, cytoplasmic	GOT1	>sp|P17174|AATC_HUMAN Aspartate aminotransferase, cytoplasmic OS=Homo sapiens GN=GOT1 PE=1 SV=3	1	5	5	5	21.5	46.247	413	413	2.8161e-44	1.5223	1.8181	8	1741200000	675490000	1065700000
P17252;P05771	P17252	5;1	5;1	5;1	Protein kinase C alpha type	PRKCA	>sp|P17252|KPCA_HUMAN Protein kinase C alpha type OS=Homo sapiens GN=PRKCA PE=1 SV=4	2	5	5	5	10.7	76.749	672	672;671	1.638e-16	0.41976	0.48387	9	535470000	363060000	172420000
P17275	P17275	2	2	2	Transcription factor jun-B	JUNB	>sp|P17275|JUNB_HUMAN Transcription factor jun-B OS=Homo sapiens GN=JUNB PE=1 SV=1	1	2	2	2	15.3	35.879	347	347	1.8856e-33	1.3824	1.6033	3	163490000	75775000	87714000
P17301	P17301	17	17	17	Integrin alpha-2	ITGA2	>sp|P17301|ITA2_HUMAN Integrin alpha-2 OS=Homo sapiens GN=ITGA2 PE=1 SV=1	1	17	17	17	21	129.29	1181	1181	1.2687e-78	0.94476	1.0535	28	6098800000	3055900000	3043000000
P17480	P17480	9	9	9	Nucleolar transcription factor 1	UBTF	>sp|P17480|UBF1_HUMAN Nucleolar transcription factor 1 OS=Homo sapiens GN=UBTF PE=1 SV=1	1	9	9	9	12.8	89.405	764	764	1.3728e-27	0.727	0.84439	13	1513600000	824490000	689150000
P17568	P17568	4	4	4	NADH dehydrogenase [ubiquinone] 1 beta subcomplex subunit 7	NDUFB7	>sp|P17568|NDUB7_HUMAN NADH dehydrogenase [ubiquinone] 1 beta subcomplex subunit 7 OS=Homo sapiens GN=NDUFB7 PE=1 SV=4	1	4	4	4	39.4	16.402	137	137	3.343e-13	0.38395	0.42352	7	792860000	530250000	262620000
P17612;P22694;P22612	P17612;P22694	5;3;1	5;3;1	5;3;1	cAMP-dependent protein kinase catalytic subunit alpha;cAMP-dependent protein kinase catalytic subunit beta	PRKACA;PRKACB	>sp|P17612|KAPCA_HUMAN cAMP-dependent protein kinase catalytic subunit alpha OS=Homo sapiens GN=PRKACA PE=1 SV=2;>sp|P22694|KAPCB_HUMAN cAMP-dependent protein kinase catalytic subunit beta OS=Homo sapiens GN=PRKACB PE=1 SV=2	3	5	5	5	20.2	40.589	351	351;351;351	3.9581e-32	0.6254	0.70045	9	1039100000	658820000	380290000
P17655	P17655	14	14	14	Calpain-2 catalytic subunit	CAPN2	>sp|P17655|CAN2_HUMAN Calpain-2 catalytic subunit OS=Homo sapiens GN=CAPN2 PE=1 SV=6	1	14	14	14	29.9	79.994	700	700	1.1829e-189	1.4793	1.6771	28	6378000000	2707200000	3670800000
P17676	P17676	5	5	5	CCAAT/enhancer-binding protein beta	CEBPB	>sp|P17676|CEBPB_HUMAN CCAAT/enhancer-binding protein beta OS=Homo sapiens GN=CEBPB PE=1 SV=2	1	5	5	5	27.5	36.105	345	345	2.8471e-29	0.30651	0.36358	7	1726900000	1283100000	443820000
P17706	P17706	1	1	1	Tyrosine-protein phosphatase non-receptor type 2	PTPN2	>sp|P17706|PTN2_HUMAN Tyrosine-protein phosphatase non-receptor type 2 OS=Homo sapiens GN=PTPN2 PE=1 SV=2	1	1	1	1	3.4	48.473	415	415	0.0047467	NaN	NaN	1	38211000	12727000	25484000
P17812	P17812	9	9	9	CTP synthase 1	CTPS1	>sp|P17812|PYRG1_HUMAN CTP synthase 1 OS=Homo sapiens GN=CTPS1 PE=1 SV=2	1	9	9	9	22.7	66.69	591	591	3.8181e-92	1.5908	1.7759	14	1678500000	695330000	983210000
P17813	P17813	1	1	1	Endoglin	ENG	>sp|P17813|EGLN_HUMAN Endoglin OS=Homo sapiens GN=ENG PE=1 SV=2	1	1	1	1	2.7	70.577	658	658	2.3711e-05	NaN	NaN	1	44798000	26381000	18417000
P17844	P17844	9	5	5	Probable ATP-dependent RNA helicase DDX5	DDX5	>sp|P17844|DDX5_HUMAN Probable ATP-dependent RNA helicase DDX5 OS=Homo sapiens GN=DDX5 PE=1 SV=1	1	9	5	5	21	69.147	614	614	1.1592e-48	1.0599	1.1639	7	2990900000	1364800000	1626200000
P17858	P17858	8	7	7	6-phosphofructokinase, liver type	PFKL	>sp|P17858|K6PL_HUMAN 6-phosphofructokinase, liver type OS=Homo sapiens GN=PFKL PE=1 SV=6	1	8	7	7	14.4	85.018	780	780	1.3605e-25	0.88339	1.0345	8	849260000	434520000	414740000
P17900	P17900	2	2	2	Ganglioside GM2 activator;Ganglioside GM2 activator isoform short	GM2A	>sp|P17900|SAP3_HUMAN Ganglioside GM2 activator OS=Homo sapiens GN=GM2A PE=1 SV=4	1	2	2	2	17.6	20.838	193	193	3.8799e-10	0.29469	0.36389	2	158030000	121120000	36909000
P17931	P17931	3	3	3	Galectin-3	LGALS3	>sp|P17931|LEG3_HUMAN Galectin-3 OS=Homo sapiens GN=LGALS3 PE=1 SV=5	1	3	3	3	14.4	26.152	250	250	1.0039e-18	0.46987	0.51764	6	1800900000	1209700000	591230000
P17980	P17980	15	15	15	26S protease regulatory subunit 6A	PSMC3	>sp|P17980|PRS6A_HUMAN 26S protease regulatory subunit 6A OS=Homo sapiens GN=PSMC3 PE=1 SV=3	1	15	15	15	46	49.203	439	439	5.9359e-152	1.2838	1.5305	29	5732900000	2607900000	3125000000
P17987	P17987	14	14	14	T-complex protein 1 subunit alpha	TCP1	>sp|P17987|TCPA_HUMAN T-complex protein 1 subunit alpha OS=Homo sapiens GN=TCP1 PE=1 SV=1	1	14	14	14	35.3	60.343	556	556	2.1721e-82	1.298	1.5506	23	22872000000	12063000000	10809000000
P18031	P18031	11	11	11	Tyrosine-protein phosphatase non-receptor type 1	PTPN1	>sp|P18031|PTN1_HUMAN Tyrosine-protein phosphatase non-receptor type 1 OS=Homo sapiens GN=PTPN1 PE=1 SV=1	1	11	11	11	33.8	49.966	435	435	8.8125e-60	0.41837	0.51477	18	5279700000	3529100000	1750600000
P18065	P18065	7	7	7	Insulin-like growth factor-binding protein 2	IGFBP2	>sp|P18065|IBP2_HUMAN Insulin-like growth factor-binding protein 2 OS=Homo sapiens GN=IGFBP2 PE=1 SV=2	1	7	7	7	29.8	34.814	325	325	3.2684e-29	0.13625	0.16243	8	583490000	470810000	112680000
P18074	P18074	2	2	2	TFIIH basal transcription factor complex helicase XPD subunit	ERCC2	>sp|P18074|ERCC2_HUMAN TFIIH basal transcription factor complex helicase XPD subunit OS=Homo sapiens GN=ERCC2 PE=1 SV=1	1	2	2	2	3	86.908	760	760	8.3157e-09	0.39859	0.45352	3	145400000	96897000	48505000
P18084	P18084	10	10	10	Integrin beta-5	ITGB5	>sp|P18084|ITB5_HUMAN Integrin beta-5 OS=Homo sapiens GN=ITGB5 PE=1 SV=1	1	10	10	10	22.2	88.053	799	799	1.6015e-113	0.65616	0.7407	15	2280000000	1446100000	833960000
P18085	P18085	5	5	3	ADP-ribosylation factor 4	ARF4	>sp|P18085|ARF4_HUMAN ADP-ribosylation factor 4 OS=Homo sapiens GN=ARF4 PE=1 SV=3	1	5	5	3	41.1	20.511	180	180	1.6678e-15	0.94559	1.0649	6	1423700000	726860000	696810000
P18124	P18124	10	10	10	60S ribosomal protein L7	RPL7	>sp|P18124|RL7_HUMAN 60S ribosomal protein L7 OS=Homo sapiens GN=RPL7 PE=1 SV=1	1	10	10	10	33.9	29.225	248	248	5.0027e-59	1.0495	1.2501	18	18386000000	9089800000	9296400000
P18206	P18206	18	18	18	Vinculin	VCL	>sp|P18206|VINC_HUMAN Vinculin OS=Homo sapiens GN=VCL PE=1 SV=4	1	18	18	18	23.1	123.8	1134	1134	2.6398e-153	1.5029	1.6802	23	7001300000	2808800000	4192500000
P18433	P18433	1	1	1	Receptor-type tyrosine-protein phosphatase alpha	PTPRA	>sp|P18433|PTPRA_HUMAN Receptor-type tyrosine-protein phosphatase alpha OS=Homo sapiens GN=PTPRA PE=1 SV=2	1	1	1	1	2.5	90.599	802	802	2.4212e-07	NaN	NaN	1	31010000	19934000	11076000
P18440	P18440	2	2	2	Arylamine N-acetyltransferase 1	NAT1	>sp|P18440|ARY1_HUMAN Arylamine N-acetyltransferase 1 OS=Homo sapiens GN=NAT1 PE=1 SV=2	1	2	2	2	8.3	33.898	290	290	0.00013301	1.2689	1.4291	2	294480000	193820000	100660000
P18564	P18564	2	2	2	Integrin beta-6	ITGB6	>sp|P18564|ITB6_HUMAN Integrin beta-6 OS=Homo sapiens GN=ITGB6 PE=1 SV=2	1	2	2	2	3.9	85.935	788	788	0.00012758	0.28402	0.35248	2	76518000	60699000	15819000
P18583	P18583	6	6	6	Protein SON	SON	>sp|P18583|SON_HUMAN Protein SON OS=Homo sapiens GN=SON PE=1 SV=4	1	6	6	6	5.4	263.83	2426	2426	4.9328e-51	0.6076	0.73684	7	1417100000	953220000	463840000
P18615	P18615	2	2	2	Negative elongation factor E	NELFE	>sp|P18615|NELFE_HUMAN Negative elongation factor E OS=Homo sapiens GN=NELFE PE=1 SV=3	1	2	2	2	7.4	43.239	380	380	2.2028e-06	0.45194	0.52952	5	260990000	180740000	80250000
P18621	P18621	5	5	5	60S ribosomal protein L17	RPL17	>sp|P18621|RL17_HUMAN 60S ribosomal protein L17 OS=Homo sapiens GN=RPL17 PE=1 SV=3	1	5	5	5	37	21.397	184	184	1.8805e-70	1.0052	1.1697	25	15912000000	8484000000	7427900000
P18669;P15259;Q8N0Y7	P18669	8;2;2	8;2;2	8;2;2	Phosphoglycerate mutase 1	PGAM1	>sp|P18669|PGAM1_HUMAN Phosphoglycerate mutase 1 OS=Homo sapiens GN=PGAM1 PE=1 SV=2	3	8	8	8	42.9	28.804	254	254;253;254	6.8652e-73	1.3747	1.6001	20	12655000000	5916100000	6738500000
P18754	P18754	10	10	10	Regulator of chromosome condensation	RCC1	>sp|P18754|RCC1_HUMAN Regulator of chromosome condensation OS=Homo sapiens GN=RCC1 PE=1 SV=1	1	10	10	10	44.9	44.969	421	421	1.7003e-131	0.68601	0.81368	21	6253200000	3735000000	2518100000
P18827	P18827	3	3	3	Syndecan-1	SDC1	>sp|P18827|SDC1_HUMAN Syndecan-1 OS=Homo sapiens GN=SDC1 PE=1 SV=3	1	3	3	3	15.8	32.461	310	310	2.8e-11	0.64901	0.75374	3	135760000	78078000	57686000
P18858	P18858	9	9	9	DNA ligase 1	LIG1	>sp|P18858|DNLI1_HUMAN DNA ligase 1 OS=Homo sapiens GN=LIG1 PE=1 SV=1	1	9	9	9	13.7	101.73	919	919	5.4842e-33	1.7625	1.9829	10	642900000	236070000	406830000
P18859	P18859	3	3	3	ATP synthase-coupling factor 6, mitochondrial	ATP5J	>sp|P18859|ATP5J_HUMAN ATP synthase-coupling factor 6, mitochondrial OS=Homo sapiens GN=ATP5J PE=1 SV=1	1	3	3	3	31.5	12.587	108	108	6.4718e-20	0.75411	0.82127	4	950090000	543800000	406280000
P18887	P18887	1	1	1	DNA repair protein XRCC1	XRCC1	>sp|P18887|XRCC1_HUMAN DNA repair protein XRCC1 OS=Homo sapiens GN=XRCC1 PE=1 SV=2	1	1	1	1	3	69.476	633	633	5.6877e-07	NaN	NaN	1	146360000	81442000	64918000
P19224;Q9HAW9;Q9HAW8;Q9HAW7;O60656;P22309;P35504;P35503;P22310	P19224;Q9HAW9;Q9HAW8;Q9HAW7;O60656;P22309;P35504;P35503;P22310	3;2;2;2;2;2;2;2;2	3;2;2;2;2;2;2;2;2	3;2;2;2;2;2;2;2;2	UDP-glucuronosyltransferase 1-6;UDP-glucuronosyltransferase 1-8;UDP-glucuronosyltransferase 1-10;UDP-glucuronosyltransferase 1-7;UDP-glucuronosyltransferase 1-9;UDP-glucuronosyltransferase 1-1;UDP-glucuronosyltransferase 1-5;UDP-glucuronosyltransferase 1-3;UDP-glucuronosyltransferase 1-4	UGT1A6;UGT1A8;UGT1A10;UGT1A7;UGT1A9;UGT1A1;UGT1A5;UGT1A3;UGT1A4	>sp|P19224|UD16_HUMAN UDP-glucuronosyltransferase 1-6 OS=Homo sapiens GN=UGT1A6 PE=1 SV=2;>sp|Q9HAW9|UD18_HUMAN UDP-glucuronosyltransferase 1-8 OS=Homo sapiens GN=UGT1A8 PE=1 SV=1;>sp|Q9HAW8|UD110_HUMAN UDP-glucuronosyltransferase 1-10 OS=Homo sapiens GN=U	9	3	3	3	7.5	60.75	532	532;530;530;530;530;533;534;534;534	1.5351e-39	0.78563	0.90281	4	354190000	177150000	177040000
P19256	P19256	2	2	2	Lymphocyte function-associated antigen 3	CD58	>sp|P19256|LFA3_HUMAN Lymphocyte function-associated antigen 3 OS=Homo sapiens GN=CD58 PE=1 SV=1	1	2	2	2	9.2	28.147	250	250	2.6953e-06	0.48258	0.55555	3	888110000	612710000	275400000
P19338	P19338	10	10	10	Nucleolin	NCL	>sp|P19338|NUCL_HUMAN Nucleolin OS=Homo sapiens GN=NCL PE=1 SV=3	1	10	10	10	17.6	76.613	710	710	7.3155e-211	1.5583	1.8071	42	30058000000	11866000000	18192000000
P19367;Q2TB90	P19367	18;1	18;1	18;1	Hexokinase-1	HK1	>sp|P19367|HXK1_HUMAN Hexokinase-1 OS=Homo sapiens GN=HK1 PE=1 SV=3	2	18	18	18	27.9	102.48	917	917;917	4.2588e-197	1.2369	1.3753	29	12213000000	4054200000	8159200000
P19387	P19387	4	4	4	DNA-directed RNA polymerase II subunit RPB3	POLR2C	>sp|P19387|RPB3_HUMAN DNA-directed RNA polymerase II subunit RPB3 OS=Homo sapiens GN=POLR2C PE=1 SV=2	1	4	4	4	21.1	31.441	275	275	2.2662e-25	0.73679	0.87906	4	337000000	187810000	149190000
P19388	P19388	4	4	4	DNA-directed RNA polymerases I, II, and III subunit RPABC1	POLR2E	>sp|P19388|RPAB1_HUMAN DNA-directed RNA polymerases I, II, and III subunit RPABC1 OS=Homo sapiens GN=POLR2E PE=1 SV=4	1	4	4	4	29.5	24.551	210	210	2.0047e-30	0.78482	0.90439	5	884580000	497490000	387090000
P19404	P19404	4	4	4	NADH dehydrogenase [ubiquinone] flavoprotein 2, mitochondrial	NDUFV2	>sp|P19404|NDUV2_HUMAN NADH dehydrogenase [ubiquinone] flavoprotein 2, mitochondrial OS=Homo sapiens GN=NDUFV2 PE=1 SV=2	1	4	4	4	22.9	27.391	249	249	1.8558e-23	0.39376	0.47016	7	1617800000	1047500000	570290000
P19440;A6NGU5;P36268;Q14390;B5MD39	P19440;A6NGU5;P36268	3;2;2;1;1	3;2;2;1;1	3;2;2;1;1	Gamma-glutamyltranspeptidase 1;Gamma-glutamyltranspeptidase 1 heavy chain;Gamma-glutamyltranspeptidase 1 light chain;Putative gamma-glutamyltranspeptidase 3;Putative gamma-glutamyltranspeptidase 3 heavy chain;Putative gamma-glutamyltranspeptidase 3 light chain;Gamma-glutamyltranspeptidase 2;Gamma-glutamyltranspeptidase 2 heavy chain;Gamma-glutamyltranspeptidase 2 light chain	GGT1;GGT3P;GGT2	>sp|P19440|GGT1_HUMAN Gamma-glutamyltranspeptidase 1 OS=Homo sapiens GN=GGT1 PE=1 SV=2;>sp|A6NGU5|GGT3_HUMAN Putative gamma-glutamyltranspeptidase 3 OS=Homo sapiens GN=GGT3P PE=5 SV=2;>sp|P36268|GGT2_HUMAN Gamma-glutamyltranspeptidase 2 OS=Homo sapiens GN=	5	3	3	3	5.6	61.409	569	569;568;569;218;225	4.2002e-06	2.5403	2.8752	2	76154000	13350000	62803000
P19447	P19447	6	6	6	TFIIH basal transcription factor complex helicase XPB subunit	ERCC3	>sp|P19447|ERCC3_HUMAN TFIIH basal transcription factor complex helicase XPB subunit OS=Homo sapiens GN=ERCC3 PE=1 SV=1	1	6	6	6	11.6	89.277	782	782	1.902e-25	0.74829	0.8858	6	534980000	330430000	204550000
P19525	P19525	7	7	7	Interferon-induced, double-stranded RNA-activated protein kinase	EIF2AK2	>sp|P19525|E2AK2_HUMAN Interferon-induced, double-stranded RNA-activated protein kinase OS=Homo sapiens GN=EIF2AK2 PE=1 SV=2	1	7	7	7	18.1	62.094	551	551	3.4015e-42	0.88035	1.0145	9	594680000	379010000	215670000
P19784	P19784	7	7	7	Casein kinase II subunit alpha	CSNK2A2	>sp|P19784|CSK22_HUMAN Casein kinase II subunit alpha OS=Homo sapiens GN=CSNK2A2 PE=1 SV=1	1	7	7	7	29.7	41.213	350	350	5.8095e-42	0.89245	1.0911	15	2231800000	1242600000	989190000
P19793	P19793	2	2	2	Retinoic acid receptor RXR-alpha	RXRA	>sp|P19793|RXRA_HUMAN Retinoic acid receptor RXR-alpha OS=Homo sapiens GN=RXRA PE=1 SV=1	1	2	2	2	8.4	50.811	462	462	3.9116e-20	NaN	NaN	1	35281000	28926000	6354600
P19838	P19838	2	2	2	Nuclear factor NF-kappa-B p105 subunit;Nuclear factor NF-kappa-B p50 subunit	NFKB1	>sp|P19838|NFKB1_HUMAN Nuclear factor NF-kappa-B p105 subunit OS=Homo sapiens GN=NFKB1 PE=1 SV=2	1	2	2	2	3.8	105.35	968	968	1.2646e-22	NaN	NaN	1	146130000	74604000	71522000
P19957	P19957	3	3	3	Elafin	PI3	>sp|P19957|ELAF_HUMAN Elafin OS=Homo sapiens GN=PI3 PE=1 SV=3	1	3	3	3	33.3	12.269	117	117	6.7132e-08	0.17246	0.20548	2	211670000	177150000	34522000
P20020	P20020	15	9	9	Plasma membrane calcium-transporting ATPase 1	ATP2B1	>sp|P20020|AT2B1_HUMAN Plasma membrane calcium-transporting ATPase 1 OS=Homo sapiens GN=ATP2B1 PE=1 SV=3	1	15	9	9	18.7	138.75	1258	1258	5.3491e-68	0.66738	0.89459	11	948000000	558340000	389660000
P20042	P20042	10	10	10	Eukaryotic translation initiation factor 2 subunit 2	EIF2S2	>sp|P20042|IF2B_HUMAN Eukaryotic translation initiation factor 2 subunit 2 OS=Homo sapiens GN=EIF2S2 PE=1 SV=2	1	10	10	10	37.8	38.388	333	333	2.7376e-62	1.2969	1.5149	15	2577700000	1198000000	1379600000
P20073	P20073	7	7	7	Annexin A7	ANXA7	>sp|P20073|ANXA7_HUMAN Annexin A7 OS=Homo sapiens GN=ANXA7 PE=1 SV=3	1	7	7	7	18.9	52.739	488	488	2.7433e-114	1.0303	1.1328	12	5559100000	2723600000	2835500000
P20226	P20226	1	1	1	TATA-box-binding protein	TBP	>sp|P20226|TBP_HUMAN TATA-box-binding protein OS=Homo sapiens GN=TBP PE=1 SV=2	1	1	1	1	3.2	37.698	339	339	0.0019642	NaN	NaN	1	168720000	77523000	91198000
P20273	P20273	1	1	1	B-cell receptor CD22	CD22	>sp|P20273|CD22_HUMAN B-cell receptor CD22 OS=Homo sapiens GN=CD22 PE=1 SV=2	1	1	1	1	1.4	95.347	847	847	0.0060042	NaN	NaN	1	42954000	24026000	18928000
P20290	P20290	3	3	3	Transcription factor BTF3	BTF3	>sp|P20290|BTF3_HUMAN Transcription factor BTF3 OS=Homo sapiens GN=BTF3 PE=1 SV=1	1	3	3	3	21.8	22.168	206	206	4.1633e-48	0.95312	1.104	5	1270500000	632220000	638280000
P20336	P20336	2	1	1	Ras-related protein Rab-3A	RAB3A	>sp|P20336|RAB3A_HUMAN Ras-related protein Rab-3A OS=Homo sapiens GN=RAB3A PE=1 SV=1	1	2	1	1	10.9	24.984	220	220	0.00038795	NaN	NaN	1	47158000	26014000	21144000
P20338	P20338	4	4	3	Ras-related protein Rab-4A	RAB4A	>sp|P20338|RAB4A_HUMAN Ras-related protein Rab-4A OS=Homo sapiens GN=RAB4A PE=1 SV=3	1	4	4	3	26.6	24.389	218	218	7.166e-11	0.61004	0.74211	5	408310000	197780000	210530000
P20339	P20339	5	4	4	Ras-related protein Rab-5A	RAB5A	>sp|P20339|RAB5A_HUMAN Ras-related protein Rab-5A OS=Homo sapiens GN=RAB5A PE=1 SV=2	1	5	4	4	37.2	23.658	215	215	1.5651e-75	1.0034	1.1081	7	1113200000	534450000	578780000
P20340;Q9NRW1;Q14964	P20340	5;2;1	5;2;1	5;2;1	Ras-related protein Rab-6A	RAB6A	>sp|P20340|RAB6A_HUMAN Ras-related protein Rab-6A OS=Homo sapiens GN=RAB6A PE=1 SV=3	3	5	5	5	32.7	23.593	208	208;208;217	1.9058e-82	0.68437	0.79027	9	3309600000	1836500000	1473100000
P20585	P20585	4	4	4	DNA mismatch repair protein Msh3	MSH3	>sp|P20585|MSH3_HUMAN DNA mismatch repair protein Msh3 OS=Homo sapiens GN=MSH3 PE=1 SV=4	1	4	4	4	5.7	127.41	1137	1137	2.5406e-19	0.96124	1.1418	4	233540000	123360000	110180000
P20618	P20618	5	5	5	Proteasome subunit beta type-1	PSMB1	>sp|P20618|PSB1_HUMAN Proteasome subunit beta type-1 OS=Homo sapiens GN=PSMB1 PE=1 SV=2	1	5	5	5	30.7	26.489	241	241	5.6064e-16	0.83401	0.97867	7	2173500000	1155500000	1018000000
P20645	P20645	6	6	6	Cation-dependent mannose-6-phosphate receptor	M6PR	>sp|P20645|MPRD_HUMAN Cation-dependent mannose-6-phosphate receptor OS=Homo sapiens GN=M6PR PE=1 SV=1	1	6	6	6	26.7	30.993	277	277	3.9927e-30	0.6665	0.80212	8	1798000000	1061700000	736260000
P20674	P20674	2	2	2	Cytochrome c oxidase subunit 5A, mitochondrial	COX5A	>sp|P20674|COX5A_HUMAN Cytochrome c oxidase subunit 5A, mitochondrial OS=Homo sapiens GN=COX5A PE=1 SV=2	1	2	2	2	16	16.762	150	150	1.8569e-06	0.633	0.69238	3	2464000000	1451100000	1012900000
P20700	P20700	20	20	20	Lamin-B1	LMNB1	>sp|P20700|LMNB1_HUMAN Lamin-B1 OS=Homo sapiens GN=LMNB1 PE=1 SV=2	1	20	20	20	49.8	66.408	586	586	4.6357e-248	0.64313	0.75716	35	16810000000	10556000000	6254000000
P20810	P20810	18	18	18	Calpastatin	CAST	>sp|P20810|ICAL_HUMAN Calpastatin OS=Homo sapiens GN=CAST PE=1 SV=4	1	18	18	18	42.1	76.572	708	708	0	0.32292	0.44193	38	11685000000	8624300000	3061000000
P20839	P20839	4	4	4	Inosine-5-monophosphate dehydrogenase 1	IMPDH1	>sp|P20839|IMDH1_HUMAN Inosine-5-monophosphate dehydrogenase 1 OS=Homo sapiens GN=IMPDH1 PE=1 SV=2	1	4	4	4	12.8	55.405	514	514	9.9727e-34	2.1462	2.4229	7	393280000	127640000	265630000
P20933	P20933	3	3	3	N(4)-(beta-N-acetylglucosaminyl)-L-asparaginase;Glycosylasparaginase alpha chain;Glycosylasparaginase beta chain	AGA	>sp|P20933|ASPG_HUMAN N(4)-(beta-N-acetylglucosaminyl)-L-asparaginase OS=Homo sapiens GN=AGA PE=1 SV=2	1	3	3	3	12.7	37.208	346	346	4.3268e-21	0.44361	0.50053	5	273460000	188180000	85280000
P20936	P20936	3	3	3	Ras GTPase-activating protein 1	RASA1	>sp|P20936|RASA1_HUMAN Ras GTPase-activating protein 1 OS=Homo sapiens GN=RASA1 PE=1 SV=1	1	3	3	3	5.1	116.4	1047	1047	4.6252e-27	0.42559	0.50454	3	193850000	131220000	62632000
P20962	P20962	1	1	1	Parathymosin	PTMS	>sp|P20962|PTMS_HUMAN Parathymosin OS=Homo sapiens GN=PTMS PE=1 SV=2	1	1	1	1	10.8	11.53	102	102	0.0043911	1.8255	2.1187	2	640920000	216610000	424310000
P21266;P28161	P21266	6;1	6;1	5;0	Glutathione S-transferase Mu 3	GSTM3	>sp|P21266|GSTM3_HUMAN Glutathione S-transferase Mu 3 OS=Homo sapiens GN=GSTM3 PE=1 SV=3	2	6	6	5	33.3	26.559	225	225;218	2.073e-28	1.5488	1.748	8	1322900000	521070000	801800000
P21281	P21281	10	10	8	V-type proton ATPase subunit B, brain isoform	ATP6V1B2	>sp|P21281|VATB2_HUMAN V-type proton ATPase subunit B, brain isoform OS=Homo sapiens GN=ATP6V1B2 PE=1 SV=3	1	10	10	8	29.5	56.5	511	511	7.8958e-72	0.75994	0.89795	11	1481200000	877180000	604040000
P21283	P21283	4	4	4	V-type proton ATPase subunit C 1	ATP6V1C1	>sp|P21283|VATC1_HUMAN V-type proton ATPase subunit C 1 OS=Homo sapiens GN=ATP6V1C1 PE=1 SV=4	1	4	4	4	16.5	43.941	382	382	5.789e-45	0.78279	0.8913	6	596070000	321220000	274860000
P21291	P21291	7	7	7	Cysteine and glycine-rich protein 1	CSRP1	>sp|P21291|CSRP1_HUMAN Cysteine and glycine-rich protein 1 OS=Homo sapiens GN=CSRP1 PE=1 SV=3	1	7	7	7	43	20.567	193	193	3.1282e-45	1.9007	2.3397	11	4829000000	1597100000	3231900000
P21333	P21333	91	91	86	Filamin-A	FLNA	>sp|P21333|FLNA_HUMAN Filamin-A OS=Homo sapiens GN=FLNA PE=1 SV=4	1	91	91	86	51.9	280.74	2647	2647	0	1.418	1.6166	230	202050000000	84694000000	117360000000
P21359	P21359	2	2	2	Neurofibromin;Neurofibromin truncated	NF1	>sp|P21359|NF1_HUMAN Neurofibromin OS=Homo sapiens GN=NF1 PE=1 SV=2	1	2	2	2	1.2	319.37	2839	2839	9.045e-09	0.96075	1.0618	2	44351000	22120000	22231000
P21399	P21399	4	4	4	Cytoplasmic aconitate hydratase	ACO1	>sp|P21399|ACOC_HUMAN Cytoplasmic aconitate hydratase OS=Homo sapiens GN=ACO1 PE=1 SV=3	1	4	4	4	8.2	98.398	889	889	2.2373e-18	0.5376	0.61706	3	386580000	251300000	135270000
P21589	P21589	12	12	12	5-nucleotidase	NT5E	>sp|P21589|5NTD_HUMAN 5-nucleotidase OS=Homo sapiens GN=NT5E PE=1 SV=1	1	12	12	12	30.1	63.367	574	574	1.2958e-129	1.3346	1.5486	16	3114500000	1342800000	1771700000
P21741	P21741	2	2	2	Midkine	MDK	>sp|P21741|MK_HUMAN Midkine OS=Homo sapiens GN=MDK PE=1 SV=1	1	2	2	2	16.8	15.585	143	143	1.1614e-05	0.89448	1.0082	2	166520000	88073000	78449000
P21796	P21796	15	15	15	Voltage-dependent anion-selective channel protein 1	VDAC1	>sp|P21796|VDAC1_HUMAN Voltage-dependent anion-selective channel protein 1 OS=Homo sapiens GN=VDAC1 PE=1 SV=2	1	15	15	15	70.3	30.772	283	283	0	0.54135	0.61682	74	23733000000	15890000000	7843000000
P21912	P21912	2	2	2	Succinate dehydrogenase [ubiquinone] iron-sulfur subunit, mitochondrial	SDHB	>sp|P21912|DHSB_HUMAN Succinate dehydrogenase [ubiquinone] iron-sulfur subunit, mitochondrial OS=Homo sapiens GN=SDHB PE=1 SV=3	1	2	2	2	9.3	31.629	280	280	5.7809e-10	0.94682	1.2077	3	662430000	305710000	356710000
P21926	P21926	2	2	2	CD9 antigen	CD9	>sp|P21926|CD9_HUMAN CD9 antigen OS=Homo sapiens GN=CD9 PE=1 SV=4	1	2	2	2	15.4	25.416	228	228	1.4379e-142	0.54387	0.65322	4	1991100000	1257800000	733310000
P21953	P21953	3	3	3	2-oxoisovalerate dehydrogenase subunit beta, mitochondrial	BCKDHB	>sp|P21953|ODBB_HUMAN 2-oxoisovalerate dehydrogenase subunit beta, mitochondrial OS=Homo sapiens GN=BCKDHB PE=1 SV=2	1	3	3	3	12.8	43.122	392	392	8.9716e-23	0.322	0.39921	3	195570000	144150000	51417000
P21964	P21964	7	7	7	Catechol O-methyltransferase	COMT	>sp|P21964|COMT_HUMAN Catechol O-methyltransferase OS=Homo sapiens GN=COMT PE=1 SV=2	1	7	7	7	36.2	30.037	271	271	1.0961e-164	0.94286	1.0977	15	3387300000	1759900000	1627500000
P21980	P21980	9	9	9	Protein-glutamine gamma-glutamyltransferase 2	TGM2	>sp|P21980|TGM2_HUMAN Protein-glutamine gamma-glutamyltransferase 2 OS=Homo sapiens GN=TGM2 PE=1 SV=2	1	9	9	9	21.5	77.328	687	687	3.9604e-164	0.26079	0.30498	11	2887300000	2196800000	690520000
P22033	P22033	5	5	5	Methylmalonyl-CoA mutase, mitochondrial	MUT	>sp|P22033|MUTA_HUMAN Methylmalonyl-CoA mutase, mitochondrial OS=Homo sapiens GN=MUT PE=1 SV=4	1	5	5	5	11.6	83.134	750	750	5.5337e-77	0.48759	0.55047	6	513820000	310260000	203560000
P22059	P22059	8	8	8	Oxysterol-binding protein 1	OSBP	>sp|P22059|OSBP1_HUMAN Oxysterol-binding protein 1 OS=Homo sapiens GN=OSBP PE=1 SV=1	1	8	8	8	17.3	89.42	807	807	5.1164e-81	0.85557	1.0115	11	1481900000	724230000	757700000
P22061	P22061	2	2	2	Protein-L-isoaspartate(D-aspartate) O-methyltransferase	PCMT1	>sp|P22061|PIMT_HUMAN Protein-L-isoaspartate(D-aspartate) O-methyltransferase OS=Homo sapiens GN=PCMT1 PE=1 SV=4	1	2	2	2	11.9	24.636	227	227	2.0837e-15	1.8499	1.9879	3	359040000	151180000	207860000
P22087;A6NHQ2	P22087	9;2	9;2	9;2	rRNA 2-O-methyltransferase fibrillarin	FBL	>sp|P22087|FBRL_HUMAN rRNA 2-O-methyltransferase fibrillarin OS=Homo sapiens GN=FBL PE=1 SV=2	2	9	9	9	34.9	33.784	321	321;333	6.7184e-78	0.85352	0.98381	19	7204200000	4339100000	2865000000
P22102	P22102	12	12	12	Trifunctional purine biosynthetic protein adenosine-3;Phosphoribosylamine--glycine ligase;Phosphoribosylformylglycinamidine cyclo-ligase;Phosphoribosylglycinamide formyltransferase	GART	>sp|P22102|PUR2_HUMAN Trifunctional purine biosynthetic protein adenosine-3 OS=Homo sapiens GN=GART PE=1 SV=1	1	12	12	12	18.8	107.77	1010	1010	1.2815e-58	1.3972	1.5824	16	2694800000	1046100000	1648700000
P22223	P22223	6	6	6	Cadherin-3	CDH3	>sp|P22223|CADH3_HUMAN Cadherin-3 OS=Homo sapiens GN=CDH3 PE=1 SV=2	1	6	6	6	12.9	91.417	829	829	8.0349e-27	0.50676	0.5922	6	407360000	264090000	143280000
P22234	P22234	13	13	13	Multifunctional protein ADE2;Phosphoribosylaminoimidazole-succinocarboxamide synthase;Phosphoribosylaminoimidazole carboxylase	PAICS	>sp|P22234|PUR6_HUMAN Multifunctional protein ADE2 OS=Homo sapiens GN=PAICS PE=1 SV=3	1	13	13	13	36.9	47.079	425	425	2.8377e-97	1.3582	1.5634	19	6689600000	2642200000	4047400000
P22307	P22307	6	6	6	Non-specific lipid-transfer protein	SCP2	>sp|P22307|NLTP_HUMAN Non-specific lipid-transfer protein OS=Homo sapiens GN=SCP2 PE=1 SV=2	1	6	6	6	15.4	58.993	547	547	9.1734e-271	0.96812	1.1417	20	7574000000	4034400000	3539600000
P22314	P22314	16	16	16	Ubiquitin-like modifier-activating enzyme 1	UBA1	>sp|P22314|UBA1_HUMAN Ubiquitin-like modifier-activating enzyme 1 OS=Homo sapiens GN=UBA1 PE=1 SV=3	1	16	16	16	23.4	117.85	1058	1058	2.2846e-181	0.77404	0.89788	27	8842900000	4926000000	3916900000
P22392	P22392	6	2	1	Nucleoside diphosphate kinase B	NME2	>sp|P22392|NDKB_HUMAN Nucleoside diphosphate kinase B OS=Homo sapiens GN=NME2 PE=1 SV=1	1	6	2	1	41.4	17.298	152	152	4.0144e-20	0.84211	1.1102	4	2422100000	1287900000	1134100000
P22570	P22570	2	2	2	NADPH:adrenodoxin oxidoreductase, mitochondrial	FDXR	>sp|P22570|ADRO_HUMAN NADPH:adrenodoxin oxidoreductase, mitochondrial OS=Homo sapiens GN=FDXR PE=1 SV=3	1	2	2	2	7.3	53.836	491	491	1.077e-13	0.31231	0.36555	3	409890000	179800000	230090000
P22626	P22626	15	15	15	Heterogeneous nuclear ribonucleoproteins A2/B1	HNRNPA2B1	>sp|P22626|ROA2_HUMAN Heterogeneous nuclear ribonucleoproteins A2/B1 OS=Homo sapiens GN=HNRNPA2B1 PE=1 SV=2	1	15	15	15	44.8	37.429	353	353	2.018e-81	0.7014	0.79337	43	84935000000	50878000000	34056000000
P22670	P22670	1	1	1	MHC class II regulatory factor RFX1	RFX1	>sp|P22670|RFX1_HUMAN MHC class II regulatory factor RFX1 OS=Homo sapiens GN=RFX1 PE=1 SV=2	1	1	1	1	2.9	104.76	979	979	6.4713e-09	NaN	NaN	1	132260000	108410000	23850000
P22676	P22676	3	3	3	Calretinin	CALB2	>sp|P22676|CALB2_HUMAN Calretinin OS=Homo sapiens GN=CALB2 PE=1 SV=2	1	3	3	3	12.9	31.54	271	271	3.508e-09	0.61813	0.69887	4	668980000	423570000	245400000
P22695	P22695	14	14	14	Cytochrome b-c1 complex subunit 2, mitochondrial	UQCRC2	>sp|P22695|QCR2_HUMAN Cytochrome b-c1 complex subunit 2, mitochondrial OS=Homo sapiens GN=UQCRC2 PE=1 SV=3	1	14	14	14	46.6	48.442	453	453	3.5903e-62	0.87425	0.99019	35	6627000000	3876100000	2750900000
P22830	P22830	6	6	6	Ferrochelatase, mitochondrial	FECH	>sp|P22830|HEMH_HUMAN Ferrochelatase, mitochondrial OS=Homo sapiens GN=FECH PE=1 SV=2	1	6	6	6	21	47.862	423	423	1.3124e-27	0.58573	0.65182	9	2157500000	1296800000	860710000
P23141	P23141	5	5	5	Liver carboxylesterase 1	CES1	>sp|P23141|EST1_HUMAN Liver carboxylesterase 1 OS=Homo sapiens GN=CES1 PE=1 SV=2	1	5	5	5	11.8	62.52	567	567	6.0462e-19	0.30403	0.40006	5	383880000	291740000	92136000
P23193;Q15560	P23193	9;2	9;2	9;2	Transcription elongation factor A protein 1	TCEA1	>sp|P23193|TCEA1_HUMAN Transcription elongation factor A protein 1 OS=Homo sapiens GN=TCEA1 PE=1 SV=2	2	9	9	9	36.9	33.969	301	301;299	3.3152e-25	4.9477	5.8339	12	2288000000	454320000	1833700000
P23229	P23229	15	15	15	Integrin alpha-6;Integrin alpha-6 heavy chain;Integrin alpha-6 light chain	ITGA6	>sp|P23229|ITA6_HUMAN Integrin alpha-6 OS=Homo sapiens GN=ITGA6 PE=1 SV=5	1	15	15	15	18.1	126.6	1130	1130	4.8134e-81	0.64395	0.76237	21	2638900000	1580300000	1058600000
P23246	P23246	19	19	19	Splicing factor, proline- and glutamine-rich	SFPQ	>sp|P23246|SFPQ_HUMAN Splicing factor, proline- and glutamine-rich OS=Homo sapiens GN=SFPQ PE=1 SV=2	1	19	19	19	31.4	76.149	707	707	0	0.733	0.88903	53	44281000000	25664000000	18616000000
Q9NRH3;P23258	Q9NRH3;P23258	4;4	4;4	4;4	Tubulin gamma-2 chain;Tubulin gamma-1 chain	TUBG2;TUBG1	>sp|Q9NRH3|TBG2_HUMAN Tubulin gamma-2 chain OS=Homo sapiens GN=TUBG2 PE=1 SV=1;>sp|P23258|TBG1_HUMAN Tubulin gamma-1 chain OS=Homo sapiens GN=TUBG1 PE=1 SV=2	2	4	4	4	18.8	51.091	451	451;451	3.4983e-23	0.94843	1.0943	5	527690000	322600000	205080000
P23284	P23284	7	7	7	Peptidyl-prolyl cis-trans isomerase B	PPIB	>sp|P23284|PPIB_HUMAN Peptidyl-prolyl cis-trans isomerase B OS=Homo sapiens GN=PPIB PE=1 SV=2	1	7	7	7	28.7	23.742	216	216	2.1859e-31	0.80362	1.0411	12	13782000000	7298500000	6483200000
P23368	P23368	4	4	4	NAD-dependent malic enzyme, mitochondrial	ME2	>sp|P23368|MAOM_HUMAN NAD-dependent malic enzyme, mitochondrial OS=Homo sapiens GN=ME2 PE=1 SV=1	1	4	4	4	10.1	65.443	584	584	3.3962e-28	0.95879	1.1065	3	371110000	181230000	189880000
P23378	P23378	5	5	5	Glycine dehydrogenase [decarboxylating], mitochondrial	GLDC	>sp|P23378|GCSP_HUMAN Glycine dehydrogenase [decarboxylating], mitochondrial OS=Homo sapiens GN=GLDC PE=1 SV=2	1	5	5	5	7.9	112.73	1020	1020	3.5101e-18	0.31949	0.37326	4	197940000	128490000	69446000
P23381	P23381	8	8	8	Tryptophan--tRNA ligase, cytoplasmic;T1-TrpRS;T2-TrpRS	WARS	>sp|P23381|SYWC_HUMAN Tryptophan--tRNA ligase, cytoplasmic OS=Homo sapiens GN=WARS PE=1 SV=2	1	8	8	8	26.5	53.165	471	471	2.066e-37	1.271	1.55	8	891610000	393580000	498030000
P23396	P23396	10	10	10	40S ribosomal protein S3	RPS3	>sp|P23396|RS3_HUMAN 40S ribosomal protein S3 OS=Homo sapiens GN=RPS3 PE=1 SV=2	1	10	10	10	49.8	26.688	243	243	1.9469e-161	0.64853	0.83323	22	19081000000	9713900000	9366900000
P23434	P23434	3	3	3	Glycine cleavage system H protein, mitochondrial	GCSH	>sp|P23434|GCSH_HUMAN Glycine cleavage system H protein, mitochondrial OS=Homo sapiens GN=GCSH PE=1 SV=2	1	3	3	3	25.4	18.884	173	173	8.3343e-52	0.56664	0.65854	7	3383100000	2088500000	1294600000
P23497;Q9H930	P23497	5;1	4;1	4;1	Nuclear autoantigen Sp-100	SP100	>sp|P23497|SP100_HUMAN Nuclear autoantigen Sp-100 OS=Homo sapiens GN=SP100 PE=1 SV=3	2	5	4	4	10.4	100.42	879	879;580	8.1714e-08	1.0132	1.1349	4	309180000	157480000	151710000
P23511	P23511	1	1	1	Nuclear transcription factor Y subunit alpha	NFYA	>sp|P23511|NFYA_HUMAN Nuclear transcription factor Y subunit alpha OS=Homo sapiens GN=NFYA PE=1 SV=2	1	1	1	1	5.5	36.876	347	347	2.3003e-11	0.56053	0.67936	3	234750000	146660000	88095000
P23526	P23526	13	13	13	Adenosylhomocysteinase	AHCY	>sp|P23526|SAHH_HUMAN Adenosylhomocysteinase OS=Homo sapiens GN=AHCY PE=1 SV=4	1	13	13	13	34	47.716	432	432	2.2959e-91	1.0196	1.1804	24	11361000000	5339100000	6022400000
P23528	P23528	14	14	11	Cofilin-1	CFL1	>sp|P23528|COF1_HUMAN Cofilin-1 OS=Homo sapiens GN=CFL1 PE=1 SV=3	1	14	14	11	69.3	18.502	166	166	6.8879e-97	1.8142	2.097	46	59953000000	21108000000	38846000000
P23588	P23588	6	6	6	Eukaryotic translation initiation factor 4B	EIF4B	>sp|P23588|IF4B_HUMAN Eukaryotic translation initiation factor 4B OS=Homo sapiens GN=EIF4B PE=1 SV=2	1	6	6	6	17.3	69.15	611	611	8.6958e-138	0.85383	1.0371	8	1546500000	792020000	754490000
P23634;Q16720;Q01814	P23634	17;4;3	17;4;3	11;0;0	Plasma membrane calcium-transporting ATPase 4	ATP2B4	>sp|P23634|AT2B4_HUMAN Plasma membrane calcium-transporting ATPase 4 OS=Homo sapiens GN=ATP2B4 PE=1 SV=2	3	17	17	11	22.1	137.92	1241	1241;1220;1243	7.1287e-165	0.39822	0.45366	25	6482600000	4312200000	2170400000
P23786	P23786	7	7	7	Carnitine O-palmitoyltransferase 2, mitochondrial	CPT2	>sp|P23786|CPT2_HUMAN Carnitine O-palmitoyltransferase 2, mitochondrial OS=Homo sapiens GN=CPT2 PE=1 SV=2	1	7	7	7	18.7	73.776	658	658	8.6425e-149	0.56539	0.6545	9	817330000	533520000	283810000
P23919	P23919	4	4	4	Thymidylate kinase	DTYMK	>sp|P23919|KTHY_HUMAN Thymidylate kinase OS=Homo sapiens GN=DTYMK PE=1 SV=4	1	4	4	4	15.6	23.819	212	212	2.2127e-09	0.67129	0.76927	6	1391400000	825410000	566000000
P23921	P23921	10	10	10	Ribonucleoside-diphosphate reductase large subunit	RRM1	>sp|P23921|RIR1_HUMAN Ribonucleoside-diphosphate reductase large subunit OS=Homo sapiens GN=RRM1 PE=1 SV=1	1	10	10	10	20.3	90.069	792	792	7.6793e-95	0.75222	0.88206	11	1940900000	1355300000	585570000
P24043	P24043	1	1	1	Laminin subunit alpha-2	LAMA2	>sp|P24043|LAMA2_HUMAN Laminin subunit alpha-2 OS=Homo sapiens GN=LAMA2 PE=1 SV=4	1	1	1	1	0.4	343.9	3122	3122	0.0051934	0.67943	0.83162	2	934460000	542980000	391490000
P33947;P24390	P33947;P24390	1;1	1;1	1;1	ER lumen protein retaining receptor 2;ER lumen protein retaining receptor 1	KDELR2;KDELR1	>sp|P33947|ERD22_HUMAN ER lumen protein retaining receptor 2 OS=Homo sapiens GN=KDELR2 PE=1 SV=1;>sp|P24390|ERD21_HUMAN ER lumen protein retaining receptor 1 OS=Homo sapiens GN=KDELR1 PE=1 SV=1	2	1	1	1	5.2	24.422	212	212;212	0.0012442	NaN	NaN	1	77777000	51392000	26385000
P24534	P24534	4	2	2	Elongation factor 1-beta	EEF1B2	>sp|P24534|EF1B_HUMAN Elongation factor 1-beta OS=Homo sapiens GN=EEF1B2 PE=1 SV=3	1	4	2	2	20	24.763	225	225	6.84e-50	0.90808	1.1279	5	3268200000	1646100000	1622100000
P24539	P24539	5	5	5	ATP synthase subunit b, mitochondrial	ATP5F1	>sp|P24539|AT5F1_HUMAN ATP synthase F(0) complex subunit B1, mitochondrial OS=Homo sapiens GN=ATP5F1 PE=1 SV=2	1	5	5	5	18.4	28.908	256	256	1.9659e-105	0.95751	1.097	14	6253000000	3211800000	3041200000
P24666	P24666	3	3	3	Low molecular weight phosphotyrosine protein phosphatase	ACP1	>sp|P24666|PPAC_HUMAN Low molecular weight phosphotyrosine protein phosphatase OS=Homo sapiens GN=ACP1 PE=1 SV=3	1	3	3	3	24.1	18.042	158	158	3.6611e-08	1.0502	1.2477	3	310220000	150980000	159240000
P24752	P24752	9	9	9	Acetyl-CoA acetyltransferase, mitochondrial	ACAT1	>sp|P24752|THIL_HUMAN Acetyl-CoA acetyltransferase, mitochondrial OS=Homo sapiens GN=ACAT1 PE=1 SV=1	1	9	9	9	28.1	45.199	427	427	5.2645e-50	0.64124	0.73281	11	1794100000	1074500000	719610000
P24863	P24863	1	1	1	Cyclin-C	CCNC	>sp|P24863|CCNC_HUMAN Cyclin-C OS=Homo sapiens GN=CCNC PE=1 SV=2	1	1	1	1	6	33.242	283	283	0.0018404	NaN	NaN	1	74390000	48135000	26256000
P24928	P24928	13	13	13	DNA-directed RNA polymerase II subunit RPB1	POLR2A	>sp|P24928|RPB1_HUMAN DNA-directed RNA polymerase II subunit RPB1 OS=Homo sapiens GN=POLR2A PE=1 SV=2	1	13	13	13	11.1	217.17	1970	1970	4.8017e-65	0.76513	0.86419	14	1647100000	962900000	684240000
P24941	P24941	2	2	2	Cyclin-dependent kinase 2	CDK2	>sp|P24941|CDK2_HUMAN Cyclin-dependent kinase 2 OS=Homo sapiens GN=CDK2 PE=1 SV=2	1	2	2	2	10.1	33.929	298	298	3.4044e-05	0.60414	0.72499	3	218020000	140750000	77277000
P25054	P25054	1	1	1	Adenomatous polyposis coli protein	APC	>sp|P25054|APC_HUMAN Adenomatous polyposis coli protein OS=Homo sapiens GN=APC PE=1 SV=2	1	1	1	1	0.6	311.64	2843	2843	5.6688e-05	NaN	NaN	1	7903600	3359500	4544100
P25205	P25205	14	14	14	DNA replication licensing factor MCM3	MCM3	>sp|P25205|MCM3_HUMAN DNA replication licensing factor MCM3 OS=Homo sapiens GN=MCM3 PE=1 SV=3	1	14	14	14	26	90.98	808	808	6.4772e-186	1.0169	1.1495	26	6700600000	3446600000	3254000000
P25208	P25208	1	1	1	Nuclear transcription factor Y subunit beta	NFYB	>sp|P25208|NFYB_HUMAN Nuclear transcription factor Y subunit beta OS=Homo sapiens GN=NFYB PE=1 SV=2	1	1	1	1	6.3	22.831	207	207	0.00042731	NaN	NaN	1	71627000	51280000	20347000
P25325	P25325	1	1	1	3-mercaptopyruvate sulfurtransferase	MPST	>sp|P25325|THTM_HUMAN 3-mercaptopyruvate sulfurtransferase OS=Homo sapiens GN=MPST PE=1 SV=3	1	1	1	1	5.4	33.178	297	297	9.0225e-06	0.37938	0.42895	3	252320000	168020000	84300000
P25398	P25398	4	4	4	40S ribosomal protein S12	RPS12	>sp|P25398|RS12_HUMAN 40S ribosomal protein S12 OS=Homo sapiens GN=RPS12 PE=1 SV=3	1	4	4	4	49.2	14.515	132	132	9.8566e-154	1.1532	1.3215	25	18828000000	8747500000	10080000000
P25440	P25440	6	5	5	Bromodomain-containing protein 2	BRD2	>sp|P25440|BRD2_HUMAN Bromodomain-containing protein 2 OS=Homo sapiens GN=BRD2 PE=1 SV=2	1	6	5	5	10	88.06	801	801	6.1629e-18	0.84179	0.96381	5	585010000	354060000	230950000
P25685	P25685	7	7	6	DnaJ homolog subfamily B member 1	DNAJB1	>sp|P25685|DNJB1_HUMAN DnaJ homolog subfamily B member 1 OS=Homo sapiens GN=DNAJB1 PE=1 SV=4	1	7	7	6	26.5	38.044	340	340	1.2445e-25	1.169	1.3513	9	2588800000	1239700000	1349000000
P25705	P25705	14	14	14	ATP synthase subunit alpha, mitochondrial	ATP5A1	>sp|P25705|ATPA_HUMAN ATP synthase subunit alpha, mitochondrial OS=Homo sapiens GN=ATP5A1 PE=1 SV=1	1	14	14	14	33.5	59.75	553	553	2.745e-205	0.86633	0.98514	45	29307000000	16149000000	13158000000
P25786	P25786	5	5	5	Proteasome subunit alpha type-1	PSMA1	>sp|P25786|PSA1_HUMAN Proteasome subunit alpha type-1 OS=Homo sapiens GN=PSMA1 PE=1 SV=1	1	5	5	5	24.7	29.555	263	263	8.0878e-25	0.92123	1.0026	9	4300300000	2250800000	2049500000
P25787	P25787	5	5	5	Proteasome subunit alpha type-2	PSMA2	>sp|P25787|PSA2_HUMAN Proteasome subunit alpha type-2 OS=Homo sapiens GN=PSMA2 PE=1 SV=2	1	5	5	5	30.8	25.898	234	234	1.4416e-92	0.95831	1.0964	9	3197800000	1667000000	1530800000
P25788	P25788	3	3	3	Proteasome subunit alpha type-3	PSMA3	>sp|P25788|PSA3_HUMAN Proteasome subunit alpha type-3 OS=Homo sapiens GN=PSMA3 PE=1 SV=2	1	3	3	3	16.1	28.433	255	255	5.8895e-19	1.0541	1.2289	3	845410000	419050000	426360000
P25789	P25789	3	3	3	Proteasome subunit alpha type-4	PSMA4	>sp|P25789|PSA4_HUMAN Proteasome subunit alpha type-4 OS=Homo sapiens GN=PSMA4 PE=1 SV=1	1	3	3	3	23.8	29.483	261	261	3.4716e-140	0.97163	1.1194	5	4181100000	2229100000	1952000000
P25815	P25815	3	3	3	Protein S100-P	S100P	>sp|P25815|S100P_HUMAN Protein S100-P OS=Homo sapiens GN=S100P PE=1 SV=2	1	3	3	3	41.1	10.4	95	95	1.7454e-16	0.57707	0.66205	6	6050500000	3830100000	2220400000
P25942	P25942	3	3	3	Tumor necrosis factor receptor superfamily member 5	CD40	>sp|P25942|TNR5_HUMAN Tumor necrosis factor receptor superfamily member 5 OS=Homo sapiens GN=CD40 PE=1 SV=1	1	3	3	3	20.2	30.619	277	277	1.3145e-12	0.25704	0.30029	5	341860000	250940000	90920000
P26006	P26006	9	9	9	Integrin alpha-3;Integrin alpha-3 heavy chain;Integrin alpha-3 light chain	ITGA3	>sp|P26006|ITA3_HUMAN Integrin alpha-3 OS=Homo sapiens GN=ITGA3 PE=1 SV=5	1	9	9	9	10.8	116.61	1051	1051	1.9093e-30	0.73716	0.8477	11	2371400000	1316800000	1054600000
P26038	P26038	17	17	10	Moesin	MSN	>sp|P26038|MOES_HUMAN Moesin OS=Homo sapiens GN=MSN PE=1 SV=3	1	17	17	10	34.5	67.819	577	577	4.9809e-166	0.35901	0.48345	36	17667000000	12178000000	5489700000
P26045	P26045	2	2	2	Tyrosine-protein phosphatase non-receptor type 3	PTPN3	>sp|P26045|PTN3_HUMAN Tyrosine-protein phosphatase non-receptor type 3 OS=Homo sapiens GN=PTPN3 PE=1 SV=2	1	2	2	2	3.5	103.99	913	913	1.76e-05	0.54822	0.64122	2	56825000	35332000	21493000
P26196	P26196	8	8	8	Probable ATP-dependent RNA helicase DDX6	DDX6	>sp|P26196|DDX6_HUMAN Probable ATP-dependent RNA helicase DDX6 OS=Homo sapiens GN=DDX6 PE=1 SV=2	1	8	8	8	25.1	54.416	483	483	1.9531e-43	0.48854	0.62478	16	3147200000	1965100000	1182100000
P26358	P26358	12	12	12	DNA (cytosine-5)-methyltransferase 1	DNMT1	>sp|P26358|DNMT1_HUMAN DNA (cytosine-5)-methyltransferase 1 OS=Homo sapiens GN=DNMT1 PE=1 SV=2	1	12	12	12	11	183.16	1616	1616	5.8566e-59	1.3251	1.5778	14	1237200000	538440000	698760000
P26368	P26368	8	8	8	Splicing factor U2AF 65 kDa subunit	U2AF2	>sp|P26368|U2AF2_HUMAN Splicing factor U2AF 65 kDa subunit OS=Homo sapiens GN=U2AF2 PE=1 SV=4	1	8	8	8	29.9	53.5	475	475	1.3178e-110	0.78781	0.87792	19	6910800000	3909900000	3000800000
P26373	P26373	4	4	4	60S ribosomal protein L13	RPL13	>sp|P26373|RL13_HUMAN 60S ribosomal protein L13 OS=Homo sapiens GN=RPL13 PE=1 SV=4	1	4	4	4	20.4	24.261	211	211	1.6651e-20	0.69108	0.78567	12	14369000000	7441200000	6927900000
P26374	P26374	1	1	1	Rab proteins geranylgeranyltransferase component A 2	CHML	>sp|P26374|RAE2_HUMAN Rab proteins geranylgeranyltransferase component A 2 OS=Homo sapiens GN=CHML PE=1 SV=2	1	1	1	1	2	74.071	656	656	0.00042823	NaN	NaN	1	32265000	9634700	22630000
P26440	P26440	5	5	5	Isovaleryl-CoA dehydrogenase, mitochondrial	IVD	>sp|P26440|IVD_HUMAN Isovaleryl-CoA dehydrogenase, mitochondrial OS=Homo sapiens GN=IVD PE=1 SV=1	1	5	5	5	16.5	46.319	423	423	8.5038e-38	0.52995	0.59113	10	7280500000	4803100000	2477400000
P26583	P26583	5	4	4	High mobility group protein B2	HMGB2	>sp|P26583|HMGB2_HUMAN High mobility group protein B2 OS=Homo sapiens GN=HMGB2 PE=1 SV=2	1	5	4	4	19.6	24.033	209	209	4.6849e-24	1.0718	1.2766	6	4309800000	2069000000	2240700000
P26599	P26599	11	11	11	Polypyrimidine tract-binding protein 1	PTBP1	>sp|P26599|PTBP1_HUMAN Polypyrimidine tract-binding protein 1 OS=Homo sapiens GN=PTBP1 PE=1 SV=1	1	11	11	11	34.7	57.221	531	531	3.0084e-124	0.57539	0.73631	35	24370000000	14617000000	9753700000
P26639	P26639	18	18	18	Threonine--tRNA ligase, cytoplasmic	TARS	>sp|P26639|SYTC_HUMAN Threonine--tRNA ligase, cytoplasmic OS=Homo sapiens GN=TARS PE=1 SV=3	1	18	18	18	34.3	83.434	723	723	1.4479e-207	1.5443	1.8223	28	11149000000	4257300000	6892000000
P26640	P26640	17	17	17	Valine--tRNA ligase	VARS	>sp|P26640|SYVC_HUMAN Valine--tRNA ligase OS=Homo sapiens GN=VARS PE=1 SV=4	1	17	17	17	20.5	140.47	1264	1264	3.0869e-136	0.76111	0.85537	21	5325900000	2958900000	2367100000
P26641	P26641	11	11	11	Elongation factor 1-gamma	EEF1G	>sp|P26641|EF1G_HUMAN Elongation factor 1-gamma OS=Homo sapiens GN=EEF1G PE=1 SV=3	1	11	11	11	33.9	50.118	437	437	2.4455e-91	0.87934	0.91649	16	10041000000	5361400000	4679700000
P26885	P26885	6	6	6	Peptidyl-prolyl cis-trans isomerase FKBP2	FKBP2	>sp|P26885|FKBP2_HUMAN Peptidyl-prolyl cis-trans isomerase FKBP2 OS=Homo sapiens GN=FKBP2 PE=1 SV=2	1	6	6	6	47.2	15.649	142	142	1.1105e-52	0.68949	0.79309	11	3722700000	2170100000	1552600000
P27144	P27144	3	3	3	GTP:AMP phosphotransferase AK4, mitochondrial	AK4	>sp|P27144|KAD4_HUMAN Adenylate kinase 4, mitochondrial OS=Homo sapiens GN=AK4 PE=1 SV=1	1	3	3	3	26.9	25.268	223	223	1.5876e-116	0.49073	0.63061	9	4732800000	3435300000	1297500000
P27348	P27348	12	9	9	14-3-3 protein theta	YWHAQ	>sp|P27348|1433T_HUMAN 14-3-3 protein theta OS=Homo sapiens GN=YWHAQ PE=1 SV=1	1	12	9	9	51	27.764	245	245	7.5815e-237	1.3714	1.5921	22	18097000000	7653700000	10443000000
P27449	P27449	1	1	1	V-type proton ATPase 16 kDa proteolipid subunit	ATP6V0C	>sp|P27449|VATL_HUMAN V-type proton ATPase 16 kDa proteolipid subunit OS=Homo sapiens GN=ATP6V0C PE=1 SV=1	1	1	1	1	11.6	15.736	155	155	4.0745e-06	NaN	NaN	1	171080000	100980000	70108000
P27635;Q96L21	P27635	4;1	4;1	4;1	60S ribosomal protein L10	RPL10	>sp|P27635|RL10_HUMAN 60S ribosomal protein L10 OS=Homo sapiens GN=RPL10 PE=1 SV=4	2	4	4	4	26.6	24.604	214	214;214	6.7104e-110	0.8965	1.0014	10	9898700000	4847200000	5051500000
P27694	P27694	8	8	8	Replication protein A 70 kDa DNA-binding subunit	RPA1	>sp|P27694|RFA1_HUMAN Replication protein A 70 kDa DNA-binding subunit OS=Homo sapiens GN=RPA1 PE=1 SV=2	1	8	8	8	14.1	68.137	616	616	6.3539e-41	0.95927	1.2054	12	1277200000	596310000	680930000
P27695	P27695	3	3	3	DNA-(apurinic or apyrimidinic site) lyase;DNA-(apurinic or apyrimidinic site) lyase, mitochondrial	APEX1	>sp|P27695|APEX1_HUMAN DNA-(apurinic or apyrimidinic site) lyase OS=Homo sapiens GN=APEX1 PE=1 SV=2	1	3	3	3	18.9	35.554	318	318	1.2814e-126	1.007	1.204	8	1778800000	900710000	878070000
P27701	P27701	3	3	3	CD82 antigen	CD82	>sp|P27701|CD82_HUMAN CD82 antigen OS=Homo sapiens GN=CD82 PE=1 SV=1	1	3	3	3	18.7	29.625	267	267	1.4484e-64	0.058988	0.068079	4	515520000	495080000	20441000
P27708	P27708	17	17	17	CAD protein;Glutamine-dependent carbamoyl-phosphate synthase;Aspartate carbamoyltransferase;Dihydroorotase	CAD	>sp|P27708|PYR1_HUMAN CAD protein OS=Homo sapiens GN=CAD PE=1 SV=3	1	17	17	17	12.4	242.98	2225	2225	6.1198e-210	0.97132	1.1076	21	3392200000	1677600000	1714600000
P27797	P27797	15	15	15	Calreticulin	CALR	>sp|P27797|CALR_HUMAN Calreticulin OS=Homo sapiens GN=CALR PE=1 SV=1	1	15	15	15	51.8	48.141	417	417	0	0.60585	0.72017	64	60773000000	36884000000	23889000000
P27816	P27816	19	19	19	Microtubule-associated protein 4	MAP4	>sp|P27816|MAP4_HUMAN Microtubule-associated protein 4 OS=Homo sapiens GN=MAP4 PE=1 SV=3	1	19	19	19	27.8	121	1152	1152	2.7956e-133	1.3817	1.548	27	5464700000	2224300000	3240400000
P27824	P27824	15	15	15	Calnexin	CANX	>sp|P27824|CALX_HUMAN Calnexin OS=Homo sapiens GN=CANX PE=1 SV=2	1	15	15	15	26	67.567	592	592	1.0938e-76	0.766	0.90836	42	77688000000	45414000000	32273000000
P28062	P28062	4	4	4	Proteasome subunit beta type-8	PSMB8	>sp|P28062|PSB8_HUMAN Proteasome subunit beta type-8 OS=Homo sapiens GN=PSMB8 PE=1 SV=3	1	4	4	4	14.5	30.354	276	276	1.3327e-11	0.48228	0.59453	9	1064100000	685490000	378600000
P28066	P28066	8	8	8	Proteasome subunit alpha type-5	PSMA5	>sp|P28066|PSA5_HUMAN Proteasome subunit alpha type-5 OS=Homo sapiens GN=PSMA5 PE=1 SV=3	1	8	8	8	52.3	26.411	241	241	2.394e-76	0.9624	1.0878	18	8951900000	4834900000	4116900000
P28070	P28070	5	5	5	Proteasome subunit beta type-4	PSMB4	>sp|P28070|PSB4_HUMAN Proteasome subunit beta type-4 OS=Homo sapiens GN=PSMB4 PE=1 SV=4	1	5	5	5	34.5	29.204	264	264	2.2667e-123	0.72752	0.78347	7	4639900000	2601800000	2038100000
P28072	P28072	4	4	4	Proteasome subunit beta type-6	PSMB6	>sp|P28072|PSB6_HUMAN Proteasome subunit beta type-6 OS=Homo sapiens GN=PSMB6 PE=1 SV=4	1	4	4	4	31.4	25.357	239	239	6.6474e-68	1.0237	1.1487	5	668950000	337310000	331640000
P28074	P28074	7	7	7	Proteasome subunit beta type-5	PSMB5	>sp|P28074|PSB5_HUMAN Proteasome subunit beta type-5 OS=Homo sapiens GN=PSMB5 PE=1 SV=3	1	7	7	7	30	28.48	263	263	4.8904e-25	1.0991	1.2591	14	3155300000	1586800000	1568400000
P28288	P28288	7	7	7	ATP-binding cassette sub-family D member 3	ABCD3	>sp|P28288|ABCD3_HUMAN ATP-binding cassette sub-family D member 3 OS=Homo sapiens GN=ABCD3 PE=1 SV=1	1	7	7	7	15.2	75.475	659	659	4.1913e-48	0.50754	0.61179	14	2242100000	1554900000	687270000
P28289	P28289	1	1	1	Tropomodulin-1	TMOD1	>sp|P28289|TMOD1_HUMAN Tropomodulin-1 OS=Homo sapiens GN=TMOD1 PE=1 SV=1	1	1	1	1	5.8	40.569	359	359	1.5734e-59	NaN	NaN	1	42243000	25092000	17151000
P28290	P28290	9	9	9	Sperm-specific antigen 2	SSFA2	>sp|P28290|SSFA2_HUMAN Sperm-specific antigen 2 OS=Homo sapiens GN=SSFA2 PE=1 SV=3	1	9	9	9	10.8	138.38	1259	1259	2.421e-44	0.49322	0.57178	10	680110000	453340000	226770000
P28331	P28331	13	13	13	NADH-ubiquinone oxidoreductase 75 kDa subunit, mitochondrial	NDUFS1	>sp|P28331|NDUS1_HUMAN NADH-ubiquinone oxidoreductase 75 kDa subunit, mitochondrial OS=Homo sapiens GN=NDUFS1 PE=1 SV=3	1	13	13	13	32.2	79.467	727	727	2.2378e-129	0.43282	0.49519	25	5499800000	3939600000	1560200000
P28340	P28340	8	8	8	DNA polymerase delta catalytic subunit	POLD1	>sp|P28340|DPOD1_HUMAN DNA polymerase delta catalytic subunit OS=Homo sapiens GN=POLD1 PE=1 SV=2	1	8	8	8	9.8	123.63	1107	1107	1.2183e-31	0.94579	1.228	7	752480000	374630000	377850000
P28347;Q99594	P28347;Q99594	1;1	1;1	1;1	Transcriptional enhancer factor TEF-1;Transcriptional enhancer factor TEF-5	TEAD1;TEAD3	>sp|P28347|TEAD1_HUMAN Transcriptional enhancer factor TEF-1 OS=Homo sapiens GN=TEAD1 PE=1 SV=2;>sp|Q99594|TEAD3_HUMAN Transcriptional enhancer factor TEF-5 OS=Homo sapiens GN=TEAD3 PE=1 SV=2	2	1	1	1	3.1	47.945	426	426;435	0.010124	NaN	NaN	1	134370000	87689000	46685000
P28482;P31152;Q16659	P28482	6;1;1	6;1;1	4;0;0	Mitogen-activated protein kinase 1	MAPK1	>sp|P28482|MK01_HUMAN Mitogen-activated protein kinase 1 OS=Homo sapiens GN=MAPK1 PE=1 SV=3	3	6	6	4	21.9	41.389	360	360;587;721	4.6309e-21	1.6656	1.9173	12	1819300000	735870000	1083400000
P28676	P28676	1	1	1	Grancalcin	GCA	>sp|P28676|GRAN_HUMAN Grancalcin OS=Homo sapiens GN=GCA PE=1 SV=2	1	1	1	1	9.2	24.01	217	217	0.0094251	NaN	NaN	1	55431000	33435000	21996000
P28799	P28799	14	14	14	Granulins;Acrogranin;Paragranulin;Granulin-1;Granulin-2;Granulin-3;Granulin-4;Granulin-5;Granulin-6;Granulin-7	GRN	>sp|P28799|GRN_HUMAN Granulins OS=Homo sapiens GN=GRN PE=1 SV=2	1	14	14	14	36.9	63.544	593	593	1.7603e-104	0.18521	0.20932	30	11513000000	9717700000	1795000000
P28838	P28838	9	9	9	Cytosol aminopeptidase	LAP3	>sp|P28838|AMPL_HUMAN Cytosol aminopeptidase OS=Homo sapiens GN=LAP3 PE=1 SV=3	1	9	9	9	24.1	56.166	519	519	1.0004e-30	1.0686	1.2543	14	1147700000	566260000	581470000
P29083	P29083	3	3	3	General transcription factor IIE subunit 1	GTF2E1	>sp|P29083|T2EA_HUMAN General transcription factor IIE subunit 1 OS=Homo sapiens GN=GTF2E1 PE=1 SV=2	1	3	3	3	10	49.452	439	439	6.9066e-153	1.3567	1.6523	6	1152400000	513730000	638680000
P29084	P29084	2	2	2	Transcription initiation factor IIE subunit beta	GTF2E2	>sp|P29084|T2EB_HUMAN Transcription initiation factor IIE subunit beta OS=Homo sapiens GN=GTF2E2 PE=1 SV=1	1	2	2	2	14.4	33.043	291	291	7.3986e-08	0.98488	1.0757	2	73763000	40351000	33412000
P29144	P29144	5	5	5	Tripeptidyl-peptidase 2	TPP2	>sp|P29144|TPP2_HUMAN Tripeptidyl-peptidase 2 OS=Homo sapiens GN=TPP2 PE=1 SV=4	1	5	5	5	7.3	138.35	1249	1249	3.5417e-28	1.3599	1.64	5	582480000	277530000	304950000
P29317	P29317	2	2	2	Ephrin type-A receptor 2	EPHA2	>sp|P29317|EPHA2_HUMAN Ephrin type-A receptor 2 OS=Homo sapiens GN=EPHA2 PE=1 SV=2	1	2	2	2	2.9	108.27	976	976	5.2388e-08	2.7751	3.3999	2	129610000	34152000	95458000
P29323	P29323	3	3	3	Ephrin type-B receptor 2	EPHB2	>sp|P29323|EPHB2_HUMAN Ephrin type-B receptor 2 OS=Homo sapiens GN=EPHB2 PE=1 SV=5	1	3	3	3	4.1	117.49	1055	1055	2.082e-09	1.5088	1.7314	4	202080000	71433000	130640000
P29350	P29350	3	3	3	Tyrosine-protein phosphatase non-receptor type 6	PTPN6	>sp|P29350|PTN6_HUMAN Tyrosine-protein phosphatase non-receptor type 6 OS=Homo sapiens GN=PTPN6 PE=1 SV=1	1	3	3	3	9.1	67.56	595	595	2.9794e-06	0.88881	1.0524	3	116120000	64985000	51133000
P29353	P29353	3	3	3	SHC-transforming protein 1	SHC1	>sp|P29353|SHC1_HUMAN SHC-transforming protein 1 OS=Homo sapiens GN=SHC1 PE=1 SV=4	1	3	3	3	8.4	62.821	583	583	7.7518e-09	0.59242	0.66827	3	250170000	148980000	101190000
P29372	P29372	1	1	1	DNA-3-methyladenine glycosylase	MPG	>sp|P29372|3MG_HUMAN DNA-3-methyladenine glycosylase OS=Homo sapiens GN=MPG PE=1 SV=3	1	1	1	1	6	32.868	298	298	5.6028e-05	NaN	NaN	1	64169000	32086000	32083000
P29373	P29373	2	2	2	Cellular retinoic acid-binding protein 2	CRABP2	>sp|P29373|RABP2_HUMAN Cellular retinoic acid-binding protein 2 OS=Homo sapiens GN=CRABP2 PE=1 SV=2	1	2	2	2	26.8	15.693	138	138	1.7354e-65	0.95497	1.0809	11	1436300000	876880000	559400000
P29401	P29401	29	29	29	Transketolase	TKT	>sp|P29401|TKT_HUMAN Transketolase OS=Homo sapiens GN=TKT PE=1 SV=3	1	29	29	29	60.7	67.877	623	623	0	1.9308	2.1961	137	95695000000	35631000000	60064000000
P29558;Q6XE24	P29558;Q6XE24	1;1	1;1	1;1	RNA-binding motif, single-stranded-interacting protein 1;RNA-binding motif, single-stranded-interacting protein 3	RBMS1;RBMS3	>sp|P29558|RBMS1_HUMAN RNA-binding motif, single-stranded-interacting protein 1 OS=Homo sapiens GN=RBMS1 PE=1 SV=3;>sp|Q6XE24|RBMS3_HUMAN RNA-binding motif, single-stranded-interacting protein 3 OS=Homo sapiens GN=RBMS3 PE=1 SV=1	2	1	1	1	3.7	44.505	406	406;437	0.00060403	NaN	NaN	1	107190000	55503000	51684000
P29590	P29590	7	7	7	Protein PML	PML	>sp|P29590|PML_HUMAN Protein PML OS=Homo sapiens GN=PML PE=1 SV=3	1	7	7	7	10.2	97.55	882	882	6.8152e-28	0.5635	0.66101	7	559330000	342270000	217070000
P29692	P29692	11	11	9	Elongation factor 1-delta	EEF1D	>sp|P29692|EF1D_HUMAN Elongation factor 1-delta OS=Homo sapiens GN=EEF1D PE=1 SV=5	1	11	11	9	50.2	31.121	281	281	2.8919e-147	1.3278	1.5534	21	19049000000	8124300000	10925000000
P29966	P29966	3	3	3	Myristoylated alanine-rich C-kinase substrate	MARCKS	>sp|P29966|MARCS_HUMAN Myristoylated alanine-rich C-kinase substrate OS=Homo sapiens GN=MARCKS PE=1 SV=4	1	3	3	3	20.8	31.554	332	332	5.1118e-75	1.2519	1.4432	5	5858800000	2441800000	3417000000
P29992;O95837	P29992	4;1	3;1	3;1	Guanine nucleotide-binding protein subunit alpha-11	GNA11	>sp|P29992|GNA11_HUMAN Guanine nucleotide-binding protein subunit alpha-11 OS=Homo sapiens GN=GNA11 PE=1 SV=2	2	4	3	3	17.3	42.123	359	359;355	4.0518e-39	0.72762	0.94362	5	1543400000	878280000	665100000
P30038	P30038	3	3	3	Delta-1-pyrroline-5-carboxylate dehydrogenase, mitochondrial	ALDH4A1	>sp|P30038|AL4A1_HUMAN Delta-1-pyrroline-5-carboxylate dehydrogenase, mitochondrial OS=Homo sapiens GN=ALDH4A1 PE=1 SV=3	1	3	3	3	8.5	61.719	563	563	5.4678e-12	0.31593	0.35335	4	155560000	112090000	43466000
P30040	P30040	5	5	5	Endoplasmic reticulum resident protein 29	ERP29	>sp|P30040|ERP29_HUMAN Endoplasmic reticulum resident protein 29 OS=Homo sapiens GN=ERP29 PE=1 SV=4	1	5	5	5	34.5	28.993	261	261	7.822e-60	0.51607	0.5716	10	4475600000	2922600000	1553000000
P30041	P30041	9	9	9	Peroxiredoxin-6	PRDX6	>sp|P30041|PRDX6_HUMAN Peroxiredoxin-6 OS=Homo sapiens GN=PRDX6 PE=1 SV=3	1	9	9	9	46.4	25.035	224	224	3.709e-71	0.61978	0.70896	18	9507200000	5940800000	3566300000
P30042	P30042	3	3	3	ES1 protein homolog, mitochondrial	C21orf33	>sp|P30042|ES1_HUMAN ES1 protein homolog, mitochondrial OS=Homo sapiens GN=C21orf33 PE=1 SV=3	1	3	3	3	23.1	28.17	268	268	1.4428e-98	0.62157	0.72127	9	2835300000	1783000000	1052300000
P30043	P30043	6	6	6	Flavin reductase (NADPH)	BLVRB	>sp|P30043|BLVRB_HUMAN Flavin reductase (NADPH) OS=Homo sapiens GN=BLVRB PE=1 SV=3	1	6	6	6	47.1	22.119	206	206	5.6498e-89	0.51694	0.61515	11	3322400000	2188600000	1133800000
P30044	P30044	8	8	8	Peroxiredoxin-5, mitochondrial	PRDX5	>sp|P30044|PRDX5_HUMAN Peroxiredoxin-5, mitochondrial OS=Homo sapiens GN=PRDX5 PE=1 SV=4	1	8	8	8	50.5	22.086	214	214	2.395e-55	0.74351	0.87213	16	9396600000	5492600000	3904000000
P30048	P30048	5	5	5	Thioredoxin-dependent peroxide reductase, mitochondrial	PRDX3	>sp|P30048|PRDX3_HUMAN Thioredoxin-dependent peroxide reductase, mitochondrial OS=Homo sapiens GN=PRDX3 PE=1 SV=3	1	5	5	5	26.2	27.692	256	256	2.9448e-128	0.45854	0.53604	7	1952000000	1506500000	445490000
P30049	P30049	3	3	3	ATP synthase subunit delta, mitochondrial	ATP5D	>sp|P30049|ATPD_HUMAN ATP synthase subunit delta, mitochondrial OS=Homo sapiens GN=ATP5D PE=1 SV=2	1	3	3	3	22.6	17.49	168	168	1.781e-22	0.9724	1.1514	10	5337500000	2604000000	2733400000
P30050	P30050	6	6	6	60S ribosomal protein L12	RPL12	>sp|P30050|RL12_HUMAN 60S ribosomal protein L12 OS=Homo sapiens GN=RPL12 PE=1 SV=1	1	6	6	6	54.5	17.818	165	165	1.1776e-71	1.0219	1.162	12	17026000000	8369500000	8656400000
P30084	P30084	8	8	8	Enoyl-CoA hydratase, mitochondrial	ECHS1	>sp|P30084|ECHM_HUMAN Enoyl-CoA hydratase, mitochondrial OS=Homo sapiens GN=ECHS1 PE=1 SV=4	1	8	8	8	40.7	31.387	290	290	8.9674e-45	0.77406	0.92295	16	9161200000	5325900000	3835400000
P30085	P30085	5	5	5	UMP-CMP kinase	CMPK1	>sp|P30085|KCY_HUMAN UMP-CMP kinase OS=Homo sapiens GN=CMPK1 PE=1 SV=3	1	5	5	5	30.6	22.222	196	196	2.5181e-84	1.1824	1.4723	9	1660200000	738890000	921270000
P30086	P30086	6	6	6	Phosphatidylethanolamine-binding protein 1;Hippocampal cholinergic neurostimulating peptide	PEBP1	>sp|P30086|PEBP1_HUMAN Phosphatidylethanolamine-binding protein 1 OS=Homo sapiens GN=PEBP1 PE=1 SV=3	1	6	6	6	57.8	21.057	187	187	6.1901e-32	0.96303	1.1579	10	4032600000	2026400000	2006300000
P30101	P30101	19	19	19	Protein disulfide-isomerase A3	PDIA3	>sp|P30101|PDIA3_HUMAN Protein disulfide-isomerase A3 OS=Homo sapiens GN=PDIA3 PE=1 SV=4	1	19	19	19	43.6	56.782	505	505	0	0.57684	0.66123	54	45074000000	30056000000	15018000000
P30153;P30154	P30153	15;2	15;2	15;2	Serine/threonine-protein phosphatase 2A 65 kDa regulatory subunit A alpha isoform	PPP2R1A	>sp|P30153|2AAA_HUMAN Serine/threonine-protein phosphatase 2A 65 kDa regulatory subunit A alpha isoform OS=Homo sapiens GN=PPP2R1A PE=1 SV=4	2	15	15	15	35.1	65.308	589	589;601	2.3451e-171	0.96577	1.1213	31	14696000000	7552600000	7143000000
P30260	P30260	1	1	1	Cell division cycle protein 27 homolog	CDC27	>sp|P30260|CDC27_HUMAN Cell division cycle protein 27 homolog OS=Homo sapiens GN=CDC27 PE=1 SV=2	1	1	1	1	1.9	91.866	824	824	0.013607	NaN	NaN	1	83825000	49004000	34822000
P30281	P30281	2	2	2	G1/S-specific cyclin-D3	CCND3	>sp|P30281|CCND3_HUMAN G1/S-specific cyclin-D3 OS=Homo sapiens GN=CCND3 PE=1 SV=2	1	2	2	2	11.3	32.519	292	292	3.0546e-06	NaN	NaN	1	50635000	27908000	22727000
P30405	P30405	5	5	5	Peptidyl-prolyl cis-trans isomerase F, mitochondrial	PPIF	>sp|P30405|PPIF_HUMAN Peptidyl-prolyl cis-trans isomerase F, mitochondrial OS=Homo sapiens GN=PPIF PE=1 SV=1	1	5	5	5	46.4	22.04	207	207	1.0454e-23	0.93231	1.0574	6	1076100000	462950000	613170000
P30419	P30419	6	6	3	Glycylpeptide N-tetradecanoyltransferase 1	NMT1	>sp|P30419|NMT1_HUMAN Glycylpeptide N-tetradecanoyltransferase 1 OS=Homo sapiens GN=NMT1 PE=1 SV=2	1	6	6	3	19	56.806	496	496	1.0379e-66	0.64398	0.764	8	1459100000	900130000	558940000
Q95365;Q29836;P30475	Q95365;Q29836;P30475	5;5;5	1;1;1	1;1;1	HLA class I histocompatibility antigen, B-38 alpha chain;HLA class I histocompatibility antigen, B-67 alpha chain;HLA class I histocompatibility antigen, B-39 alpha chain	HLA-B	>sp|Q95365|1B38_HUMAN HLA class I histocompatibility antigen, B-38 alpha chain OS=Homo sapiens GN=HLA-B PE=1 SV=1;>sp|Q29836|1B67_HUMAN HLA class I histocompatibility antigen, B-67 alpha chain OS=Homo sapiens GN=HLA-B PE=1 SV=1;>sp|P30475|1B39_HUMAN HLA cl	3	5	1	1	14.4	40.416	362	362;362;362	2.2387e-33	NaN	NaN	1	202410000	177710000	24703000
Q29963;Q07000;P30508;Q9TNN7;P30505;Q29865;P30510;P30499;Q95604;P30501;P30504;P04222	Q29963;Q07000;P30508;Q9TNN7;P30505;Q29865;P30510;P30499;Q95604;P30501;P30504;P04222	5;5;5;4;4;4;4;4;4;3;3;3	3;3;3;2;2;3;3;3;3;2;2;3	0;0;0;0;0;0;0;0;0;0;0;0	HLA class I histocompatibility antigen, Cw-6 alpha chain;HLA class I histocompatibility antigen, Cw-15 alpha chain;HLA class I histocompatibility antigen, Cw-12 alpha chain;HLA class I histocompatibility antigen, Cw-5 alpha chain;HLA class I histocompatibility antigen, Cw-8 alpha chain;HLA class I histocompatibility antigen, Cw-18 alpha chain;HLA class I histocompatibility antigen, Cw-14 alpha ch…	HLA-C	>sp|Q29963|1C06_HUMAN HLA class I histocompatibility antigen, Cw-6 alpha chain OS=Homo sapiens GN=HLA-C PE=2 SV=2;>sp|Q07000|1C15_HUMAN HLA class I histocompatibility antigen, Cw-15 alpha chain OS=Homo sapiens GN=HLA-C PE=1 SV=1;>sp|P30508|1C12_HUMAN HLA c	12	5	3	0	20.5	40.968	366	366;366;366;366;366;366;366;366;372;366;366;366	7.0443e-114	0.14275	0.15811	4	1026600000	767110000	259500000
P30519	P30519	6	6	6	Heme oxygenase 2	HMOX2	>sp|P30519|HMOX2_HUMAN Heme oxygenase 2 OS=Homo sapiens GN=HMOX2 PE=1 SV=2	1	6	6	6	35.8	36.032	316	316	7.4791e-180	0.89576	0.99647	12	1112700000	616730000	495920000
P30520	P30520	7	7	7	Adenylosuccinate synthetase isozyme 2	ADSS	>sp|P30520|PURA2_HUMAN Adenylosuccinate synthetase isozyme 2 OS=Homo sapiens GN=ADSS PE=1 SV=3	1	7	7	7	22.8	50.097	456	456	6.2554e-31	1.5348	1.8082	10	1786200000	693220000	1093000000
P30533	P30533	3	3	3	Alpha-2-macroglobulin receptor-associated protein	LRPAP1	>sp|P30533|AMRP_HUMAN Alpha-2-macroglobulin receptor-associated protein OS=Homo sapiens GN=LRPAP1 PE=1 SV=1	1	3	3	3	13.2	41.465	357	357	2.7054e-22	0.5166	0.59305	3	584720000	406320000	178400000
P30566	P30566	1	1	1	Adenylosuccinate lyase	ADSL	>sp|P30566|PUR8_HUMAN Adenylosuccinate lyase OS=Homo sapiens GN=ADSL PE=1 SV=2	1	1	1	1	2.7	54.889	484	484	0.010288	NaN	NaN	1	176550000	99323000	77229000
P30622;Q9UDT6	P30622	9;1	9;1	9;1	CAP-Gly domain-containing linker protein 1	CLIP1	>sp|P30622|CLIP1_HUMAN CAP-Gly domain-containing linker protein 1 OS=Homo sapiens GN=CLIP1 PE=1 SV=2	2	9	9	9	8.7	162.24	1438	1438;1046	3.0935e-32	1.0033	1.1756	10	738070000	380170000	357900000
P30626	P30626	4	4	4	Sorcin	SRI	>sp|P30626|SORCN_HUMAN Sorcin OS=Homo sapiens GN=SRI PE=1 SV=1	1	4	4	4	25.8	21.676	198	198	3.5236e-14	0.85609	1.1296	5	903730000	471400000	432340000
P30740	P30740	5	5	5	Leukocyte elastase inhibitor	SERPINB1	>sp|P30740|ILEU_HUMAN Leukocyte elastase inhibitor OS=Homo sapiens GN=SERPINB1 PE=1 SV=1	1	5	5	5	17.4	42.741	379	379	5.3105e-23	1.1748	1.3361	6	1286300000	626230000	660110000
P30837	P30837	4	4	4	Aldehyde dehydrogenase X, mitochondrial	ALDH1B1	>sp|P30837|AL1B1_HUMAN Aldehyde dehydrogenase X, mitochondrial OS=Homo sapiens GN=ALDH1B1 PE=1 SV=3	1	4	4	4	13.7	57.206	517	517	1.127e-31	0.39344	0.469	5	303770000	202550000	101210000
P30838	P30838	9	9	9	Aldehyde dehydrogenase, dimeric NADP-preferring	ALDH3A1	>sp|P30838|AL3A1_HUMAN Aldehyde dehydrogenase, dimeric NADP-preferring OS=Homo sapiens GN=ALDH3A1 PE=1 SV=3	1	9	9	9	28.7	50.394	453	453	1.7743e-139	0.36593	0.43359	15	5481400000	4044000000	1437400000
P30876	P30876	9	9	9	DNA-directed RNA polymerase II subunit RPB2	POLR2B	>sp|P30876|RPB2_HUMAN DNA-directed RNA polymerase II subunit RPB2 OS=Homo sapiens GN=POLR2B PE=1 SV=1	1	9	9	9	11.3	133.9	1174	1174	7.3264e-79	0.78769	0.89212	10	1504400000	887450000	616930000
P31040	P31040	20	20	20	Succinate dehydrogenase [ubiquinone] flavoprotein subunit, mitochondrial	SDHA	>sp|P31040|DHSA_HUMAN Succinate dehydrogenase [ubiquinone] flavoprotein subunit, mitochondrial OS=Homo sapiens GN=SDHA PE=1 SV=2	1	20	20	20	45.6	72.691	664	664	0	1.3446	1.7077	48	20679000000	8658400000	12020000000
P31150	P31150	5	4	4	Rab GDP dissociation inhibitor alpha	GDI1	>sp|P31150|GDIA_HUMAN Rab GDP dissociation inhibitor alpha OS=Homo sapiens GN=GDI1 PE=1 SV=2	1	5	4	4	18.8	50.582	447	447	6.0025e-83	0.92975	1.0726	11	1703300000	910590000	792690000
P31153	P31153	2	2	2	S-adenosylmethionine synthase isoform type-2	MAT2A	>sp|P31153|METK2_HUMAN S-adenosylmethionine synthase isoform type-2 OS=Homo sapiens GN=MAT2A PE=1 SV=1	1	2	2	2	11.1	43.66	395	395	5.8323e-28	1.6478	1.9328	2	815070000	301120000	513960000
P31321	P31321	1	1	1	cAMP-dependent protein kinase type I-beta regulatory subunit	PRKAR1B	>sp|P31321|KAP1_HUMAN cAMP-dependent protein kinase type I-beta regulatory subunit OS=Homo sapiens GN=PRKAR1B PE=1 SV=4	1	1	1	1	4.5	43.072	381	381	1.441e-27	0.77384	0.87488	2	392960000	220540000	172420000
P31323	P31323	2	1	1	cAMP-dependent protein kinase type II-beta regulatory subunit	PRKAR2B	>sp|P31323|KAP3_HUMAN cAMP-dependent protein kinase type II-beta regulatory subunit OS=Homo sapiens GN=PRKAR2B PE=1 SV=3	1	2	1	1	7.7	46.302	418	418	1.1994e-12	NaN	NaN	1	25488000	20489000	4999400
P31350	P31350	3	3	3	Ribonucleoside-diphosphate reductase subunit M2	RRM2	>sp|P31350|RIR2_HUMAN Ribonucleoside-diphosphate reductase subunit M2 OS=Homo sapiens GN=RRM2 PE=1 SV=1	1	3	3	3	10.8	44.877	389	389	4.4556e-09	0.88537	1.0348	3	166130000	90766000	75365000
P31483	P31483	3	3	3	Nucleolysin TIA-1 isoform p40	TIA1	>sp|P31483|TIA1_HUMAN Nucleolysin TIA-1 isoform p40 OS=Homo sapiens GN=TIA1 PE=1 SV=3	1	3	3	3	14	42.963	386	386	4.0837e-17	1.4416	1.6222	4	350220000	143300000	206930000
P31689	P31689	7	7	7	DnaJ homolog subfamily A member 1	DNAJA1	>sp|P31689|DNJA1_HUMAN DnaJ homolog subfamily A member 1 OS=Homo sapiens GN=DNAJA1 PE=1 SV=2	1	7	7	7	29.2	44.868	397	397	1.7284e-103	1.1582	1.3439	12	2566700000	1167800000	1398900000
P31749	P31749	3	3	1	RAC-alpha serine/threonine-protein kinase	AKT1	>sp|P31749|AKT1_HUMAN RAC-alpha serine/threonine-protein kinase OS=Homo sapiens GN=AKT1 PE=1 SV=2	1	3	3	1	8.8	55.686	480	480	7.3501e-19	0.72261	0.83853	3	184620000	93724000	90901000
P31930	P31930	12	12	12	Cytochrome b-c1 complex subunit 1, mitochondrial	UQCRC1	>sp|P31930|QCR1_HUMAN Cytochrome b-c1 complex subunit 1, mitochondrial OS=Homo sapiens GN=UQCRC1 PE=1 SV=3	1	12	12	12	41.5	52.645	480	480	0	0.91836	0.95463	25	20796000000	11193000000	9603200000
P31937	P31937	7	7	7	3-hydroxyisobutyrate dehydrogenase, mitochondrial	HIBADH	>sp|P31937|3HIDH_HUMAN 3-hydroxyisobutyrate dehydrogenase, mitochondrial OS=Homo sapiens GN=HIBADH PE=1 SV=2	1	7	7	7	29.8	35.329	336	336	8.3129e-46	0.38713	0.44982	10	3058700000	2013600000	1045100000
P31939	P31939	19	19	19	Bifunctional purine biosynthesis protein PURH;Phosphoribosylaminoimidazolecarboxamide formyltransferase;IMP cyclohydrolase	ATIC	>sp|P31939|PUR9_HUMAN Bifunctional purine biosynthesis protein PURH OS=Homo sapiens GN=ATIC PE=1 SV=3	1	19	19	19	51	64.615	592	592	5.399e-223	1.0235	1.1722	47	14866000000	7420300000	7446200000
P31942	P31942	5	5	5	Heterogeneous nuclear ribonucleoprotein H3	HNRNPH3	>sp|P31942|HNRH3_HUMAN Heterogeneous nuclear ribonucleoprotein H3 OS=Homo sapiens GN=HNRNPH3 PE=1 SV=2	1	5	5	5	24.3	36.926	346	346	7.2404e-76	1.3849	1.5919	23	4527000000	2015700000	2511300000
P31943	P31943	12	12	8	Heterogeneous nuclear ribonucleoprotein H;Heterogeneous nuclear ribonucleoprotein H, N-terminally processed	HNRNPH1	>sp|P31943|HNRH1_HUMAN Heterogeneous nuclear ribonucleoprotein H OS=Homo sapiens GN=HNRNPH1 PE=1 SV=4	1	12	12	8	35.6	49.229	449	449	2.7261e-98	1.1721	1.3434	56	27381000000	13945000000	13436000000
P31946	P31946	10	7	6	14-3-3 protein beta/alpha;14-3-3 protein beta/alpha, N-terminally processed	YWHAB	>sp|P31946|1433B_HUMAN 14-3-3 protein beta/alpha OS=Homo sapiens GN=YWHAB PE=1 SV=3	1	10	7	6	49.6	28.082	246	246	2.1511e-87	1.0284	1.157	12	8769400000	4452300000	4317100000
P31947	P31947	5	4	4	14-3-3 protein sigma	SFN	>sp|P31947|1433S_HUMAN 14-3-3 protein sigma OS=Homo sapiens GN=SFN PE=1 SV=1	1	5	4	4	24.6	27.774	248	248	2.5824e-250	1.2736	1.4883	8	5652500000	2451800000	3200700000
P31948	P31948	13	13	13	Stress-induced-phosphoprotein 1	STIP1	>sp|P31948|STIP1_HUMAN Stress-induced-phosphoprotein 1 OS=Homo sapiens GN=STIP1 PE=1 SV=1	1	13	13	13	28.9	62.639	543	543	2.6005e-79	1.1849	1.401	28	19207000000	8516100000	10691000000
P31949	P31949	4	4	4	Protein S100-A11	S100A11	>sp|P31949|S10AB_HUMAN Protein S100-A11 OS=Homo sapiens GN=S100A11 PE=1 SV=2	1	4	4	4	41	11.74	105	105	7.8968e-12	0.62433	0.74372	9	20217000000	13404000000	6812900000
P32119	P32119	6	5	5	Peroxiredoxin-2	PRDX2	>sp|P32119|PRDX2_HUMAN Peroxiredoxin-2 OS=Homo sapiens GN=PRDX2 PE=1 SV=5	1	6	5	5	36.9	21.892	198	198	1.3273e-38	1.3512	1.7049	11	7226200000	3049600000	4176600000
P32320	P32320	2	2	2	Cytidine deaminase	CDA	>sp|P32320|CDD_HUMAN Cytidine deaminase OS=Homo sapiens GN=CDA PE=1 SV=2	1	2	2	2	26.7	16.185	146	146	2.2498e-11	0.78575	0.95352	4	536250000	282200000	254040000
P32321	P32321	2	2	2	Deoxycytidylate deaminase	DCTD	>sp|P32321|DCTD_HUMAN Deoxycytidylate deaminase OS=Homo sapiens GN=DCTD PE=1 SV=2	1	2	2	2	19.1	20.016	178	178	4.5651e-08	1.3143	1.7436	3	272450000	122120000	150330000
P32322	P32322	8	8	7	Pyrroline-5-carboxylate reductase 1, mitochondrial	PYCR1	>sp|P32322|P5CR1_HUMAN Pyrroline-5-carboxylate reductase 1, mitochondrial OS=Homo sapiens GN=PYCR1 PE=1 SV=2	1	8	8	7	39.8	33.36	319	319	9.6567e-72	0.96526	1.1598	15	3765200000	1903400000	1861800000
P32519	P32519	2	2	2	ETS-related transcription factor Elf-1	ELF1	>sp|P32519|ELF1_HUMAN ETS-related transcription factor Elf-1 OS=Homo sapiens GN=ELF1 PE=1 SV=2	1	2	2	2	5	67.497	619	619	8.8847e-08	0.93629	1.1219	3	220350000	113840000	106500000
P32780	P32780	3	3	3	General transcription factor IIH subunit 1	GTF2H1	>sp|P32780|TF2H1_HUMAN General transcription factor IIH subunit 1 OS=Homo sapiens GN=GTF2H1 PE=1 SV=1	1	3	3	3	9.5	62.031	548	548	3.6928e-09	0.56282	0.65325	3	582350000	352000000	230350000
P32969	P32969	5	5	5	60S ribosomal protein L9	RPL9	>sp|P32969|RL9_HUMAN 60S ribosomal protein L9 OS=Homo sapiens GN=RPL9 PE=1 SV=1	1	5	5	5	37	21.863	192	192	3.1805e-119	0.90711	1.1488	19	16365000000	8547200000	7817500000
P33121	P33121	8	8	8	Long-chain-fatty-acid--CoA ligase 1	ACSL1	>sp|P33121|ACSL1_HUMAN Long-chain-fatty-acid--CoA ligase 1 OS=Homo sapiens GN=ACSL1 PE=1 SV=1	1	8	8	8	17.8	77.942	698	698	1.0679e-22	0.80007	0.91031	12	1729100000	998210000	730880000
P33176;O60282;Q12840	P33176	13;4;4	13;4;4	13;4;4	Kinesin-1 heavy chain	KIF5B	>sp|P33176|KINH_HUMAN Kinesin-1 heavy chain OS=Homo sapiens GN=KIF5B PE=1 SV=1	3	13	13	13	19.5	109.68	963	963;957;1032	9.1014e-73	2.1186	2.4731	16	1702300000	551840000	1150400000
P33240	P33240	7	7	4	Cleavage stimulation factor subunit 2	CSTF2	>sp|P33240|CSTF2_HUMAN Cleavage stimulation factor subunit 2 OS=Homo sapiens GN=CSTF2 PE=1 SV=1	1	7	7	4	24.1	60.959	577	577	5.477e-121	0.64486	0.73489	8	1906000000	1040500000	865510000
P33316	P33316	3	3	3	Deoxyuridine 5-triphosphate nucleotidohydrolase, mitochondrial	DUT	>sp|P33316|DUT_HUMAN Deoxyuridine 5-triphosphate nucleotidohydrolase, mitochondrial OS=Homo sapiens GN=DUT PE=1 SV=4	1	3	3	3	17.1	26.563	252	252	9.2867e-34	1.1693	1.2222	5	1133200000	511930000	621240000
P33527	P33527	15	14	14	Multidrug resistance-associated protein 1	ABCC1	>sp|P33527|MRP1_HUMAN Multidrug resistance-associated protein 1 OS=Homo sapiens GN=ABCC1 PE=1 SV=3	1	15	14	14	12.9	171.59	1531	1531	1.8219e-97	0.73938	0.89661	17	1427000000	796400000	630620000
P33897	P33897	3	3	3	ATP-binding cassette sub-family D member 1	ABCD1	>sp|P33897|ABCD1_HUMAN ATP-binding cassette sub-family D member 1 OS=Homo sapiens GN=ABCD1 PE=1 SV=2	1	3	3	3	6	82.936	745	745	2.2811e-11	0.24918	0.29494	4	311190000	244750000	66434000
P33908	P33908	1	1	1	Mannosyl-oligosaccharide 1,2-alpha-mannosidase IA	MAN1A1	>sp|P33908|MA1A1_HUMAN Mannosyl-oligosaccharide 1,2-alpha-mannosidase IA OS=Homo sapiens GN=MAN1A1 PE=1 SV=3	1	1	1	1	2.8	72.968	653	653	1.799e-08	NaN	NaN	1	119360000	24087000	95273000
P33981	P33981	2	2	2	Dual specificity protein kinase TTK	TTK	>sp|P33981|TTK_HUMAN Dual specificity protein kinase TTK OS=Homo sapiens GN=TTK PE=1 SV=2	1	2	2	2	3.5	97.071	857	857	5.7807e-06	0.84865	1.0022	2	102060000	63309000	38750000
P33991	P33991	23	23	23	DNA replication licensing factor MCM4	MCM4	>sp|P33991|MCM4_HUMAN DNA replication licensing factor MCM4 OS=Homo sapiens GN=MCM4 PE=1 SV=5	1	23	23	23	34.5	96.557	863	863	2.6593e-142	1.2398	1.4964	37	7989100000	3452800000	4536200000
P33992	P33992	16	16	16	DNA replication licensing factor MCM5	MCM5	>sp|P33992|MCM5_HUMAN DNA replication licensing factor MCM5 OS=Homo sapiens GN=MCM5 PE=1 SV=5	1	16	16	16	29.2	82.285	734	734	6.5486e-147	0.85718	0.99847	26	5686000000	2950800000	2735200000
P33993	P33993	14	14	14	DNA replication licensing factor MCM7	MCM7	>sp|P33993|MCM7_HUMAN DNA replication licensing factor MCM7 OS=Homo sapiens GN=MCM7 PE=1 SV=4	1	14	14	14	26.4	81.307	719	719	4.497e-66	1.014	1.2624	18	3893100000	2073000000	1820100000
P34059	P34059	4	4	4	N-acetylgalactosamine-6-sulfatase	GALNS	>sp|P34059|GALNS_HUMAN N-acetylgalactosamine-6-sulfatase OS=Homo sapiens GN=GALNS PE=1 SV=1	1	4	4	4	8.8	58.025	522	522	2.2806e-27	0.44036	0.52036	4	651450000	384830000	266620000
P34896	P34896	4	4	4	Serine hydroxymethyltransferase, cytosolic	SHMT1	>sp|P34896|GLYC_HUMAN Serine hydroxymethyltransferase, cytosolic OS=Homo sapiens GN=SHMT1 PE=1 SV=1	1	4	4	4	12.2	53.082	483	483	7.5882e-38	0.82865	0.94844	5	543050000	265380000	277670000
P34897	P34897	12	12	12	Serine hydroxymethyltransferase, mitochondrial	SHMT2	>sp|P34897|GLYM_HUMAN Serine hydroxymethyltransferase, mitochondrial OS=Homo sapiens GN=SHMT2 PE=1 SV=3	1	12	12	12	34.9	55.992	504	504	0	1.4488	1.6269	28	9795600000	3563200000	6232500000
P34913	P34913	1	1	1	Bifunctional epoxide hydrolase 2;Cytosolic epoxide hydrolase 2;Lipid-phosphate phosphatase	EPHX2	>sp|P34913|HYES_HUMAN Bifunctional epoxide hydrolase 2 OS=Homo sapiens GN=EPHX2 PE=1 SV=2	1	1	1	1	3.4	62.615	555	555	0.006969	NaN	NaN	1	33524000	20403000	13121000
P34931	P34931	9	1	1	Heat shock 70 kDa protein 1-like	HSPA1L	>sp|P34931|HS71L_HUMAN Heat shock 70 kDa protein 1-like OS=Homo sapiens GN=HSPA1L PE=1 SV=2	1	9	1	1	21.5	70.374	641	641	3.3786e-166	1.1759	1.2863	19	14628000000	8035300000	6592700000
P34932	P34932	25	25	24	Heat shock 70 kDa protein 4	HSPA4	>sp|P34932|HSP74_HUMAN Heat shock 70 kDa protein 4 OS=Homo sapiens GN=HSPA4 PE=1 SV=4	1	25	25	24	40.7	94.33	840	840	5.1623e-139	1.3294	1.5437	41	9950100000	4461300000	5488800000
P34949	P34949	1	1	1	Mannose-6-phosphate isomerase	MPI	>sp|P34949|MPI_HUMAN Mannose-6-phosphate isomerase OS=Homo sapiens GN=MPI PE=1 SV=2	1	1	1	1	3.5	46.655	423	423	0.0017273	NaN	NaN	1	40949000	19778000	21171000
P35052	P35052	3	3	3	Glypican-1;Secreted glypican-1	GPC1	>sp|P35052|GPC1_HUMAN Glypican-1 OS=Homo sapiens GN=GPC1 PE=1 SV=2	1	3	3	3	8.4	61.68	558	558	2.7607e-11	0.456	0.50934	4	357700000	206880000	150810000
P35080	P35080	2	2	2	Profilin-2	PFN2	>sp|P35080|PROF2_HUMAN Profilin-2 OS=Homo sapiens GN=PFN2 PE=1 SV=3	1	2	2	2	20	15.046	140	140	1.4615e-08	1.3083	1.4382	2	368980000	165400000	203580000
P35222	P35222	18	18	15	Catenin beta-1	CTNNB1	>sp|P35222|CTNB1_HUMAN Catenin beta-1 OS=Homo sapiens GN=CTNNB1 PE=1 SV=1	1	18	18	15	36.2	85.496	781	781	0	0.98073	1.1766	41	9974100000	5183100000	4791000000
P35226	P35226	1	1	1	Polycomb complex protein BMI-1	BMI1	>sp|P35226|BMI1_HUMAN Polycomb complex protein BMI-1 OS=Homo sapiens GN=BMI1 PE=1 SV=2	1	1	1	1	3.4	36.949	326	326	0.0008359	1.2692	1.4805	2	123920000	47088000	76837000
P35232	P35232	11	11	11	Prohibitin	PHB	>sp|P35232|PHB_HUMAN Prohibitin OS=Homo sapiens GN=PHB PE=1 SV=1	1	11	11	11	51.5	29.804	272	272	2.0479e-41	0.94322	1.0744	19	11502000000	5924400000	5578000000
P35237	P35237	6	6	6	Serpin B6	SERPINB6	>sp|P35237|SPB6_HUMAN Serpin B6 OS=Homo sapiens GN=SERPINB6 PE=1 SV=3	1	6	6	6	23.9	42.621	376	376	1.86e-41	1.6365	1.9001	8	795550000	321640000	473900000
P35240	P35240	1	1	1	Merlin	NF2	>sp|P35240|MERL_HUMAN Merlin OS=Homo sapiens GN=NF2 PE=1 SV=1	1	1	1	1	2	69.689	595	595	0.0021534	NaN	NaN	1	49492000	17470000	32022000
P35241	P35241	16	9	8	Radixin	RDX	>sp|P35241|RADI_HUMAN Radixin OS=Homo sapiens GN=RDX PE=1 SV=1	1	16	9	8	29.5	68.563	583	583	2.5627e-112	1.6367	1.9382	14	3666100000	1301800000	2364300000
P35244	P35244	2	2	2	Replication protein A 14 kDa subunit	RPA3	>sp|P35244|RFA3_HUMAN Replication protein A 14 kDa subunit OS=Homo sapiens GN=RPA3 PE=1 SV=1	1	2	2	2	19.8	13.569	121	121	3.0784e-06	0.93472	1.0873	5	435060000	227000000	208060000
P35249	P35249	4	4	4	Replication factor C subunit 4	RFC4	>sp|P35249|RFC4_HUMAN Replication factor C subunit 4 OS=Homo sapiens GN=RFC4 PE=1 SV=2	1	4	4	4	22	39.681	363	363	5.4412e-50	0.93571	1.0742	8	1470900000	734600000	736260000
P35250	P35250	8	8	8	Replication factor C subunit 2	RFC2	>sp|P35250|RFC2_HUMAN Replication factor C subunit 2 OS=Homo sapiens GN=RFC2 PE=1 SV=3	1	8	8	8	31.9	39.157	354	354	8.8563e-113	0.99772	1.0661	10	2342200000	1081200000	1260900000
P35251	P35251	8	8	8	Replication factor C subunit 1	RFC1	>sp|P35251|RFC1_HUMAN Replication factor C subunit 1 OS=Homo sapiens GN=RFC1 PE=1 SV=4	1	8	8	8	11.1	128.25	1148	1148	1.3702e-49	0.9179	1.0794	9	911470000	462980000	448490000
P35268	P35268	2	2	2	60S ribosomal protein L22	RPL22	>sp|P35268|RL22_HUMAN 60S ribosomal protein L22 OS=Homo sapiens GN=RPL22 PE=1 SV=2	1	2	2	2	30.5	14.787	128	128	5.5473e-204	0.90241	1.0052	7	6225900000	3032800000	3193200000
P35269	P35269	1	1	1	General transcription factor IIF subunit 1	GTF2F1	>sp|P35269|T2FA_HUMAN General transcription factor IIF subunit 1 OS=Homo sapiens GN=GTF2F1 PE=1 SV=2	1	1	1	1	3.1	58.24	517	517	0.00021441	NaN	NaN	1	74485000	33227000	41258000
P35270	P35270	2	2	2	Sepiapterin reductase	SPR	>sp|P35270|SPRE_HUMAN Sepiapterin reductase OS=Homo sapiens GN=SPR PE=1 SV=1	1	2	2	2	13	28.048	261	261	5.1061e-09	0.60822	0.69754	3	280410000	155310000	125100000
P35321;P22528	P35321;P22528	2;1	2;1	2;1	Cornifin-A;Cornifin-B	SPRR1A;SPRR1B	>sp|P35321|SPR1A_HUMAN Cornifin-A OS=Homo sapiens GN=SPRR1A PE=1 SV=2;>sp|P22528|SPR1B_HUMAN Cornifin-B OS=Homo sapiens GN=SPRR1B PE=1 SV=2	2	2	2	2	34.8	9.8774	89	89;89	9.6359e-08	0.30815	0.34272	3	107240000	75796000	31445000
P35520	P35520	1	1	1	Cystathionine beta-synthase	CBS	>sp|P35520|CBS_HUMAN Cystathionine beta-synthase OS=Homo sapiens GN=CBS PE=1 SV=2	1	1	1	1	2	60.586	551	551	0.0014554	NaN	NaN	1	37169000	14067000	23103000
P35573	P35573	4	4	4	Glycogen debranching enzyme;4-alpha-glucanotransferase;Amylo-alpha-1,6-glucosidase	AGL	>sp|P35573|GDE_HUMAN Glycogen debranching enzyme OS=Homo sapiens GN=AGL PE=1 SV=3	1	4	4	4	4.8	174.76	1532	1532	1.2572e-16	0.79701	0.91161	4	203990000	119240000	84746000
P35579;REV__Q9UKV3	P35579	67;1	67;1	54;1	Myosin-9	MYH9	>sp|P35579|MYH9_HUMAN Myosin-9 OS=Homo sapiens GN=MYH9 PE=1 SV=4	2	67	67	54	39.3	226.53	1960	1960;1341	0	1.0719	1.2172	204	142580000000	68516000000	74068000000
P35580	P35580	29	20	19	Myosin-10	MYH10	>sp|P35580|MYH10_HUMAN Myosin-10 OS=Homo sapiens GN=MYH10 PE=1 SV=3	1	29	20	19	21.6	229	1976	1976	0	1.5762	1.7999	24	2221000000	1042200000	1178800000
P35606	P35606	7	7	7	Coatomer subunit beta	COPB2	>sp|P35606|COPB2_HUMAN Coatomer subunit beta OS=Homo sapiens GN=COPB2 PE=1 SV=2	1	7	7	7	12	102.49	906	906	2.0942e-38	1.0609	1.4548	9	1400700000	649300000	751450000
P35610	P35610	2	2	2	Sterol O-acyltransferase 1	SOAT1	>sp|P35610|SOAT1_HUMAN Sterol O-acyltransferase 1 OS=Homo sapiens GN=SOAT1 PE=1 SV=3	1	2	2	2	4.9	64.734	550	550	1.1926e-20	0.65467	0.77388	4	559720000	339870000	219840000
P35611	P35611	6	6	6	Alpha-adducin	ADD1	>sp|P35611|ADDA_HUMAN Alpha-adducin OS=Homo sapiens GN=ADD1 PE=1 SV=2	1	6	6	6	12.9	80.954	737	737	5.7761e-12	0.62207	0.69529	6	532920000	331290000	201630000
P35613	P35613	6	6	6	Basigin	BSG	>sp|P35613|BASI_HUMAN Basigin OS=Homo sapiens GN=BSG PE=1 SV=2	1	6	6	6	25.2	42.2	385	385	8.023e-112	1.0114	1.1722	17	9778500000	4425200000	5353300000
P35637	P35637	4	4	3	RNA-binding protein FUS	FUS	>sp|P35637|FUS_HUMAN RNA-binding protein FUS OS=Homo sapiens GN=FUS PE=1 SV=1	1	4	4	3	12.2	53.425	526	526	1.3246e-32	0.61306	0.69213	8	8434900000	5692600000	2742300000
P35658	P35658	21	21	21	Nuclear pore complex protein Nup214	NUP214	>sp|P35658|NU214_HUMAN Nuclear pore complex protein Nup214 OS=Homo sapiens GN=NUP214 PE=1 SV=2	1	21	21	21	17.3	213.62	2090	2090	1.9888e-142	0.59538	0.72832	26	3315000000	2060000000	1255000000
P35659	P35659	7	7	7	Protein DEK	DEK	>sp|P35659|DEK_HUMAN Protein DEK OS=Homo sapiens GN=DEK PE=1 SV=1	1	7	7	7	23.2	42.674	375	375	1.9732e-70	0.74399	0.88164	10	5630600000	3201400000	2429200000
P35712	P35712	1	1	1	Transcription factor SOX-6	SOX6	>sp|P35712|SOX6_HUMAN Transcription factor SOX-6 OS=Homo sapiens GN=SOX6 PE=1 SV=3	1	1	1	1	1.2	91.92	828	828	0.012219	NaN	NaN	1	411240000	191890000	219350000
P35754	P35754	2	2	2	Glutaredoxin-1	GLRX	>sp|P35754|GLRX1_HUMAN Glutaredoxin-1 OS=Homo sapiens GN=GLRX PE=1 SV=2	1	2	2	2	31.1	11.776	106	106	1.4523e-104	0.33845	0.37032	3	423830000	324590000	99244000
P35813	P35813	2	2	2	Protein phosphatase 1A	PPM1A	>sp|P35813|PPM1A_HUMAN Protein phosphatase 1A OS=Homo sapiens GN=PPM1A PE=1 SV=1	1	2	2	2	7.9	42.447	382	382	4.1659e-09	0.57182	0.64811	5	378960000	235850000	143120000
P35914	P35914	2	2	2	Hydroxymethylglutaryl-CoA lyase, mitochondrial	HMGCL	>sp|P35914|HMGCL_HUMAN Hydroxymethylglutaryl-CoA lyase, mitochondrial OS=Homo sapiens GN=HMGCL PE=1 SV=2	1	2	2	2	4	34.36	325	325	4.02e-09	0.50501	0.64608	3	185930000	126560000	59380000
P35998	P35998	11	11	11	26S protease regulatory subunit 7	PSMC2	>sp|P35998|PRS7_HUMAN 26S protease regulatory subunit 7 OS=Homo sapiens GN=PSMC2 PE=1 SV=3	1	11	11	11	34.4	48.633	433	433	2.8782e-102	0.86665	1.0633	13	3227600000	1689800000	1537800000
P36405	P36405	1	1	1	ADP-ribosylation factor-like protein 3	ARL3	>sp|P36405|ARL3_HUMAN ADP-ribosylation factor-like protein 3 OS=Homo sapiens GN=ARL3 PE=1 SV=2	1	1	1	1	9.3	20.455	182	182	2.2827e-08	1.5313	1.975	2	235030000	105860000	129180000
P36507	P36507	4	4	4	Dual specificity mitogen-activated protein kinase kinase 2	MAP2K2	>sp|P36507|MP2K2_HUMAN Dual specificity mitogen-activated protein kinase kinase 2 OS=Homo sapiens GN=MAP2K2 PE=1 SV=1	1	4	4	4	12.5	44.424	400	400	6.5521e-25	0.66263	0.85001	5	493330000	294420000	198910000
P36542	P36542	4	4	4	ATP synthase subunit gamma, mitochondrial	ATP5C1	>sp|P36542|ATPG_HUMAN ATP synthase subunit gamma, mitochondrial OS=Homo sapiens GN=ATP5C1 PE=1 SV=1	1	4	4	4	21.1	32.996	298	298	2.1496e-17	1.0854	1.2158	5	1660600000	813730000	846860000
P36543	P36543	2	2	2	V-type proton ATPase subunit E 1	ATP6V1E1	>sp|P36543|VATE1_HUMAN V-type proton ATPase subunit E 1 OS=Homo sapiens GN=ATP6V1E1 PE=1 SV=1	1	2	2	2	6.2	26.145	226	226	4.2595e-13	0.5906	0.75244	2	444400000	267690000	176710000
P36551	P36551	7	7	7	Coproporphyrinogen-III oxidase, mitochondrial	CPOX	>sp|P36551|HEM6_HUMAN Coproporphyrinogen-III oxidase, mitochondrial OS=Homo sapiens GN=CPOX PE=1 SV=3	1	7	7	7	23.1	50.151	454	454	1.0116e-50	1.1018	1.2521	10	2399100000	1020600000	1378500000
P36578	P36578	11	11	11	60S ribosomal protein L4	RPL4	>sp|P36578|RL4_HUMAN 60S ribosomal protein L4 OS=Homo sapiens GN=RPL4 PE=1 SV=5	1	11	11	11	28.8	47.697	427	427	3.8794e-172	0.86001	0.98913	25	21763000000	11835000000	9928100000
P36639	P36639	1	1	1	7,8-dihydro-8-oxoguanine triphosphatase	NUDT1	>sp|P36639|8ODP_HUMAN 7,8-dihydro-8-oxoguanine triphosphatase OS=Homo sapiens GN=NUDT1 PE=1 SV=3	1	1	1	1	7.6	22.519	197	197	4.537e-05	NaN	NaN	1	25101000	14299000	10801000
P36776	P36776	15	15	15	Lon protease homolog, mitochondrial	LONP1	>sp|P36776|LONM_HUMAN Lon protease homolog, mitochondrial OS=Homo sapiens GN=LONP1 PE=1 SV=2	1	15	15	15	23.1	106.49	959	959	3.1523e-149	1.1473	1.3224	20	4433000000	2011200000	2421700000
P36871	P36871	4	4	4	Phosphoglucomutase-1	PGM1	>sp|P36871|PGM1_HUMAN Phosphoglucomutase-1 OS=Homo sapiens GN=PGM1 PE=1 SV=3	1	4	4	4	9.4	61.448	562	562	3.0655e-16	1.18	1.2811	6	704050000	336770000	367280000
P36873	P36873	10	10	4	Serine/threonine-protein phosphatase PP1-gamma catalytic subunit	PPP1CC	>sp|P36873|PP1G_HUMAN Serine/threonine-protein phosphatase PP1-gamma catalytic subunit OS=Homo sapiens GN=PPP1CC PE=1 SV=1	1	10	10	4	43.7	36.983	323	323	7.6895e-45	1.0325	1.1617	15	4225600000	2185300000	2040300000
P36897	P36897	1	1	1	TGF-beta receptor type-1	TGFBR1	>sp|P36897|TGFR1_HUMAN TGF-beta receptor type-1 OS=Homo sapiens GN=TGFBR1 PE=1 SV=1	1	1	1	1	3	55.959	503	503	4.8027e-05	NaN	NaN	1	67389000	40440000	26949000
P36915	P36915	2	2	2	Guanine nucleotide-binding protein-like 1	GNL1	>sp|P36915|GNL1_HUMAN Guanine nucleotide-binding protein-like 1 OS=Homo sapiens GN=GNL1 PE=1 SV=2	1	2	2	2	5.8	68.66	607	607	8.687e-09	1.1396	1.238	3	472840000	112040000	360810000
P36952	P36952	7	7	7	Serpin B5	SERPINB5	>sp|P36952|SPB5_HUMAN Serpin B5 OS=Homo sapiens GN=SERPINB5 PE=1 SV=2	1	7	7	7	30.1	42.1	375	375	4.2327e-123	0.61901	0.72946	11	2665300000	1634700000	1030500000
P36954	P36954	3	3	3	DNA-directed RNA polymerase II subunit RPB9	POLR2I	>sp|P36954|RPB9_HUMAN DNA-directed RNA polymerase II subunit RPB9 OS=Homo sapiens GN=POLR2I PE=1 SV=1	1	3	3	3	44	14.523	125	125	3.1019e-22	0.54509	0.61679	3	464940000	287320000	177620000
P36957	P36957	9	9	9	Dihydrolipoyllysine-residue succinyltransferase component of 2-oxoglutarate dehydrogenase complex, mitochondrial	DLST	>sp|P36957|ODO2_HUMAN Dihydrolipoyllysine-residue succinyltransferase component of 2-oxoglutarate dehydrogenase complex, mitochondrial OS=Homo sapiens GN=DLST PE=1 SV=4	1	9	9	9	29.6	48.755	453	453	3.0816e-148	1.5136	1.6296	23	10815000000	4151100000	6663600000
P36969	P36969	1	1	1	Phospholipid hydroperoxide glutathione peroxidase, mitochondrial	GPX4	>sp|P36969|GPX4_HUMAN Phospholipid hydroperoxide glutathione peroxidase, mitochondrial OS=Homo sapiens GN=GPX4 PE=1 SV=3	1	1	1	1	6.1	22.192	197	197	0.00055236	NaN	NaN	1	50789000	26686000	24103000
P37108	P37108	4	4	4	Signal recognition particle 14 kDa protein	SRP14	>sp|P37108|SRP14_HUMAN Signal recognition particle 14 kDa protein OS=Homo sapiens GN=SRP14 PE=1 SV=2	1	4	4	4	41.2	14.57	136	136	4.5155e-12	0.75145	0.96482	5	3995400000	2273800000	1721600000
P37198	P37198	4	4	4	Nuclear pore glycoprotein p62	NUP62	>sp|P37198|NUP62_HUMAN Nuclear pore glycoprotein p62 OS=Homo sapiens GN=NUP62 PE=1 SV=3	1	4	4	4	12.8	53.254	522	522	4.8242e-88	0.86878	1.0091	7	1576300000	915680000	660650000
P37235;P84074	P37235	4;1	4;1	4;1	Hippocalcin-like protein 1	HPCAL1	>sp|P37235|HPCL1_HUMAN Hippocalcin-like protein 1 OS=Homo sapiens GN=HPCAL1 PE=1 SV=3	2	4	4	4	27.5	22.313	193	193;193	3.2532e-15	0.92704	1.0798	5	1053800000	550130000	503710000
P37268	P37268	9	9	9	Squalene synthase	FDFT1	>sp|P37268|FDFT_HUMAN Squalene synthase OS=Homo sapiens GN=FDFT1 PE=1 SV=1	1	9	9	9	25.4	48.115	417	417	6.354e-38	5.2249	6.2583	13	3314500000	558880000	2755700000
P37802	P37802	11	11	11	Transgelin-2	TAGLN2	>sp|P37802|TAGL2_HUMAN Transgelin-2 OS=Homo sapiens GN=TAGLN2 PE=1 SV=3	1	11	11	11	67.8	22.391	199	199	0	0.95906	1.1175	21	10647000000	5720400000	4926200000
P37837	P37837	5	5	5	Transaldolase	TALDO1	>sp|P37837|TALDO_HUMAN Transaldolase OS=Homo sapiens GN=TALDO1 PE=1 SV=2	1	5	5	5	17.5	37.54	337	337	1.949e-18	0.79107	0.91865	8	2939700000	1715100000	1224500000
P38117	P38117	12	12	12	Electron transfer flavoprotein subunit beta	ETFB	>sp|P38117|ETFB_HUMAN Electron transfer flavoprotein subunit beta OS=Homo sapiens GN=ETFB PE=1 SV=3	1	12	12	12	48.6	27.843	255	255	1.2469e-55	0.59245	0.68045	42	27337000000	16586000000	10752000000
P38159;Q96E39;O75526;Q8N7X1	P38159;Q96E39	9;6;2;1	9;6;2;1	9;6;2;1	RNA-binding motif protein, X chromosome;RNA-binding motif protein, X chromosome, N-terminally processed;RNA binding motif protein, X-linked-like-1	RBMX;RBMXL1	>sp|P38159|RBMX_HUMAN RNA-binding motif protein, X chromosome OS=Homo sapiens GN=RBMX PE=1 SV=3;>sp|Q96E39|RMXL1_HUMAN RNA binding motif protein, X-linked-like-1 OS=Homo sapiens GN=RBMXL1 PE=1 SV=1	4	9	9	9	25.6	42.331	391	391;390;392;1067	8.3663e-51	0.78181	1.0368	19	10109000000	5572700000	4536700000
P38398	P38398	1	1	1	Breast cancer type 1 susceptibility protein	BRCA1	>sp|P38398|BRCA1_HUMAN Breast cancer type 1 susceptibility protein OS=Homo sapiens GN=BRCA1 PE=1 SV=2	1	1	1	1	0.6	207.72	1863	1863	0.0080118	NaN	NaN	1	7060300	3384200	3676100
P38432	P38432	2	2	2	Coilin	COIL	>sp|P38432|COIL_HUMAN Coilin OS=Homo sapiens GN=COIL PE=1 SV=1	1	2	2	2	5.2	62.608	576	576	1.665e-07	0.65287	0.7532	3	279530000	182150000	97382000
P38435	P38435	1	1	1	Vitamin K-dependent gamma-carboxylase	GGCX	>sp|P38435|VKGC_HUMAN Vitamin K-dependent gamma-carboxylase OS=Homo sapiens GN=GGCX PE=1 SV=2	1	1	1	1	1.3	87.56	758	758	0.0037868	NaN	NaN	1	148430000	78000000	70430000
P38571	P38571	1	1	1	Lysosomal acid lipase/cholesteryl ester hydrolase	LIPA	>sp|P38571|LICH_HUMAN Lysosomal acid lipase/cholesteryl ester hydrolase OS=Homo sapiens GN=LIPA PE=1 SV=2	1	1	1	1	4	45.418	399	399	6.4146e-06	0.4542	0.60877	2	354510000	240300000	114220000
P38606	P38606	10	10	10	V-type proton ATPase catalytic subunit A	ATP6V1A	>sp|P38606|VATA_HUMAN V-type proton ATPase catalytic subunit A OS=Homo sapiens GN=ATP6V1A PE=1 SV=2	1	10	10	10	22.5	68.303	617	617	9.3748e-64	0.76477	0.89328	20	3601200000	2059600000	1541600000
P38646	P38646	26	26	26	Stress-70 protein, mitochondrial	HSPA9	>sp|P38646|GRP75_HUMAN Stress-70 protein, mitochondrial OS=Homo sapiens GN=HSPA9 PE=1 SV=2	1	26	26	26	44.6	73.68	679	679	3.8183e-148	1.1857	1.3648	83	65888000000	30387000000	35501000000
P38919	P38919	14	14	12	Eukaryotic initiation factor 4A-III	EIF4A3	>sp|P38919|IF4A3_HUMAN Eukaryotic initiation factor 4A-III OS=Homo sapiens GN=EIF4A3 PE=1 SV=4	1	14	14	12	36.5	46.871	411	411	7.882e-59	0.91911	1.0448	24	11919000000	6018700000	5900000000
P39019	P39019	5	5	5	40S ribosomal protein S19	RPS19	>sp|P39019|RS19_HUMAN 40S ribosomal protein S19 OS=Homo sapiens GN=RPS19 PE=1 SV=2	1	5	5	5	29.7	16.06	145	145	1.2799e-11	1.0094	1.2999	7	7847300000	3942300000	3905000000
P39023;Q92901	P39023	8;1	8;1	8;1	60S ribosomal protein L3	RPL3	>sp|P39023|RL3_HUMAN 60S ribosomal protein L3 OS=Homo sapiens GN=RPL3 PE=1 SV=2	2	8	8	8	24.1	46.108	403	403;407	2.3107e-84	0.9089	1.0621	23	14620000000	7470600000	7148900000
P39060	P39060	3	3	3	Collagen alpha-1(XVIII) chain;Endostatin	COL18A1	>sp|P39060|COIA1_HUMAN Collagen alpha-1(XVIII) chain OS=Homo sapiens GN=COL18A1 PE=1 SV=5	1	3	3	3	2.9	178.19	1754	1754	5.9381e-14	0.84728	1.0289	4	285820000	152540000	133280000
P39656	P39656	3	3	3	Dolichyl-diphosphooligosaccharide--protein glycosyltransferase 48 kDa subunit	DDOST	>sp|P39656|OST48_HUMAN Dolichyl-diphosphooligosaccharide--protein glycosyltransferase 48 kDa subunit OS=Homo sapiens GN=DDOST PE=1 SV=4	1	3	3	3	11.8	50.8	456	456	2.4833e-68	0.94663	1.0592	9	8930400000	4540100000	4390300000
P39687;O95626;O43423	P39687	7;2;1	7;2;1	6;2;1	Acidic leucine-rich nuclear phosphoprotein 32 family member A	ANP32A	>sp|P39687|AN32A_HUMAN Acidic leucine-rich nuclear phosphoprotein 32 family member A OS=Homo sapiens GN=ANP32A PE=1 SV=1	3	7	7	6	36.5	28.585	249	249;131;234	3.6872e-80	1.078	1.3263	18	4163700000	1846800000	2316900000
P39748	P39748	5	5	5	Flap endonuclease 1	FEN1	>sp|P39748|FEN1_HUMAN Flap endonuclease 1 OS=Homo sapiens GN=FEN1 PE=1 SV=1	1	5	5	5	21.1	42.592	380	380	5.2401e-156	1.3259	1.4864	11	2545900000	1030000000	1515900000
P39880	P39880	6	1	1	Homeobox protein cut-like 1	CUX1	>sp|P39880|CUX1_HUMAN Homeobox protein cut-like 1 OS=Homo sapiens GN=CUX1 PE=1 SV=3	1	6	1	1	6.4	164.19	1505	1505	3.3458e-19	NaN	NaN	1	13082000	6212000	6869700
P40121	P40121	7	7	7	Macrophage-capping protein	CAPG	>sp|P40121|CAPG_HUMAN Macrophage-capping protein OS=Homo sapiens GN=CAPG PE=1 SV=2	1	7	7	7	35.1	38.498	348	348	2.2087e-109	0.48345	0.56134	12	3375100000	2210700000	1164400000
P40199	P40199	1	1	1	Carcinoembryonic antigen-related cell adhesion molecule 6	CEACAM6	>sp|P40199|CEAM6_HUMAN Carcinoembryonic antigen-related cell adhesion molecule 6 OS=Homo sapiens GN=CEACAM6 PE=1 SV=3	1	1	1	1	3.8	37.194	344	344	1.6183e-05	NaN	NaN	1	76946000	59239000	17706000
P40222	P40222	5	5	5	Alpha-taxilin	TXLNA	>sp|P40222|TXLNA_HUMAN Alpha-taxilin OS=Homo sapiens GN=TXLNA PE=1 SV=3	1	5	5	5	19.6	61.89	546	546	1.24e-20	0.38186	0.46978	5	508510000	284390000	224120000
P40227;Q92526	P40227	15;2	15;2	15;2	T-complex protein 1 subunit zeta	CCT6A	>sp|P40227|TCPZ_HUMAN T-complex protein 1 subunit zeta OS=Homo sapiens GN=CCT6A PE=1 SV=3	2	15	15	15	39	58.024	531	531;530	3.0909e-231	3.2345	3.8619	47	21448000000	4952400000	16496000000
P40306	P40306	1	1	1	Proteasome subunit beta type-10	PSMB10	>sp|P40306|PSB10_HUMAN Proteasome subunit beta type-10 OS=Homo sapiens GN=PSMB10 PE=1 SV=1	1	1	1	1	7.3	28.936	273	273	1.2696e-08	0.24559	0.27905	2	346170000	247650000	98522000
P40425;P40424;P40426	P40425;P40424;P40426	2;1;1	2;1;1	2;1;1	Pre-B-cell leukemia transcription factor 2;Pre-B-cell leukemia transcription factor 1;Pre-B-cell leukemia transcription factor 3	PBX2;PBX1;PBX3	>sp|P40425|PBX2_HUMAN Pre-B-cell leukemia transcription factor 2 OS=Homo sapiens GN=PBX2 PE=1 SV=2;>sp|P40424|PBX1_HUMAN Pre-B-cell leukemia transcription factor 1 OS=Homo sapiens GN=PBX1 PE=1 SV=1;>sp|P40426|PBX3_HUMAN Pre-B-cell leukemia transcription fa	3	2	2	2	4.7	45.881	430	430;430;434	7.8124e-05	1.9564	2.2141	2	64148000	19116000	45031000
P40429;Q6NVV1	P40429	3;1	3;1	3;1	60S ribosomal protein L13a	RPL13A	>sp|P40429|RL13A_HUMAN 60S ribosomal protein L13a OS=Homo sapiens GN=RPL13A PE=1 SV=2	2	3	3	3	16.7	23.577	203	203;102	6.1354e-13	1.1519	1.3747	6	4635100000	2146000000	2489100000
P40616	P40616	3	3	3	ADP-ribosylation factor-like protein 1	ARL1	>sp|P40616|ARL1_HUMAN ADP-ribosylation factor-like protein 1 OS=Homo sapiens GN=ARL1 PE=1 SV=1	1	3	3	3	19.9	20.417	181	181	2.8353e-85	0.99235	1.2277	4	1100300000	505190000	595060000
P40692	P40692	3	3	3	DNA mismatch repair protein Mlh1	MLH1	>sp|P40692|MLH1_HUMAN DNA mismatch repair protein Mlh1 OS=Homo sapiens GN=MLH1 PE=1 SV=1	1	3	3	3	4.5	84.6	756	756	1.4746e-15	1.4904	1.7358	2	133670000	51905000	81770000
P40763	P40763	4	4	4	Signal transducer and activator of transcription 3	STAT3	>sp|P40763|STAT3_HUMAN Signal transducer and activator of transcription 3 OS=Homo sapiens GN=STAT3 PE=1 SV=2	1	4	4	4	8.8	88.067	770	770	3.8061e-25	0.67927	0.77002	4	715200000	421250000	293950000
P40855	P40855	3	3	3	Peroxisomal biogenesis factor 19	PEX19	>sp|P40855|PEX19_HUMAN Peroxisomal biogenesis factor 19 OS=Homo sapiens GN=PEX19 PE=1 SV=1	1	3	3	3	14	32.806	299	299	9.3595e-11	0.97824	1.1844	4	156960000	75804000	81154000
P40925	P40925	8	8	8	Malate dehydrogenase, cytoplasmic	MDH1	>sp|P40925|MDHC_HUMAN Malate dehydrogenase, cytoplasmic OS=Homo sapiens GN=MDH1 PE=1 SV=4	1	8	8	8	32.3	36.426	334	334	1.4372e-29	1.1714	1.3477	11	6510900000	3008300000	3502600000
P40926	P40926	13	13	13	Malate dehydrogenase, mitochondrial	MDH2	>sp|P40926|MDHM_HUMAN Malate dehydrogenase, mitochondrial OS=Homo sapiens GN=MDH2 PE=1 SV=3	1	13	13	13	49.1	35.503	338	338	1.4174e-209	0.77793	0.91793	33	80253000000	45831000000	34422000000
P40937	P40937	4	4	4	Replication factor C subunit 5	RFC5	>sp|P40937|RFC5_HUMAN Replication factor C subunit 5 OS=Homo sapiens GN=RFC5 PE=1 SV=1	1	4	4	4	18.8	38.496	340	340	1.3659e-71	0.91471	1.0488	5	1222200000	622600000	599620000
P40938	P40938	7	7	7	Replication factor C subunit 3	RFC3	>sp|P40938|RFC3_HUMAN Replication factor C subunit 3 OS=Homo sapiens GN=RFC3 PE=1 SV=2	1	7	7	7	32	40.556	356	356	4.3064e-49	0.76176	0.8371	15	1453500000	800910000	652560000
P40939	P40939	18	18	18	Trifunctional enzyme subunit alpha, mitochondrial;Long-chain enoyl-CoA hydratase;Long chain 3-hydroxyacyl-CoA dehydrogenase	HADHA	>sp|P40939|ECHA_HUMAN Trifunctional enzyme subunit alpha, mitochondrial OS=Homo sapiens GN=HADHA PE=1 SV=2	1	18	18	18	37.6	82.999	763	763	0	0.53381	0.62618	29	8395800000	5344300000	3051500000
P41091;Q2VIR3	P41091;Q2VIR3	12;8	12;8	12;8	Eukaryotic translation initiation factor 2 subunit 3;Putative eukaryotic translation initiation factor 2 subunit 3-like protein	EIF2S3;EIF2S3L	>sp|P41091|IF2G_HUMAN Eukaryotic translation initiation factor 2 subunit 3 OS=Homo sapiens GN=EIF2S3 PE=1 SV=3;>sp|Q2VIR3|IF2GL_HUMAN Putative eukaryotic translation initiation factor 2 subunit 3-like protein OS=Homo sapiens GN=EIF2S3L PE=5 SV=2	2	12	12	12	34.3	51.109	472	472;472	2.8291e-52	1.0859	1.4111	19	6658100000	3355600000	3302500000
P41208	P41208	3	3	3	Centrin-2	CETN2	>sp|P41208|CETN2_HUMAN Centrin-2 OS=Homo sapiens GN=CETN2 PE=1 SV=1	1	3	3	3	23.8	19.738	172	172	1.2871e-11	1.0016	1.1937	5	817740000	383620000	434120000
P41212	P41212	1	1	1	Transcription factor ETV6	ETV6	>sp|P41212|ETV6_HUMAN Transcription factor ETV6 OS=Homo sapiens GN=ETV6 PE=1 SV=1	1	1	1	1	2	52.999	452	452	0.013749	NaN	NaN	1	97068000	68076000	28992000
P41214	P41214	3	3	3	Eukaryotic translation initiation factor 2D	EIF2D	>sp|P41214|EIF2D_HUMAN Eukaryotic translation initiation factor 2D OS=Homo sapiens GN=EIF2D PE=1 SV=3	1	3	3	3	9.8	64.706	584	584	1.9065e-07	0.89576	1.0711	3	167430000	86700000	80732000
P41223	P41223	4	4	4	Protein BUD31 homolog	BUD31	>sp|P41223|BUD31_HUMAN Protein BUD31 homolog OS=Homo sapiens GN=BUD31 PE=1 SV=2	1	4	4	4	27.8	17	144	144	2.1412e-19	0.89008	1.045	4	245590000	124440000	121150000
P41227	P41227	1	1	1	N-alpha-acetyltransferase 10	NAA10	>sp|P41227|NAA10_HUMAN N-alpha-acetyltransferase 10 OS=Homo sapiens GN=NAA10 PE=1 SV=1	1	1	1	1	8.1	26.458	235	235	5.318e-07	0.78714	0.89708	3	501520000	282670000	218860000
P41229	P41229	2	2	2	Lysine-specific demethylase 5C	KDM5C	>sp|P41229|KDM5C_HUMAN Lysine-specific demethylase 5C OS=Homo sapiens GN=KDM5C PE=1 SV=2	1	2	2	2	1.9	175.72	1560	1560	6.7644e-06	0.39089	0.45214	2	59596000	43988000	15608000
Q6NXS1;P41236	Q6NXS1;P41236	1;1	1;1	1;1	Putative protein phosphatase inhibitor 2-like protein 3;Protein phosphatase inhibitor 2	PPP1R2P3;PPP1R2	>sp|Q6NXS1|IPP2M_HUMAN Protein phosphatase inhibitor 2-like protein 3 OS=Homo sapiens GN=PPP1R2P3 PE=1 SV=1;>sp|P41236|IPP2_HUMAN Protein phosphatase inhibitor 2 OS=Homo sapiens GN=PPP1R2 PE=1 SV=2	2	1	1	1	7.3	23.048	205	205;205	0.0034018	NaN	NaN	1	217630000	66480000	151150000
P41240	P41240	1	1	1	Tyrosine-protein kinase CSK	CSK	>sp|P41240|CSK_HUMAN Tyrosine-protein kinase CSK OS=Homo sapiens GN=CSK PE=1 SV=1	1	1	1	1	4	50.704	450	450	0.0017848	NaN	NaN	1	17067000	6184100	10883000
P41250	P41250	14	14	14	Glycine--tRNA ligase	GARS	>sp|P41250|SYG_HUMAN Glycine--tRNA ligase OS=Homo sapiens GN=GARS PE=1 SV=3	1	14	14	14	23.7	83.165	739	739	2.0725e-50	0.83613	1.0104	21	3327600000	1560800000	1766800000
P41252	P41252	18	18	18	Isoleucine--tRNA ligase, cytoplasmic	IARS	>sp|P41252|SYIC_HUMAN Isoleucine--tRNA ligase, cytoplasmic OS=Homo sapiens GN=IARS PE=1 SV=2	1	18	18	18	24.2	144.5	1262	1262	9.9205e-165	1.0413	1.1952	30	5415500000	2696300000	2719200000
P41567;O60739	P41567;O60739	3;2	3;2	3;2	Eukaryotic translation initiation factor 1;Eukaryotic translation initiation factor 1b	EIF1;EIF1B	>sp|P41567|EIF1_HUMAN Eukaryotic translation initiation factor 1 OS=Homo sapiens GN=EIF1 PE=1 SV=1;>sp|O60739|EIF1B_HUMAN Eukaryotic translation initiation factor 1b OS=Homo sapiens GN=EIF1B PE=1 SV=2	2	3	3	3	42.5	12.732	113	113;113	2.2858e-16	1.3545	1.549	7	2038500000	900910000	1137600000
P41743	P41743	4	4	4	Protein kinase C iota type	PRKCI	>sp|P41743|KPCI_HUMAN Protein kinase C iota type OS=Homo sapiens GN=PRKCI PE=1 SV=2	1	4	4	4	14.3	68.262	596	596	6.7153e-173	1.0658	1.1833	7	900350000	441020000	459330000
P42025	P42025	1	1	1	Beta-centractin	ACTR1B	>sp|P42025|ACTY_HUMAN Beta-centractin OS=Homo sapiens GN=ACTR1B PE=1 SV=1	1	1	1	1	7.4	42.293	376	376	1.7541e-22	NaN	NaN	1	58152000	43448000	14704000
P42126	P42126	4	4	4	Enoyl-CoA delta isomerase 1, mitochondrial	ECI1	>sp|P42126|ECI1_HUMAN Enoyl-CoA delta isomerase 1, mitochondrial OS=Homo sapiens GN=ECI1 PE=1 SV=1	1	4	4	4	15.2	32.816	302	302	4.3641e-11	0.5732	0.64638	6	2713600000	1741400000	972260000
P42166	P42166	16	16	10	Lamina-associated polypeptide 2, isoform alpha;Thymopoietin;Thymopentin	TMPO	>sp|P42166|LAP2A_HUMAN Lamina-associated polypeptide 2, isoform alpha OS=Homo sapiens GN=TMPO PE=1 SV=2	1	16	16	10	38.5	75.491	694	694	1.71e-176	0.50988	0.56746	29	11333000000	7121400000	4211600000
P42167	P42167	14	8	8	Lamina-associated polypeptide 2, isoforms beta/gamma;Thymopoietin;Thymopentin	TMPO	>sp|P42167|LAP2B_HUMAN Lamina-associated polypeptide 2, isoforms beta/gamma OS=Homo sapiens GN=TMPO PE=1 SV=2	1	14	8	8	44.5	50.67	454	454	0	0.94859	1.0447	17	3286000000	1824900000	1461100000
P42224	P42224	7	7	7	Signal transducer and activator of transcription 1-alpha/beta	STAT1	>sp|P42224|STAT1_HUMAN Signal transducer and activator of transcription 1-alpha/beta OS=Homo sapiens GN=STAT1 PE=1 SV=2	1	7	7	7	11.5	87.334	750	750	3.2111e-20	0.78096	0.92397	8	996830000	630620000	366200000
P42285	P42285	16	16	16	Superkiller viralicidic activity 2-like 2	SKIV2L2	>sp|P42285|SK2L2_HUMAN Superkiller viralicidic activity 2-like 2 OS=Homo sapiens GN=SKIV2L2 PE=1 SV=3	1	16	16	16	22.6	117.8	1042	1042	1.4013e-139	0.79823	0.97031	26	4846700000	2729100000	2117600000
P42330	P42330	12	8	8	Aldo-keto reductase family 1 member C3	AKR1C3	>sp|P42330|AK1C3_HUMAN Aldo-keto reductase family 1 member C3 OS=Homo sapiens GN=AKR1C3 PE=1 SV=4	1	12	8	8	56.7	36.853	323	323	9.5337e-191	0.79161	0.94741	12	5298200000	2873200000	2425000000
P42345	P42345	2	2	2	Serine/threonine-protein kinase mTOR	MTOR	>sp|P42345|MTOR_HUMAN Serine/threonine-protein kinase mTOR OS=Homo sapiens GN=MTOR PE=1 SV=1	1	2	2	2	1.2	288.89	2549	2549	2.5562e-21	1.0074	1.2007	3	117090000	54846000	62248000
P42566	P42566	8	8	8	Epidermal growth factor receptor substrate 15	EPS15	>sp|P42566|EPS15_HUMAN Epidermal growth factor receptor substrate 15 OS=Homo sapiens GN=EPS15 PE=1 SV=2	1	8	8	8	14.6	98.655	896	896	2.4325e-57	1.1178	1.3004	10	726960000	343530000	383430000
P42575	P42575	1	1	1	Caspase-2;Caspase-2 subunit p18;Caspase-2 subunit p13;Caspase-2 subunit p12	CASP2	>sp|P42575|CASP2_HUMAN Caspase-2 OS=Homo sapiens GN=CASP2 PE=1 SV=2	1	1	1	1	3.3	50.685	452	452	0.0015962	NaN	NaN	1	14750000	5441400	9308500
P42677;Q71UM5	P42677;Q71UM5	4;2	4;2	4;2	40S ribosomal protein S27;40S ribosomal protein S27-like	RPS27;RPS27L	>sp|P42677|RS27_HUMAN 40S ribosomal protein S27 OS=Homo sapiens GN=RPS27 PE=1 SV=3;>sp|Q71UM5|RS27L_HUMAN 40S ribosomal protein S27-like OS=Homo sapiens GN=RPS27L PE=1 SV=3	2	4	4	4	39.3	9.461	84	84;84	1.0794e-13	0.88866	1.0077	4	3098400000	1538200000	1560200000
P42685	P42685	1	1	1	Tyrosine-protein kinase FRK	FRK	>sp|P42685|FRK_HUMAN Tyrosine-protein kinase FRK OS=Homo sapiens GN=FRK PE=1 SV=1	1	1	1	1	3.4	58.253	505	505	5.7348e-05	NaN	NaN	1	53413000	37878000	15535000
P42695	P42695	3	3	3	Condensin-2 complex subunit D3	NCAPD3	>sp|P42695|CNDD3_HUMAN Condensin-2 complex subunit D3 OS=Homo sapiens GN=NCAPD3 PE=1 SV=2	1	3	3	3	3.5	168.89	1498	1498	1.3075e-22	0.92784	1.0777	2	135910000	67115000	68791000
P42696	P42696	5	5	5	RNA-binding protein 34	RBM34	>sp|P42696|RBM34_HUMAN RNA-binding protein 34 OS=Homo sapiens GN=RBM34 PE=1 SV=2	1	5	5	5	14	48.564	430	430	3.2262e-22	1.2154	1.3646	5	505130000	226350000	278780000
P42704	P42704	41	41	41	Leucine-rich PPR motif-containing protein, mitochondrial	LRPPRC	>sp|P42704|LPPRC_HUMAN Leucine-rich PPR motif-containing protein, mitochondrial OS=Homo sapiens GN=LRPPRC PE=1 SV=3	1	41	41	41	39.2	157.9	1394	1394	0	0.9632	1.1457	83	38055000000	19185000000	18870000000
P42765	P42765	14	14	14	3-ketoacyl-CoA thiolase, mitochondrial	ACAA2	>sp|P42765|THIM_HUMAN 3-ketoacyl-CoA thiolase, mitochondrial OS=Homo sapiens GN=ACAA2 PE=1 SV=2	1	14	14	14	52.9	41.924	397	397	7.3775e-187	1.7125	2.0712	19	3073500000	1093500000	1980000000
P42766	P42766	2	2	2	60S ribosomal protein L35	RPL35	>sp|P42766|RL35_HUMAN 60S ribosomal protein L35 OS=Homo sapiens GN=RPL35 PE=1 SV=2	1	2	2	2	15.4	14.551	123	123	1.5652e-05	1.0052	1.1589	2	166610000	83515000	83097000
P42772	P42772	1	1	1	Cyclin-dependent kinase 4 inhibitor B	CDKN2B	>sp|P42772|CDN2B_HUMAN Cyclin-dependent kinase 4 inhibitor B OS=Homo sapiens GN=CDKN2B PE=1 SV=1	1	1	1	1	13	14.721	138	138	0.0046855	NaN	NaN	1	48637000	25552000	23085000
P42785	P42785	1	1	1	Lysosomal Pro-X carboxypeptidase	PRCP	>sp|P42785|PCP_HUMAN Lysosomal Pro-X carboxypeptidase OS=Homo sapiens GN=PRCP PE=1 SV=1	1	1	1	1	4.2	55.799	496	496	4.1492e-05	NaN	NaN	1	27457000	18649000	8808500
P42892	P42892	2	2	2	Endothelin-converting enzyme 1	ECE1	>sp|P42892|ECE1_HUMAN Endothelin-converting enzyme 1 OS=Homo sapiens GN=ECE1 PE=1 SV=2	1	2	2	2	5.1	87.163	770	770	2.8212e-27	1.4019	1.6172	3	293240000	132760000	160490000
P43034	P43034	6	6	6	Platelet-activating factor acetylhydrolase IB subunit alpha	PAFAH1B1	>sp|P43034|LIS1_HUMAN Platelet-activating factor acetylhydrolase IB subunit alpha OS=Homo sapiens GN=PAFAH1B1 PE=1 SV=2	1	6	6	6	24.4	46.637	410	410	3.1653e-107	1.0155	1.173	11	2792200000	1413000000	1379200000
P43155	P43155	2	2	2	Carnitine O-acetyltransferase	CRAT	>sp|P43155|CACP_HUMAN Carnitine O-acetyltransferase OS=Homo sapiens GN=CRAT PE=1 SV=5	1	2	2	2	4.8	70.857	626	626	0.00028256	0.21233	0.23514	2	383490000	322300000	61189000
P43243	P43243	18	18	18	Matrin-3	MATR3	>sp|P43243|MATR3_HUMAN Matrin-3 OS=Homo sapiens GN=MATR3 PE=1 SV=2	1	18	18	18	25.3	94.622	847	847	7.7219e-89	0.79175	0.99658	37	15627000000	8988100000	6638700000
P43246	P43246	8	8	8	DNA mismatch repair protein Msh2	MSH2	>sp|P43246|MSH2_HUMAN DNA mismatch repair protein Msh2 OS=Homo sapiens GN=MSH2 PE=1 SV=1	1	8	8	8	12	104.74	934	934	1.6469e-39	1.068	1.2523	12	1570400000	680520000	889890000
P43304	P43304	12	12	12	Glycerol-3-phosphate dehydrogenase, mitochondrial	GPD2	>sp|P43304|GPDM_HUMAN Glycerol-3-phosphate dehydrogenase, mitochondrial OS=Homo sapiens GN=GPD2 PE=1 SV=3	1	12	12	12	26.7	80.852	727	727	8.9259e-91	0.70588	0.81392	16	4608200000	2893900000	1714300000
P43307	P43307	3	3	3	Translocon-associated protein subunit alpha	SSR1	>sp|P43307|SSRA_HUMAN Translocon-associated protein subunit alpha OS=Homo sapiens GN=SSR1 PE=1 SV=3	1	3	3	3	20.3	32.235	286	286	3.823e-99	0.82784	0.92633	6	2479700000	1274100000	1205600000
P48448;P43353	P48448;P43353	1;1	1;1	1;1	Aldehyde dehydrogenase family 3 member B2;Aldehyde dehydrogenase family 3 member B1	ALDH3B2;ALDH3B1	>sp|P48448|AL3B2_HUMAN Aldehyde dehydrogenase family 3 member B2 OS=Homo sapiens GN=ALDH3B2 PE=2 SV=3;>sp|P43353|AL3B1_HUMAN Aldehyde dehydrogenase family 3 member B1 OS=Homo sapiens GN=ALDH3B1 PE=1 SV=1	2	1	1	1	4.4	42.634	385	385;468	0.0010029	NaN	NaN	1	15608000	14821000	786890
P43360;P43357;P43356	P43360;P43357;P43356	1;1;1	1;1;1	1;1;1	Melanoma-associated antigen 6;Melanoma-associated antigen 3;Melanoma-associated antigen 2	MAGEA6;MAGEA3;MAGEA2	>sp|P43360|MAGA6_HUMAN Melanoma-associated antigen 6 OS=Homo sapiens GN=MAGEA6 PE=1 SV=1;>sp|P43357|MAGA3_HUMAN Melanoma-associated antigen 3 OS=Homo sapiens GN=MAGEA3 PE=1 SV=1;>sp|P43356|MAGA2_HUMAN Melanoma-associated antigen 2 OS=Homo sapiens GN=MAGEA2	3	1	1	1	4.1	34.891	314	314;314;314	0.00038134	1.82	2.3383	2	51523000	10411000	41113000
P43487	P43487	2	2	2	Ran-specific GTPase-activating protein	RANBP1	>sp|P43487|RANG_HUMAN Ran-specific GTPase-activating protein OS=Homo sapiens GN=RANBP1 PE=1 SV=1	1	2	2	2	21.9	23.31	201	201	1.0909e-13	1.5683	2.0449	3	759700000	277510000	482190000
P43490	P43490	14	14	14	Nicotinamide phosphoribosyltransferase	NAMPT	>sp|P43490|NAMPT_HUMAN Nicotinamide phosphoribosyltransferase OS=Homo sapiens GN=NAMPT PE=1 SV=1	1	14	14	14	38.7	55.52	491	491	1.0911e-199	0.59955	0.71018	40	34870000000	22657000000	12213000000
P43686	P43686	14	14	14	26S protease regulatory subunit 6B	PSMC4	>sp|P43686|PRS6B_HUMAN 26S protease regulatory subunit 6B OS=Homo sapiens GN=PSMC4 PE=1 SV=2	1	14	14	14	42.1	47.366	418	418	1.0306e-178	1.0063	1.2574	22	6374200000	3009400000	3364800000
P43897	P43897	4	4	4	Elongation factor Ts, mitochondrial	TSFM	>sp|P43897|EFTS_HUMAN Elongation factor Ts, mitochondrial OS=Homo sapiens GN=TSFM PE=1 SV=2	1	4	4	4	15.1	35.39	325	325	2.3992e-12	1.147	1.3084	5	1770800000	855070000	915700000
P45877	P45877	2	2	2	Peptidyl-prolyl cis-trans isomerase C	PPIC	>sp|P45877|PPIC_HUMAN Peptidyl-prolyl cis-trans isomerase C OS=Homo sapiens GN=PPIC PE=1 SV=1	1	2	2	2	10.8	22.763	212	212	0.00012821	NaN	NaN	1	260230000	154390000	105840000
P45880	P45880	14	14	14	Voltage-dependent anion-selective channel protein 2	VDAC2	>sp|P45880|VDAC2_HUMAN Voltage-dependent anion-selective channel protein 2 OS=Homo sapiens GN=VDAC2 PE=1 SV=2	1	14	14	14	60.2	31.566	294	294	3.7424e-281	1.3043	1.4892	67	17673000000	8163300000	9509400000
P45954	P45954	5	5	5	Short/branched chain specific acyl-CoA dehydrogenase, mitochondrial	ACADSB	>sp|P45954|ACDSB_HUMAN Short/branched chain specific acyl-CoA dehydrogenase, mitochondrial OS=Homo sapiens GN=ACADSB PE=1 SV=1	1	5	5	5	16	47.485	432	432	3.0141e-31	0.45655	0.52101	7	548910000	369780000	179130000
P45973	P45973	5	4	4	Chromobox protein homolog 5	CBX5	>sp|P45973|CBX5_HUMAN Chromobox protein homolog 5 OS=Homo sapiens GN=CBX5 PE=1 SV=1	1	5	4	4	35.1	22.225	191	191	1.073e-34	0.97264	1.1652	8	3199200000	1648800000	1550400000
P45974	P45974	13	13	13	Ubiquitin carboxyl-terminal hydrolase 5	USP5	>sp|P45974|UBP5_HUMAN Ubiquitin carboxyl-terminal hydrolase 5 OS=Homo sapiens GN=USP5 PE=1 SV=2	1	13	13	13	23.3	95.785	858	858	3.5103e-124	0.84684	1.0187	17	3807700000	2147300000	1660400000
P45984;P45983;P53779	P45984;P45983;P53779	1;1;1	1;1;1	1;1;1	Mitogen-activated protein kinase 9;Mitogen-activated protein kinase 8;Mitogen-activated protein kinase 10	MAPK9;MAPK8;MAPK10	>sp|P45984|MK09_HUMAN Mitogen-activated protein kinase 9 OS=Homo sapiens GN=MAPK9 PE=1 SV=2;>sp|P45983|MK08_HUMAN Mitogen-activated protein kinase 8 OS=Homo sapiens GN=MAPK8 PE=1 SV=2;>sp|P53779|MK10_HUMAN Mitogen-activated protein kinase 10 OS=Homo sapien	3	1	1	1	2.4	48.139	424	424;427;464	2.4065e-06	NaN	NaN	0	0	0	0
P45985	P45985	1	1	1	Dual specificity mitogen-activated protein kinase kinase 4	MAP2K4	>sp|P45985|MP2K4_HUMAN Dual specificity mitogen-activated protein kinase kinase 4 OS=Homo sapiens GN=MAP2K4 PE=1 SV=1	1	1	1	1	4.3	44.287	399	399	5.7641e-05	NaN	NaN	1	23841000	11270000	12571000
P46013	P46013	37	37	37	Antigen KI-67	MKI67	>sp|P46013|KI67_HUMAN Antigen KI-67 OS=Homo sapiens GN=MKI67 PE=1 SV=2	1	37	37	37	18.7	358.69	3256	3256	1.4493e-256	1.6696	1.9403	47	6121700000	2307800000	3813800000
P46060	P46060	8	8	8	Ran GTPase-activating protein 1	RANGAP1	>sp|P46060|RAGP1_HUMAN Ran GTPase-activating protein 1 OS=Homo sapiens GN=RANGAP1 PE=1 SV=1	1	8	8	8	21.1	63.541	587	587	1.9579e-79	0.91415	0.98257	10	2850200000	1560800000	1289400000
P46063	P46063	11	11	11	ATP-dependent DNA helicase Q1	RECQL	>sp|P46063|RECQ1_HUMAN ATP-dependent DNA helicase Q1 OS=Homo sapiens GN=RECQL PE=1 SV=3	1	11	11	11	26.3	73.457	649	649	8.929e-90	0.90508	1.1197	12	1062900000	535890000	527050000
P46087	P46087	10	10	10	Putative ribosomal RNA methyltransferase NOP2	NOP2	>sp|P46087|NOP2_HUMAN Putative ribosomal RNA methyltransferase NOP2 OS=Homo sapiens GN=NOP2 PE=1 SV=2	1	10	10	10	15	89.301	812	812	2.7662e-26	0.77123	0.87728	12	4241700000	2450200000	1791500000
P46100	P46100	7	7	6	Transcriptional regulator ATRX	ATRX	>sp|P46100|ATRX_HUMAN Transcriptional regulator ATRX OS=Homo sapiens GN=ATRX PE=1 SV=5	1	7	7	6	5	282.58	2492	2492	3.8681e-28	0.55173	0.60236	7	783960000	515100000	268860000
P46108	P46108	4	4	4	Adapter molecule crk	CRK	>sp|P46108|CRK_HUMAN Adapter molecule crk OS=Homo sapiens GN=CRK PE=1 SV=2	1	4	4	4	21.7	33.83	304	304	1.9486e-19	0.6436	0.80297	5	461090000	155160000	305940000
P46109	P46109	2	2	2	Crk-like protein	CRKL	>sp|P46109|CRKL_HUMAN Crk-like protein OS=Homo sapiens GN=CRKL PE=1 SV=1	1	2	2	2	10.6	33.777	303	303	4.3411e-11	2.0595	2.3871	4	338160000	113530000	224630000
P46199	P46199	3	3	3	Translation initiation factor IF-2, mitochondrial	MTIF2	>sp|P46199|IF2M_HUMAN Translation initiation factor IF-2, mitochondrial OS=Homo sapiens GN=MTIF2 PE=1 SV=2	1	3	3	3	5.5	81.316	727	727	3.0921e-12	2.7031	3.1896	3	346150000	107980000	238160000
P46379	P46379	12	12	12	Large proline-rich protein BAG6	BAG6	>sp|P46379|BAG6_HUMAN Large proline-rich protein BAG6 OS=Homo sapiens GN=BAG6 PE=1 SV=2	1	12	12	12	17.5	119.41	1132	1132	6.6913e-44	0.62569	0.72345	12	1767200000	1173600000	593610000
P46459	P46459	12	12	12	Vesicle-fusing ATPase	NSF	>sp|P46459|NSF_HUMAN Vesicle-fusing ATPase OS=Homo sapiens GN=NSF PE=1 SV=3	1	12	12	12	21	82.593	744	744	1.7679e-78	0.67723	0.75719	18	2212200000	1357300000	854830000
P46527	P46527	1	1	1	Cyclin-dependent kinase inhibitor 1B	CDKN1B	>sp|P46527|CDN1B_HUMAN Cyclin-dependent kinase inhibitor 1B OS=Homo sapiens GN=CDKN1B PE=1 SV=1	1	1	1	1	6.6	22.073	198	198	3.2347e-05	NaN	NaN	1	202960000	115860000	87096000
P46734;P52564	P46734;P52564	2;1	2;1	2;1	Dual specificity mitogen-activated protein kinase kinase 3;Dual specificity mitogen-activated protein kinase kinase 6	MAP2K3;MAP2K6	>sp|P46734|MP2K3_HUMAN Dual specificity mitogen-activated protein kinase kinase 3 OS=Homo sapiens GN=MAP2K3 PE=1 SV=2;>sp|P52564|MP2K6_HUMAN Dual specificity mitogen-activated protein kinase kinase 6 OS=Homo sapiens GN=MAP2K6 PE=1 SV=1	2	2	2	2	6.3	39.318	347	347;334	1.6354e-05	0.84209	0.96517	2	345980000	214220000	131760000
P46736	P46736	3	3	3	Lys-63-specific deubiquitinase BRCC36	BRCC3	>sp|P46736|BRCC3_HUMAN Lys-63-specific deubiquitinase BRCC36 OS=Homo sapiens GN=BRCC3 PE=1 SV=2	1	3	3	3	13.6	36.072	316	316	3.0761e-07	0.99054	1.1112	3	143950000	63259000	80696000
P46776	P46776	4	4	4	60S ribosomal protein L27a	RPL27A	>sp|P46776|RL27A_HUMAN 60S ribosomal protein L27a OS=Homo sapiens GN=RPL27A PE=1 SV=2	1	4	4	4	23	16.561	148	148	5.2877e-13	0.86732	0.98792	5	4357800000	2231300000	2126500000
P46777	P46777	8	8	8	60S ribosomal protein L5	RPL5	>sp|P46777|RL5_HUMAN 60S ribosomal protein L5 OS=Homo sapiens GN=RPL5 PE=1 SV=3	1	8	8	8	37.4	34.362	297	297	5.4274e-27	0.9057	1.0702	21	12721000000	6613100000	6107800000
P46778	P46778	4	4	4	60S ribosomal protein L21	RPL21	>sp|P46778|RL21_HUMAN 60S ribosomal protein L21 OS=Homo sapiens GN=RPL21 PE=1 SV=2	1	4	4	4	21.9	18.565	160	160	1.5126e-11	1.1747	1.3507	8	2771300000	1259400000	1511900000
P46779	P46779	3	3	3	60S ribosomal protein L28	RPL28	>sp|P46779|RL28_HUMAN 60S ribosomal protein L28 OS=Homo sapiens GN=RPL28 PE=1 SV=3	1	3	3	3	23.4	15.747	137	137	1.6327e-12	0.91097	1.0153	5	6438300000	3219900000	3218400000
P46781	P46781	3	3	3	40S ribosomal protein S9	RPS9	>sp|P46781|RS9_HUMAN 40S ribosomal protein S9 OS=Homo sapiens GN=RPS9 PE=1 SV=3	1	3	3	3	16	22.591	194	194	4.2587e-08	1.0917	1.3899	4	1265800000	581430000	684400000
P46782	P46782	6	6	6	40S ribosomal protein S5;40S ribosomal protein S5, N-terminally processed	RPS5	>sp|P46782|RS5_HUMAN 40S ribosomal protein S5 OS=Homo sapiens GN=RPS5 PE=1 SV=4	1	6	6	6	32.8	22.876	204	204	5.1397e-44	1.149	1.3548	22	21340000000	10150000000	11190000000
P46783;Q9NQ39	P46783;Q9NQ39	3;2	3;2	3;2	40S ribosomal protein S10;Putative 40S ribosomal protein S10-like	RPS10;RPS10P5	>sp|P46783|RS10_HUMAN 40S ribosomal protein S10 OS=Homo sapiens GN=RPS10 PE=1 SV=1;>sp|Q9NQ39|RS10L_HUMAN Putative 40S ribosomal protein S10-like OS=Homo sapiens GN=RPS10P5 PE=5 SV=1	2	3	3	3	18.2	18.898	165	165;176	2.1365e-17	0.58243	0.6655	10	1650900000	946820000	704050000
P46821;P78559	P46821	30;1	30;1	30;1	Microtubule-associated protein 1B;MAP1B heavy chain;MAP1 light chain LC1	MAP1B	>sp|P46821|MAP1B_HUMAN Microtubule-associated protein 1B OS=Homo sapiens GN=MAP1B PE=1 SV=2	2	30	30	30	20	270.63	2468	2468;2803	2.9888e-175	0.51748	0.61628	38	5593600000	3611300000	1982400000
P46926	P46926	1	1	1	Glucosamine-6-phosphate isomerase 1	GNPDA1	>sp|P46926|GNPI1_HUMAN Glucosamine-6-phosphate isomerase 1 OS=Homo sapiens GN=GNPDA1 PE=1 SV=1	1	1	1	1	10	32.668	289	289	6.4187e-37	0.9316	1.0846	3	442940000	225970000	216970000
P46937	P46937	5	5	5	Yorkie homolog	YAP1	>sp|P46937|YAP1_HUMAN Yorkie homolog OS=Homo sapiens GN=YAP1 PE=1 SV=2	1	5	5	5	19.6	54.461	504	504	6.3689e-76	0.8438	1.0117	6	438550000	229650000	208900000
P46939	P46939	9	9	9	Utrophin	UTRN	>sp|P46939|UTRO_HUMAN Utrophin OS=Homo sapiens GN=UTRN PE=1 SV=2	1	9	9	9	4.6	394.46	3433	3433	1.1018e-131	1.3356	1.4918	10	397120000	168560000	228570000
P46940	P46940	51	51	51	Ras GTPase-activating-like protein IQGAP1	IQGAP1	>sp|P46940|IQGA1_HUMAN Ras GTPase-activating-like protein IQGAP1 OS=Homo sapiens GN=IQGAP1 PE=1 SV=1	1	51	51	51	45.4	189.25	1657	1657	0	0.78215	0.8784	84	32308000000	18971000000	13337000000
P46976	P46976	1	1	1	Glycogenin-1	GYG1	>sp|P46976|GLYG_HUMAN Glycogenin-1 OS=Homo sapiens GN=GYG1 PE=1 SV=4	1	1	1	1	5.1	39.383	350	350	0.0023903	NaN	NaN	1	19598000	6855500	12743000
P46977	P46977	7	7	7	Dolichyl-diphosphooligosaccharide--protein glycosyltransferase subunit STT3A	STT3A	>sp|P46977|STT3A_HUMAN Dolichyl-diphosphooligosaccharide--protein glycosyltransferase subunit STT3A OS=Homo sapiens GN=STT3A PE=1 SV=2	1	7	7	7	10.5	80.529	705	705	1.2848e-18	0.83581	1.0703	11	3776700000	1701000000	2075700000
P47755	P47755	6	5	5	F-actin-capping protein subunit alpha-2	CAPZA2	>sp|P47755|CAZA2_HUMAN F-actin-capping protein subunit alpha-2 OS=Homo sapiens GN=CAPZA2 PE=1 SV=3	1	6	5	5	31.1	32.949	286	286	5.1845e-71	1.1537	1.3158	8	1467700000	637300000	830400000
P47756	P47756	9	9	9	F-actin-capping protein subunit beta	CAPZB	>sp|P47756|CAPZB_HUMAN F-actin-capping protein subunit beta OS=Homo sapiens GN=CAPZB PE=1 SV=4	1	9	9	9	44.4	31.35	277	277	8.4276e-82	1.1086	1.3521	16	4473400000	2303400000	2170000000
P47813;O14602	P47813;O14602	2;1	2;1	2;1	Eukaryotic translation initiation factor 1A, X-chromosomal;Eukaryotic translation initiation factor 1A, Y-chromosomal	EIF1AX;EIF1AY	>sp|P47813|IF1AX_HUMAN Eukaryotic translation initiation factor 1A, X-chromosomal OS=Homo sapiens GN=EIF1AX PE=1 SV=2;>sp|O14602|IF1AY_HUMAN Eukaryotic translation initiation factor 1A, Y-chromosomal OS=Homo sapiens GN=EIF1AY PE=1 SV=4	2	2	2	2	14.6	16.46	144	144;144	0.00014153	1.4332	1.5604	2	1106000000	439000000	666990000
P47895	P47895	3	3	3	Aldehyde dehydrogenase family 1 member A3	ALDH1A3	>sp|P47895|AL1A3_HUMAN Aldehyde dehydrogenase family 1 member A3 OS=Homo sapiens GN=ALDH1A3 PE=1 SV=2	1	3	3	3	8.2	56.108	512	512	5.5285e-09	0.68802	0.78168	3	278080000	152400000	125680000
P47897	P47897	14	14	14	Glutamine--tRNA ligase	QARS	>sp|P47897|SYQ_HUMAN Glutamine--tRNA ligase OS=Homo sapiens GN=QARS PE=1 SV=1	1	14	14	14	25.7	87.798	775	775	2.044e-96	1.1407	1.2589	20	3591000000	1590000000	2000900000
P47914	P47914	1	1	1	60S ribosomal protein L29	RPL29	>sp|P47914|RL29_HUMAN 60S ribosomal protein L29 OS=Homo sapiens GN=RPL29 PE=1 SV=2	1	1	1	1	9.4	17.752	159	159	0.00055539	0.59457	0.67159	3	3505800000	2187300000	1318500000
P47985;P0C7P4	P47985;P0C7P4	7;4	7;4	7;4	Cytochrome b-c1 complex subunit Rieske, mitochondrial;Cytochrome b-c1 complex subunit 11;Putative cytochrome b-c1 complex subunit Rieske-like protein 1	UQCRFS1;UQCRFS1P1	>sp|P47985|UCRI_HUMAN Cytochrome b-c1 complex subunit Rieske, mitochondrial OS=Homo sapiens GN=UQCRFS1 PE=1 SV=2;>sp|P0C7P4|UCRIL_HUMAN Putative cytochrome b-c1 complex subunit Rieske-like protein 1 OS=Homo sapiens GN=UQCRFS1P1 PE=5 SV=1	2	7	7	7	32.5	29.668	274	274;283	1.2278e-38	0.48378	0.54121	7	3619900000	2475400000	1144500000
P48047	P48047	4	4	4	ATP synthase subunit O, mitochondrial	ATP5O	>sp|P48047|ATPO_HUMAN ATP synthase subunit O, mitochondrial OS=Homo sapiens GN=ATP5O PE=1 SV=1	1	4	4	4	22.1	23.277	213	213	1.9474e-26	0.60397	0.74975	4	3028900000	1856600000	1172300000
P48059;Q7Z4I7	P48059;Q7Z4I7	2;1	2;1	2;1	LIM and senescent cell antigen-like-containing domain protein 1;LIM and senescent cell antigen-like-containing domain protein 2	LIMS1;LIMS2	>sp|P48059|LIMS1_HUMAN LIM and senescent cell antigen-like-containing domain protein 1 OS=Homo sapiens GN=LIMS1 PE=1 SV=4;>sp|Q7Z4I7|LIMS2_HUMAN LIM and senescent cell antigen-like-containing domain protein 2 OS=Homo sapiens GN=LIMS2 PE=1 SV=1	2	2	2	2	8.3	37.251	325	325;341	3.415e-05	0.71677	0.80841	2	60546000	37452000	23094000
P48147	P48147	6	6	6	Prolyl endopeptidase	PREP	>sp|P48147|PPCE_HUMAN Prolyl endopeptidase OS=Homo sapiens GN=PREP PE=1 SV=2	1	6	6	6	14.2	80.699	710	710	4.3715e-29	1.4174	1.6394	7	946660000	418660000	528000000
P48163	P48163	3	3	3	NADP-dependent malic enzyme	ME1	>sp|P48163|MAOX_HUMAN NADP-dependent malic enzyme OS=Homo sapiens GN=ME1 PE=1 SV=1	1	3	3	3	9.6	64.149	572	572	3.3304e-69	1.7342	1.8912	9	829770000	310370000	519400000
P48307	P48307	2	2	2	Tissue factor pathway inhibitor 2	TFPI2	>sp|P48307|TFPI2_HUMAN Tissue factor pathway inhibitor 2 OS=Homo sapiens GN=TFPI2 PE=1 SV=1	1	2	2	2	14.9	26.934	235	235	3.8042e-30	NaN	NaN	1	41685000	37744000	3940100
P48426;P78356	P48426;P78356	1;1	1;1	1;1	Phosphatidylinositol 5-phosphate 4-kinase type-2 alpha;Phosphatidylinositol 5-phosphate 4-kinase type-2 beta	PIP4K2A;PIP4K2B	>sp|P48426|PI42A_HUMAN Phosphatidylinositol 5-phosphate 4-kinase type-2 alpha OS=Homo sapiens GN=PIP4K2A PE=1 SV=2;>sp|P78356|PI42B_HUMAN Phosphatidylinositol 5-phosphate 4-kinase type-2 beta OS=Homo sapiens GN=PIP4K2B PE=1 SV=1	2	1	1	1	4.2	46.224	406	406;416	5.5268e-05	NaN	NaN	1	22391000	11213000	11178000
P48436	P48436	1	1	1	Transcription factor SOX-9	SOX9	>sp|P48436|SOX9_HUMAN Transcription factor SOX-9 OS=Homo sapiens GN=SOX9 PE=1 SV=1	1	1	1	1	2.4	56.136	509	509	4.7902e-05	NaN	NaN	1	37461000	13712000	23749000
P48444	P48444	7	7	7	Coatomer subunit delta	ARCN1	>sp|P48444|COPD_HUMAN Coatomer subunit delta OS=Homo sapiens GN=ARCN1 PE=1 SV=1	1	7	7	7	15.9	57.21	511	511	3.0922e-26	1.0639	1.1618	11	2492600000	1176300000	1316300000
P48449	P48449	3	3	3	Lanosterol synthase	LSS	>sp|P48449|ERG7_HUMAN Lanosterol synthase OS=Homo sapiens GN=LSS PE=1 SV=1	1	3	3	3	5.9	83.308	732	732	3.7473e-11	0.51723	0.59439	4	377870000	245170000	132700000
P48506	P48506	4	4	4	Glutamate--cysteine ligase catalytic subunit	GCLC	>sp|P48506|GSH1_HUMAN Glutamate--cysteine ligase catalytic subunit OS=Homo sapiens GN=GCLC PE=1 SV=2	1	4	4	4	13.2	72.765	637	637	5.1498e-63	0.81105	0.99997	6	365490000	214130000	151360000
P48507	P48507	4	4	4	Glutamate--cysteine ligase regulatory subunit	GCLM	>sp|P48507|GSH0_HUMAN Glutamate--cysteine ligase regulatory subunit OS=Homo sapiens GN=GCLM PE=1 SV=1	1	4	4	4	17.2	30.727	274	274	9.212e-38	0.72485	0.84522	14	3758200000	2178100000	1580100000
P48509	P48509	2	2	2	CD151 antigen	CD151	>sp|P48509|CD151_HUMAN CD151 antigen OS=Homo sapiens GN=CD151 PE=1 SV=3	1	2	2	2	7.5	28.295	253	253	6.6938e-05	0.71622	0.82158	4	2214100000	1290900000	923220000
P48556	P48556	2	2	2	26S proteasome non-ATPase regulatory subunit 8	PSMD8	>sp|P48556|PSMD8_HUMAN 26S proteasome non-ATPase regulatory subunit 8 OS=Homo sapiens GN=PSMD8 PE=1 SV=2	1	2	2	2	6.9	39.611	350	350	3.2502e-56	0.96939	1.1494	4	787660000	403510000	384150000
P48634	P48634	1	1	1	Protein PRRC2A	PRRC2A	>sp|P48634|PRC2A_HUMAN Protein PRRC2A OS=Homo sapiens GN=PRRC2A PE=1 SV=3	1	1	1	1	0.7	228.86	2157	2157	0.00096088	NaN	NaN	1	38896000	22201000	16695000
P48637	P48637	14	14	14	Glutathione synthetase	GSS	>sp|P48637|GSHB_HUMAN Glutathione synthetase OS=Homo sapiens GN=GSS PE=1 SV=1	1	14	14	14	40.9	52.384	474	474	4.0508e-60	0.93857	1.0125	15	2425200000	1232800000	1192300000
P48643	P48643	22	22	22	T-complex protein 1 subunit epsilon	CCT5	>sp|P48643|TCPE_HUMAN T-complex protein 1 subunit epsilon OS=Homo sapiens GN=CCT5 PE=1 SV=1	1	22	22	22	52.1	59.67	541	541	5.8704e-265	1.5055	1.7693	39	16788000000	6634600000	10153000000
P48651	P48651	3	3	3	Phosphatidylserine synthase 1	PTDSS1	>sp|P48651|PTSS1_HUMAN Phosphatidylserine synthase 1 OS=Homo sapiens GN=PTDSS1 PE=1 SV=1	1	3	3	3	10.4	55.527	473	473	5.4612e-17	0.93311	1.0455	5	538610000	260090000	278520000
P48681	P48681	1	1	1	Nestin	NES	>sp|P48681|NEST_HUMAN Nestin OS=Homo sapiens GN=NES PE=1 SV=2	1	1	1	1	0.6	177.44	1621	1621	0.010877	NaN	NaN	1	151980000	70378000	81605000
P48729;Q8N752	P48729	5;1	5;1	5;1	Casein kinase I isoform alpha	CSNK1A1	>sp|P48729|KC1A_HUMAN Casein kinase I isoform alpha OS=Homo sapiens GN=CSNK1A1 PE=1 SV=2	2	5	5	5	16	38.914	337	337;337	3.9237e-113	0.86909	0.95904	6	711580000	384660000	326920000
P48730;P49674	P48730;P49674	6;4	6;4	6;4	Casein kinase I isoform delta;Casein kinase I isoform epsilon	CSNK1D;CSNK1E	>sp|P48730|KC1D_HUMAN Casein kinase I isoform delta OS=Homo sapiens GN=CSNK1D PE=1 SV=2;>sp|P49674|KC1E_HUMAN Casein kinase I isoform epsilon OS=Homo sapiens GN=CSNK1E PE=1 SV=1	2	6	6	6	17.3	47.33	415	415;416	3.4051e-21	0.66541	0.80781	9	493580000	276010000	217560000
P48735	P48735	10	10	10	Isocitrate dehydrogenase [NADP], mitochondrial	IDH2	>sp|P48735|IDHP_HUMAN Isocitrate dehydrogenase [NADP], mitochondrial OS=Homo sapiens GN=IDH2 PE=1 SV=2	1	10	10	10	26.1	50.909	452	452	4.8033e-34	0.62932	0.72209	15	2664500000	1618200000	1046200000
P48739	P48739	3	3	3	Phosphatidylinositol transfer protein beta isoform	PITPNB	>sp|P48739|PIPNB_HUMAN Phosphatidylinositol transfer protein beta isoform OS=Homo sapiens GN=PITPNB PE=1 SV=2	1	3	3	3	14.8	31.54	271	271	6.2151e-07	1.5757	1.7627	3	307110000	111740000	195370000
P48960;Q9UHX3	P48960	5;1	5;1	5;1	CD97 antigen;CD97 antigen subunit alpha;CD97 antigen subunit beta	CD97	>sp|P48960|CD97_HUMAN CD97 antigen OS=Homo sapiens GN=CD97 PE=1 SV=4	2	5	5	5	11.7	91.868	835	835;823	1.3395e-21	1.1735	1.357	7	875360000	498580000	376780000
P49005	P49005	4	4	4	DNA polymerase delta subunit 2	POLD2	>sp|P49005|DPOD2_HUMAN DNA polymerase delta subunit 2 OS=Homo sapiens GN=POLD2 PE=1 SV=1	1	4	4	4	12.2	51.289	469	469	2.1452e-19	0.59831	0.66303	4	184590000	115850000	68745000
P49006	P49006	3	3	3	MARCKS-related protein	MARCKSL1	>sp|P49006|MRP_HUMAN MARCKS-related protein OS=Homo sapiens GN=MARCKSL1 PE=1 SV=2	1	3	3	3	33.8	19.529	195	195	8.1777e-20	0.93074	1.0595	2	413410000	194270000	219150000
P49023	P49023	8	8	8	Paxillin	PXN	>sp|P49023|PAXI_HUMAN Paxillin OS=Homo sapiens GN=PXN PE=1 SV=3	1	8	8	8	19.3	64.505	591	591	4.7947e-19	1.2258	1.4892	10	940610000	407890000	532720000
P49069	P49069	1	1	1	Calcium signal-modulating cyclophilin ligand	CAMLG	>sp|P49069|CAMLG_HUMAN Calcium signal-modulating cyclophilin ligand OS=Homo sapiens GN=CAMLG PE=1 SV=1	1	1	1	1	7.4	32.952	296	296	1.6915e-10	0.43882	0.49998	2	60357000	41033000	19323000
Q16644;P49137	Q16644;P49137	1;1	1;1	1;1	MAP kinase-activated protein kinase 3;MAP kinase-activated protein kinase 2	MAPKAPK3;MAPKAPK2	>sp|Q16644|MAPK3_HUMAN MAP kinase-activated protein kinase 3 OS=Homo sapiens GN=MAPKAPK3 PE=1 SV=1;>sp|P49137|MAPK2_HUMAN MAP kinase-activated protein kinase 2 OS=Homo sapiens GN=MAPKAPK2 PE=1 SV=1	2	1	1	1	3.1	42.987	382	382;400	0.01011	NaN	NaN	1	103010000	49574000	53434000
P49189	P49189	4	4	4	4-trimethylaminobutyraldehyde dehydrogenase	ALDH9A1	>sp|P49189|AL9A1_HUMAN 4-trimethylaminobutyraldehyde dehydrogenase OS=Homo sapiens GN=ALDH9A1 PE=1 SV=3	1	4	4	4	11.3	53.801	494	494	7.0729e-10	0.3702	0.43189	7	1610100000	1184400000	425670000
P49247	P49247	2	2	2	Ribose-5-phosphate isomerase	RPIA	>sp|P49247|RPIA_HUMAN Ribose-5-phosphate isomerase OS=Homo sapiens GN=RPIA PE=1 SV=3	1	2	2	2	11.3	33.269	311	311	2.3823e-08	0.96729	1.0913	3	275740000	176520000	99226000
P49257	P49257	11	11	11	Protein ERGIC-53	LMAN1	>sp|P49257|LMAN1_HUMAN Protein ERGIC-53 OS=Homo sapiens GN=LMAN1 PE=1 SV=2	1	11	11	11	25.9	57.548	510	510	5.7107e-153	0.62355	0.66665	23	5150500000	3364900000	1785600000
P49281	P49281	1	1	1	Natural resistance-associated macrophage protein 2	SLC11A2	>sp|P49281|NRAM2_HUMAN Natural resistance-associated macrophage protein 2 OS=Homo sapiens GN=SLC11A2 PE=1 SV=2	1	1	1	1	2.5	62.265	568	568	7.3867e-16	NaN	NaN	1	234610000	51269000	183340000
P49321	P49321	14	14	14	Nuclear autoantigenic sperm protein	NASP	>sp|P49321|NASP_HUMAN Nuclear autoantigenic sperm protein OS=Homo sapiens GN=NASP PE=1 SV=2	1	14	14	14	28.2	85.237	788	788	5.0859e-108	0.90577	1.1964	20	5936400000	3168700000	2767700000
P49327	P49327	63	63	63	Fatty acid synthase;[Acyl-carrier-protein] S-acetyltransferase;[Acyl-carrier-protein] S-malonyltransferase;3-oxoacyl-[acyl-carrier-protein] synthase;3-oxoacyl-[acyl-carrier-protein] reductase;3-hydroxyacyl-[acyl-carrier-protein] dehydratase;Enoyl-[acyl-carrier-protein] reductase;Oleoyl-[acyl-carrier-protein] hydrolase	FASN	>sp|P49327|FAS_HUMAN Fatty acid synthase OS=Homo sapiens GN=FASN PE=1 SV=3	1	63	63	63	36.5	273.42	2511	2511	0	1.2337	1.4347	142	73666000000	34107000000	39558000000
P49336;Q9BWU1	P49336;Q9BWU1	3;2	3;2	3;2	Cyclin-dependent kinase 8;Cyclin-dependent kinase 19	CDK8;CDK19	>sp|P49336|CDK8_HUMAN Cyclin-dependent kinase 8 OS=Homo sapiens GN=CDK8 PE=1 SV=1;>sp|Q9BWU1|CDK19_HUMAN Cyclin-dependent kinase 19 OS=Homo sapiens GN=CDK19 PE=1 SV=1	2	3	3	3	6.7	53.283	464	464;502	7.6858e-08	0.82674	0.92428	3	195290000	110940000	84350000
P49354	P49354	2	2	2	Protein farnesyltransferase/geranylgeranyltransferase type-1 subunit alpha	FNTA	>sp|P49354|FNTA_HUMAN Protein farnesyltransferase/geranylgeranyltransferase type-1 subunit alpha OS=Homo sapiens GN=FNTA PE=1 SV=1	1	2	2	2	9.5	44.408	379	379	1.9427e-13	1.042	1.1233	3	61533000	23796000	37736000
P49356	P49356	1	1	1	Protein farnesyltransferase subunit beta	FNTB	>sp|P49356|FNTB_HUMAN Protein farnesyltransferase subunit beta OS=Homo sapiens GN=FNTB PE=1 SV=1	1	1	1	1	3.7	48.773	437	437	0.0022879	NaN	NaN	1	57193000	20981000	36212000
P49366	P49366	2	2	2	Deoxyhypusine synthase	DHPS	>sp|P49366|DHYS_HUMAN Deoxyhypusine synthase OS=Homo sapiens GN=DHPS PE=1 SV=1	1	2	2	2	8.9	40.97	369	369	1.1455e-09	1.6017	1.9323	2	153200000	54928000	98271000
P49368	P49368	19	19	19	T-complex protein 1 subunit gamma	CCT3	>sp|P49368|TCPG_HUMAN T-complex protein 1 subunit gamma OS=Homo sapiens GN=CCT3 PE=1 SV=4	1	19	19	19	42.2	60.533	545	545	4.5461e-102	1.2645	1.5181	37	15468000000	6921900000	8546400000
P49406	P49406	4	4	4	39S ribosomal protein L19, mitochondrial	MRPL19	>sp|P49406|RM19_HUMAN 39S ribosomal protein L19, mitochondrial OS=Homo sapiens GN=MRPL19 PE=1 SV=2	1	4	4	4	18.2	33.535	292	292	1.6551e-33	0.85573	0.9774	4	648020000	344560000	303460000
P49407	P49407	5	5	5	Beta-arrestin-1	ARRB1	>sp|P49407|ARRB1_HUMAN Beta-arrestin-1 OS=Homo sapiens GN=ARRB1 PE=1 SV=2	1	5	5	5	10.3	47.065	418	418	5.5445e-17	0.58575	0.75353	4	439800000	312170000	127630000
P49411	P49411	18	18	18	Elongation factor Tu, mitochondrial	TUFM	>sp|P49411|EFTU_HUMAN Elongation factor Tu, mitochondrial OS=Homo sapiens GN=TUFM PE=1 SV=2	1	18	18	18	54	49.541	452	452	1.7343e-304	0.7048	0.84599	46	49450000000	29819000000	19631000000
P49419	P49419	7	7	7	Alpha-aminoadipic semialdehyde dehydrogenase	ALDH7A1	>sp|P49419|AL7A1_HUMAN Alpha-aminoadipic semialdehyde dehydrogenase OS=Homo sapiens GN=ALDH7A1 PE=1 SV=5	1	7	7	7	21	58.486	539	539	8.2964e-51	0.96742	1.169	8	1386200000	732740000	653420000
P49447	P49447	1	1	1	Cytochrome b561	CYB561	>sp|P49447|CY561_HUMAN Cytochrome b561 OS=Homo sapiens GN=CYB561 PE=2 SV=2	1	1	1	1	6	27.559	251	251	5.9083e-05	NaN	NaN	1	94266000	64027000	30238000
P49454	P49454	6	6	6	Centromere protein F	CENPF	>sp|P49454|CENPF_HUMAN Centromere protein F OS=Homo sapiens GN=CENPF PE=1 SV=2	1	6	6	6	2.2	367.76	3210	3210	1.9807e-33	1.4231	1.6075	6	246740000	91602000	155140000
P49458	P49458	3	3	3	Signal recognition particle 9 kDa protein	SRP9	>sp|P49458|SRP09_HUMAN Signal recognition particle 9 kDa protein OS=Homo sapiens GN=SRP9 PE=1 SV=2	1	3	3	3	36	10.112	86	86	2.4045e-08	0.94433	0.99317	5	3212000000	1520700000	1691300000
P49585;Q9Y5K3	P49585;Q9Y5K3	1;1	1;1	1;1	Choline-phosphate cytidylyltransferase A;Choline-phosphate cytidylyltransferase B	PCYT1A;PCYT1B	>sp|P49585|PCY1A_HUMAN Choline-phosphate cytidylyltransferase A OS=Homo sapiens GN=PCYT1A PE=1 SV=2;>sp|Q9Y5K3|PCY1B_HUMAN Choline-phosphate cytidylyltransferase B OS=Homo sapiens GN=PCYT1B PE=1 SV=1	2	1	1	1	5.7	41.731	367	367;369	1.3609e-12	1.4725	1.7107	2	547790000	228230000	319550000
P49588	P49588	15	15	15	Alanine--tRNA ligase, cytoplasmic	AARS	>sp|P49588|SYAC_HUMAN Alanine--tRNA ligase, cytoplasmic OS=Homo sapiens GN=AARS PE=1 SV=2	1	15	15	15	23.6	106.81	968	968	5.68e-114	1.1935	1.3645	25	4299400000	1935800000	2363600000
P49589	P49589	6	6	6	Cysteine--tRNA ligase, cytoplasmic	CARS	>sp|P49589|SYCC_HUMAN Cysteine--tRNA ligase, cytoplasmic OS=Homo sapiens GN=CARS PE=1 SV=3	1	6	6	6	11.2	85.472	748	748	9.1929e-54	1.0167	1.1225	8	1217100000	632310000	584800000
P49590	P49590	4	4	4	Probable histidine--tRNA ligase, mitochondrial	HARS2	>sp|P49590|SYHM_HUMAN Probable histidine--tRNA ligase, mitochondrial OS=Homo sapiens GN=HARS2 PE=1 SV=1	1	4	4	4	14	56.888	506	506	3.2995e-13	0.80635	0.94466	4	620810000	327230000	293580000
P49591	P49591	8	8	8	Serine--tRNA ligase, cytoplasmic	SARS	>sp|P49591|SYSC_HUMAN Serine--tRNA ligase, cytoplasmic OS=Homo sapiens GN=SARS PE=1 SV=3	1	8	8	8	22	58.777	514	514	9.9226e-131	1.6585	1.8771	10	1543000000	634170000	908830000
P49643	P49643	2	2	2	DNA primase large subunit	PRIM2	>sp|P49643|PRI2_HUMAN DNA primase large subunit OS=Homo sapiens GN=PRIM2 PE=1 SV=2	1	2	2	2	5.7	58.805	509	509	6.8057e-13	1.1488	1.3114	2	133700000	62880000	70817000
P49711	P49711	6	6	6	Transcriptional repressor CTCF	CTCF	>sp|P49711|CTCF_HUMAN Transcriptional repressor CTCF OS=Homo sapiens GN=CTCF PE=1 SV=1	1	6	6	6	11.4	82.785	727	727	5.2106e-27	0.6826	0.74943	9	756920000	440250000	316670000
P49720	P49720	5	5	5	Proteasome subunit beta type-3	PSMB3	>sp|P49720|PSB3_HUMAN Proteasome subunit beta type-3 OS=Homo sapiens GN=PSMB3 PE=1 SV=2	1	5	5	5	35.1	22.949	205	205	6.8231e-22	0.94225	1.0819	7	3881200000	2151500000	1729800000
P49721	P49721	4	4	4	Proteasome subunit beta type-2	PSMB2	>sp|P49721|PSB2_HUMAN Proteasome subunit beta type-2 OS=Homo sapiens GN=PSMB2 PE=1 SV=1	1	4	4	4	17.9	22.836	201	201	4.794e-18	0.82402	0.9172	3	525530000	272240000	253290000
P49736	P49736	18	18	18	DNA replication licensing factor MCM2	MCM2	>sp|P49736|MCM2_HUMAN DNA replication licensing factor MCM2 OS=Homo sapiens GN=MCM2 PE=1 SV=4	1	18	18	18	28.9	101.89	904	904	2.4754e-159	1.1324	1.36	26	7212100000	3329400000	3882800000
P49748	P49748	25	25	25	Very long-chain specific acyl-CoA dehydrogenase, mitochondrial	ACADVL	>sp|P49748|ACADV_HUMAN Very long-chain specific acyl-CoA dehydrogenase, mitochondrial OS=Homo sapiens GN=ACADVL PE=1 SV=1	1	25	25	25	49.5	70.389	655	655	0	0.8215	1.0027	59	35457000000	19132000000	16326000000
P49750	P49750	20	20	20	YLP motif-containing protein 1	YLPM1	>sp|P49750|YLPM1_HUMAN YLP motif-containing protein 1 OS=Homo sapiens GN=YLPM1 PE=1 SV=3	1	20	20	20	15.1	219.98	1951	1951	1.2003e-103	1.0372	1.2343	28	3311700000	1640300000	1671400000
Q86TX2;P49753	Q86TX2;P49753	4;4	4;4	4;4	Acyl-coenzyme A thioesterase 1;Acyl-coenzyme A thioesterase 2, mitochondrial	ACOT1;ACOT2	>sp|Q86TX2|ACOT1_HUMAN Acyl-coenzyme A thioesterase 1 OS=Homo sapiens GN=ACOT1 PE=1 SV=1;>sp|P49753|ACOT2_HUMAN Acyl-coenzyme A thioesterase 2, mitochondrial OS=Homo sapiens GN=ACOT2 PE=1 SV=6	2	4	4	4	12.4	46.277	421	421;483	1.5875e-29	0.96034	1.104	4	304750000	155360000	149400000
P49755	P49755	6	6	6	Transmembrane emp24 domain-containing protein 10	TMED10	>sp|P49755|TMEDA_HUMAN Transmembrane emp24 domain-containing protein 10 OS=Homo sapiens GN=TMED10 PE=1 SV=2	1	6	6	6	32	24.976	219	219	2.7154e-28	0.63349	0.70791	22	10921000000	6934900000	3986000000
P49756	P49756	12	12	12	RNA-binding protein 25	RBM25	>sp|P49756|RBM25_HUMAN RNA-binding protein 25 OS=Homo sapiens GN=RBM25 PE=1 SV=3	1	12	12	12	18.6	100.18	843	843	9.0736e-86	0.79792	1.0133	18	3456600000	1934400000	1522200000
P49757	P49757	7	7	7	Protein numb homolog	NUMB	>sp|P49757|NUMB_HUMAN Protein numb homolog OS=Homo sapiens GN=NUMB PE=1 SV=2	1	7	7	7	17.8	70.803	651	651	3.3753e-19	0.94252	1.2235	7	512260000	260860000	251400000
P49759	P49759	1	1	1	Dual specificity protein kinase CLK1	CLK1	>sp|P49759|CLK1_HUMAN Dual specificity protein kinase CLK1 OS=Homo sapiens GN=CLK1 PE=1 SV=2	1	1	1	1	2.5	57.29	484	484	1.7544e-05	0.38106	0.45091	2	27984000	20497000	7486500
P49761	P49761	1	1	1	Dual specificity protein kinase CLK3	CLK3	>sp|P49761|CLK3_HUMAN Dual specificity protein kinase CLK3 OS=Homo sapiens GN=CLK3 PE=1 SV=3	1	1	1	1	1.4	73.514	638	638	0.011159	NaN	NaN	1	45161000	24984000	20178000
P49768	P49768	2	2	2	Presenilin-1;Presenilin-1 NTF subunit;Presenilin-1 CTF subunit;Presenilin-1 CTF12	PSEN1	>sp|P49768|PSN1_HUMAN Presenilin-1 OS=Homo sapiens GN=PSEN1 PE=1 SV=1	1	2	2	2	8.4	52.667	467	467	1.362e-14	0.5241	0.63882	4	361110000	224070000	137030000
P49773	P49773	7	7	7	Histidine triad nucleotide-binding protein 1	HINT1	>sp|P49773|HINT1_HUMAN Histidine triad nucleotide-binding protein 1 OS=Homo sapiens GN=HINT1 PE=1 SV=2	1	7	7	7	69.8	13.802	126	126	6.2865e-39	1.9487	2.2584	10	2584100000	994460000	1589600000
P49790	P49790	17	17	17	Nuclear pore complex protein Nup153	NUP153	>sp|P49790|NU153_HUMAN Nuclear pore complex protein Nup153 OS=Homo sapiens GN=NUP153 PE=1 SV=2	1	17	17	17	17.4	153.94	1475	1475	1.8503e-78	0.71953	0.90153	25	2780900000	1582800000	1198100000
P49792;Q99666;O14715;P0DJD0;P0DJD1	P49792	39;10;10;8;8	39;10;10;8;8	28;1;1;1;1	E3 SUMO-protein ligase RanBP2;Putative peptidyl-prolyl cis-trans isomerase	RANBP2	>sp|P49792|RBP2_HUMAN E3 SUMO-protein ligase RanBP2 OS=Homo sapiens GN=RANBP2 PE=1 SV=2	5	39	39	28	18.4	358.2	3224	3224;1765;1765;1748;1756	6.0287e-234	0.84515	0.9683	49	6274800000	3477000000	2797800000
P49821	P49821	14	14	14	NADH dehydrogenase [ubiquinone] flavoprotein 1, mitochondrial	NDUFV1	>sp|P49821|NDUV1_HUMAN NADH dehydrogenase [ubiquinone] flavoprotein 1, mitochondrial OS=Homo sapiens GN=NDUFV1 PE=1 SV=4	1	14	14	14	42.5	50.817	464	464	1.4949e-215	0.71009	0.81346	17	3286100000	1934200000	1352000000
P49840	P49840	3	2	2	Glycogen synthase kinase-3 alpha	GSK3A	>sp|P49840|GSK3A_HUMAN Glycogen synthase kinase-3 alpha OS=Homo sapiens GN=GSK3A PE=1 SV=2	1	3	2	2	9.1	50.98	483	483	7.7822e-09	0.7494	0.90426	2	99920000	53490000	46430000
P49841	P49841	6	6	5	Glycogen synthase kinase-3 beta	GSK3B	>sp|P49841|GSK3B_HUMAN Glycogen synthase kinase-3 beta OS=Homo sapiens GN=GSK3B PE=1 SV=2	1	6	6	5	25.2	46.744	420	420	3.8576e-33	0.77417	0.92689	8	783440000	426920000	356520000
P49848	P49848	1	1	1	Transcription initiation factor TFIID subunit 6	TAF6	>sp|P49848|TAF6_HUMAN Transcription initiation factor TFIID subunit 6 OS=Homo sapiens GN=TAF6 PE=1 SV=1	1	1	1	1	3.2	72.668	677	677	9.5352e-16	NaN	NaN	1	30525000	25084000	5441400
P49902	P49902	5	5	5	Cytosolic purine 5-nucleotidase	NT5C2	>sp|P49902|5NTC_HUMAN Cytosolic purine 5-nucleotidase OS=Homo sapiens GN=NT5C2 PE=1 SV=1	1	5	5	5	15.2	64.969	561	561	4.4601e-20	0.56528	0.7018	6	759910000	461480000	298430000
P49903	P49903	4	4	4	Selenide, water dikinase 1	SEPHS1	>sp|P49903|SPS1_HUMAN Selenide, water dikinase 1 OS=Homo sapiens GN=SEPHS1 PE=1 SV=2	1	4	4	4	17.6	42.91	392	392	8.4762e-77	1.7288	1.9879	4	410840000	149290000	261540000
P49914	P49914	1	1	1	5-formyltetrahydrofolate cyclo-ligase	MTHFS	>sp|P49914|MTHFS_HUMAN 5-formyltetrahydrofolate cyclo-ligase OS=Homo sapiens GN=MTHFS PE=1 SV=2	1	1	1	1	6.9	23.255	203	203	0.0049681	NaN	NaN	1	43742000	27614000	16128000
P49915	P49915	16	16	16	GMP synthase [glutamine-hydrolyzing]	GMPS	>sp|P49915|GUAA_HUMAN GMP synthase [glutamine-hydrolyzing] OS=Homo sapiens GN=GMPS PE=1 SV=1	1	16	16	16	33	76.715	693	693	1.5316e-71	1.1753	1.3706	24	4027200000	1790500000	2236700000
P49916	P49916	2	2	2	DNA ligase 3	LIG3	>sp|P49916|DNLI3_HUMAN DNA ligase 3 OS=Homo sapiens GN=LIG3 PE=1 SV=2	1	2	2	2	2.6	112.91	1009	1009	7.2393e-07	0.54163	0.6313	3	58012000	32907000	25104000
P49917	P49917	1	1	1	DNA ligase 4	LIG4	>sp|P49917|DNLI4_HUMAN DNA ligase 4 OS=Homo sapiens GN=LIG4 PE=1 SV=2	1	1	1	1	2.2	103.97	911	911	0.011373	NaN	NaN	1	89616000	39580000	50037000
P49959	P49959	7	7	7	Double-strand break repair protein MRE11A	MRE11A	>sp|P49959|MRE11_HUMAN Double-strand break repair protein MRE11A OS=Homo sapiens GN=MRE11A PE=1 SV=3	1	7	7	7	13.8	80.592	708	708	2.6456e-28	0.87751	1.0514	8	677650000	372010000	305640000
P50148	P50148	4	4	3	Guanine nucleotide-binding protein G(q) subunit alpha	GNAQ	>sp|P50148|GNAQ_HUMAN Guanine nucleotide-binding protein G(q) subunit alpha OS=Homo sapiens GN=GNAQ PE=1 SV=4	1	4	4	3	16.4	42.142	359	359	3.1434e-54	0.36016	0.45547	10	1286500000	899680000	386800000
P50150	P50150	1	1	1	Guanine nucleotide-binding protein G(I)/G(S)/G(O) subunit gamma-4	GNG4	>sp|P50150|GBG4_HUMAN Guanine nucleotide-binding protein G(I)/G(S)/G(O) subunit gamma-4 OS=Homo sapiens GN=GNG4 PE=1 SV=1	1	1	1	1	22.7	8.3887	75	75	0.0033657	NaN	NaN	1	51649000	33286000	18363000
P50151	P50151	3	3	3	Guanine nucleotide-binding protein G(I)/G(S)/G(O) subunit gamma-10	GNG10	>sp|P50151|GBG10_HUMAN Guanine nucleotide-binding protein G(I)/G(S)/G(O) subunit gamma-10 OS=Homo sapiens GN=GNG10 PE=1 SV=1	1	3	3	3	64.7	7.2053	68	68	9.6071e-11	0.50276	0.61804	4	765960000	306550000	459420000
P50213	P50213	7	7	7	Isocitrate dehydrogenase [NAD] subunit alpha, mitochondrial	IDH3A	>sp|P50213|IDH3A_HUMAN Isocitrate dehydrogenase [NAD] subunit alpha, mitochondrial OS=Homo sapiens GN=IDH3A PE=1 SV=1	1	7	7	7	24.3	39.591	366	366	6.312e-153	0.77374	0.83107	9	3254500000	1880300000	1374100000
P50225;P50224	P50225;P50224	1;1	1;1	1;1	Sulfotransferase 1A1;Sulfotransferase 1A3/1A4	SULT1A1;SULT1A3	>sp|P50225|ST1A1_HUMAN Sulfotransferase 1A1 OS=Homo sapiens GN=SULT1A1 PE=1 SV=3;>sp|P50224|ST1A3_HUMAN Sulfotransferase 1A3/1A4 OS=Homo sapiens GN=SULT1A3 PE=1 SV=1	2	1	1	1	5.4	34.165	295	295;295	4.1606e-09	0.67685	0.781	2	295810000	166960000	128850000
P50226	P50226	1	1	1	Sulfotransferase 1A2	SULT1A2	>sp|P50226|ST1A2_HUMAN Sulfotransferase 1A2 OS=Homo sapiens GN=SULT1A2 PE=1 SV=2	1	1	1	1	5.4	34.309	295	295	9.096e-10	NaN	NaN	1	52985000	26399000	26587000
P50238	P50238	2	2	2	Cysteine-rich protein 1	CRIP1	>sp|P50238|CRIP1_HUMAN Cysteine-rich protein 1 OS=Homo sapiens GN=CRIP1 PE=1 SV=3	1	2	2	2	36.4	8.5328	77	77	2.5659e-12	0.4684	0.59976	5	1647100000	1164200000	482920000
P50336	P50336	4	4	4	Protoporphyrinogen oxidase	PPOX	>sp|P50336|PPOX_HUMAN Protoporphyrinogen oxidase OS=Homo sapiens GN=PPOX PE=1 SV=1	1	4	4	4	10.7	50.765	477	477	4.7907e-09	0.29657	0.34303	4	618130000	476720000	141420000
P50395	P50395	13	13	12	Rab GDP dissociation inhibitor beta	GDI2	>sp|P50395|GDIB_HUMAN Rab GDP dissociation inhibitor beta OS=Homo sapiens GN=GDI2 PE=1 SV=2	1	13	13	12	38	50.663	445	445	4.6532e-125	1.5747	1.9331	25	8013900000	3191700000	4822200000
P50402	P50402	10	10	10	Emerin	EMD	>sp|P50402|EMD_HUMAN Emerin OS=Homo sapiens GN=EMD PE=1 SV=1	1	10	10	10	57.1	28.994	254	254	4.9688e-66	0.86616	1.0503	21	8276700000	4454100000	3822600000
P50416	P50416	6	6	6	Carnitine O-palmitoyltransferase 1, liver isoform	CPT1A	>sp|P50416|CPT1A_HUMAN Carnitine O-palmitoyltransferase 1, liver isoform OS=Homo sapiens GN=CPT1A PE=1 SV=2	1	6	6	6	9.6	88.367	773	773	3.1656e-24	0.46693	0.53741	9	3562300000	2399800000	1162500000
P50454	P50454	12	12	12	Serpin H1	SERPINH1	>sp|P50454|SERPH_HUMAN Serpin H1 OS=Homo sapiens GN=SERPINH1 PE=1 SV=2	1	12	12	12	29.2	46.44	418	418	6.3821e-186	1.1112	1.3268	24	21936000000	10206000000	11730000000
P50502;Q8IZP2;Q8NFI4	P50502;Q8IZP2;Q8NFI4	6;4;3	6;4;3	6;4;3	Hsc70-interacting protein;Putative protein FAM10A4;Putative protein FAM10A5	ST13;ST13P4;ST13P5	>sp|P50502|F10A1_HUMAN Hsc70-interacting protein OS=Homo sapiens GN=ST13 PE=1 SV=2;>sp|Q8IZP2|ST134_HUMAN Putative protein FAM10A4 OS=Homo sapiens GN=ST13P4 PE=5 SV=1;>sp|Q8NFI4|F10A5_HUMAN Putative protein FAM10A5 OS=Homo sapiens GN=ST13P5 PE=5 SV=1	3	6	6	6	18.7	41.331	369	369;240;369	1.1106e-21	0.64548	0.75215	11	2225300000	1292300000	933050000
P50552	P50552	9	9	9	Vasodilator-stimulated phosphoprotein	VASP	>sp|P50552|VASP_HUMAN Vasodilator-stimulated phosphoprotein OS=Homo sapiens GN=VASP PE=1 SV=3	1	9	9	9	27.4	39.829	380	380	1.1108e-72	1.5358	1.7823	17	2129100000	893940000	1235200000
P50570;Q05193;Q9UQ16	P50570	7;1;1	7;1;1	7;1;1	Dynamin-2	DNM2	>sp|P50570|DYN2_HUMAN Dynamin-2 OS=Homo sapiens GN=DNM2 PE=1 SV=2	3	7	7	7	13.1	98.063	870	870;864;869	2.2108e-56	0.86746	0.99381	8	1575800000	892900000	682930000
P50579	P50579	5	5	5	Methionine aminopeptidase 2	METAP2	>sp|P50579|MAP2_HUMAN Methionine aminopeptidase 2 OS=Homo sapiens GN=METAP2 PE=1 SV=1	1	5	5	5	18.2	52.891	478	478	1.9514e-21	1.1163	1.3047	6	579510000	289180000	290330000
P50613	P50613	5	5	5	Cyclin-dependent kinase 7	CDK7	>sp|P50613|CDK7_HUMAN Cyclin-dependent kinase 7 OS=Homo sapiens GN=CDK7 PE=1 SV=1	1	5	5	5	18.2	39.038	346	346	5.109e-15	0.78049	0.90371	6	822310000	498620000	323690000
P50747	P50747	1	1	1	Biotin--protein ligase;Biotin--[methylmalonyl-CoA-carboxytransferase] ligase;Biotin--[propionyl-CoA-carboxylase [ATP-hydrolyzing]] ligase;Biotin--[methylcrotonoyl-CoA-carboxylase] ligase;Biotin--[acetyl-CoA-carboxylase] ligase	HLCS	>sp|P50747|BPL1_HUMAN Biotin--protein ligase OS=Homo sapiens GN=HLCS PE=1 SV=1	1	1	1	1	1.7	80.759	726	726	6.5945e-05	NaN	NaN	1	11738000	4432100	7305500
P50750	P50750	4	4	4	Cyclin-dependent kinase 9	CDK9	>sp|P50750|CDK9_HUMAN Cyclin-dependent kinase 9 OS=Homo sapiens GN=CDK9 PE=1 SV=3	1	4	4	4	13.2	42.777	372	372	6.7075e-23	0.71457	0.8326	5	596850000	334500000	262360000
P50851;Q8NFP9	P50851	8;3	8;3	8;3	Lipopolysaccharide-responsive and beige-like anchor protein	LRBA	>sp|P50851|LRBA_HUMAN Lipopolysaccharide-responsive and beige-like anchor protein OS=Homo sapiens GN=LRBA PE=1 SV=4	2	8	8	8	3.9	319.1	2863	2863;2946	1.0413e-23	0.58391	0.66348	8	494670000	189550000	305120000
P50895	P50895	6	6	6	Basal cell adhesion molecule	BCAM	>sp|P50895|BCAM_HUMAN Basal cell adhesion molecule OS=Homo sapiens GN=BCAM PE=1 SV=2	1	6	6	6	17.8	67.404	628	628	3.4219e-35	1.1172	1.2965	8	929920000	456010000	473910000
P50897	P50897	2	2	2	Palmitoyl-protein thioesterase 1	PPT1	>sp|P50897|PPT1_HUMAN Palmitoyl-protein thioesterase 1 OS=Homo sapiens GN=PPT1 PE=1 SV=1	1	2	2	2	9.2	34.193	306	306	5.9442e-09	0.59927	0.68588	3	812230000	498630000	313600000
P50914	P50914	4	4	4	60S ribosomal protein L14	RPL14	>sp|P50914|RL14_HUMAN 60S ribosomal protein L14 OS=Homo sapiens GN=RPL14 PE=1 SV=4	1	4	4	4	19.5	23.432	215	215	9.0818e-11	1.1163	1.2599	8	3201100000	1472300000	1728800000
P50990	P50990	20	20	20	T-complex protein 1 subunit theta	CCT8	>sp|P50990|TCPQ_HUMAN T-complex protein 1 subunit theta OS=Homo sapiens GN=CCT8 PE=1 SV=4	1	20	20	20	45.4	59.62	548	548	9.2378e-48	1.35	1.5724	26	10852000000	4522500000	6329100000
P50991	P50991	17	17	17	T-complex protein 1 subunit delta	CCT4	>sp|P50991|TCPD_HUMAN T-complex protein 1 subunit delta OS=Homo sapiens GN=CCT4 PE=1 SV=4	1	17	17	17	40.4	57.924	539	539	3.0194e-235	1.4955	1.7745	37	15618000000	6366100000	9251500000
P50993	P50993	8	1	1	Sodium/potassium-transporting ATPase subunit alpha-2	ATP1A2	>sp|P50993|AT1A2_HUMAN Sodium/potassium-transporting ATPase subunit alpha-2 OS=Homo sapiens GN=ATP1A2 PE=1 SV=1	1	8	1	1	12.9	112.26	1020	1020	6.711e-252	NaN	NaN	1	38955000	17949000	21006000
P50995;P27216	P50995	9;1	9;1	9;1	Annexin A11	ANXA11	>sp|P50995|ANX11_HUMAN Annexin A11 OS=Homo sapiens GN=ANXA11 PE=1 SV=1	2	9	9	9	22.6	54.389	505	505;316	4.1029e-38	0.79009	0.8849	15	11597000000	6673400000	4924000000
P51003;Q9NRJ5;Q9BWT3	P51003	6;1;1	6;1;1	6;1;1	Poly(A) polymerase alpha	PAPOLA	>sp|P51003|PAPOA_HUMAN Poly(A) polymerase alpha OS=Homo sapiens GN=PAPOLA PE=1 SV=4	3	6	6	6	14.2	82.842	745	745;636;736	9.0739e-20	0.64969	0.81747	6	724880000	427330000	297550000
P51114	P51114	13	13	12	Fragile X mental retardation syndrome-related protein 1	FXR1	>sp|P51114|FXR1_HUMAN Fragile X mental retardation syndrome-related protein 1 OS=Homo sapiens GN=FXR1 PE=1 SV=3	1	13	13	12	31.6	69.72	621	621	1.9995e-171	0.81065	0.94813	16	3707100000	2006800000	1700200000
P51116	P51116	8	7	6	Fragile X mental retardation syndrome-related protein 2	FXR2	>sp|P51116|FXR2_HUMAN Fragile X mental retardation syndrome-related protein 2 OS=Homo sapiens GN=FXR2 PE=1 SV=2	1	8	7	6	15.2	74.222	673	673	6.2878e-111	0.7865	0.95084	8	1037400000	518110000	519340000
P51148	P51148	7	7	6	Ras-related protein Rab-5C	RAB5C	>sp|P51148|RAB5C_HUMAN Ras-related protein Rab-5C OS=Homo sapiens GN=RAB5C PE=1 SV=2	1	7	7	6	55.6	23.482	216	216	1.8145e-69	0.72117	0.80628	17	4028300000	2432000000	1596300000
P51149	P51149	9	9	9	Ras-related protein Rab-7a	RAB7A	>sp|P51149|RAB7A_HUMAN Ras-related protein Rab-7a OS=Homo sapiens GN=RAB7A PE=1 SV=1	1	9	9	9	49.8	23.489	207	207	1.0171e-63	0.6698	0.75352	18	15573000000	9044000000	6528500000
P51151	P51151	3	3	3	Ras-related protein Rab-9A	RAB9A	>sp|P51151|RAB9A_HUMAN Ras-related protein Rab-9A OS=Homo sapiens GN=RAB9A PE=1 SV=1	1	3	3	3	20.4	22.837	201	201	2.4505e-15	0.4771	0.54809	5	772320000	545690000	226620000
P51398	P51398	6	6	6	28S ribosomal protein S29, mitochondrial	DAP3	>sp|P51398|RT29_HUMAN 28S ribosomal protein S29, mitochondrial OS=Homo sapiens GN=DAP3 PE=1 SV=1	1	6	6	6	20.6	45.566	398	398	6.3707e-51	0.43821	0.51937	9	1552900000	1024000000	528850000
P51511	P51511	1	1	1	Matrix metalloproteinase-15	MMP15	>sp|P51511|MMP15_HUMAN Matrix metalloproteinase-15 OS=Homo sapiens GN=MMP15 PE=1 SV=1	1	1	1	1	2.1	75.806	669	669	9.0654e-06	NaN	NaN	1	27789000	22463000	5325400
P51531	P51531	5	3	3	Probable global transcription activator SNF2L2	SMARCA2	>sp|P51531|SMCA2_HUMAN Probable global transcription activator SNF2L2 OS=Homo sapiens GN=SMARCA2 PE=1 SV=2	1	5	3	3	3.8	181.28	1590	1590	1.1445e-13	0.49438	0.54697	3	277090000	153200000	123890000
P51532	P51532	11	11	9	Transcription activator BRG1	SMARCA4	>sp|P51532|SMCA4_HUMAN Transcription activator BRG1 OS=Homo sapiens GN=SMARCA4 PE=1 SV=2	1	11	11	9	9	184.64	1647	1647	4.7571e-38	0.954	1.1492	14	2151800000	1036200000	1115500000
P51553	P51553	5	5	5	Isocitrate dehydrogenase [NAD] subunit gamma, mitochondrial	IDH3G	>sp|P51553|IDH3G_HUMAN Isocitrate dehydrogenase [NAD] subunit gamma, mitochondrial OS=Homo sapiens GN=IDH3G PE=1 SV=1	1	5	5	5	22.1	42.794	393	393	4.5559e-29	0.78294	0.91825	8	1508300000	855100000	653220000
P51571	P51571	2	2	2	Translocon-associated protein subunit delta	SSR4	>sp|P51571|SSRD_HUMAN Translocon-associated protein subunit delta OS=Homo sapiens GN=SSR4 PE=1 SV=1	1	2	2	2	18.5	18.998	173	173	3.926e-28	0.51357	0.59361	4	1121900000	689510000	432380000
P51572	P51572	7	7	7	B-cell receptor-associated protein 31	BCAP31	>sp|P51572|BAP31_HUMAN B-cell receptor-associated protein 31 OS=Homo sapiens GN=BCAP31 PE=1 SV=3	1	7	7	7	20.3	27.991	246	246	2.0119e-27	0.88956	1.0977	19	12842000000	6502400000	6339400000
P51608	P51608	7	7	7	Methyl-CpG-binding protein 2	MECP2	>sp|P51608|MECP2_HUMAN Methyl-CpG-binding protein 2 OS=Homo sapiens GN=MECP2 PE=1 SV=1	1	7	7	7	20.4	52.44	486	486	3.7797e-60	0.41409	0.52033	13	776740000	543240000	233510000
P51610	P51610	15	15	15	Host cell factor 1;HCF N-terminal chain 1;HCF N-terminal chain 2;HCF N-terminal chain 3;HCF N-terminal chain 4;HCF N-terminal chain 5;HCF N-terminal chain 6;HCF C-terminal chain 1;HCF C-terminal chain 2;HCF C-terminal chain 3;HCF C-terminal chain 4;HCF C-terminal chain 5;HCF C-terminal chain 6	HCFC1	>sp|P51610|HCFC1_HUMAN Host cell factor 1 OS=Homo sapiens GN=HCFC1 PE=1 SV=2	1	15	15	15	11.4	208.73	2035	2035	2.6268e-103	0.69875	0.82587	26	5109300000	2679200000	2430100000
P51636	P51636	2	2	2	Caveolin-2	CAV2	>sp|P51636|CAV2_HUMAN Caveolin-2 OS=Homo sapiens GN=CAV2 PE=1 SV=2	1	2	2	2	25.3	18.291	162	162	3.4199e-07	0.82328	0.97117	3	626470000	342740000	283720000
P51648	P51648	11	11	11	Fatty aldehyde dehydrogenase	ALDH3A2	>sp|P51648|AL3A2_HUMAN Fatty aldehyde dehydrogenase OS=Homo sapiens GN=ALDH3A2 PE=1 SV=1	1	11	11	11	26.2	54.847	485	485	6.4617e-50	0.5038	0.59441	20	8124700000	5587400000	2537400000
P51649	P51649	3	3	3	Succinate-semialdehyde dehydrogenase, mitochondrial	ALDH5A1	>sp|P51649|SSDH_HUMAN Succinate-semialdehyde dehydrogenase, mitochondrial OS=Homo sapiens GN=ALDH5A1 PE=1 SV=2	1	3	3	3	6.5	57.214	535	535	9.6233e-09	0.30645	0.3691	3	169270000	130160000	39107000
P51659	P51659	17	17	17	Peroxisomal multifunctional enzyme type 2;(3R)-hydroxyacyl-CoA dehydrogenase;Enoyl-CoA hydratase 2	HSD17B4	>sp|P51659|DHB4_HUMAN Peroxisomal multifunctional enzyme type 2 OS=Homo sapiens GN=HSD17B4 PE=1 SV=3	1	17	17	17	29.5	79.685	736	736	1.113e-171	0.51201	0.64289	33	13366000000	8377700000	4987800000
P51665	P51665	3	3	3	26S proteasome non-ATPase regulatory subunit 7	PSMD7	>sp|P51665|PSMD7_HUMAN 26S proteasome non-ATPase regulatory subunit 7 OS=Homo sapiens GN=PSMD7 PE=1 SV=2	1	3	3	3	17.9	37.025	324	324	2.5454e-111	1.2245	1.5187	5	1999800000	987760000	1012000000
P51784	P51784	3	3	3	Ubiquitin carboxyl-terminal hydrolase 11	USP11	>sp|P51784|UBP11_HUMAN Ubiquitin carboxyl-terminal hydrolase 11 OS=Homo sapiens GN=USP11 PE=1 SV=3	1	3	3	3	4.8	109.82	963	963	3.3759e-06	0.66755	0.76828	3	126940000	81483000	45458000
P51790	P51790	2	2	2	H(+)/Cl(-) exchange transporter 3	CLCN3	>sp|P51790|CLCN3_HUMAN H(+)/Cl(-) exchange transporter 3 OS=Homo sapiens GN=CLCN3 PE=1 SV=2	1	2	2	2	3.7	90.965	818	818	8.3489e-12	0.46409	0.55332	4	170700000	116500000	54203000
P51798	P51798	1	1	1	H(+)/Cl(-) exchange transporter 7	CLCN7	>sp|P51798|CLCN7_HUMAN H(+)/Cl(-) exchange transporter 7 OS=Homo sapiens GN=CLCN7 PE=1 SV=2	1	1	1	1	1.7	88.678	805	805	0.00029963	NaN	NaN	1	34004000	10330000	23674000
P51809	P51809	2	2	2	Vesicle-associated membrane protein 7	VAMP7	>sp|P51809|VAMP7_HUMAN Vesicle-associated membrane protein 7 OS=Homo sapiens GN=VAMP7 PE=1 SV=3	1	2	2	2	13.2	24.935	220	220	2.1378e-10	0.59055	0.6797	3	239130000	146770000	92367000
P51812;Q15349;Q9UK32	P51812;Q15349	4;2;1	4;2;1	3;1;1	Ribosomal protein S6 kinase alpha-3;Ribosomal protein S6 kinase alpha-2	RPS6KA3;RPS6KA2	>sp|P51812|KS6A3_HUMAN Ribosomal protein S6 kinase alpha-3 OS=Homo sapiens GN=RPS6KA3 PE=1 SV=1;>sp|Q15349|KS6A2_HUMAN Ribosomal protein S6 kinase alpha-2 OS=Homo sapiens GN=RPS6KA2 PE=1 SV=2	3	4	4	3	10	83.735	740	740;733;745	1.845e-20	0.85029	1.0631	6	509940000	284750000	225190000
P51843	P51843	8	8	8	Nuclear receptor subfamily 0 group B member 1	NR0B1	>sp|P51843|NR0B1_HUMAN Nuclear receptor subfamily 0 group B member 1 OS=Homo sapiens GN=NR0B1 PE=1 SV=2	1	8	8	8	28.5	51.717	470	470	3.0917e-63	0.29959	0.35969	11	995230000	764880000	230360000
P51858	P51858	7	7	7	Hepatoma-derived growth factor	HDGF	>sp|P51858|HDGF_HUMAN Hepatoma-derived growth factor OS=Homo sapiens GN=HDGF PE=1 SV=1	1	7	7	7	26.2	26.788	240	240	8.7379e-54	0.87662	0.99475	15	10246000000	5692900000	4553400000
P51946	P51946	3	3	3	Cyclin-H	CCNH	>sp|P51946|CCNH_HUMAN Cyclin-H OS=Homo sapiens GN=CCNH PE=1 SV=1	1	3	3	3	14.2	37.643	323	323	3.5101e-11	0.46623	0.53646	3	339610000	227910000	111690000
P51948	P51948	3	3	3	CDK-activating kinase assembly factor MAT1	MNAT1	>sp|P51948|MAT1_HUMAN CDK-activating kinase assembly factor MAT1 OS=Homo sapiens GN=MNAT1 PE=1 SV=1	1	3	3	3	14.2	35.823	309	309	4.4868e-17	0.5929	0.6978	3	328630000	205980000	122650000
P51970	P51970	7	7	7	NADH dehydrogenase [ubiquinone] 1 alpha subcomplex subunit 8	NDUFA8	>sp|P51970|NDUA8_HUMAN NADH dehydrogenase [ubiquinone] 1 alpha subcomplex subunit 8 OS=Homo sapiens GN=NDUFA8 PE=1 SV=3	1	7	7	7	59.3	20.105	172	172	1.6355e-43	0.4224	0.5119	10	3429100000	2511400000	917700000
P51991	P51991	11	10	10	Heterogeneous nuclear ribonucleoprotein A3	HNRNPA3	>sp|P51991|ROA3_HUMAN Heterogeneous nuclear ribonucleoprotein A3 OS=Homo sapiens GN=HNRNPA3 PE=1 SV=2	1	11	10	10	39.7	39.594	378	378	7.1161e-113	1.0042	1.1214	53	34376000000	16717000000	17659000000
P52209	P52209	13	13	13	6-phosphogluconate dehydrogenase, decarboxylating	PGD	>sp|P52209|6PGD_HUMAN 6-phosphogluconate dehydrogenase, decarboxylating OS=Homo sapiens GN=PGD PE=1 SV=3	1	13	13	13	41	53.139	483	483	3.6677e-106	0.95054	1.1525	27	11371000000	5892500000	5478300000
P52272	P52272	18	18	18	Heterogeneous nuclear ribonucleoprotein M	HNRNPM	>sp|P52272|HNRPM_HUMAN Heterogeneous nuclear ribonucleoprotein M OS=Homo sapiens GN=HNRNPM PE=1 SV=3	1	18	18	18	36.4	77.515	730	730	2.8449e-124	0.92358	1.0745	42	30455000000	15615000000	14840000000
P52292	P52292	8	8	8	Importin subunit alpha-2	KPNA2	>sp|P52292|IMA1_HUMAN Importin subunit alpha-1 OS=Homo sapiens GN=KPNA2 PE=1 SV=1	1	8	8	8	25.5	57.861	529	529	1.8602e-57	0.76338	0.92095	9	1274000000	637110000	636890000
P52294	P52294	8	4	4	Importin subunit alpha-1	KPNA1	>sp|P52294|IMA5_HUMAN Importin subunit alpha-5 OS=Homo sapiens GN=KPNA1 PE=1 SV=3	1	8	4	4	18.8	60.221	538	538	4.6193e-29	1.0211	1.22	5	583590000	317410000	266180000
P52306	P52306	4	4	4	Rap1 GTPase-GDP dissociation stimulator 1	RAP1GDS1	>sp|P52306|GDS1_HUMAN Rap1 GTPase-GDP dissociation stimulator 1 OS=Homo sapiens GN=RAP1GDS1 PE=1 SV=3	1	4	4	4	10.2	66.316	607	607	1.5083e-38	1.5321	1.7661	4	230360000	85943000	144420000
P52434	P52434	3	3	3	DNA-directed RNA polymerases I, II, and III subunit RPABC3	POLR2H	>sp|P52434|RPAB3_HUMAN DNA-directed RNA polymerases I, II, and III subunit RPABC3 OS=Homo sapiens GN=POLR2H PE=1 SV=4	1	3	3	3	36.7	17.143	150	150	1.053e-17	1.0958	1.2461	5	668200000	359710000	308490000
Q9GZM3;P52435;Q9H1A7	Q9GZM3;P52435;Q9H1A7	2;2;1	2;2;1	2;2;1	DNA-directed RNA polymerase II subunit RPB11-b1;DNA-directed RNA polymerase II subunit RPB11-a;DNA-directed RNA polymerase II subunit RPB11-b2	POLR2J2;POLR2J;POLR2J3	>sp|Q9GZM3|RPB1B_HUMAN DNA-directed RNA polymerase II subunit RPB11-b1 OS=Homo sapiens GN=POLR2J2 PE=1 SV=1;>sp|P52435|RPB11_HUMAN DNA-directed RNA polymerase II subunit RPB11-a OS=Homo sapiens GN=POLR2J PE=1 SV=1;>sp|Q9H1A7|RPB1C_HUMAN DNA-directed RNA po	3	2	2	2	24.3	13.074	115	115;117;115	8.9386e-08	0.73862	0.90235	3	232460000	126570000	105890000
P52565	P52565	6	6	6	Rho GDP-dissociation inhibitor 1	ARHGDIA	>sp|P52565|GDIR1_HUMAN Rho GDP-dissociation inhibitor 1 OS=Homo sapiens GN=ARHGDIA PE=1 SV=3	1	6	6	6	38.2	23.207	204	204	2.016e-28	1.3672	1.6794	12	5955700000	2801800000	3153900000
P52566	P52566	3	3	3	Rho GDP-dissociation inhibitor 2	ARHGDIB	>sp|P52566|GDIR2_HUMAN Rho GDP-dissociation inhibitor 2 OS=Homo sapiens GN=ARHGDIB PE=1 SV=3	1	3	3	3	32.3	22.988	201	201	1.4153e-15	0.19223	0.2421	4	689090000	600610000	88479000
P52594	P52594	2	2	2	Arf-GAP domain and FG repeat-containing protein 1	AGFG1	>sp|P52594|AGFG1_HUMAN Arf-GAP domain and FG repeat-containing protein 1 OS=Homo sapiens GN=AGFG1 PE=1 SV=2	1	2	2	2	7.5	58.259	562	562	9.1055e-12	1.2651	1.5102	3	348280000	181570000	166710000
P52597	P52597	11	10	10	Heterogeneous nuclear ribonucleoprotein F;Heterogeneous nuclear ribonucleoprotein F, N-terminally processed	HNRNPF	>sp|P52597|HNRPF_HUMAN Heterogeneous nuclear ribonucleoprotein F OS=Homo sapiens GN=HNRNPF PE=1 SV=3	1	11	10	10	42.7	45.671	415	415	4.788e-207	0.94335	1.0397	64	23573000000	12422000000	11150000000
P52630	P52630	1	1	1	Signal transducer and activator of transcription 2	STAT2	>sp|P52630|STAT2_HUMAN Signal transducer and activator of transcription 2 OS=Homo sapiens GN=STAT2 PE=1 SV=1	1	1	1	1	2.2	97.915	851	851	5.1358e-07	NaN	NaN	1	35468000	19230000	16237000
P52655	P52655	1	1	1	Transcription initiation factor IIA subunit 1;Transcription initiation factor IIA alpha chain;Transcription initiation factor IIA beta chain	GTF2A1	>sp|P52655|TF2AA_HUMAN Transcription initiation factor IIA subunit 1 OS=Homo sapiens GN=GTF2A1 PE=1 SV=1	1	1	1	1	2.9	41.513	376	376	0.013973	NaN	NaN	1	68154000	23073000	45081000
P52701	P52701	10	10	10	DNA mismatch repair protein Msh6	MSH6	>sp|P52701|MSH6_HUMAN DNA mismatch repair protein Msh6 OS=Homo sapiens GN=MSH6 PE=1 SV=2	1	10	10	10	11.5	152.78	1360	1360	5.9083e-56	0.70705	0.8374	12	1511800000	912340000	599430000
P52732	P52732	1	1	1	Kinesin-like protein KIF11	KIF11	>sp|P52732|KIF11_HUMAN Kinesin-like protein KIF11 OS=Homo sapiens GN=KIF11 PE=1 SV=2	1	1	1	1	1.3	119.16	1056	1056	0.00046709	NaN	NaN	1	21213000	8326500	12887000
P52735	P52735	2	2	2	Guanine nucleotide exchange factor VAV2	VAV2	>sp|P52735|VAV2_HUMAN Guanine nucleotide exchange factor VAV2 OS=Homo sapiens GN=VAV2 PE=1 SV=2	1	2	2	2	2.8	101.29	878	878	8.3226e-05	1.0564	1.3994	3	245490000	115910000	129570000
Q6P2D0;P52738;Q8NDW4	Q6P2D0;P52738;Q8NDW4	1;1;1	1;1;1	1;1;1	Zinc finger protein 1 homolog;Zinc finger protein 140;Zinc finger protein 248	ZFP1;ZNF140;ZNF248	>sp|Q6P2D0|ZFP1_HUMAN Zinc finger protein 1 homolog OS=Homo sapiens GN=ZFP1 PE=2 SV=2;>sp|P52738|ZN140_HUMAN Zinc finger protein 140 OS=Homo sapiens GN=ZNF140 PE=2 SV=2;>sp|Q8NDW4|ZN248_HUMAN Zinc finger protein 248 OS=Homo sapiens GN=ZNF248 PE=2 SV=1	3	1	1	1	3.7	47.515	407	407;457;579	9.9714e-06	0.7167	0.87886	3	46020000	25338000	20682000
P52739	P52739	2	2	2	Zinc finger protein 131	ZNF131	>sp|P52739|ZN131_HUMAN Zinc finger protein 131 OS=Homo sapiens GN=ZNF131 PE=1 SV=2	1	2	2	2	5.9	71.421	623	623	2.9615e-07	0.77917	0.8934	2	40953000	26205000	14749000
P52756	P52756	1	1	1	RNA-binding protein 5	RBM5	>sp|P52756|RBM5_HUMAN RNA-binding protein 5 OS=Homo sapiens GN=RBM5 PE=1 SV=2	1	1	1	1	1.5	92.153	815	815	0.00046276	NaN	NaN	1	63251000	24560000	38690000
P52758	P52758	1	1	1	Ribonuclease UK114	HRSP12	>sp|P52758|UK114_HUMAN Ribonuclease UK114 OS=Homo sapiens GN=HRSP12 PE=1 SV=1	1	1	1	1	11.7	14.494	137	137	0.00014306	NaN	NaN	1	231900000	173770000	58133000
P52788	P52788	7	7	7	Spermine synthase	SMS	>sp|P52788|SPSY_HUMAN Spermine synthase OS=Homo sapiens GN=SMS PE=1 SV=2	1	7	7	7	35.8	41.268	366	366	3.2077e-125	0.88641	1.0477	12	2725300000	1397800000	1327500000
P52789;P52790	P52789	11;1	11;1	11;1	Hexokinase-2	HK2	>sp|P52789|HXK2_HUMAN Hexokinase-2 OS=Homo sapiens GN=HK2 PE=1 SV=2	2	11	11	11	18.1	102.38	917	917;923	9.7823e-73	2.3703	2.6972	15	1727100000	575420000	1151700000
P52815	P52815	2	2	2	39S ribosomal protein L12, mitochondrial	MRPL12	>sp|P52815|RM12_HUMAN 39S ribosomal protein L12, mitochondrial OS=Homo sapiens GN=MRPL12 PE=1 SV=2	1	2	2	2	23.2	21.348	198	198	7.6654e-35	0.63896	0.74188	2	172280000	122440000	49841000
P52888	P52888	7	7	7	Thimet oligopeptidase	THOP1	>sp|P52888|THOP1_HUMAN Thimet oligopeptidase OS=Homo sapiens GN=THOP1 PE=1 SV=2	1	7	7	7	13.1	78.839	689	689	1.0009e-21	1.2998	1.6059	8	623670000	261070000	362600000
P52895	P52895	12	1	1	Aldo-keto reductase family 1 member C2	AKR1C2	>sp|P52895|AK1C2_HUMAN Aldo-keto reductase family 1 member C2 OS=Homo sapiens GN=AKR1C2 PE=1 SV=3	1	12	1	1	48.3	36.735	323	323	3.9175e-119	NaN	NaN	1	31139000	16797000	14341000
P52907	P52907	8	8	7	F-actin-capping protein subunit alpha-1	CAPZA1	>sp|P52907|CAZA1_HUMAN F-actin-capping protein subunit alpha-1 OS=Homo sapiens GN=CAPZA1 PE=1 SV=3	1	8	8	7	52.8	32.922	286	286	6.8648e-121	1.0237	1.1502	19	6753000000	3213800000	3539200000
P52926	P52926	2	2	2	High mobility group protein HMGI-C	HMGA2	>sp|P52926|HMGA2_HUMAN High mobility group protein HMGI-C OS=Homo sapiens GN=HMGA2 PE=1 SV=1	1	2	2	2	28.4	11.832	109	109	8.8499e-10	6.4125	7.5957	4	447960000	94707000	353250000
P52943	P52943	2	2	2	Cysteine-rich protein 2	CRIP2	>sp|P52943|CRIP2_HUMAN Cysteine-rich protein 2 OS=Homo sapiens GN=CRIP2 PE=1 SV=1	1	2	2	2	23.1	22.492	208	208	1.7505e-05	1.1076	1.4092	2	268050000	114980000	153070000
P52948	P52948	14	14	14	Nuclear pore complex protein Nup98-Nup96;Nuclear pore complex protein Nup98;Nuclear pore complex protein Nup96	NUP98	>sp|P52948|NUP98_HUMAN Nuclear pore complex protein Nup98-Nup96 OS=Homo sapiens GN=NUP98 PE=1 SV=4	1	14	14	14	11.5	197.58	1817	1817	6.9713e-158	0.62052	0.73886	18	3470500000	2223600000	1246900000
P53004	P53004	4	4	4	Biliverdin reductase A	BLVRA	>sp|P53004|BIEA_HUMAN Biliverdin reductase A OS=Homo sapiens GN=BLVRA PE=1 SV=2	1	4	4	4	16.9	33.428	296	296	4.2601e-13	0.86798	0.96802	5	912420000	497380000	415040000
P53007	P53007	4	4	4	Tricarboxylate transport protein, mitochondrial	SLC25A1	>sp|P53007|TXTP_HUMAN Tricarboxylate transport protein, mitochondrial OS=Homo sapiens GN=SLC25A1 PE=1 SV=2	1	4	4	4	18.6	34.012	311	311	1.216e-22	0.88121	0.97368	6	1815000000	974940000	840100000
P53041	P53041	7	7	7	Serine/threonine-protein phosphatase 5	PPP5C	>sp|P53041|PPP5_HUMAN Serine/threonine-protein phosphatase 5 OS=Homo sapiens GN=PPP5C PE=1 SV=1	1	7	7	7	19.4	56.878	499	499	2.5388e-45	1.3843	1.5769	9	928340000	437770000	490570000
P53365	P53365	3	3	3	Arfaptin-2	ARFIP2	>sp|P53365|ARFP2_HUMAN Arfaptin-2 OS=Homo sapiens GN=ARFIP2 PE=1 SV=1	1	3	3	3	12.9	37.855	341	341	2.0969e-11	0.68409	0.79824	4	449250000	275760000	173480000
P53367	P53367	3	3	3	Arfaptin-1	ARFIP1	>sp|P53367|ARFP1_HUMAN Arfaptin-1 OS=Homo sapiens GN=ARFIP1 PE=1 SV=2	1	3	3	3	13.7	41.738	373	373	2.6839e-128	0.61662	0.71258	3	367580000	238630000	128950000
P53384	P53384	1	1	1	Cytosolic Fe-S cluster assembly factor NUBP1	NUBP1	>sp|P53384|NUBP1_HUMAN Cytosolic Fe-S cluster assembly factor NUBP1 OS=Homo sapiens GN=NUBP1 PE=1 SV=2	1	1	1	1	3.4	34.534	320	320	0.012111	NaN	NaN	1	46254000	19190000	27063000
[truncated: 3,100 more rows]

## Sheet: peptides
Sequence	Length	Missed cleavages	Mass	Proteins	Leading razor protein	Gene names	Protein names	Unique (Groups)	Unique (Proteins)	Charges	PEP	Score	Ratio H/L	Ratio H/L normalized	Ratio H/L count	Intensity	Intensity L	Intensity H
[truncated: 23,317 more rows]
