# Supplementary material for: Integrative Analysis of Proteome and Ubiquitylome Reveals Unique Features of Lysosomal and Endocytic Pathways in Gefitinib‐Resistant Non‐Small Cell Lung Cancer Cells
Source: Proteomics. 2018 Jul 8;18(15):1700388. doi: 10.1002/pmic.201700388 (PMC6099292; doi:10.1002/pmic.201700388)
Supplement: Supplementary file 8 — Supporting Information [file PMIC-18-na-s008.xlsx]

## Sheet: Identified _Proteins
Protein IDs	Protein names	Gene names	Fasta headers	Sequence coverage [%]	Mol. weight [kDa]	Sequence length	PEP	Intensity	Intensity L	Intensity H	Ratio (L:H)	Log2Ratio (L : H)
A0AV96	RNA-binding protein 47	RBM47	>sp|A0AV96|RBM47_HUMAN RNA-binding protein 47 OS=Homo sapiens GN=RBM47 PE=1 SV=2	19.1	64.098	593	2.0924e-43	2897900000	2072300000	825630000	1.89247	0.92027
A0AVT1	Ubiquitin-like modifier-activating enzyme 6	UBA6	>sp|A0AVT1|UBA6_HUMAN Ubiquitin-like modifier-activating enzyme 6 OS=Homo sapiens GN=UBA6 PE=1 SV=1	5	117.97	1052	1.9291e-19	573450000	286260000	287190000	0.771486	-0.374288
A0FGR8	Extended synaptotagmin-2	ESYT2	>sp|A0FGR8|ESYT2_HUMAN Extended synaptotagmin-2 OS=Homo sapiens GN=ESYT2 PE=1 SV=1	29.2	102.36	921	3.9351e-117	3233300000	2064300000	1169000000	1.73307	0.793332
A0MZ66	Shootin-1	KIAA1598	>sp|A0MZ66|SHOT1_HUMAN Shootin-1 OS=Homo sapiens GN=KIAA1598 PE=1 SV=4	4.6	71.639	631	6.1225e-13	83311000	51320000	31991000	1.4869	0.572308
A0PJW6	Transmembrane protein 223	TMEM223	>sp|A0PJW6|TM223_HUMAN Transmembrane protein 223 OS=Homo sapiens GN=TMEM223 PE=1 SV=1	5	22.049	202	0.010084	78270000	43630000	34641000	#VALUE!	#VALUE!
A0PK00	Transmembrane protein 120B	TMEM120B	>sp|A0PK00|T120B_HUMAN Transmembrane protein 120B OS=Homo sapiens GN=TMEM120B PE=2 SV=1	5	40.245	339	5.6092e-08	266960000	144270000	122700000	0.913159	-0.131063
A1A5D9	Bicaudal D-related protein 2	CCDC64B	>sp|A1A5D9|BICR2_HUMAN Bicaudal D-related protein 2 OS=Homo sapiens GN=CCDC64B PE=2 SV=2	6.1	56.833	508	1.9656e-12	137550000	63467000	74083000	#VALUE!	#VALUE!
A1L0T0	Acetolactate synthase-like protein	ILVBL	>sp|A1L0T0|ILVBL_HUMAN Acetolactate synthase-like protein OS=Homo sapiens GN=ILVBL PE=1 SV=2	15.5	67.867	632	6.2819e-67	2085100000	1241800000	843380000	1.3705	0.454704
A2RRP1	Neuroblastoma-amplified sequence	NBAS	>sp|A2RRP1|NBAS_HUMAN Neuroblastoma-amplified sequence OS=Homo sapiens GN=NBAS PE=1 SV=2	3.4	268.57	2371	7.8022e-21	185890000	116070000	69816000	2.27454	1.18557
A2RU67	Uncharacterized protein KIAA1467	KIAA1467	>sp|A2RU67|K1467_HUMAN Uncharacterized protein KIAA1467 OS=Homo sapiens GN=KIAA1467 PE=1 SV=1	2.1	67.038	622	0.00097806	92462000	59799000	32663000	#VALUE!	#VALUE!
A3KMH1	von Willebrand factor A domain-containing protein 8	VWA8	>sp|A3KMH1|VWA8_HUMAN von Willebrand factor A domain-containing protein 8 OS=Homo sapiens GN=VWA8 PE=1 SV=2	8.2	214.82	1905	1.787e-54	764710000	462860000	301850000	1.45739	0.543383
A3KN83	Protein strawberry notch homolog 1	SBNO1	>sp|A3KN83|SBNO1_HUMAN Protein strawberry notch homolog 1 OS=Homo sapiens GN=SBNO1 PE=1 SV=1	2.4	154.31	1393	6.0302e-36	97012000	58376000	38635000	2.69331	1.42938
A4D1E9	GTP-binding protein 10	GTPBP10	>sp|A4D1E9|GTPBA_HUMAN GTP-binding protein 10 OS=Homo sapiens GN=GTPBP10 PE=1 SV=1	13.7	42.932	387	5.426e-38	548300000	348500000	199800000	1.61402	0.690661
A4D1S5	Ras-related protein Rab-19	RAB19	>sp|A4D1S5|RAB19_HUMAN Ras-related protein Rab-19 OS=Homo sapiens GN=RAB19 PE=2 SV=2	6	24.4	217	0.01284	46339000	27571000	18768000	#VALUE!	#VALUE!
A5PLL7	Transmembrane protein 189	TMEM189	>sp|A5PLL7|TM189_HUMAN Transmembrane protein 189 OS=Homo sapiens GN=TMEM189 PE=1 SV=3	9.6	31.135	270	4.9046e-09	349810000	244950000	104860000	2.1034	1.07273
A5YKK6	CCR4-NOT transcription complex subunit 1	CNOT1	>sp|A5YKK6|CNOT1_HUMAN CCR4-NOT transcription complex subunit 1 OS=Homo sapiens GN=CNOT1 PE=1 SV=2	6.9	266.94	2376	9.0812e-42	1140700000	580330000	560340000	0.71958	-0.474773
A6NDB9	Paralemmin-3	PALM3	>sp|A6NDB9|PALM3_HUMAN Paralemmin-3 OS=Homo sapiens GN=PALM3 PE=1 SV=2	2.5	71.695	673	3.8978e-05	109640000	63752000	45888000	#VALUE!	#VALUE!
A6NDG6	Phosphoglycolate phosphatase	PGP	>sp|A6NDG6|PGP_HUMAN Phosphoglycolate phosphatase OS=Homo sapiens GN=PGP PE=1 SV=1	14.3	34.006	321	1.2266e-19	336140000	139590000	196550000	0.690084	-0.535157
A6NDJ8;Q86YS6	Putative Rab-43-like protein ENSP00000330714;Ras-related protein Rab-43	RAB43	>sp|A6NDJ8|RB43L_HUMAN Putative Rab-43-like protein ENSP00000330714 OS=Homo sapiens PE=5 SV=3;>sp|Q86YS6|RAB43_HUMAN Ras-related protein Rab-43 OS=Homo sapiens GN=RAB43 PE=1 SV=1	18.8	20.21	181	3.5367e-16	691080000	363110000	327980000	1.22014	0.287043
A6NFI3	Zinc finger protein 316	ZNF316	>sp|A6NFI3|ZN316_HUMAN Zinc finger protein 316 OS=Homo sapiens GN=ZNF316 PE=1 SV=1	6.9	108.44	1004	3.4658e-16	377450000	203540000	173910000	2.75338	1.4612
A6NFY7	Succinate dehydrogenase assembly factor 1, mitochondrial	SDHAF1	>sp|A6NFY7|SDHF1_HUMAN Succinate dehydrogenase assembly factor 1, mitochondrial OS=Homo sapiens GN=SDHAF1 PE=1 SV=1	13.9	12.806	115	7.8199e-09	63939000	39412000	24528000	1.47182	0.557603
A6NGZ7;Q9H1C4	Putative protein unc-93 homolog B1-like protein;Protein unc-93 homolog B1	UNC93B1	>sp|A6NGZ7|U93BL_HUMAN Putative protein unc-93 homolog B1-like protein OS=Homo sapiens PE=5 SV=3;>sp|Q9H1C4|UN93B_HUMAN Protein unc-93 homolog B1 OS=Homo sapiens GN=UNC93B1 PE=1 SV=2	4	27.223	249	0.0033955	577200000	213830000	363370000	1.24066	0.311112
P30046;A6NHG4	D-dopachrome decarboxylase;D-dopachrome decarboxylase-like protein	DDT;DDTL	>sp|P30046|DOPD_HUMAN D-dopachrome decarboxylase OS=Homo sapiens GN=DDT PE=1 SV=3;>sp|A6NHG4|DDTL_HUMAN D-dopachrome decarboxylase-like protein OS=Homo sapiens GN=DDTL PE=2 SV=1	23.7	12.712	118	2.5446e-06	96408000	22916000	73492000	0.199219	-2.32757
A6NHL2	Tubulin alpha chain-like 3	TUBAL3	>sp|A6NHL2|TBAL3_HUMAN Tubulin alpha chain-like 3 OS=Homo sapiens GN=TUBAL3 PE=1 SV=2	5.8	49.908	446	6.2136e-07	452030000	174160000	277860000	#VALUE!	#VALUE!
A6NHR9	Structural maintenance of chromosomes flexible hinge domain-containing protein 1	SMCHD1	>sp|A6NHR9|SMHD1_HUMAN Structural maintenance of chromosomes flexible hinge domain-containing protein 1 OS=Homo sapiens GN=SMCHD1 PE=1 SV=2	6.7	226.37	2005	3.0006e-109	758250000	442730000	315520000	1.17881	0.237337
A6NJ78;P0C7V9	Probable methyltransferase-like protein 15	METTL15	>sp|A6NJ78|MET15_HUMAN Probable methyltransferase-like protein 15 OS=Homo sapiens GN=METTL15 PE=2 SV=1	14.3	46.121	407	3.4567e-13	434260000	285940000	148320000	2.06254	1.04442
Q7Z3J3;A6NKT7	RanBP2-like and GRIP domain-containing protein 4;RanBP2-like and GRIP domain-containing protein 3	RGPD4;RGPD3	>sp|Q7Z3J3|RGPD4_HUMAN RanBP2-like and GRIP domain-containing protein 4 OS=Homo sapiens GN=RGPD4 PE=2 SV=3;>sp|A6NKT7|RGPD3_HUMAN RanBP2-like and GRIP domain-containing protein 3 OS=Homo sapiens GN=RGPD3 PE=2 SV=2	7.8	197.29	1758	2.787e-41	230420000	118730000	111690000	#VALUE!	#VALUE!
A6NL28	Putative tropomyosin alpha-3 chain-like protein		>sp|A6NL28|TPM3L_HUMAN Putative tropomyosin alpha-3 chain-like protein OS=Homo sapiens PE=5 SV=2	6.3	26.269	223	8.6221e-14	4305600000	2256700000	2048900000	0.993739	-0.00906047
A8CG34;Q96HA1	Nuclear envelope pore membrane protein POM 121C	POM121C	>sp|A8CG34|P121C_HUMAN Nuclear envelope pore membrane protein POM 121C OS=Homo sapiens GN=POM121C PE=1 SV=2	4.6	125.06	1229	1.0259e-18	167530000	114950000	52578000	1.67423	0.743497
A8MPV3	Putative uncharacterized protein ENSP00000344348		>sp|A8MPV3|YR010_HUMAN Putative uncharacterized protein ENSP00000344348 OS=Homo sapiens PE=2 SV=2	4.1	46.262	395	0.002301	75736000	71170000	4565200	#VALUE!	#VALUE!
P62308;A8MWD9	Small nuclear ribonucleoprotein G;Small nuclear ribonucleoprotein G-like protein	SNRPG	>sp|P62308|RUXG_HUMAN Small nuclear ribonucleoprotein G OS=Homo sapiens GN=SNRPG PE=1 SV=1;>sp|A8MWD9|RUXGL_HUMAN Small nuclear ribonucleoprotein G-like protein OS=Homo sapiens PE=3 SV=2	15.8	8.496	76	0.00034563	2810000000	1405200000	1404800000	0.886525	-0.173767
A8MXV4	Nucleoside diphosphate-linked moiety X motif 19, mitochondrial	NUDT19	>sp|A8MXV4|NUD19_HUMAN Nucleoside diphosphate-linked moiety X motif 19, mitochondrial OS=Homo sapiens GN=NUDT19 PE=1 SV=1	15.2	42.233	375	2.6141e-31	367290000	282910000	84386000	3.06523	1.61599
B2RUZ4	Small integral membrane protein 1	SMIM1	>sp|B2RUZ4|SMIM1_HUMAN Small integral membrane protein 1 OS=Homo sapiens GN=SMIM1 PE=1 SV=1	15.4	8.749	78	7.3017e-05	38422000	31178000	7244700	#VALUE!	#VALUE!
Q99613;B5ME19	Eukaryotic translation initiation factor 3 subunit C	EIF3C;EIF3CL	>sp|Q99613|EIF3C_HUMAN Eukaryotic translation initiation factor 3 subunit C OS=Homo sapiens GN=EIF3C PE=1 SV=1;>sp|B5ME19|EIFCL_HUMAN Eukaryotic translation initiation factor 3 subunit C-like protein OS=Homo sapiens GN=EIF3CL PE=2 SV=1	18.1	105.34	913	2.5297e-54	2972800000	1440800000	1531900000	0.705766	-0.502738
K7EJ46		LOC440335	>sp|K7EJ46|SIM22_HUMAN Small integral membrane protein 22 OS=Homo sapiens GN=SMIM22 PE=2 SV=1	12.6	14.57	135	4.9815e-34	151250000	78330000	72925000	1.26051	0.334007
O00115	Deoxyribonuclease-2-alpha	DNASE2	>sp|O00115|DNS2A_HUMAN Deoxyribonuclease-2-alpha OS=Homo sapiens GN=DNASE2 PE=1 SV=2	6.1	39.58	360	1.9087e-05	1390400000	886470000	503960000	1.47599	0.561686
O00116	Alkyldihydroxyacetonephosphate synthase, peroxisomal	AGPS	>sp|O00116|ADAS_HUMAN Alkyldihydroxyacetonephosphate synthase, peroxisomal OS=Homo sapiens GN=AGPS PE=1 SV=1	29.3	72.911	658	2.9001e-168	5742000000	3362000000	2380100000	1.22169	0.288875
O00148	ATP-dependent RNA helicase DDX39A	DDX39A	>sp|O00148|DX39A_HUMAN ATP-dependent RNA helicase DDX39A OS=Homo sapiens GN=DDX39A PE=1 SV=2	23.9	49.129	427	6.088e-73	1663800000	784520000	879240000	0.69701	-0.520749
O00151	PDZ and LIM domain protein 1	PDLIM1	>sp|O00151|PDLI1_HUMAN PDZ and LIM domain protein 1 OS=Homo sapiens GN=PDLIM1 PE=1 SV=4	66.6	36.071	329	3.8627e-117	9144800000	4617100000	4527700000	0.857192	-0.22231
O00154	Cytosolic acyl coenzyme A thioester hydrolase	ACOT7	>sp|O00154|BACH_HUMAN Cytosolic acyl coenzyme A thioester hydrolase OS=Homo sapiens GN=ACOT7 PE=1 SV=3	13.4	41.796	380	7.9406e-14	994970000	555260000	439710000	0.984543	-0.0224743
O00159	Unconventional myosin-Ic	MYO1C	>sp|O00159|MYO1C_HUMAN Unconventional myosin-Ic OS=Homo sapiens GN=MYO1C PE=1 SV=4	26.6	121.68	1063	8.5117e-107	9892200000	6506300000	3385900000	1.59368	0.672359
O00161	Synaptosomal-associated protein 23	SNAP23	>sp|O00161|SNP23_HUMAN Synaptosomal-associated protein 23 OS=Homo sapiens GN=SNAP23 PE=1 SV=1	52.1	23.354	211	3.428e-42	1226800000	627030000	599780000	0.893655	-0.16221
O00170	AH receptor-interacting protein	AIP	>sp|O00170|AIP_HUMAN AH receptor-interacting protein OS=Homo sapiens GN=AIP PE=1 SV=2	19.7	37.636	330	7.436e-21	738680000	336160000	402520000	0.728173	-0.457647
O00178	GTP-binding protein 1	GTPBP1	>sp|O00178|GTPB1_HUMAN GTP-binding protein 1 OS=Homo sapiens GN=GTPBP1 PE=1 SV=3	8.4	72.453	669	4.5771e-18	389810000	191950000	197860000	0.932227	-0.101247
O00186	Syntaxin-binding protein 3	STXBP3	>sp|O00186|STXB3_HUMAN Syntaxin-binding protein 3 OS=Homo sapiens GN=STXBP3 PE=1 SV=2	10.8	67.764	592	3.9342e-14	579580000	292670000	286910000	1.11414	0.155936
O00193	Small acidic protein	SMAP	>sp|O00193|SMAP_HUMAN Small acidic protein OS=Homo sapiens GN=SMAP PE=1 SV=1	21.9	20.332	183	5.6376e-41	652920000	313080000	339840000	0.861846	-0.214498
O00194	Ras-related protein Rab-27B	RAB27B	>sp|O00194|RB27B_HUMAN Ras-related protein Rab-27B OS=Homo sapiens GN=RAB27B PE=1 SV=4	27.5	24.608	218	1.8425e-54	340070000	257810000	82251000	3.01223	1.59083
O00203	AP-3 complex subunit beta-1	AP3B1	>sp|O00203|AP3B1_HUMAN AP-3 complex subunit beta-1 OS=Homo sapiens GN=AP3B1 PE=1 SV=3	2.6	121.32	1094	0.0001298	216510000	112170000	104350000	0.8259	-0.275961
O00214	Galectin-8	LGALS8	>sp|O00214|LEG8_HUMAN Galectin-8 OS=Homo sapiens GN=LGALS8 PE=1 SV=4	11	35.808	317	1.4413e-11	133550000	50185000	83368000	0.473687	-1.07799
O00217	NADH dehydrogenase [ubiquinone] iron-sulfur protein 8, mitochondrial	NDUFS8	>sp|O00217|NDUS8_HUMAN NADH dehydrogenase [ubiquinone] iron-sulfur protein 8, mitochondrial OS=Homo sapiens GN=NDUFS8 PE=1 SV=1	14.3	23.705	210	7.9877e-24	4030600000	312560000	3718000000	1.24707	0.318542
O00221	NF-kappa-B inhibitor epsilon	NFKBIE	>sp|O00221|IKBE_HUMAN NF-kappa-B inhibitor epsilon OS=Homo sapiens GN=NFKBIE PE=1 SV=3	2.4	52.863	500	0.00015948	6680800	4190200	2490600	#VALUE!	#VALUE!
O00231	26S proteasome non-ATPase regulatory subunit 11	PSMD11	>sp|O00231|PSD11_HUMAN 26S proteasome non-ATPase regulatory subunit 11 OS=Homo sapiens GN=PSMD11 PE=1 SV=3	25.1	47.463	422	1.206e-35	7183400000	3734000000	3449500000	0.770832	-0.375512
O00232	26S proteasome non-ATPase regulatory subunit 12	PSMD12	>sp|O00232|PSD12_HUMAN 26S proteasome non-ATPase regulatory subunit 12 OS=Homo sapiens GN=PSMD12 PE=1 SV=3	28.5	52.904	456	7.6692e-110	3012600000	1508200000	1504400000	0.864678	-0.209765
O00233	26S proteasome non-ATPase regulatory subunit 9	PSMD9	>sp|O00233|PSMD9_HUMAN 26S proteasome non-ATPase regulatory subunit 9 OS=Homo sapiens GN=PSMD9 PE=1 SV=3	25.1	24.682	223	4.7389e-24	1946900000	673380000	1273500000	0.523642	-0.933346
O00244	Copper transport protein ATOX1	ATOX1	>sp|O00244|ATOX1_HUMAN Copper transport protein ATOX1 OS=Homo sapiens GN=ATOX1 PE=1 SV=1	38.2	7.4016	68	2.2967e-63	2319700000	806720000	1513000000	0.493535	-1.01878
O00264	Membrane-associated progesterone receptor component 1	PGRMC1	>sp|O00264|PGRC1_HUMAN Membrane-associated progesterone receptor component 1 OS=Homo sapiens GN=PGRMC1 PE=1 SV=3	25.1	21.671	195	3.1097e-105	375100000	265830000	109270000	2.09363	1.066
O00267	Transcription elongation factor SPT5	SUPT5H	>sp|O00267|SPT5H_HUMAN Transcription elongation factor SPT5 OS=Homo sapiens GN=SUPT5H PE=1 SV=1	19.6	121	1087	1.1754e-63	1996900000	1056400000	940520000	1.06608	0.0923094
O00268;Q92750	Transcription initiation factor TFIID subunit 4	TAF4	>sp|O00268|TAF4_HUMAN Transcription initiation factor TFIID subunit 4 OS=Homo sapiens GN=TAF4 PE=1 SV=2	4.8	110.11	1085	1.4436e-25	80393000	51630000	28763000	1.07446	0.103612
O00273	DNA fragmentation factor subunit alpha	DFFA	>sp|O00273|DFFA_HUMAN DNA fragmentation factor subunit alpha OS=Homo sapiens GN=DFFA PE=1 SV=1	9.1	36.521	331	1.4537e-05	225740000	86709000	139040000	0.602736	-0.730401
O00291	Huntingtin-interacting protein 1	HIP1	>sp|O00291|HIP1_HUMAN Huntingtin-interacting protein 1 OS=Homo sapiens GN=HIP1 PE=1 SV=5	7.9	116.22	1037	6.6483e-68	353490000	231590000	121900000	1.53525	0.618473
O00299	Chloride intracellular channel protein 1	CLIC1	>sp|O00299|CLIC1_HUMAN Chloride intracellular channel protein 1 OS=Homo sapiens GN=CLIC1 PE=1 SV=4	62.2	26.922	241	2.1103e-157	16106000000	7878000000	8227800000	0.865127	-0.209017
O00303	Eukaryotic translation initiation factor 3 subunit F	EIF3F	>sp|O00303|EIF3F_HUMAN Eukaryotic translation initiation factor 3 subunit F OS=Homo sapiens GN=EIF3F PE=1 SV=1	9	37.563	357	1.2996e-14	145780000	68871000	76914000	0.863856	-0.211137
O00330	Pyruvate dehydrogenase protein X component, mitochondrial	PDHX	>sp|O00330|ODPX_HUMAN Pyruvate dehydrogenase protein X component, mitochondrial OS=Homo sapiens GN=PDHX PE=1 SV=3	25	54.122	501	5.5514e-31	1005000000	762140000	242900000	2.12017	1.08418
O00391	Sulfhydryl oxidase 1	QSOX1	>sp|O00391|QSOX1_HUMAN Sulfhydryl oxidase 1 OS=Homo sapiens GN=QSOX1 PE=1 SV=3	5	82.577	747	6.0319e-08	124410000	64487000	59927000	2.38669	1.25501
O00399	Dynactin subunit 6	DCTN6	>sp|O00399|DCTN6_HUMAN Dynactin subunit 6 OS=Homo sapiens GN=DCTN6 PE=1 SV=1	7.4	20.747	190	0.0010044	90312000	52719000	37594000	#VALUE!	#VALUE!
O00400	Acetyl-coenzyme A transporter 1	SLC33A1	>sp|O00400|ACATN_HUMAN Acetyl-coenzyme A transporter 1 OS=Homo sapiens GN=SLC33A1 PE=1 SV=1	2.6	60.908	549	0.00022895	152950000	79812000	73142000	0.989511	-0.0152121
O00410	Importin-5	IPO5	>sp|O00410|IPO5_HUMAN Importin-5 OS=Homo sapiens GN=IPO5 PE=1 SV=4	26.7	123.63	1097	2.0424e-132	8121100000	3482900000	4638200000	0.588755	-0.764261
O00411	DNA-directed RNA polymerase, mitochondrial	POLRMT	>sp|O00411|RPOM_HUMAN DNA-directed RNA polymerase, mitochondrial OS=Homo sapiens GN=POLRMT PE=1 SV=2	8.3	138.62	1230	4.9473e-20	326080000	216330000	109750000	1.42753	0.513522
O00422	Histone deacetylase complex subunit SAP18	SAP18	>sp|O00422|SAP18_HUMAN Histone deacetylase complex subunit SAP18 OS=Homo sapiens GN=SAP18 PE=1 SV=1	14.4	17.561	153	4.6301e-176	2538600000	1314500000	1224000000	0.84832	-0.237319
O00425	Insulin-like growth factor 2 mRNA-binding protein 3	IGF2BP3	>sp|O00425|IF2B3_HUMAN Insulin-like growth factor 2 mRNA-binding protein 3 OS=Homo sapiens GN=IGF2BP3 PE=1 SV=2	21.4	63.704	579	9.4909e-67	1424100000	956330000	467820000	1.47769	0.563348
O00429	Dynamin-1-like protein	DNM1L	>sp|O00429|DNM1L_HUMAN Dynamin-1-like protein OS=Homo sapiens GN=DNM1L PE=1 SV=2	34.5	81.876	736	9.5715e-134	2184900000	952160000	1232800000	0.790889	-0.338453
O00443	Phosphatidylinositol 4-phosphate 3-kinase C2 domain-containing subunit alpha	PIK3C2A	>sp|O00443|P3C2A_HUMAN Phosphatidylinositol 4-phosphate 3-kinase C2 domain-containing subunit alpha OS=Homo sapiens GN=PIK3C2A PE=1 SV=2	2.4	190.68	1686	3.1913e-09	191080000	113350000	77732000	1.15685	0.210196
O00461	Golgi integral membrane protein 4	GOLIM4	>sp|O00461|GOLI4_HUMAN Golgi integral membrane protein 4 OS=Homo sapiens GN=GOLIM4 PE=1 SV=1	6	81.879	696	2.4892e-09	341620000	175680000	165940000	0.818733	-0.288536
O00468	Agrin;Agrin N-terminal 110 kDa subunit;Agrin C-terminal 110 kDa subunit;Agrin C-terminal 90 kDa fragment;Agrin C-terminal 22 kDa fragment	AGRN	>sp|O00468|AGRIN_HUMAN Agrin OS=Homo sapiens GN=AGRN PE=1 SV=5	11.3	217.23	2067	9.1268e-90	1104600000	763670000	340910000	2.10913	1.07665
O00469	Procollagen-lysine,2-oxoglutarate 5-dioxygenase 2	PLOD2	>sp|O00469|PLOD2_HUMAN Procollagen-lysine,2-oxoglutarate 5-dioxygenase 2 OS=Homo sapiens GN=PLOD2 PE=1 SV=2	14.9	84.685	737	2.061e-45	1693400000	747660000	945740000	0.702889	-0.508631
O00471	Exocyst complex component 5	EXOC5	>sp|O00471|EXOC5_HUMAN Exocyst complex component 5 OS=Homo sapiens GN=EXOC5 PE=1 SV=1	8.9	81.852	708	6.8204e-12	249210000	111100000	138110000	0.650576	-0.620211
O00483	NADH dehydrogenase [ubiquinone] 1 alpha subcomplex subunit 4	NDUFA4	>sp|O00483|NDUA4_HUMAN NADH dehydrogenase [ubiquinone] 1 alpha subcomplex subunit 4 OS=Homo sapiens GN=NDUFA4 PE=1 SV=1	14.8	9.3697	81	2.8439e-05	1213800000	868000000	345770000	2.22816	1.15586
O00487	26S proteasome non-ATPase regulatory subunit 14	PSMD14	>sp|O00487|PSDE_HUMAN 26S proteasome non-ATPase regulatory subunit 14 OS=Homo sapiens GN=PSMD14 PE=1 SV=1	22.9	34.577	310	1.2934e-34	1002300000	525920000	476420000	0.862441	-0.213503
O00488	Zinc finger protein 593	ZNF593	>sp|O00488|ZN593_HUMAN Zinc finger protein 593 OS=Homo sapiens GN=ZNF593 PE=1 SV=2	14.9	15.199	134	0.0052482	58767000	34287000	24481000	#VALUE!	#VALUE!
O00499	Myc box-dependent-interacting protein 1	BIN1	>sp|O00499|BIN1_HUMAN Myc box-dependent-interacting protein 1 OS=Homo sapiens GN=BIN1 PE=1 SV=1	6.1	64.699	593	7.6881e-17	245560000	134420000	111140000	0.915919	-0.126709
O00505	Importin subunit alpha-3	KPNA3	>sp|O00505|IMA4_HUMAN Importin subunit alpha-4 OS=Homo sapiens GN=KPNA3 PE=1 SV=2	12.3	57.81	521	3.8797e-15	563810000	209180000	354630000	0.4997	-1.00087
O00512	B-cell CLL/lymphoma 9 protein	BCL9	>sp|O00512|BCL9_HUMAN B-cell CLL/lymphoma 9 protein OS=Homo sapiens GN=BCL9 PE=1 SV=4	1.3	149.29	1426	5.1568e-07	32203000	22673000	9529300	#VALUE!	#VALUE!
O00515	Ladinin-1	LAD1	>sp|O00515|LAD1_HUMAN Ladinin-1 OS=Homo sapiens GN=LAD1 PE=1 SV=2	25.7	57.13	517	4.5622e-65	2254900000	1491200000	763680000	1.62591	0.701248
O00541	Pescadillo homolog	PES1	>sp|O00541|PESC_HUMAN Pescadillo homolog OS=Homo sapiens GN=PES1 PE=1 SV=1	19.2	68.002	588	3.8031e-49	3383800000	1454300000	1929500000	0.685213	-0.545375
O00559	Receptor-binding cancer antigen expressed on SiSo cells	EBAG9	>sp|O00559|RCAS1_HUMAN Receptor-binding cancer antigen expressed on SiSo cells OS=Homo sapiens GN=EBAG9 PE=1 SV=1	16.9	24.377	213	7.8187e-42	181580000	101790000	79799000	0.848104	-0.237686
O00560	Syntenin-1	SDCBP	>sp|O00560|SDCB1_HUMAN Syntenin-1 OS=Homo sapiens GN=SDCBP PE=1 SV=1	12.4	32.444	298	2.4499e-41	409930000	295280000	114650000	2.45008	1.29283
O00566	U3 small nucleolar ribonucleoprotein protein MPP10	MPHOSPH10	>sp|O00566|MPP10_HUMAN U3 small nucleolar ribonucleoprotein protein MPP10 OS=Homo sapiens GN=MPHOSPH10 PE=1 SV=2	11.3	78.863	681	4.0877e-38	1232000000	605630000	626350000	0.84717	-0.239276
O00567	Nucleolar protein 56	NOP56	>sp|O00567|NOP56_HUMAN Nucleolar protein 56 OS=Homo sapiens GN=NOP56 PE=1 SV=4	31.5	66.049	594	5.4194e-92	8639400000	4701900000	3937500000	1.02873	0.0408679
O00571;O15523;Q9NQI0	ATP-dependent RNA helicase DDX3X;ATP-dependent RNA helicase DDX3Y	DDX3X;DDX3Y	>sp|O00571|DDX3X_HUMAN ATP-dependent RNA helicase DDX3X OS=Homo sapiens GN=DDX3X PE=1 SV=3;>sp|O15523|DDX3Y_HUMAN ATP-dependent RNA helicase DDX3Y OS=Homo sapiens GN=DDX3Y PE=1 SV=2	25.4	73.243	662	1.4056e-92	6864700000	3704600000	3160100000	0.979816	-0.0294175
O00584	Ribonuclease T2	RNASET2	>sp|O00584|RNT2_HUMAN Ribonuclease T2 OS=Homo sapiens GN=RNASET2 PE=1 SV=2	22.7	29.48	256	6.6309e-12	596070000	369840000	226230000	1.93603	0.953104
O00625	Pirin	PIR	>sp|O00625|PIR_HUMAN Pirin OS=Homo sapiens GN=PIR PE=1 SV=1	24.1	32.113	290	1.1205e-37	2583700000	1420700000	1162900000	1.15262	0.204915
O00629	Importin subunit alpha-4	KPNA4	>sp|O00629|IMA3_HUMAN Importin subunit alpha-3 OS=Homo sapiens GN=KPNA4 PE=1 SV=1	22.3	57.886	521	3.2153e-101	3463700000	1796900000	1666800000	0.895335	-0.1595
O00635	Tripartite motif-containing protein 38	TRIM38	>sp|O00635|TRI38_HUMAN Tripartite motif-containing protein 38 OS=Homo sapiens GN=TRIM38 PE=1 SV=1	2.4	53.415	465	3.8231e-10	59877000	35386000	24491000	#VALUE!	#VALUE!
O00712;Q14938;Q12857	Nuclear factor 1 B-type;Nuclear factor 1 X-type;Nuclear factor 1 A-type	NFIB;NFIX;NFIA	>sp|O00712|NFIB_HUMAN Nuclear factor 1 B-type OS=Homo sapiens GN=NFIB PE=1 SV=2;>sp|Q14938|NFIX_HUMAN Nuclear factor 1 X-type OS=Homo sapiens GN=NFIX PE=1 SV=2;>sp|Q12857|NFIA_HUMAN Nuclear factor 1 A-type OS=Homo sapiens GN=NFIA PE=1 SV=2	5.5	47.441	420	2.3958e-07	7847300	3739600	4107700	#VALUE!	#VALUE!
O00743	Serine/threonine-protein phosphatase 6 catalytic subunit	PPP6C	>sp|O00743|PPP6_HUMAN Serine/threonine-protein phosphatase 6 catalytic subunit OS=Homo sapiens GN=PPP6C PE=1 SV=1	22.6	35.144	305	1.7698e-36	435310000	222700000	212610000	1.05431	0.0762955
O00754	Lysosomal alpha-mannosidase;Lysosomal alpha-mannosidase A peptide;Lysosomal alpha-mannosidase B peptide;Lysosomal alpha-mannosidase C peptide;Lysosomal alpha-mannosidase D peptide;Lysosomal alpha-mannosidase E peptide	MAN2B1	>sp|O00754|MA2B1_HUMAN Lysosomal alpha-mannosidase OS=Homo sapiens GN=MAN2B1 PE=1 SV=3	12.5	113.74	1011	9.6295e-27	821290000	523550000	297740000	1.72081	0.783092
O00764	Pyridoxal kinase	PDXK	>sp|O00764|PDXK_HUMAN Pyridoxal kinase OS=Homo sapiens GN=PDXK PE=1 SV=1	29.8	35.102	312	4.3523e-27	824230000	440220000	384020000	0.942152	-0.0859685
O00767	Acyl-CoA desaturase	SCD	>sp|O00767|ACOD_HUMAN Acyl-CoA desaturase OS=Homo sapiens GN=SCD PE=1 SV=2	17.8	41.522	359	4.796e-19	1548200000	978050000	570150000	2.53389	1.34135
O14494	Lipid phosphate phosphohydrolase 1	PPAP2A	>sp|O14494|LPP1_HUMAN Lipid phosphate phosphohydrolase 1 OS=Homo sapiens GN=PPAP2A PE=1 SV=1	14.1	32.156	284	2.6591e-06	127870000	80237000	47636000	0.980584	-0.0282862
O14497	AT-rich interactive domain-containing protein 1A	ARID1A	>sp|O14497|ARI1A_HUMAN AT-rich interactive domain-containing protein 1A OS=Homo sapiens GN=ARID1A PE=1 SV=3	5.4	242.04	2285	6.7133e-29	246290000	156260000	90031000	0.989511	-0.0152121
O14548	Cytochrome c oxidase subunit 7A-related protein, mitochondrial	COX7A2L	>sp|O14548|COX7R_HUMAN Cytochrome c oxidase subunit 7A-related protein, mitochondrial OS=Homo sapiens GN=COX7A2L PE=1 SV=2	40.4	12.615	114	2.6493e-13	564390000	370060000	194340000	1.75294	0.809777
O14561	Acyl carrier protein, mitochondrial	NDUFAB1	>sp|O14561|ACPM_HUMAN Acyl carrier protein, mitochondrial OS=Homo sapiens GN=NDUFAB1 PE=1 SV=3	9.6	17.417	156	1.6943e-06	5888900000	3424100000	2464700000	1.19735	0.259841
O14562	Ubiquitin domain-containing protein UBFD1	UBFD1	>sp|O14562|UBFD1_HUMAN Ubiquitin domain-containing protein UBFD1 OS=Homo sapiens GN=UBFD1 PE=1 SV=2	3.9	33.382	309	0.0002451	201660000	109080000	92580000	#VALUE!	#VALUE!
O14569	Cytochrome b561 domain-containing protein 2	CYB561D2	>sp|O14569|C56D2_HUMAN Cytochrome b561 domain-containing protein 2 OS=Homo sapiens GN=CYB561D2 PE=1 SV=1	5.4	23.973	222	4.2743e-08	102460000	34197000	68259000	#VALUE!	#VALUE!
O14579	Coatomer subunit epsilon	COPE	>sp|O14579|COPE_HUMAN Coatomer subunit epsilon OS=Homo sapiens GN=COPE PE=1 SV=3	32.5	34.482	308	7.1202e-221	1795000000	949530000	845500000	0.95584	-0.0651587
O14595	Carboxy-terminal domain RNA polymerase II polypeptide A small phosphatase 2	CTDSP2	>sp|O14595|CTDS2_HUMAN Carboxy-terminal domain RNA polymerase II polypeptide A small phosphatase 2 OS=Homo sapiens GN=CTDSP2 PE=1 SV=2	4.1	30.664	271	0.010447	28552000	19102000	9450400	#VALUE!	#VALUE!
O14617	AP-3 complex subunit delta-1	AP3D1	>sp|O14617|AP3D1_HUMAN AP-3 complex subunit delta-1 OS=Homo sapiens GN=AP3D1 PE=1 SV=1	11.1	130.16	1153	4.3201e-55	923600000	500320000	423290000	1.16379	0.218833
O14639	Actin-binding LIM protein 1	ABLIM1	>sp|O14639|ABLM1_HUMAN Actin-binding LIM protein 1 OS=Homo sapiens GN=ABLIM1 PE=1 SV=3	3.2	87.687	778	7.3411e-06	82871000	55053000	27819000	1.19916	0.262019
O14646	Chromodomain-helicase-DNA-binding protein 1	CHD1	>sp|O14646|CHD1_HUMAN Chromodomain-helicase-DNA-binding protein 1 OS=Homo sapiens GN=CHD1 PE=1 SV=2	4	196.69	1710	1.3207e-37	316700000	156930000	159760000	0.983187	-0.0244615
O14647	Chromodomain-helicase-DNA-binding protein 2	CHD2	>sp|O14647|CHD2_HUMAN Chromodomain-helicase-DNA-binding protein 2 OS=Homo sapiens GN=CHD2 PE=1 SV=2	0.7	211.34	1828	0.0021241	51145000	28978000	22167000	#VALUE!	#VALUE!
O14653	Golgi SNAP receptor complex member 2	GOSR2	>sp|O14653|GOSR2_HUMAN Golgi SNAP receptor complex member 2 OS=Homo sapiens GN=GOSR2 PE=1 SV=2	9.9	24.775	212	0.00022636	329720000	168630000	161090000	0.680643	-0.555031
O14656	Torsin-1A	TOR1A	>sp|O14656|TOR1A_HUMAN Torsin-1A OS=Homo sapiens GN=TOR1A PE=1 SV=1	3.3	37.808	332	0.00080006	275950000	183820000	92133000	1.54765	0.630081
O14662	Syntaxin-16	STX16	>sp|O14662|STX16_HUMAN Syntaxin-16 OS=Homo sapiens GN=STX16 PE=1 SV=3	10.5	37.031	325	5.3272e-10	249940000	167050000	82890000	1.90578	0.93038
O14672	Disintegrin and metalloproteinase domain-containing protein 10	ADAM10	>sp|O14672|ADA10_HUMAN Disintegrin and metalloproteinase domain-containing protein 10 OS=Homo sapiens GN=ADAM10 PE=1 SV=1	24.2	84.141	748	1.1566e-91	1713500000	1236400000	477100000	2.08216	1.05808
O14683	Tumor protein p53-inducible protein 11	TP53I11	>sp|O14683|P5I11_HUMAN Tumor protein p53-inducible protein 11 OS=Homo sapiens GN=TP53I11 PE=1 SV=2	18.5	21.054	189	2.926e-33	632130000	504530000	127600000	4.81047	2.26618
O14686	Histone-lysine N-methyltransferase MLL2	MLL2	>sp|O14686|KMT2D_HUMAN Histone-lysine N-methyltransferase 2D OS=Homo sapiens GN=KMT2D PE=1 SV=2	0.6	593.38	5537	2.4853e-10	118370000	79172000	39200000	1.43012	0.51614
O14734	Acyl-coenzyme A thioesterase 8	ACOT8	>sp|O14734|ACOT8_HUMAN Acyl-coenzyme A thioesterase 8 OS=Homo sapiens GN=ACOT8 PE=1 SV=1	23.2	35.914	319	8.1115e-35	491770000	314990000	176780000	1.50367	0.588487
O14735	CDP-diacylglycerol--inositol 3-phosphatidyltransferase	CDIPT	>sp|O14735|CDIPT_HUMAN CDP-diacylglycerol--inositol 3-phosphatidyltransferase OS=Homo sapiens GN=CDIPT PE=1 SV=1	10.3	23.539	213	0.00010812	179370000	119390000	59976000	1.88829	0.917079
O14737	Programmed cell death protein 5	PDCD5	>sp|O14737|PDCD5_HUMAN Programmed cell death protein 5 OS=Homo sapiens GN=PDCD5 PE=1 SV=3	19.2	14.285	125	9.6894e-06	181030000	76108000	104930000	0.47619	-1.07039
O14744	Protein arginine N-methyltransferase 5;Protein arginine N-methyltransferase 5, N-terminally processed	PRMT5	>sp|O14744|ANM5_HUMAN Protein arginine N-methyltransferase 5 OS=Homo sapiens GN=PRMT5 PE=1 SV=4	20.9	72.683	637	5.042e-31	1105400000	531940000	573510000	0.777968	-0.362217
O14745	Na(+)/H(+) exchange regulatory cofactor NHE-RF1	SLC9A3R1	>sp|O14745|NHRF1_HUMAN Na(+)/H(+) exchange regulatory cofactor NHE-RF1 OS=Homo sapiens GN=SLC9A3R1 PE=1 SV=4	20.7	38.868	358	2.9063e-71	639530000	397970000	241570000	1.47772	0.563369
O14763	Tumor necrosis factor receptor superfamily member 10B	TNFRSF10B	>sp|O14763|TR10B_HUMAN Tumor necrosis factor receptor superfamily member 10B OS=Homo sapiens GN=TNFRSF10B PE=1 SV=2	10.5	47.878	440	2.5225e-07	136780000	81534000	55245000	1.38527	0.470169
O14773	Tripeptidyl-peptidase 1	TPP1	>sp|O14773|TPP1_HUMAN Tripeptidyl-peptidase 1 OS=Homo sapiens GN=TPP1 PE=1 SV=2	5	61.247	563	1.0115e-08	664780000	276150000	388630000	1.20182	0.265223
O14776	Transcription elongation regulator 1	TCERG1	>sp|O14776|TCRG1_HUMAN Transcription elongation regulator 1 OS=Homo sapiens GN=TCERG1 PE=1 SV=2	6.6	123.9	1098	1.776e-36	1547500000	782710000	764760000	0.728332	-0.457332
O14787	Transportin-2	TNPO2	>sp|O14787|TNPO2_HUMAN Transportin-2 OS=Homo sapiens GN=TNPO2 PE=1 SV=3	8	101.39	897	1.0292e-14	100000000	62930000	37074000	1.2747	0.350155
O14802	DNA-directed RNA polymerase III subunit RPC1	POLR3A	>sp|O14802|RPC1_HUMAN DNA-directed RNA polymerase III subunit RPC1 OS=Homo sapiens GN=POLR3A PE=1 SV=2	2.2	155.64	1390	4.1634e-09	120880000	61561000	59322000	0.740192	-0.434028
O14818;Q8TAA3	Proteasome subunit alpha type-7	PSMA7	>sp|O14818|PSA7_HUMAN Proteasome subunit alpha type-7 OS=Homo sapiens GN=PSMA7 PE=1 SV=1	39.1	27.887	248	5.2865e-184	5356500000	2770900000	2585600000	0.904077	-0.145482
O14828	Secretory carrier-associated membrane protein 3	SCAMP3	>sp|O14828|SCAM3_HUMAN Secretory carrier-associated membrane protein 3 OS=Homo sapiens GN=SCAMP3 PE=1 SV=3	19.3	38.287	347	2.5052e-48	426700000	333620000	93079000	2.82646	1.49899
O14841	5-oxoprolinase	OPLAH	>sp|O14841|OPLA_HUMAN 5-oxoprolinase OS=Homo sapiens GN=OPLAH PE=1 SV=3	2.7	137.46	1288	2.6107e-09	34378000	10436000	23942000	0.369781	-1.43526
O14874	[3-methyl-2-oxobutanoate dehydrogenase [lipoamide]] kinase, mitochondrial	BCKDK	>sp|O14874|BCKD_HUMAN [3-methyl-2-oxobutanoate dehydrogenase [lipoamide]] kinase, mitochondrial OS=Homo sapiens GN=BCKDK PE=1 SV=2	18	46.36	412	1.3994e-77	1283300000	659570000	623760000	0.997009	-0.00432161
O14880	Microsomal glutathione S-transferase 3	MGST3	>sp|O14880|MGST3_HUMAN Microsomal glutathione S-transferase 3 OS=Homo sapiens GN=MGST3 PE=1 SV=1	15.8	16.516	152	1.7596e-28	464460000	374860000	89597000	3.0539	1.61065
O14907	Tax1-binding protein 3	TAX1BP3	>sp|O14907|TX1B3_HUMAN Tax1-binding protein 3 OS=Homo sapiens GN=TAX1BP3 PE=1 SV=2	25	13.735	124	3.2915e-09	787230000	374000000	413230000	0.837591	-0.255682
O14908	PDZ domain-containing protein GIPC1	GIPC1	>sp|O14908|GIPC1_HUMAN PDZ domain-containing protein GIPC1 OS=Homo sapiens GN=GIPC1 PE=1 SV=2	8.1	36.049	333	7.7856e-10	542670000	334090000	208580000	1.6509	0.723253
O14925;Q5SRD1	Mitochondrial import inner membrane translocase subunit Tim23;Putative mitochondrial import inner membrane translocase subunit Tim23B	TIMM23;TIMM23B	>sp|O14925|TIM23_HUMAN Mitochondrial import inner membrane translocase subunit Tim23 OS=Homo sapiens GN=TIMM23 PE=1 SV=1;>sp|Q5SRD1|TI23B_HUMAN Putative mitochondrial import inner membrane translocase subunit Tim23B OS=Homo sapiens GN=TIMM23B PE=5 SV=2	17.7	21.943	209	1.4841e-11	1122300000	602850000	519480000	1.04405	0.0621886
O14929	Histone acetyltransferase type B catalytic subunit	HAT1	>sp|O14929|HAT1_HUMAN Histone acetyltransferase type B catalytic subunit OS=Homo sapiens GN=HAT1 PE=1 SV=1	21.2	49.512	419	1.373e-27	1606800000	596540000	1010200000	0.584044	-0.775851
O14936	Peripheral plasma membrane protein CASK	CASK	>sp|O14936|CSKP_HUMAN Peripheral plasma membrane protein CASK OS=Homo sapiens GN=CASK PE=1 SV=3	7.7	105.12	926	1.8792e-14	776480000	500970000	275510000	1.6439	0.717121
P19105;O14950;P24844	Myosin regulatory light chain 12A;Myosin regulatory light chain 12B;Myosin regulatory light polypeptide 9	MYL12A;MYL12B;MYL9	>sp|P19105|ML12A_HUMAN Myosin regulatory light chain 12A OS=Homo sapiens GN=MYL12A PE=1 SV=2;>sp|O14950|ML12B_HUMAN Myosin regulatory light chain 12B OS=Homo sapiens GN=MYL12B PE=1 SV=2;>sp|P24844|MYL9_HUMAN Myosin regulatory light polypeptide 9 OS=Homo sa	45	19.794	171	4.8625e-183	10965000000	5522200000	5443300000	0.878194	-0.187388
O14964	Hepatocyte growth factor-regulated tyrosine kinase substrate	HGS	>sp|O14964|HGS_HUMAN Hepatocyte growth factor-regulated tyrosine kinase substrate OS=Homo sapiens GN=HGS PE=1 SV=1	5.8	86.191	777	1.1575e-24	1792900000	819090000	973770000	0.8296	-0.269512
O14974	Protein phosphatase 1 regulatory subunit 12A	PPP1R12A	>sp|O14974|MYPT1_HUMAN Protein phosphatase 1 regulatory subunit 12A OS=Homo sapiens GN=PPP1R12A PE=1 SV=1	17	115.28	1030	1.8207e-35	1192700000	626640000	566050000	1.09729	0.133939
O14975	Very long-chain acyl-CoA synthetase	SLC27A2	>sp|O14975|S27A2_HUMAN Very long-chain acyl-CoA synthetase OS=Homo sapiens GN=SLC27A2 PE=1 SV=2	7.6	70.311	620	5.9931e-15	360150000	241840000	118300000	2.30325	1.20367
O14976	Cyclin-G-associated kinase	GAK	>sp|O14976|GAK_HUMAN Cyclin-G-associated kinase OS=Homo sapiens GN=GAK PE=1 SV=2	2.6	143.19	1311	2.9789e-13	157460000	92521000	64939000	1.14292	0.192728
O14979	Heterogeneous nuclear ribonucleoprotein D-like	HNRPDL	>sp|O14979|HNRDL_HUMAN Heterogeneous nuclear ribonucleoprotein D-like OS=Homo sapiens GN=HNRNPDL PE=1 SV=3	21.2	46.437	420	1.8783e-51	5083500000	3044100000	2039400000	1.06988	0.0974556
O14980	Exportin-1	XPO1	>sp|O14980|XPO1_HUMAN Exportin-1 OS=Homo sapiens GN=XPO1 PE=1 SV=1	25.5	123.38	1071	6.0929e-216	7522500000	3175000000	4347500000	0.620347	-0.688852
O14981	TATA-binding protein-associated factor 172	BTAF1	>sp|O14981|BTAF1_HUMAN TATA-binding protein-associated factor 172 OS=Homo sapiens GN=BTAF1 PE=1 SV=2	1.4	206.89	1849	6.2399e-05	74559000	38090000	36469000	0.803794	-0.315102
O14983	Sarcoplasmic/endoplasmic reticulum calcium ATPase 1	ATP2A1	>sp|O14983|AT2A1_HUMAN Sarcoplasmic/endoplasmic reticulum calcium ATPase 1 OS=Homo sapiens GN=ATP2A1 PE=1 SV=1	12.4	110.25	1001	4.0111e-120	28449000	19562000	8886900	#VALUE!	#VALUE!
O15013	Rho guanine nucleotide exchange factor 10	ARHGEF10	>sp|O15013|ARHGA_HUMAN Rho guanine nucleotide exchange factor 10 OS=Homo sapiens GN=ARHGEF10 PE=1 SV=4	1.2	151.61	1369	3.4834e-07	10279000	1879900	8399200	0.187868	-2.41221
O15020	Spectrin beta chain, non-erythrocytic 2	SPTBN2	>sp|O15020|SPTN2_HUMAN Spectrin beta chain, non-erythrocytic 2 OS=Homo sapiens GN=SPTBN2 PE=1 SV=3	16.4	271.32	2390	6.0485e-168	2079700000	1254700000	825040000	1.51165	0.596122
O15027	Protein transport protein Sec16A	SEC16A	>sp|O15027|SC16A_HUMAN Protein transport protein Sec16A OS=Homo sapiens GN=SEC16A PE=1 SV=3	4.2	233.51	2179	2.138e-27	612890000	465210000	147680000	2.19044	1.13122
O15031	Plexin-B2	PLXNB2	>sp|O15031|PLXB2_HUMAN Plexin-B2 OS=Homo sapiens GN=PLXNB2 PE=1 SV=3	21.5	205.12	1838	3.3082e-97	1879300000	1239200000	640140000	1.93143	0.949672
O15042	U2 snRNP-associated SURP motif-containing protein	U2SURP	>sp|O15042|SR140_HUMAN U2 snRNP-associated SURP motif-containing protein OS=Homo sapiens GN=U2SURP PE=1 SV=2	14.1	118.29	1029	2.5661e-49	2286000000	1186100000	1099900000	0.826105	-0.275603
O15047	Histone-lysine N-methyltransferase SETD1A	SETD1A	>sp|O15047|SET1A_HUMAN Histone-lysine N-methyltransferase SETD1A OS=Homo sapiens GN=SETD1A PE=1 SV=3	1	186.03	1707	7.45e-06	28259000	24402000	3856800	#VALUE!	#VALUE!
O15067	Phosphoribosylformylglycinamidine synthase	PFAS	>sp|O15067|PUR4_HUMAN Phosphoribosylformylglycinamidine synthase OS=Homo sapiens GN=PFAS PE=1 SV=4	4	144.73	1338	3.3602e-31	291190000	158990000	132210000	0.926612	-0.109962
O15084	Serine/threonine-protein phosphatase 6 regulatory ankyrin repeat subunit A	ANKRD28	>sp|O15084|ANR28_HUMAN Serine/threonine-protein phosphatase 6 regulatory ankyrin repeat subunit A OS=Homo sapiens GN=ANKRD28 PE=1 SV=5	3.3	112.96	1053	1.5437e-07	232990000	97284000	135700000	0.61192	-0.708585
O15085	Rho guanine nucleotide exchange factor 11	ARHGEF11	>sp|O15085|ARHGB_HUMAN Rho guanine nucleotide exchange factor 11 OS=Homo sapiens GN=ARHGEF11 PE=1 SV=1	2.2	167.7	1522	1.4358e-13	82754000	50909000	31845000	1.70256	0.767708
O15091	Mitochondrial ribonuclease P protein 3	KIAA0391	>sp|O15091|MRRP3_HUMAN Mitochondrial ribonuclease P protein 3 OS=Homo sapiens GN=KIAA0391 PE=1 SV=2	14.2	67.315	583	1.3308e-41	1190500000	596790000	593710000	0.92885	-0.106482
O15116	U6 snRNA-associated Sm-like protein LSm1	LSM1	>sp|O15116|LSM1_HUMAN U6 snRNA-associated Sm-like protein LSm1 OS=Homo sapiens GN=LSM1 PE=1 SV=1	31.6	15.179	133	5.1714e-56	250080000	130910000	119170000	1.00136	0.0019634
O15118	Niemann-Pick C1 protein	NPC1	>sp|O15118|NPC1_HUMAN Niemann-Pick C1 protein OS=Homo sapiens GN=NPC1 PE=1 SV=2	1.3	142.17	1278	0.0038386	71078000	38601000	32477000	1.26362	0.337557
O15121	Sphingolipid delta(4)-desaturase DES1	DEGS1	>sp|O15121|DEGS1_HUMAN Sphingolipid delta(4)-desaturase DES1 OS=Homo sapiens GN=DEGS1 PE=1 SV=1	4.6	37.866	323	3.6787e-12	468840000	290770000	178070000	1.7183	0.780983
O15126	Secretory carrier-associated membrane protein 1	SCAMP1	>sp|O15126|SCAM1_HUMAN Secretory carrier-associated membrane protein 1 OS=Homo sapiens GN=SCAMP1 PE=1 SV=2	29.6	37.92	338	2.8495e-148	1861500000	1470600000	390920000	2.0452	1.03224
O15127	Secretory carrier-associated membrane protein 2	SCAMP2	>sp|O15127|SCAM2_HUMAN Secretory carrier-associated membrane protein 2 OS=Homo sapiens GN=SCAMP2 PE=1 SV=2	9.7	36.648	329	1.1093e-92	693220000	448060000	245160000	1.31002	0.389583
O15143	Actin-related protein 2/3 complex subunit 1B	ARPC1B	>sp|O15143|ARC1B_HUMAN Actin-related protein 2/3 complex subunit 1B OS=Homo sapiens GN=ARPC1B PE=1 SV=3	40.9	40.949	372	1.4309e-77	5378200000	2511900000	2866300000	0.87382	-0.194591
O15144	Actin-related protein 2/3 complex subunit 2	ARPC2	>sp|O15144|ARPC2_HUMAN Actin-related protein 2/3 complex subunit 2 OS=Homo sapiens GN=ARPC2 PE=1 SV=1	17.7	34.333	300	1.9776e-16	2972000000	1372400000	1599600000	0.795862	-0.329411
O15145	Actin-related protein 2/3 complex subunit 3	ARPC3	>sp|O15145|ARPC3_HUMAN Actin-related protein 2/3 complex subunit 3 OS=Homo sapiens GN=ARPC3 PE=1 SV=3	20.8	20.546	178	1.7367e-13	1890300000	1017000000	873230000	1.0374	0.0529698
O15156	Zinc finger and BTB domain-containing protein 7B	ZBTB7B	>sp|O15156|ZBT7B_HUMAN Zinc finger and BTB domain-containing protein 7B OS=Homo sapiens GN=ZBTB7B PE=1 SV=2	2.8	58.026	539	0.00091708	37867000	26990000	10876000	#VALUE!	#VALUE!
O15160	DNA-directed RNA polymerases I and III subunit RPAC1	POLR1C	>sp|O15160|RPAC1_HUMAN DNA-directed RNA polymerases I and III subunit RPAC1 OS=Homo sapiens GN=POLR1C PE=1 SV=1	23.1	39.249	346	8.0151e-24	823780000	424870000	398910000	1.02643	0.0376361
O15162	Phospholipid scramblase 1	PLSCR1	>sp|O15162|PLS1_HUMAN Phospholipid scramblase 1 OS=Homo sapiens GN=PLSCR1 PE=1 SV=1	9.4	35.049	318	1.4877e-09	107730000	73554000	34179000	1.78088	0.832591
O15164	Transcription intermediary factor 1-alpha	TRIM24	>sp|O15164|TIF1A_HUMAN Transcription intermediary factor 1-alpha OS=Homo sapiens GN=TRIM24 PE=1 SV=3	3.7	116.83	1050	2.5975e-12	275440000	190280000	85155000	1.75288	0.809726
O15173	Membrane-associated progesterone receptor component 2	PGRMC2	>sp|O15173|PGRC2_HUMAN Membrane-associated progesterone receptor component 2 OS=Homo sapiens GN=PGRMC2 PE=1 SV=1	22.9	23.818	223	8.8529e-122	4856100000	3491900000	1364200000	1.88016	0.910854
O15194	CTD small phosphatase-like protein	CTDSPL	>sp|O15194|CTDSL_HUMAN CTD small phosphatase-like protein OS=Homo sapiens GN=CTDSPL PE=1 SV=2	8.7	31.128	276	6.0567e-05	68821000	38820000	30001000	1.21508	0.281053
O15195	Villin-like protein	VILL	>sp|O15195|VILL_HUMAN Villin-like protein OS=Homo sapiens GN=VILL PE=2 SV=3	2.2	95.906	856	2.2063e-37	33567000	27137000	6430300	#VALUE!	#VALUE!
O15212	Prefoldin subunit 6	PFDN6	>sp|O15212|PFD6_HUMAN Prefoldin subunit 6 OS=Homo sapiens GN=PFDN6 PE=1 SV=1	20.2	14.582	129	1.0279e-08	864630000	373840000	490790000	0.716332	-0.481299
O15213	WD repeat-containing protein 46	WDR46	>sp|O15213|WDR46_HUMAN WD repeat-containing protein 46 OS=Homo sapiens GN=WDR46 PE=1 SV=3	15.2	68.07	610	1.2789e-70	628810000	292980000	335840000	0.799424	-0.322966
O15226	NF-kappa-B-repressing factor	NKRF	>sp|O15226|NKRF_HUMAN NF-kappa-B-repressing factor OS=Homo sapiens GN=NKRF PE=1 SV=2	18.3	77.672	690	1.7129e-47	1815000000	1115400000	699620000	1.25445	0.327059
O15228	Dihydroxyacetone phosphate acyltransferase	GNPAT	>sp|O15228|GNPAT_HUMAN Dihydroxyacetone phosphate acyltransferase OS=Homo sapiens GN=GNPAT PE=1 SV=1	17.8	77.187	680	1.9194e-27	705960000	372500000	333460000	1.14982	0.20141
O15230;Q16787	Laminin subunit alpha-5	LAMA5	>sp|O15230|LAMA5_HUMAN Laminin subunit alpha-5 OS=Homo sapiens GN=LAMA5 PE=1 SV=8	10.3	399.73	3695	3.694e-130	2772000000	1327400000	1444600000	1.64642	0.719329
O15231	Zinc finger protein 185	ZNF185	>sp|O15231|ZN185_HUMAN Zinc finger protein 185 OS=Homo sapiens GN=ZNF185 PE=1 SV=3	12.6	73.525	689	1.201e-19	617420000	334650000	282770000	0.985999	-0.0203422
O15235	28S ribosomal protein S12, mitochondrial	MRPS12	>sp|O15235|RT12_HUMAN 28S ribosomal protein S12, mitochondrial OS=Homo sapiens GN=MRPS12 PE=1 SV=1	24.6	15.173	138	1.5066e-20	404270000	244120000	160150000	1.07383	0.10276
O15243	Leptin receptor gene-related protein	LEPROT	>sp|O15243|OBRG_HUMAN Leptin receptor gene-related protein OS=Homo sapiens GN=LEPROT PE=1 SV=1	9.9	14.254	131	3.7808e-05	113730000	53536000	60196000	#VALUE!	#VALUE!
O15254	Peroxisomal acyl-coenzyme A oxidase 3	ACOX3	>sp|O15254|ACOX3_HUMAN Peroxisomal acyl-coenzyme A oxidase 3 OS=Homo sapiens GN=ACOX3 PE=1 SV=2	5.1	77.628	700	7.1513e-17	255440000	174660000	80787000	2.01947	1.01398
O15258	Protein RER1	RER1	>sp|O15258|RER1_HUMAN Protein RER1 OS=Homo sapiens GN=RER1 PE=1 SV=1	24.5	22.958	196	1.1111e-12	1132800000	751100000	381650000	1.17255	0.229653
O15260	Surfeit locus protein 4	SURF4	>sp|O15260|SURF4_HUMAN Surfeit locus protein 4 OS=Homo sapiens GN=SURF4 PE=1 SV=3	18.2	30.394	269	1.6842e-55	1893500000	1154300000	739230000	1.45408	0.540107
O15264;P53778	Mitogen-activated protein kinase 13;Mitogen-activated protein kinase 12	MAPK13;MAPK12	>sp|O15264|MK13_HUMAN Mitogen-activated protein kinase 13 OS=Homo sapiens GN=MAPK13 PE=1 SV=1;>sp|P53778|MK12_HUMAN Mitogen-activated protein kinase 12 OS=Homo sapiens GN=MAPK12 PE=1 SV=3	10.4	42.089	365	1.1933e-13	134140000	55326000	78816000	0.56319	-0.828307
O15269	Serine palmitoyltransferase 1	SPTLC1	>sp|O15269|SPTC1_HUMAN Serine palmitoyltransferase 1 OS=Homo sapiens GN=SPTLC1 PE=1 SV=1	19.7	52.743	473	4.7011e-115	3175900000	2205400000	970500000	2.02491	1.01786
O15270	Serine palmitoyltransferase 2	SPTLC2	>sp|O15270|SPTC2_HUMAN Serine palmitoyltransferase 2 OS=Homo sapiens GN=SPTLC2 PE=1 SV=1	30.2	62.924	562	5.4924e-49	2943600000	1692100000	1251600000	1.13327	0.180495
O15294	UDP-N-acetylglucosamine--peptide N-acetylglucosaminyltransferase 110 kDa subunit	OGT	>sp|O15294|OGT1_HUMAN UDP-N-acetylglucosamine--peptide N-acetylglucosaminyltransferase 110 kDa subunit OS=Homo sapiens GN=OGT PE=1 SV=3	5.7	116.92	1046	4.6966e-15	210620000	112950000	97676000	0.777122	-0.363788
O15305	Phosphomannomutase 2	PMM2	>sp|O15305|PMM2_HUMAN Phosphomannomutase 2 OS=Homo sapiens GN=PMM2 PE=1 SV=1	8.5	28.082	246	2.0072e-06	350170000	144140000	206030000	0.615688	-0.699729
O15320;Q96RT6;A4FU28;Q8IX94;Q86UF2;P0CG41;A4D2H0;Q8IX95	cTAGE family member 5	CTAGE5	>sp|O15320|CTGE5_HUMAN cTAGE family member 5 OS=Homo sapiens GN=CTAGE5 PE=1 SV=4	14.8	90.995	804	2.7689e-45	2116200000	1174000000	942160000	1.14746	0.198444
O15321	Transmembrane 9 superfamily member 1	TM9SF1	>sp|O15321|TM9S1_HUMAN Transmembrane 9 superfamily member 1 OS=Homo sapiens GN=TM9SF1 PE=2 SV=2	12.5	68.86	606	1.3808e-13	835350000	472690000	362660000	1.16043	0.214659
O15327	Type II inositol 3,4-bisphosphate 4-phosphatase	INPP4B	>sp|O15327|INP4B_HUMAN Type II inositol 3,4-bisphosphate 4-phosphatase OS=Homo sapiens GN=INPP4B PE=2 SV=4	4	104.74	924	3.161e-81	156650000	122990000	33652000	3.18573	1.67162
O15347	High mobility group protein B3	HMGB3	>sp|O15347|HMGB3_HUMAN High mobility group protein B3 OS=Homo sapiens GN=HMGB3 PE=1 SV=4	20.5	22.98	200	2.5156e-15	3650000000	1553500000	2096400000	0.579408	-0.787349
O15355	Protein phosphatase 1G	PPM1G	>sp|O15355|PPM1G_HUMAN Protein phosphatase 1G OS=Homo sapiens GN=PPM1G PE=1 SV=1	22.9	59.271	546	2.6518e-87	2451400000	1100000000	1351500000	0.656685	-0.606726
O15371	Eukaryotic translation initiation factor 3 subunit D	EIF3D	>sp|O15371|EIF3D_HUMAN Eukaryotic translation initiation factor 3 subunit D OS=Homo sapiens GN=EIF3D PE=1 SV=1	19	63.972	548	1.886e-123	2004600000	1084200000	920370000	0.725953	-0.462052
O15372	Eukaryotic translation initiation factor 3 subunit H	EIF3H	>sp|O15372|EIF3H_HUMAN Eukaryotic translation initiation factor 3 subunit H OS=Homo sapiens GN=EIF3H PE=1 SV=1	12.8	39.93	352	7.6947e-26	783330000	432790000	350540000	0.71623	-0.481506
O15379	Histone deacetylase 3	HDAC3	>sp|O15379|HDAC3_HUMAN Histone deacetylase 3 OS=Homo sapiens GN=HDAC3 PE=1 SV=2	5.8	48.847	428	1.7729e-06	18203000	9035000	9167700	#VALUE!	#VALUE!
O15381	Nuclear valosin-containing protein-like	NVL	>sp|O15381|NVL_HUMAN Nuclear valosin-containing protein-like OS=Homo sapiens GN=NVL PE=1 SV=1	10.9	95.05	856	1.2423e-36	581060000	322220000	258840000	1.06418	0.0897432
O15382	Branched-chain-amino-acid aminotransferase, mitochondrial	BCAT2	>sp|O15382|BCAT2_HUMAN Branched-chain-amino-acid aminotransferase, mitochondrial OS=Homo sapiens GN=BCAT2 PE=1 SV=2	31.4	44.287	392	5.4431e-34	1240300000	821830000	418440000	1.49287	0.57809
O15391;P25490	Transcription factor YY2;Transcriptional repressor protein YY1	YY2;YY1	>sp|O15391|TYY2_HUMAN Transcription factor YY2 OS=Homo sapiens GN=YY2 PE=2 SV=1;>sp|P25490|TYY1_HUMAN Transcriptional repressor protein YY1 OS=Homo sapiens GN=YY1 PE=1 SV=2	9.4	41.347	372	6.066e-05	69110000	42388000	26722000	2.37344	1.24698
O15397	Importin-8	IPO8	>sp|O15397|IPO8_HUMAN Importin-8 OS=Homo sapiens GN=IPO8 PE=1 SV=2	5.5	119.94	1037	2.6464e-09	286230000	103330000	182900000	0.524769	-0.930245
O15400	Syntaxin-7	STX7	>sp|O15400|STX7_HUMAN Syntaxin-7 OS=Homo sapiens GN=STX7 PE=1 SV=4	9.6	29.815	261	1.2527e-11	400600000	203980000	196620000	1.29184	0.369427
O15427	Monocarboxylate transporter 4	SLC16A3	>sp|O15427|MOT4_HUMAN Monocarboxylate transporter 4 OS=Homo sapiens GN=SLC16A3 PE=1 SV=1	7.3	49.469	465	3.3085e-07	1241000000	514190000	726780000	0.629525	-0.667665
O15438	Canalicular multispecific organic anion transporter 2	ABCC3	>sp|O15438|MRP3_HUMAN Canalicular multispecific organic anion transporter 2 OS=Homo sapiens GN=ABCC3 PE=1 SV=3	19	169.34	1527	8.0998e-143	3258000000	2104100000	1153900000	1.98708	0.990653
O15439	Multidrug resistance-associated protein 4	ABCC4	>sp|O15439|MRP4_HUMAN Multidrug resistance-associated protein 4 OS=Homo sapiens GN=ABCC4 PE=1 SV=3	3.2	149.52	1325	7.5006e-11	239300000	117660000	121630000	1.21167	0.276992
O15440	Multidrug resistance-associated protein 5	ABCC5	>sp|O15440|MRP5_HUMAN Multidrug resistance-associated protein 5 OS=Homo sapiens GN=ABCC5 PE=1 SV=2	5.7	160.66	1437	9.4484e-21	268490000	164230000	104260000	1.25943	0.332771
O15446	DNA-directed RNA polymerase I subunit RPA34	CD3EAP	>sp|O15446|RPA34_HUMAN DNA-directed RNA polymerase I subunit RPA34 OS=Homo sapiens GN=CD3EAP PE=1 SV=1	24.7	54.985	510	2.6885e-79	620160000	420560000	199600000	1.39287	0.478065
O15460	Prolyl 4-hydroxylase subunit alpha-2	P4HA2	>sp|O15460|P4HA2_HUMAN Prolyl 4-hydroxylase subunit alpha-2 OS=Homo sapiens GN=P4HA2 PE=1 SV=1	13.1	60.901	535	2.2011e-27	596920000	363900000	233020000	1.18868	0.249359
O15498	Synaptobrevin homolog YKT6	YKT6	>sp|O15498|YKT6_HUMAN Synaptobrevin homolog YKT6 OS=Homo sapiens GN=YKT6 PE=1 SV=1	5.6	22.417	198	1.1001e-05	344890000	152080000	192810000	0.704771	-0.504773
O15504	Nucleoporin-like protein 2	NUPL2	>sp|O15504|NUPL2_HUMAN Nucleoporin-like protein 2 OS=Homo sapiens GN=NUPL2 PE=1 SV=1	7.6	44.871	423	0.0001999	65632000	37783000	27849000	1.25628	0.32916
O15511	Actin-related protein 2/3 complex subunit 5	ARPC5	>sp|O15511|ARPC5_HUMAN Actin-related protein 2/3 complex subunit 5 OS=Homo sapiens GN=ARPC5 PE=1 SV=3	35.8	16.32	151	3.2604e-97	1203000000	674310000	528720000	1.22363	0.291168
O15514	DNA-directed RNA polymerase II subunit RPB4	POLR2D	>sp|O15514|RPB4_HUMAN DNA-directed RNA polymerase II subunit RPB4 OS=Homo sapiens GN=POLR2D PE=1 SV=1	62	16.311	142	3.0766e-48	1018800000	502010000	516810000	0.991179	-0.0127832
O15533	Tapasin	TAPBP	>sp|O15533|TPSN_HUMAN Tapasin OS=Homo sapiens GN=TAPBP PE=1 SV=1	5.4	47.625	448	1.0215e-06	257690000	207240000	50449000	4.83442	2.27334
O15541	RING finger protein 113A	RNF113A	>sp|O15541|R113A_HUMAN RING finger protein 113A OS=Homo sapiens GN=RNF113A PE=1 SV=1	13.4	38.787	343	3.2909e-07	375790000	206760000	169040000	1.22677	0.294863
O15551;O14493;O95484;P56747	Claudin-3;Claudin-4;Claudin-9;Claudin-6	CLDN3;CLDN4;CLDN9;CLDN6	>sp|O15551|CLD3_HUMAN Claudin-3 OS=Homo sapiens GN=CLDN3 PE=1 SV=1;>sp|O14493|CLD4_HUMAN Claudin-4 OS=Homo sapiens GN=CLDN4 PE=1 SV=1;>sp|O95484|CLD9_HUMAN Claudin-9 OS=Homo sapiens GN=CLDN9 PE=2 SV=1;>sp|P56747|CLD6_HUMAN Claudin-6 OS=Homo sapiens GN=CLDN	12.7	23.318	220	6.6434e-06	654500000	460820000	193680000	1.74847	0.80609
O43143	Putative pre-mRNA-splicing factor ATP-dependent RNA helicase DHX15	DHX15	>sp|O43143|DHX15_HUMAN Putative pre-mRNA-splicing factor ATP-dependent RNA helicase DHX15 OS=Homo sapiens GN=DHX15 PE=1 SV=2	18.1	90.932	795	6.7788e-44	3811500000	2204200000	1607300000	1.11863	0.161734
O43148	mRNA cap guanine-N7 methyltransferase	RNMT	>sp|O43148|MCES_HUMAN mRNA cap guanine-N7 methyltransferase OS=Homo sapiens GN=RNMT PE=1 SV=1	2.5	54.843	476	0.0050976	206840000	100330000	106510000	#VALUE!	#VALUE!
O43149	Zinc finger ZZ-type and EF-hand domain-containing protein 1	ZZEF1	>sp|O43149|ZZEF1_HUMAN Zinc finger ZZ-type and EF-hand domain-containing protein 1 OS=Homo sapiens GN=ZZEF1 PE=1 SV=6	0.4	331.07	2961	1.2135e-05	50155000	24031000	26124000	0.882457	-0.180403
O43150;Q9ULH1	Arf-GAP with SH3 domain, ANK repeat and PH domain-containing protein 2	ASAP2	>sp|O43150|ASAP2_HUMAN Arf-GAP with SH3 domain, ANK repeat and PH domain-containing protein 2 OS=Homo sapiens GN=ASAP2 PE=1 SV=3	3.4	111.65	1006	9.3366e-06	249140000	136540000	112600000	1.16813	0.224199
O43157	Plexin-B1	PLXNB1	>sp|O43157|PLXB1_HUMAN Plexin-B1 OS=Homo sapiens GN=PLXNB1 PE=1 SV=3	0.9	232.3	2135	2.8121e-05	52356000	29303000	23053000	1.29838	0.376714
O43159	Ribosomal RNA-processing protein 8	RRP8	>sp|O43159|RRP8_HUMAN Ribosomal RNA-processing protein 8 OS=Homo sapiens GN=RRP8 PE=1 SV=2	9.9	50.714	456	3.4369e-11	382280000	191730000	190550000	1.81455	0.859614
O43166	Signal-induced proliferation-associated 1-like protein 1	SIPA1L1	>sp|O43166|SI1L1_HUMAN Signal-induced proliferation-associated 1-like protein 1 OS=Homo sapiens GN=SIPA1L1 PE=1 SV=4	0.8	200.03	1804	0.00025143	10263000	3351500	6911600	#VALUE!	#VALUE!
O43169	Cytochrome b5 type B	CYB5B	>sp|O43169|CYB5B_HUMAN Cytochrome b5 type B OS=Homo sapiens GN=CYB5B PE=1 SV=2	23.3	16.332	146	3.4821e-15	201970000	87910000	114060000	#VALUE!	#VALUE!
O43172	U4/U6 small nuclear ribonucleoprotein Prp4	PRPF4	>sp|O43172|PRP4_HUMAN U4/U6 small nuclear ribonucleoprotein Prp4 OS=Homo sapiens GN=PRPF4 PE=1 SV=2	23	58.449	522	1.529e-35	2211100000	1269700000	941330000	1.10727	0.14701
O43175	D-3-phosphoglycerate dehydrogenase	PHGDH	>sp|O43175|SERA_HUMAN D-3-phosphoglycerate dehydrogenase OS=Homo sapiens GN=PHGDH PE=1 SV=4	36.2	56.65	533	5.2326e-98	11648000000	4706800000	6941700000	0.62135	-0.686523
O43181	NADH dehydrogenase [ubiquinone] iron-sulfur protein 4, mitochondrial	NDUFS4	>sp|O43181|NDUS4_HUMAN NADH dehydrogenase [ubiquinone] iron-sulfur protein 4, mitochondrial OS=Homo sapiens GN=NDUFS4 PE=1 SV=1	8.6	20.108	175	3.9877e-05	1000200000	754280000	245940000	2.86164	1.51684
O43189	PHD finger protein 1	PHF1	>sp|O43189|PHF1_HUMAN PHD finger protein 1 OS=Homo sapiens GN=PHF1 PE=1 SV=3	5.5	62.105	567	3.7028e-06	90063000	57259000	32803000	1.33897	0.421129
O43237	Cytoplasmic dynein 1 light intermediate chain 2	DYNC1LI2	>sp|O43237|DC1L2_HUMAN Cytoplasmic dynein 1 light intermediate chain 2 OS=Homo sapiens GN=DYNC1LI2 PE=1 SV=1	16.1	54.099	492	3.087e-27	364420000	200590000	163830000	1.24469	0.315792
O43242	26S proteasome non-ATPase regulatory subunit 3	PSMD3	>sp|O43242|PSMD3_HUMAN 26S proteasome non-ATPase regulatory subunit 3 OS=Homo sapiens GN=PSMD3 PE=1 SV=2	22.1	60.977	534	2.8326e-26	1571500000	844250000	727210000	0.99552	-0.00647756
O43251;Q9NWB1	RNA binding protein fox-1 homolog 2;RNA binding protein fox-1 homolog 1	RBFOX2;RBFOX1	>sp|O43251|RFOX2_HUMAN RNA binding protein fox-1 homolog 2 OS=Homo sapiens GN=RBFOX2 PE=1 SV=3;>sp|Q9NWB1|RFOX1_HUMAN RNA binding protein fox-1 homolog 1 OS=Homo sapiens GN=RBFOX1 PE=1 SV=2	3.8	41.373	390	4.6039e-13	92470000	42992000	49478000	#VALUE!	#VALUE!
O43252;O95340	Bifunctional 3-phosphoadenosine 5-phosphosulfate synthase 1;Sulfate adenylyltransferase;Adenylyl-sulfate kinase	PAPSS1	>sp|O43252|PAPS1_HUMAN Bifunctional 3-phosphoadenosine 5-phosphosulfate synthase 1 OS=Homo sapiens GN=PAPSS1 PE=1 SV=2	11.2	70.832	624	6.3252e-85	361650000	160240000	201420000	0.745434	-0.423847
O43264	Centromere/kinetochore protein zw10 homolog	ZW10	>sp|O43264|ZW10_HUMAN Centromere/kinetochore protein zw10 homolog OS=Homo sapiens GN=ZW10 PE=1 SV=3	11.9	88.828	779	1.5961e-79	590200000	325020000	265190000	1.08045	0.111633
O43278	Kunitz-type protease inhibitor 1	SPINT1	>sp|O43278|SPIT1_HUMAN Kunitz-type protease inhibitor 1 OS=Homo sapiens GN=SPINT1 PE=1 SV=2	21.6	58.397	529	4.0153e-41	2136700000	1168400000	968280000	1.04558	0.0642989
O43286	Beta-1,4-galactosyltransferase 5	B4GALT5	>sp|O43286|B4GT5_HUMAN Beta-1,4-galactosyltransferase 5 OS=Homo sapiens GN=B4GALT5 PE=2 SV=1	9.5	45.118	388	7.7217e-07	159260000	122540000	36719000	2.6868	1.42589
O43290	U4/U6.U5 tri-snRNP-associated protein 1	SART1	>sp|O43290|SNUT1_HUMAN U4/U6.U5 tri-snRNP-associated protein 1 OS=Homo sapiens GN=SART1 PE=1 SV=1	24.5	90.254	800	3.2135e-88	3184100000	1761100000	1423000000	1.11042	0.151106
O43291	Kunitz-type protease inhibitor 2	SPINT2	>sp|O43291|SPIT2_HUMAN Kunitz-type protease inhibitor 2 OS=Homo sapiens GN=SPINT2 PE=1 SV=2	25.4	28.228	252	1.3951e-30	1513800000	864600000	649240000	1.19145	0.252724
O43296;Q5CZA5	Zinc finger protein 264	ZNF264	>sp|O43296|ZN264_HUMAN Zinc finger protein 264 OS=Homo sapiens GN=ZNF264 PE=1 SV=1	6.1	70.586	627	4.3223e-12	63557000	34171000	29386000	1.17798	0.236316
O43309	Zinc finger and SCAN domain-containing protein 12	ZSCAN12	>sp|O43309|ZSC12_HUMAN Zinc finger and SCAN domain-containing protein 12 OS=Homo sapiens GN=ZSCAN12 PE=2 SV=1	2.5	70.222	604	0.012246	158360000	92620000	65740000	#VALUE!	#VALUE!
O43318	Mitogen-activated protein kinase kinase kinase 7	MAP3K7	>sp|O43318|M3K7_HUMAN Mitogen-activated protein kinase kinase kinase 7 OS=Homo sapiens GN=MAP3K7 PE=1 SV=1	4.5	67.195	606	1.1656e-05	64614000	16915000	47699000	0.358603	-1.47954
O43324	Eukaryotic translation elongation factor 1 epsilon-1	EEF1E1	>sp|O43324|MCA3_HUMAN Eukaryotic translation elongation factor 1 epsilon-1 OS=Homo sapiens GN=EEF1E1 PE=1 SV=1	6.3	19.81	174	0.00099264	1089900000	491350000	598590000	0.753352	-0.408603
O43353	Receptor-interacting serine/threonine-protein kinase 2	RIPK2	>sp|O43353|RIPK2_HUMAN Receptor-interacting serine/threonine-protein kinase 2 OS=Homo sapiens GN=RIPK2 PE=1 SV=2	2.8	61.194	540	5.0943e-05	26868000	11957000	14911000	#VALUE!	#VALUE!
O43390	Heterogeneous nuclear ribonucleoprotein R	HNRNPR	>sp|O43390|HNRPR_HUMAN Heterogeneous nuclear ribonucleoprotein R OS=Homo sapiens GN=HNRNPR PE=1 SV=1	32.9	70.942	633	1.7216e-178	12823000000	7716500000	5106800000	1.39012	0.475214
O43395	U4/U6 small nuclear ribonucleoprotein Prp3	PRPF3	>sp|O43395|PRPF3_HUMAN U4/U6 small nuclear ribonucleoprotein Prp3 OS=Homo sapiens GN=PRPF3 PE=1 SV=2	12.4	77.528	683	5.4413e-94	638020000	402900000	235110000	1.50313	0.587966
O43396	Thioredoxin-like protein 1	TXNL1	>sp|O43396|TXNL1_HUMAN Thioredoxin-like protein 1 OS=Homo sapiens GN=TXNL1 PE=1 SV=3	27.3	32.251	289	3.5469e-100	2340700000	1116400000	1224300000	0.781128	-0.356369
O43399	Tumor protein D54	TPD52L2	>sp|O43399|TPD54_HUMAN Tumor protein D54 OS=Homo sapiens GN=TPD52L2 PE=1 SV=2	42.7	22.237	206	6.5842e-56	6954700000	3367500000	3587200000	0.815661	-0.293959
O43402	ER membrane protein complex subunit 8	EMC8	>sp|O43402|EMC8_HUMAN ER membrane protein complex subunit 8 OS=Homo sapiens GN=EMC8 PE=1 SV=1	16.7	23.773	210	7.493e-09	492350000	299710000	192640000	1.52147	0.605464
O43414	ERI1 exoribonuclease 3	ERI3	>sp|O43414|ERI3_HUMAN ERI1 exoribonuclease 3 OS=Homo sapiens GN=ERI3 PE=1 SV=2	3.6	37.238	337	0.00069807	74343000	33520000	40823000	#VALUE!	#VALUE!
O43424	Glutamate receptor ionotropic, delta-2	GRID2	>sp|O43424|GRID2_HUMAN Glutamate receptor ionotropic, delta-2 OS=Homo sapiens GN=GRID2 PE=2 SV=2	1.3	113.35	1007	0.0099413	30614000	18791000	11824000	#VALUE!	#VALUE!
O43427	Acidic fibroblast growth factor intracellular-binding protein	FIBP	>sp|O43427|FIBP_HUMAN Acidic fibroblast growth factor intracellular-binding protein OS=Homo sapiens GN=FIBP PE=1 SV=3	6.3	41.878	364	9.8841e-13	166850000	82385000	84463000	#VALUE!	#VALUE!
O43447	Peptidyl-prolyl cis-trans isomerase H	PPIH	>sp|O43447|PPIH_HUMAN Peptidyl-prolyl cis-trans isomerase H OS=Homo sapiens GN=PPIH PE=1 SV=1	19.2	19.208	177	3.7975e-14	271270000	172320000	98944000	1.66928	0.739228
O43488	Aflatoxin B1 aldehyde reductase member 2	AKR7A2	>sp|O43488|ARK72_HUMAN Aflatoxin B1 aldehyde reductase member 2 OS=Homo sapiens GN=AKR7A2 PE=1 SV=3	11.4	39.589	359	1.5397e-44	396400000	268340000	128060000	1.68842	0.755673
O43491	Band 4.1-like protein 2	EPB41L2	>sp|O43491|E41L2_HUMAN Band 4.1-like protein 2 OS=Homo sapiens GN=EPB41L2 PE=1 SV=1	3.1	112.59	1005	2.3362e-07	86076000	56432000	29643000	2.37057	1.24523
O43504	Ragulator complex protein LAMTOR5	LAMTOR5	>sp|O43504|LTOR5_HUMAN Ragulator complex protein LAMTOR5 OS=Homo sapiens GN=LAMTOR5 PE=1 SV=1	70.3	9.6138	91	6.0836e-140	5602300000	3263900000	2338400000	1.16694	0.222734
O43542	DNA repair protein XRCC3	XRCC3	>sp|O43542|XRCC3_HUMAN DNA repair protein XRCC3 OS=Homo sapiens GN=XRCC3 PE=1 SV=1	3.2	37.849	346	0.00028582	8025300	3592700	4432700	#VALUE!	#VALUE!
O43567	E3 ubiquitin-protein ligase RNF13	RNF13	>sp|O43567|RNF13_HUMAN E3 ubiquitin-protein ligase RNF13 OS=Homo sapiens GN=RNF13 PE=1 SV=1	11.8	42.813	381	5.1719e-16	472820000	289490000	183330000	1.18318	0.242669
O43583	Density-regulated protein	DENR	>sp|O43583|DENR_HUMAN Density-regulated protein OS=Homo sapiens GN=DENR PE=1 SV=2	19.2	22.092	198	2.1958e-14	788490000	390930000	397560000	0.904568	-0.144699
O43592	Exportin-T	XPOT	>sp|O43592|XPOT_HUMAN Exportin-T OS=Homo sapiens GN=XPOT PE=1 SV=2	12	109.96	962	5.6132e-18	360590000	177290000	183300000	0.814399	-0.296193
O43598	2-deoxynucleoside 5-phosphate N-hydrolase 1	DNPH1	>sp|O43598|DNPH1_HUMAN 2-deoxynucleoside 5-phosphate N-hydrolase 1 OS=Homo sapiens GN=DNPH1 PE=1 SV=1	9.8	19.108	174	8.1436e-05	59025000	27326000	31699000	#VALUE!	#VALUE!
O43615	Mitochondrial import inner membrane translocase subunit TIM44	TIMM44	>sp|O43615|TIM44_HUMAN Mitochondrial import inner membrane translocase subunit TIM44 OS=Homo sapiens GN=TIMM44 PE=1 SV=2	16.8	51.355	452	1.8197e-70	1182900000	737660000	445200000	1.66628	0.736629
O43617	Trafficking protein particle complex subunit 3	TRAPPC3	>sp|O43617|TPPC3_HUMAN Trafficking protein particle complex subunit 3 OS=Homo sapiens GN=TRAPPC3 PE=1 SV=1	13.3	20.274	180	4.6364e-07	527270000	248750000	278520000	0.822842	-0.281312
O43633	Charged multivesicular body protein 2a	CHMP2A	>sp|O43633|CHM2A_HUMAN Charged multivesicular body protein 2a OS=Homo sapiens GN=CHMP2A PE=1 SV=1	12.2	25.104	222	9.0654e-20	1709300000	755020000	954300000	0.789017	-0.341872
O43653	Prostate stem cell antigen	PSCA	>sp|O43653|PSCA_HUMAN Prostate stem cell antigen OS=Homo sapiens GN=PSCA PE=1 SV=1	22.8	12.912	123	6.78e-12	2047600000	1708100000	339460000	4.40044	2.13765
O43657	Tetraspanin-6	TSPAN6	>sp|O43657|TSN6_HUMAN Tetraspanin-6 OS=Homo sapiens GN=TSPAN6 PE=1 SV=1	5.7	27.563	245	0.00022682	246070000	175040000	71031000	2.437	1.28511
O43660	Pleiotropic regulator 1	PLRG1	>sp|O43660|PLRG1_HUMAN Pleiotropic regulator 1 OS=Homo sapiens GN=PLRG1 PE=1 SV=1	47.5	57.193	514	3.5921e-119	6471200000	4242800000	2228500000	1.59	0.669029
O43663	Protein regulator of cytokinesis 1	PRC1	>sp|O43663|PRC1_HUMAN Protein regulator of cytokinesis 1 OS=Homo sapiens GN=PRC1 PE=1 SV=2	8.4	71.606	620	9.1702e-14	188750000	84872000	103880000	0.78064	-0.35727
O43670	Zinc finger protein 207	ZNF207	>sp|O43670|ZN207_HUMAN Zinc finger protein 207 OS=Homo sapiens GN=ZNF207 PE=1 SV=1	8.8	50.75	478	4.2981e-10	1728600000	1042300000	686240000	1.47031	0.556118
O43674	NADH dehydrogenase [ubiquinone] 1 beta subcomplex subunit 5, mitochondrial	NDUFB5	>sp|O43674|NDUB5_HUMAN NADH dehydrogenase [ubiquinone] 1 beta subcomplex subunit 5, mitochondrial OS=Homo sapiens GN=NDUFB5 PE=1 SV=1	6.9	21.75	189	0.0031901	177270000	113640000	63633000	#VALUE!	#VALUE!
O43678	NADH dehydrogenase [ubiquinone] 1 alpha subcomplex subunit 2	NDUFA2	>sp|O43678|NDUA2_HUMAN NADH dehydrogenase [ubiquinone] 1 alpha subcomplex subunit 2 OS=Homo sapiens GN=NDUFA2 PE=1 SV=3	21.2	10.921	99	3.8397e-105	533610000	390730000	142890000	2.2406	1.16388
O43681	ATPase ASNA1	ASNA1	>sp|O43681|ASNA_HUMAN ATPase ASNA1 OS=Homo sapiens GN=ASNA1 PE=1 SV=2	21.8	38.792	348	2.4561e-16	1068200000	694860000	373360000	1.84662	0.884887
O43684	Mitotic checkpoint protein BUB3	BUB3	>sp|O43684|BUB3_HUMAN Mitotic checkpoint protein BUB3 OS=Homo sapiens GN=BUB3 PE=1 SV=1	26.8	37.154	328	3.3378e-33	4894300000	2951300000	1943000000	1.15475	0.207578
O43688	Lipid phosphate phosphohydrolase 2	PPAP2C	>sp|O43688|LPP2_HUMAN Lipid phosphate phosphohydrolase 2 OS=Homo sapiens GN=PPAP2C PE=1 SV=1	13.9	32.573	288	8.5304e-11	619500000	360780000	258720000	1.20009	0.263144
O43707	Alpha-actinin-4	ACTN4	>sp|O43707|ACTN4_HUMAN Alpha-actinin-4 OS=Homo sapiens GN=ACTN4 PE=1 SV=2	46.5	104.85	911	0	58976000000	29978000000	28998000000	0.938703	-0.0912598
O43708	Maleylacetoacetate isomerase	GSTZ1	>sp|O43708|MAAI_HUMAN Maleylacetoacetate isomerase OS=Homo sapiens GN=GSTZ1 PE=1 SV=3	10.6	24.212	216	8.5823e-06	124770000	70646000	54120000	1.70071	0.766136
O43709	Uncharacterized methyltransferase WBSCR22	WBSCR22	>sp|O43709|WBS22_HUMAN Ribosome biogenesis methyltransferase WBSCR22 OS=Homo sapiens GN=WBSCR22 PE=1 SV=2	18.1	31.88	281	1.1589e-16	140870000	66268000	74600000	0.766989	-0.382723
O43715	TP53-regulated inhibitor of apoptosis 1	TRIAP1	>sp|O43715|TRIA1_HUMAN TP53-regulated inhibitor of apoptosis 1 OS=Homo sapiens GN=TRIAP1 PE=1 SV=1	32.9	8.7858	76	6.9178e-07	177550000	97454000	80100000	1.04877	0.0686952
O43716	Glutamyl-tRNA(Gln) amidotransferase subunit C, mitochondrial	GATC	>sp|O43716|GATC_HUMAN Glutamyl-tRNA(Gln) amidotransferase subunit C, mitochondrial OS=Homo sapiens GN=GATC PE=2 SV=1	22.1	15.086	136	7.7664e-16	174410000	78894000	95516000	0.755572	-0.404358
O43719	HIV Tat-specific factor 1	HTATSF1	>sp|O43719|HTSF1_HUMAN HIV Tat-specific factor 1 OS=Homo sapiens GN=HTATSF1 PE=1 SV=1	24.4	85.852	755	5.9967e-133	3537000000	2046800000	1490200000	1.12468	0.169517
O43747	AP-1 complex subunit gamma-1	AP1G1	>sp|O43747|AP1G1_HUMAN AP-1 complex subunit gamma-1 OS=Homo sapiens GN=AP1G1 PE=1 SV=5	11.4	91.35	822	5.5337e-45	1187900000	647980000	539970000	1.06412	0.0896664
O43752	Syntaxin-6	STX6	>sp|O43752|STX6_HUMAN Syntaxin-6 OS=Homo sapiens GN=STX6 PE=1 SV=1	15.3	29.176	255	1.7601e-27	367670000	238730000	128940000	1.19417	0.256011
O43760	Synaptogyrin-2	SYNGR2	>sp|O43760|SNG2_HUMAN Synaptogyrin-2 OS=Homo sapiens GN=SYNGR2 PE=1 SV=1	8.9	24.81	224	0.00024752	767440000	489890000	277550000	1.78872	0.838925
O43765	Small glutamine-rich tetratricopeptide repeat-containing protein alpha	SGTA	>sp|O43765|SGTA_HUMAN Small glutamine-rich tetratricopeptide repeat-containing protein alpha OS=Homo sapiens GN=SGTA PE=1 SV=1	8.9	34.063	313	4.427e-05	263840000	112500000	151340000	0.787402	-0.344828
O43766	Lipoyl synthase, mitochondrial	LIAS	>sp|O43766|LIAS_HUMAN Lipoyl synthase, mitochondrial OS=Homo sapiens GN=LIAS PE=1 SV=3	10.5	41.911	372	3.7496e-24	178500000	81255000	97245000	0.772798	-0.371838
O43768	Alpha-endosulfine	ENSA	>sp|O43768|ENSA_HUMAN Alpha-endosulfine OS=Homo sapiens GN=ENSA PE=1 SV=1	21.5	13.389	121	3.8574e-07	800350000	405040000	395310000	0.907853	-0.139469
O43772	Mitochondrial carnitine/acylcarnitine carrier protein	SLC25A20	>sp|O43772|MCAT_HUMAN Mitochondrial carnitine/acylcarnitine carrier protein OS=Homo sapiens GN=SLC25A20 PE=1 SV=1	7.3	32.943	301	0.00010016	376380000	183740000	192640000	1.00748	0.0107447
O43776	Asparagine--tRNA ligase, cytoplasmic	NARS	>sp|O43776|SYNC_HUMAN Asparagine--tRNA ligase, cytoplasmic OS=Homo sapiens GN=NARS PE=1 SV=1	24.3	62.942	548	2.1275e-90	4146200000	2063100000	2083200000	0.835701	-0.258941
O43795;Q9UBC5	Unconventional myosin-Ib	MYO1B	>sp|O43795|MYO1B_HUMAN Unconventional myosin-Ib OS=Homo sapiens GN=MYO1B PE=1 SV=3	13.4	131.98	1136	1.5061e-218	5549500000	3244200000	2305300000	1.22329	0.290762
O43809	Cleavage and polyadenylation specificity factor subunit 5	NUDT21	>sp|O43809|CPSF5_HUMAN Cleavage and polyadenylation specificity factor subunit 5 OS=Homo sapiens GN=NUDT21 PE=1 SV=1	24.7	26.227	227	2.922e-21	2551900000	1464200000	1087700000	1.14628	0.196955
O43815	Striatin	STRN	>sp|O43815|STRN_HUMAN Striatin OS=Homo sapiens GN=STRN PE=1 SV=4	14.2	86.131	780	1.7584e-39	462110000	309650000	152460000	1.87684	0.908307
O43818	U3 small nucleolar RNA-interacting protein 2	RRP9	>sp|O43818|U3IP2_HUMAN U3 small nucleolar RNA-interacting protein 2 OS=Homo sapiens GN=RRP9 PE=1 SV=1	20.8	51.84	475	2.165e-45	730460000	321340000	409120000	0.577901	-0.791106
O43819	Protein SCO2 homolog, mitochondrial	SCO2	>sp|O43819|SCO2_HUMAN Protein SCO2 homolog, mitochondrial OS=Homo sapiens GN=SCO2 PE=1 SV=3	21.8	29.81	266	1.7011e-18	244860000	172310000	72547000	1.31163	0.391361
O43823	A-kinase anchor protein 8	AKAP8	>sp|O43823|AKAP8_HUMAN A-kinase anchor protein 8 OS=Homo sapiens GN=AKAP8 PE=1 SV=1	13.9	76.107	692	9.7955e-19	584380000	377010000	207370000	1.15119	0.20312
O43824	Putative GTP-binding protein 6	GTPBP6	>sp|O43824|GTPB6_HUMAN Putative GTP-binding protein 6 OS=Homo sapiens GN=GTPBP6 PE=2 SV=3	7.2	56.883	516	6.3824e-08	196470000	138520000	57950000	2.01098	1.0079
O43837	Isocitrate dehydrogenase [NAD] subunit beta, mitochondrial	IDH3B	>sp|O43837|IDH3B_HUMAN Isocitrate dehydrogenase [NAD] subunit beta, mitochondrial OS=Homo sapiens GN=IDH3B PE=1 SV=2	28.6	42.183	385	3.1346e-38	3112200000	1908700000	1203400000	1.36588	0.449828
O43847	Nardilysin	NRD1	>sp|O43847|NRDC_HUMAN Nardilysin OS=Homo sapiens GN=NRD1 PE=1 SV=2	4.7	131.57	1150	1.5281e-10	321740000	153110000	168630000	0.652656	-0.615605
O43852	Calumenin	CALU	>sp|O43852|CALU_HUMAN Calumenin OS=Homo sapiens GN=CALU PE=1 SV=2	63.5	37.106	315	0	12910000000	6425700000	6484700000	0.803536	-0.315566
O43865;Q96HN2	Putative adenosylhomocysteinase 2;Putative adenosylhomocysteinase 3	AHCYL1;AHCYL2	>sp|O43865|SAHH2_HUMAN Putative adenosylhomocysteinase 2 OS=Homo sapiens GN=AHCYL1 PE=1 SV=2;>sp|Q96HN2|SAHH3_HUMAN Putative adenosylhomocysteinase 3 OS=Homo sapiens GN=AHCYL2 PE=1 SV=1	20.6	58.951	530	1.6736e-41	2224500000	1155300000	1069200000	0.831463	-0.266277
O43909	Exostosin-like 3	EXTL3	>sp|O43909|EXTL3_HUMAN Exostosin-like 3 OS=Homo sapiens GN=EXTL3 PE=1 SV=1	1.1	104.75	919	0.0045694	78861000	39129000	39732000	#VALUE!	#VALUE!
O43913	Origin recognition complex subunit 5	ORC5	>sp|O43913|ORC5_HUMAN Origin recognition complex subunit 5 OS=Homo sapiens GN=ORC5 PE=1 SV=1	13.6	50.282	435	7.713e-22	345920000	193400000	152520000	1.02348	0.0334809
O43920	NADH dehydrogenase [ubiquinone] iron-sulfur protein 5	NDUFS5	>sp|O43920|NDUS5_HUMAN NADH dehydrogenase [ubiquinone] iron-sulfur protein 5 OS=Homo sapiens GN=NDUFS5 PE=1 SV=3	33	12.517	106	4.5284e-20	1341800000	857610000	484230000	1.60005	0.678118
O60216	Double-strand-break repair protein rad21 homolog	RAD21	>sp|O60216|RAD21_HUMAN Double-strand-break repair protein rad21 homolog OS=Homo sapiens GN=RAD21 PE=1 SV=2	29.3	71.689	631	8.9654e-60	2700300000	1567800000	1132500000	1.04545	0.0641179
O60218	Aldo-keto reductase family 1 member B10	AKR1B10	>sp|O60218|AK1BA_HUMAN Aldo-keto reductase family 1 member B10 OS=Homo sapiens GN=AKR1B10 PE=1 SV=2	48.1	36.019	316	3.1292e-174	46023000000	28701000000	17323000000	1.22444	0.292122
O60220	Mitochondrial import inner membrane translocase subunit Tim8 A	TIMM8A	>sp|O60220|TIM8A_HUMAN Mitochondrial import inner membrane translocase subunit Tim8 A OS=Homo sapiens GN=TIMM8A PE=1 SV=1	56.7	10.998	97	4.0719e-131	1203700000	648960000	554720000	1.03775	0.0534638
O60231	Putative pre-mRNA-splicing factor ATP-dependent RNA helicase DHX16	DHX16	>sp|O60231|DHX16_HUMAN Putative pre-mRNA-splicing factor ATP-dependent RNA helicase DHX16 OS=Homo sapiens GN=DHX16 PE=1 SV=2	5.7	119.26	1041	1.4446e-28	338020000	178970000	159050000	1.09935	0.136648
O60232	Sjoegren syndrome/scleroderma autoantigen 1	SSSCA1	>sp|O60232|SSA27_HUMAN Sjoegren syndrome/scleroderma autoantigen 1 OS=Homo sapiens GN=SSSCA1 PE=1 SV=1	37.2	21.474	199	9.9077e-31	1180200000	506280000	673880000	0.604485	-0.726221
O60244	Mediator of RNA polymerase II transcription subunit 14	MED14	>sp|O60244|MED14_HUMAN Mediator of RNA polymerase II transcription subunit 14 OS=Homo sapiens GN=MED14 PE=1 SV=2	4.7	160.6	1454	5.0088e-26	182120000	124880000	57247000	1.87896	0.909932
O60245	Protocadherin-7	PCDH7	>sp|O60245|PCDH7_HUMAN Protocadherin-7 OS=Homo sapiens GN=PCDH7 PE=1 SV=2	1.2	116.07	1069	0.0033317	41142000	20271000	20871000	#VALUE!	#VALUE!
O60248	Protein SOX-15	SOX15	>sp|O60248|SOX15_HUMAN Protein SOX-15 OS=Homo sapiens GN=SOX15 PE=1 SV=1	12.9	25.251	233	7.5802e-08	418550000	283340000	135210000	1.85536	0.891696
O60256	Phosphoribosyl pyrophosphate synthase-associated protein 2	PRPSAP2	>sp|O60256|KPRB_HUMAN Phosphoribosyl pyrophosphate synthase-associated protein 2 OS=Homo sapiens GN=PRPSAP2 PE=1 SV=1	9.8	40.925	369	6.2355e-06	31598000	18710000	12889000	#VALUE!	#VALUE!
O60262	Guanine nucleotide-binding protein G(I)/G(S)/G(O) subunit gamma-7	GNG7	>sp|O60262|GBG7_HUMAN Guanine nucleotide-binding protein G(I)/G(S)/G(O) subunit gamma-7 OS=Homo sapiens GN=GNG7 PE=1 SV=1	20.6	7.5217	68	9.1248e-05	108130000	61392000	46743000	1.16726	0.223121
O60264	SWI/SNF-related matrix-associated actin-dependent regulator of chromatin subfamily A member 5	SMARCA5	>sp|O60264|SMCA5_HUMAN SWI/SNF-related matrix-associated actin-dependent regulator of chromatin subfamily A member 5 OS=Homo sapiens GN=SMARCA5 PE=1 SV=1	12	121.9	1052	3.0664e-55	2821500000	1483400000	1338100000	0.981836	-0.026446
O60271	C-Jun-amino-terminal kinase-interacting protein 4	SPAG9	>sp|O60271|JIP4_HUMAN C-Jun-amino-terminal kinase-interacting protein 4 OS=Homo sapiens GN=SPAG9 PE=1 SV=4	3.9	146.2	1321	1.1085e-17	412870000	248490000	164380000	1.30353	0.382419
O60287	Nucleolar pre-ribosomal-associated protein 1	URB1	>sp|O60287|NPA1P_HUMAN Nucleolar pre-ribosomal-associated protein 1 OS=Homo sapiens GN=URB1 PE=1 SV=4	4.5	254.39	2271	2.5983e-28	647160000	433630000	213520000	1.49591	0.581022
O60291	E3 ubiquitin-protein ligase MGRN1	MGRN1	>sp|O60291|MGRN1_HUMAN E3 ubiquitin-protein ligase MGRN1 OS=Homo sapiens GN=MGRN1 PE=1 SV=2	2.2	60.752	552	0.00067814	78446000	41089000	37357000	#VALUE!	#VALUE!
O60293	Zinc finger C3H1 domain-containing protein	ZFC3H1	>sp|O60293|ZC3H1_HUMAN Zinc finger C3H1 domain-containing protein OS=Homo sapiens GN=ZFC3H1 PE=1 SV=3	1.5	226.35	1989	1.3112e-07	91954000	43486000	48468000	0.708567	-0.497025
O60306	Intron-binding protein aquarius	AQR	>sp|O60306|AQR_HUMAN Intron-binding protein aquarius OS=Homo sapiens GN=AQR PE=1 SV=4	11.2	171.29	1485	6.1101e-34	736330000	428710000	307620000	1.24363	0.314553
O60313	Dynamin-like 120 kDa protein, mitochondrial;Dynamin-like 120 kDa protein, form S1	OPA1	>sp|O60313|OPA1_HUMAN Dynamin-like 120 kDa protein, mitochondrial OS=Homo sapiens GN=OPA1 PE=1 SV=3	16.2	111.63	960	2.4312e-53	2084300000	876050000	1208300000	0.64587	-0.630685
O60318	80 kDa MCM3-associated protein	MCM3AP	>sp|O60318|GANP_HUMAN Germinal-center associated nuclear protein OS=Homo sapiens GN=MCM3AP PE=1 SV=2	2.5	218.4	1980	8.3668e-13	104000000	61626000	42377000	1.92152	0.942252
O60333	Kinesin-like protein KIF1B	KIF1B	>sp|O60333|KIF1B_HUMAN Kinesin-like protein KIF1B OS=Homo sapiens GN=KIF1B PE=1 SV=5	1.7	204.47	1816	2.1354e-09	57956000	28129000	29827000	0.784745	-0.349705
O60341	Lysine-specific histone demethylase 1A	KDM1A	>sp|O60341|KDM1A_HUMAN Lysine-specific histone demethylase 1A OS=Homo sapiens GN=KDM1A PE=1 SV=2	7.3	92.902	852	9.2749e-22	757510000	391090000	366420000	1.07403	0.103038
O60361	Putative nucleoside diphosphate kinase	NME2P1	>sp|O60361|NDK8_HUMAN Putative nucleoside diphosphate kinase OS=Homo sapiens GN=NME2P1 PE=5 SV=1	33.6	15.529	137	2.6223e-12	601710000	314340000	287360000	0.859476	-0.218471
O60427	Fatty acid desaturase 1	FADS1	>sp|O60427|FADS1_HUMAN Fatty acid desaturase 1 OS=Homo sapiens GN=FADS1 PE=1 SV=3	3.8	51.964	444	0.00048937	63543000	30297000	33246000	#VALUE!	#VALUE!
O60437	Periplakin	PPL	>sp|O60437|PEPL_HUMAN Periplakin OS=Homo sapiens GN=PPL PE=1 SV=4	23.7	204.74	1756	6.4568e-265	6780600000	5402200000	1378400000	3.42149	1.77463
O60476	Mannosyl-oligosaccharide 1,2-alpha-mannosidase IB	MAN1A2	>sp|O60476|MA1A2_HUMAN Mannosyl-oligosaccharide 1,2-alpha-mannosidase IB OS=Homo sapiens GN=MAN1A2 PE=1 SV=1	6.2	73.003	641	5.4882e-30	250000000	172440000	77559000	1.80177	0.849414
O60488	Long-chain-fatty-acid--CoA ligase 4	ACSL4	>sp|O60488|ACSL4_HUMAN Long-chain-fatty-acid--CoA ligase 4 OS=Homo sapiens GN=ACSL4 PE=1 SV=2	29.7	79.187	711	7.4376e-97	3727100000	2193100000	1534000000	1.24062	0.311059
O60493	Sorting nexin-3	SNX3	>sp|O60493|SNX3_HUMAN Sorting nexin-3 OS=Homo sapiens GN=SNX3 PE=1 SV=3	16.7	18.762	162	7.7663e-08	439400000	170780000	268620000	0.478767	-1.06261
O60499	Syntaxin-10	STX10	>sp|O60499|STX10_HUMAN Syntaxin-10 OS=Homo sapiens GN=STX10 PE=1 SV=1	15.7	28.114	249	5.3267e-13	232010000	137940000	94073000	1.74859	0.80619
O60502	Bifunctional protein NCOAT;Protein O-GlcNAcase;Histone acetyltransferase	MGEA5	>sp|O60502|NCOAT_HUMAN Bifunctional protein NCOAT OS=Homo sapiens GN=MGEA5 PE=1 SV=2	11.5	102.91	916	4.9758e-39	514620000	228510000	286110000	0.781739	-0.355242
O60506	Heterogeneous nuclear ribonucleoprotein Q	SYNCRIP	>sp|O60506|HNRPQ_HUMAN Heterogeneous nuclear ribonucleoprotein Q OS=Homo sapiens GN=SYNCRIP PE=1 SV=2	40.4	69.602	623	1.1652e-176	19029000000	9181200000	9848000000	0.856458	-0.223546
O60508	Pre-mRNA-processing factor 17	CDC40	>sp|O60508|PRP17_HUMAN Pre-mRNA-processing factor 17 OS=Homo sapiens GN=CDC40 PE=1 SV=1	6.4	65.521	579	0.00017019	167860000	86438000	81423000	0.909174	-0.137372
O60513	Beta-1,4-galactosyltransferase 4;N-acetyllactosamine synthase;Lactotriaosylceramide beta-1,4-galactosyltransferase	B4GALT4	>sp|O60513|B4GT4_HUMAN Beta-1,4-galactosyltransferase 4 OS=Homo sapiens GN=B4GALT4 PE=1 SV=1	5.2	40.041	344	0.0095253	207480000	158450000	49034000	#VALUE!	#VALUE!
O60524	Nuclear export mediator factor NEMF	NEMF	>sp|O60524|NEMF_HUMAN Nuclear export mediator factor NEMF OS=Homo sapiens GN=NEMF PE=1 SV=4	4.6	122.95	1076	3.4886e-10	251980000	114040000	137940000	0.712352	-0.489337
O60547	GDP-mannose 4,6 dehydratase	GMDS	>sp|O60547|GMDS_HUMAN GDP-mannose 4,6 dehydratase OS=Homo sapiens GN=GMDS PE=1 SV=1	8.3	41.949	372	2.6067e-07	104940000	50332000	54605000	0.77694	-0.364124
O60563	Cyclin-T1	CCNT1	>sp|O60563|CCNT1_HUMAN Cyclin-T1 OS=Homo sapiens GN=CCNT1 PE=1 SV=1	7.6	80.684	726	6.0785e-22	199770000	109130000	90636000	1.22566	0.293553
O60568	Procollagen-lysine,2-oxoglutarate 5-dioxygenase 3	PLOD3	>sp|O60568|PLOD3_HUMAN Procollagen-lysine,2-oxoglutarate 5-dioxygenase 3 OS=Homo sapiens GN=PLOD3 PE=1 SV=1	11.9	84.784	738	2.0559e-27	998230000	618380000	379850000	1.51035	0.594879
O60610	Protein diaphanous homolog 1	DIAPH1	>sp|O60610|DIAP1_HUMAN Protein diaphanous homolog 1 OS=Homo sapiens GN=DIAPH1 PE=1 SV=2	13.4	141.35	1272	2.237e-77	3154300000	1476800000	1677500000	0.784498	-0.350158
O60613	15 kDa selenoprotein	2015-09-15	>sp|O60613|SEP15_HUMAN 15 kDa selenoprotein OS=Homo sapiens GN=SEP15 PE=1 SV=3	9.9	17.808	162	9.8151e-05	60354000	28506000	31849000	#VALUE!	#VALUE!
O60635	Tetraspanin-1	TSPAN1	>sp|O60635|TSN1_HUMAN Tetraspanin-1 OS=Homo sapiens GN=TSPAN1 PE=1 SV=2	5.4	26.301	241	7.1061e-07	2403000000	1245200000	1157800000	1.16423	0.219371
O60645	Exocyst complex component 3	EXOC3	>sp|O60645|EXOC3_HUMAN Exocyst complex component 3 OS=Homo sapiens GN=EXOC3 PE=1 SV=2	8.3	86.844	756	1.1247e-16	613610000	390310000	223300000	0.826037	-0.275722
O60664	Perilipin-3	PLIN3	>sp|O60664|PLIN3_HUMAN Perilipin-3 OS=Homo sapiens GN=PLIN3 PE=1 SV=3	47.2	47.074	434	2.6374e-202	5531800000	2992800000	2539000000	1.03674	0.0520571
O60675	Transcription factor MafK	MAFK	>sp|O60675|MAFK_HUMAN Transcription factor MafK OS=Homo sapiens GN=MAFK PE=1 SV=1	5.8	17.523	156	0.012588	86632000	49881000	36751000	#VALUE!	#VALUE!
O60678	Protein arginine N-methyltransferase 3	PRMT3	>sp|O60678|ANM3_HUMAN Protein arginine N-methyltransferase 3 OS=Homo sapiens GN=PRMT3 PE=1 SV=3	5.1	59.875	531	1.5891e-06	174500000	98146000	76351000	1.03093	0.0439433
O60684;O15131	Importin subunit alpha-7;Importin subunit alpha-6	KPNA6;KPNA5	>sp|O60684|IMA7_HUMAN Importin subunit alpha-7 OS=Homo sapiens GN=KPNA6 PE=1 SV=1;>sp|O15131|IMA6_HUMAN Importin subunit alpha-6 OS=Homo sapiens GN=KPNA5 PE=1 SV=2	18.1	60.029	536	8.5558e-33	2006500000	1376400000	630190000	1.02678	0.0381248
O60701	UDP-glucose 6-dehydrogenase	UGDH	>sp|O60701|UGDH_HUMAN UDP-glucose 6-dehydrogenase OS=Homo sapiens GN=UGDH PE=1 SV=1	62.6	55.023	494	0	28796000000	10853000000	17944000000	0.434953	-1.20107
O60716	Catenin delta-1	CTNND1	>sp|O60716|CTND1_HUMAN Catenin delta-1 OS=Homo sapiens GN=CTNND1 PE=1 SV=1	34.8	108.17	968	0	10121000000	6161200000	3959500000	1.3478	0.430606
O60749	Sorting nexin-2	SNX2	>sp|O60749|SNX2_HUMAN Sorting nexin-2 OS=Homo sapiens GN=SNX2 PE=1 SV=2	4.4	58.47	519	2.9293e-06	143580000	75371000	68209000	1.02868	0.0407937
O60762	Dolichol-phosphate mannosyltransferase	DPM1	>sp|O60762|DPM1_HUMAN Dolichol-phosphate mannosyltransferase OS=Homo sapiens GN=DPM1 PE=1 SV=1	29.2	29.634	260	9.6289e-14	495510000	290290000	205220000	1.55321	0.635248
O60763	General vesicular transport factor p115	USO1	>sp|O60763|USO1_HUMAN General vesicular transport factor p115 OS=Homo sapiens GN=USO1 PE=1 SV=2	18.3	107.89	962	1.7719e-60	2509700000	1252800000	1256900000	0.821288	-0.28404
O60783	28S ribosomal protein S14, mitochondrial	MRPS14	>sp|O60783|RT14_HUMAN 28S ribosomal protein S14, mitochondrial OS=Homo sapiens GN=MRPS14 PE=1 SV=1	11.7	15.139	128	9.1572e-08	239960000	130840000	109120000	#VALUE!	#VALUE!
O60784	Target of Myb protein 1	TOM1	>sp|O60784|TOM1_HUMAN Target of Myb protein 1 OS=Homo sapiens GN=TOM1 PE=1 SV=2	9.8	53.818	492	5.0913e-16	224710000	159570000	65139000	2.27536	1.1861
Q99880;Q99879;Q99877;Q93079;Q5QNW6;P62807;P58876;P57053;O60814;Q96A08	Histone H2B type 1-L;Histone H2B type 1-M;Histone H2B type 1-N;Histone H2B type 1-H;Histone H2B type 2-F;Histone H2B type 1-C/E/F/G/I;Histone H2B type 1-D;Histone H2B type F-S;Histone H2B type 1-K;Histone H2B type 1-A	HIST1H2BL;HIST1H2BM;HIST1H2BN;HIST1H2BH;HIST2H2BF;HIST1H2BC;HIST1H2BD;H2BFS;HIST1H2BK;HIST1H2BA	>sp|Q99880|H2B1L_HUMAN Histone H2B type 1-L OS=Homo sapiens GN=HIST1H2BL PE=1 SV=3;>sp|Q99879|H2B1M_HUMAN Histone H2B type 1-M OS=Homo sapiens GN=HIST1H2BM PE=1 SV=3;>sp|Q99877|H2B1N_HUMAN Histone H2B type 1-N OS=Homo sapiens GN=HIST1H2BN PE=1 SV=3;>sp|Q93	36.5	13.952	126	1.7695e-16	18831000000	9510900000	9319800000	0.860733	-0.216362
O60826	Coiled-coil domain-containing protein 22	CCDC22	>sp|O60826|CCD22_HUMAN Coiled-coil domain-containing protein 22 OS=Homo sapiens GN=CCDC22 PE=1 SV=1	10	70.755	627	1.1345e-34	165350000	72447000	92904000	0.715256	-0.483468
O60828	Polyglutamine-binding protein 1	PQBP1	>sp|O60828|PQBP1_HUMAN Polyglutamine-binding protein 1 OS=Homo sapiens GN=PQBP1 PE=1 SV=1	34.7	30.472	265	1.1465e-28	820140000	592870000	227270000	2.48719	1.31452
O60830	Mitochondrial import inner membrane translocase subunit Tim17-B	TIMM17B	>sp|O60830|TI17B_HUMAN Mitochondrial import inner membrane translocase subunit Tim17-B OS=Homo sapiens GN=TIMM17B PE=1 SV=1	12.8	18.273	172	1.7328e-10	200390000	123920000	76467000	#VALUE!	#VALUE!
O60831	PRA1 family protein 2	PRAF2	>sp|O60831|PRAF2_HUMAN PRA1 family protein 2 OS=Homo sapiens GN=PRAF2 PE=1 SV=1	10.1	19.258	178	3.5403e-09	0	0	0	#VALUE!	#VALUE!
O60832	H/ACA ribonucleoprotein complex subunit 4	DKC1	>sp|O60832|DKC1_HUMAN H/ACA ribonucleoprotein complex subunit 4 OS=Homo sapiens GN=DKC1 PE=1 SV=3	25.1	57.673	514	3.243e-65	7972800000	4711700000	3261100000	1.25023	0.322199
O60841	Eukaryotic translation initiation factor 5B	EIF5B	>sp|O60841|IF2P_HUMAN Eukaryotic translation initiation factor 5B OS=Homo sapiens GN=EIF5B PE=1 SV=4	22.4	138.83	1220	4.519e-280	7167500000	3832600000	3334900000	0.971251	-0.042084
O60869	Endothelial differentiation-related factor 1	EDF1	>sp|O60869|EDF1_HUMAN Endothelial differentiation-related factor 1 OS=Homo sapiens GN=EDF1 PE=1 SV=1	10.1	16.368	148	0.0030569	734310000	368820000	365490000	0.734214	-0.445727
O60870	DNA/RNA-binding protein KIN17	KIN	>sp|O60870|KIN17_HUMAN DNA/RNA-binding protein KIN17 OS=Homo sapiens GN=KIN PE=1 SV=2	3.3	45.373	393	0.0015704	98064000	43794000	54270000	#VALUE!	#VALUE!
O60884	DnaJ homolog subfamily A member 2	DNAJA2	>sp|O60884|DNJA2_HUMAN DnaJ homolog subfamily A member 2 OS=Homo sapiens GN=DNAJA2 PE=1 SV=1	43.7	45.745	412	5.7059e-76	3461300000	1573800000	1887500000	0.728491	-0.457016
O60885	Bromodomain-containing protein 4	BRD4	>sp|O60885|BRD4_HUMAN Bromodomain-containing protein 4 OS=Homo sapiens GN=BRD4 PE=1 SV=2	11.7	152.22	1362	2.2601e-36	1491200000	955750000	535400000	1.73913	0.798366
O60888	Protein CutA	CUTA	>sp|O60888|CUTA_HUMAN Protein CutA OS=Homo sapiens GN=CUTA PE=1 SV=2	15.6	19.116	179	1.8332e-08	477720000	224510000	253210000	0.676407	-0.564037
O60925	Prefoldin subunit 1	PFDN1	>sp|O60925|PFD1_HUMAN Prefoldin subunit 1 OS=Homo sapiens GN=PFDN1 PE=1 SV=2	27.9	14.21	122	2.1801e-18	871660000	355320000	516340000	0.554539	-0.850639
O60927	Protein phosphatase 1 regulatory subunit 11	PPP1R11	>sp|O60927|PP1RB_HUMAN Protein phosphatase 1 regulatory subunit 11 OS=Homo sapiens GN=PPP1R11 PE=1 SV=1	12.7	13.952	126	6.2477e-09	94065000	40258000	53807000	0.616903	-0.696884
O60934	Nibrin	NBN	>sp|O60934|NBN_HUMAN Nibrin OS=Homo sapiens GN=NBN PE=1 SV=1	10.2	84.958	754	9.7477e-36	239880000	152580000	87304000	1.36919	0.45332
O60936	Nucleolar protein 3	NOL3	>sp|O60936|NOL3_HUMAN Nucleolar protein 3 OS=Homo sapiens GN=NOL3 PE=1 SV=1	13.2	24.327	219	1.5122e-09	363720000	192630000	171090000	1.07051	0.0983048
O60941;Q9Y4J8	Dystrobrevin beta;Dystrobrevin alpha	DTNB;DTNA	>sp|O60941|DTNB_HUMAN Dystrobrevin beta OS=Homo sapiens GN=DTNB PE=1 SV=1;>sp|Q9Y4J8|DTNA_HUMAN Dystrobrevin alpha OS=Homo sapiens GN=DTNA PE=1 SV=2	2.1	71.355	627	7.7796e-20	96567000	48761000	47806000	0.961908	-0.0560285
O60942	mRNA-capping enzyme;Polynucleotide 5-triphosphatase;mRNA guanylyltransferase	RNGTT	>sp|O60942|MCE1_HUMAN mRNA-capping enzyme OS=Homo sapiens GN=RNGTT PE=1 SV=1	2.7	68.556	597	0.0075147	32333000	10281000	22052000	#VALUE!	#VALUE!
O75027	ATP-binding cassette sub-family B member 7, mitochondrial	ABCB7	>sp|O75027|ABCB7_HUMAN ATP-binding cassette sub-family B member 7, mitochondrial OS=Homo sapiens GN=ABCB7 PE=1 SV=2	6.8	82.64	752	1.8283e-22	397080000	227010000	170070000	1.07983	0.110807
O75044;P0DJJ0	SLIT-ROBO Rho GTPase-activating protein 2;SLIT-ROBO Rho GTPase-activating protein 2C	SRGAP2;SRGAP2C	>sp|O75044|SRGP2_HUMAN SLIT-ROBO Rho GTPase-activating protein 2 OS=Homo sapiens GN=SRGAP2 PE=1 SV=2;>sp|P0DJJ0|SRG2C_HUMAN SLIT-ROBO Rho GTPase-activating protein 2C OS=Homo sapiens GN=SRGAP2C PE=1 SV=1	4.8	120.88	1071	4.2892e-15	191310000	117860000	73445000	1.34635	0.429051
O75051;P51805;Q9HCM2;Q9UIW2	Plexin-A2;Plexin-A3;Plexin-A4;Plexin-A1	PLXNA2;PLXNA3;PLXNA4;PLXNA1	>sp|O75051|PLXA2_HUMAN Plexin-A2 OS=Homo sapiens GN=PLXNA2 PE=1 SV=4;>sp|P51805|PLXA3_HUMAN Plexin-A3 OS=Homo sapiens GN=PLXNA3 PE=1 SV=2;>sp|Q9HCM2|PLXA4_HUMAN Plexin-A4 OS=Homo sapiens GN=PLXNA4 PE=1 SV=4;>sp|Q9UIW2|PLXA1_HUMAN Plexin-A1 OS=Homo sapiens	1.5	211.1	1894	9.259e-08	84261000	44993000	39269000	0.907112	-0.140648
O75054	Immunoglobulin superfamily member 3	IGSF3	>sp|O75054|IGSF3_HUMAN Immunoglobulin superfamily member 3 OS=Homo sapiens GN=IGSF3 PE=2 SV=3	11	135.19	1194	1.0554e-38	690290000	355310000	334980000	1.20823	0.27289
O75063	Glycosaminoglycan xylosylkinase	FAM20B	>sp|O75063|XYLK_HUMAN Glycosaminoglycan xylosylkinase OS=Homo sapiens GN=FAM20B PE=1 SV=1	12	46.432	409	2.5282e-16	207000000	151080000	55914000	1.96788	0.976645
O75083	WD repeat-containing protein 1	WDR1	>sp|O75083|WDR1_HUMAN WD repeat-containing protein 1 OS=Homo sapiens GN=WDR1 PE=1 SV=4	41.7	66.193	606	2.5227e-117	4620500000	2154600000	2465900000	0.707864	-0.498455
O75110;O43861	Probable phospholipid-transporting ATPase IIA	ATP9A	>sp|O75110|ATP9A_HUMAN Probable phospholipid-transporting ATPase IIA OS=Homo sapiens GN=ATP9A PE=1 SV=3	4.6	118.58	1047	4.7608e-11	366620000	253400000	113220000	1.64247	0.715865
O75113	NEDD4-binding protein 1	N4BP1	>sp|O75113|N4BP1_HUMAN NEDD4-binding protein 1 OS=Homo sapiens GN=N4BP1 PE=1 SV=4	1.8	100.38	896	2.2865e-07	104120000	53866000	50255000	1.04311	0.0608938
O75116	Rho-associated protein kinase 2	ROCK2	>sp|O75116|ROCK2_HUMAN Rho-associated protein kinase 2 OS=Homo sapiens GN=ROCK2 PE=1 SV=4	1.7	160.9	1388	9.7672e-06	211800000	80753000	131050000	0.599844	-0.737341
O75122	CLIP-associating protein 2	CLASP2	>sp|O75122|CLAP2_HUMAN CLIP-associating protein 2 OS=Homo sapiens GN=CLASP2 PE=1 SV=2	4.1	141.13	1294	1.9079e-07	127500000	69982000	57519000	0.753125	-0.409038
O75127	Pentatricopeptide repeat-containing protein 1, mitochondrial	PTCD1	>sp|O75127|PTCD1_HUMAN Pentatricopeptide repeat-containing protein 1, mitochondrial OS=Homo sapiens GN=PTCD1 PE=1 SV=2	3.9	78.855	700	2.6469e-10	217360000	140040000	77319000	1.80545	0.852355
O75131;Q8IYJ1;Q96A23;O95741;Q86YQ8;Q9HCH3	Copine-3	CPNE3	>sp|O75131|CPNE3_HUMAN Copine-3 OS=Homo sapiens GN=CPNE3 PE=1 SV=1	25.9	60.13	537	6.075e-132	4014500000	2173200000	1841300000	1.03949	0.0558762
O75146	Huntingtin-interacting protein 1-related protein	HIP1R	>sp|O75146|HIP1R_HUMAN Huntingtin-interacting protein 1-related protein OS=Homo sapiens GN=HIP1R PE=1 SV=2	5.5	119.39	1068	3.8824e-11	71264000	39952000	31312000	1.45807	0.544056
O75147	Obscurin-like protein 1	OBSL1	>sp|O75147|OBSL1_HUMAN Obscurin-like protein 1 OS=Homo sapiens GN=OBSL1 PE=1 SV=4	4.2	206.94	1896	6.4328e-23	436250000	232790000	203460000	0.989707	-0.0149265
O75150	E3 ubiquitin-protein ligase BRE1B	RNF40	>sp|O75150|BRE1B_HUMAN E3 ubiquitin-protein ligase BRE1B OS=Homo sapiens GN=RNF40 PE=1 SV=4	5.3	113.65	1001	1.8676e-18	146080000	69762000	76320000	0.762079	-0.391988
O75152	Zinc finger CCCH domain-containing protein 11A	ZC3H11A	>sp|O75152|ZC11A_HUMAN Zinc finger CCCH domain-containing protein 11A OS=Homo sapiens GN=ZC3H11A PE=1 SV=3	20.9	89.13	810	3.6594e-70	1772800000	1083500000	689300000	1.5563	0.638119
O75153	Clustered mitochondria protein homolog	CLUH	>sp|O75153|CLU_HUMAN Clustered mitochondria protein homolog OS=Homo sapiens GN=CLUH PE=1 SV=2	6.5	146.67	1309	9.2412e-15	412920000	178430000	234490000	0.479777	-1.05956
O75155	Cullin-associated NEDD8-dissociated protein 2	CAND2	>sp|O75155|CAND2_HUMAN Cullin-associated NEDD8-dissociated protein 2 OS=Homo sapiens GN=CAND2 PE=1 SV=3	2.2	135.25	1236	1.206e-06	90729000	49580000	41149000	#VALUE!	#VALUE!
O75165	DnaJ homolog subfamily C member 13	DNAJC13	>sp|O75165|DJC13_HUMAN DnaJ homolog subfamily C member 13 OS=Homo sapiens GN=DNAJC13 PE=1 SV=5	11.1	254.41	2243	4.0127e-73	1145300000	690080000	455210000	1.35768	0.441145
O75175	CCR4-NOT transcription complex subunit 3	CNOT3	>sp|O75175|CNOT3_HUMAN CCR4-NOT transcription complex subunit 3 OS=Homo sapiens GN=CNOT3 PE=1 SV=1	3.2	81.871	753	0.00083436	50395000	24632000	25764000	#VALUE!	#VALUE!
O75179	Ankyrin repeat domain-containing protein 17	ANKRD17	>sp|O75179|ANR17_HUMAN Ankyrin repeat domain-containing protein 17 OS=Homo sapiens GN=ANKRD17 PE=1 SV=3	2.2	274.25	2603	7.1544e-14	36769000	18527000	18242000	#VALUE!	#VALUE!
O75182	Paired amphipathic helix protein Sin3b	SIN3B	>sp|O75182|SIN3B_HUMAN Paired amphipathic helix protein Sin3b OS=Homo sapiens GN=SIN3B PE=1 SV=2	3.4	133.06	1162	2.8481e-10	198460000	104780000	93681000	1.15424	0.206945
O75190;Q8WWF6;Q7Z6W7	DnaJ homolog subfamily B member 6;DnaJ homolog subfamily B member 3	DNAJB6;DNAJB3	>sp|O75190|DNJB6_HUMAN DnaJ homolog subfamily B member 6 OS=Homo sapiens GN=DNAJB6 PE=1 SV=2;>sp|Q8WWF6|DNJB3_HUMAN DnaJ homolog subfamily B member 3 OS=Homo sapiens GN=DNAJB3 PE=1 SV=1	12	36.087	326	1.3756e-16	671930000	380380000	291540000	1.36689	0.450893
O75192	Peroxisomal membrane protein 11A	PEX11A	>sp|O75192|PX11A_HUMAN Peroxisomal membrane protein 11A OS=Homo sapiens GN=PEX11A PE=1 SV=1	4.5	28.353	247	0.0032663	9095200	7709800	1385400	#VALUE!	#VALUE!
O75208	Ubiquinone biosynthesis protein COQ9, mitochondrial	COQ9	>sp|O75208|COQ9_HUMAN Ubiquinone biosynthesis protein COQ9, mitochondrial OS=Homo sapiens GN=COQ9 PE=1 SV=1	14.5	35.509	318	1.2795e-12	323690000	187040000	136650000	1.25362	0.3261
O75223	Gamma-glutamylcyclotransferase	GGCT	>sp|O75223|GGCT_HUMAN Gamma-glutamylcyclotransferase OS=Homo sapiens GN=GGCT PE=1 SV=1	18.1	21.007	188	7.7914e-09	1081400000	615870000	465480000	1.12308	0.167458
O75251	NADH dehydrogenase [ubiquinone] iron-sulfur protein 7, mitochondrial	NDUFS7	>sp|O75251|NDUS7_HUMAN NADH dehydrogenase [ubiquinone] iron-sulfur protein 7, mitochondrial OS=Homo sapiens GN=NDUFS7 PE=1 SV=3	11.3	23.563	213	4.1668e-05	250790000	146520000	104270000	1.51096	0.595467
O75290	Zinc finger protein 780A	ZNF780A	>sp|O75290|Z780A_HUMAN Zinc finger protein 780A OS=Homo sapiens GN=ZNF780A PE=2 SV=3	3.4	74.53	641	2.3432e-07	133940000	62866000	71075000	0.849185	-0.23585
O75298	Reticulon-2	RTN2	>sp|O75298|RTN2_HUMAN Reticulon-2 OS=Homo sapiens GN=RTN2 PE=1 SV=1	3.3	59.263	545	1.4494e-05	401520000	156140000	245390000	0.383627	-1.38222
O75306	NADH dehydrogenase [ubiquinone] iron-sulfur protein 2, mitochondrial	NDUFS2	>sp|O75306|NDUS2_HUMAN NADH dehydrogenase [ubiquinone] iron-sulfur protein 2, mitochondrial OS=Homo sapiens GN=NDUFS2 PE=1 SV=2	24.2	52.545	463	2.218e-38	1221700000	789610000	432120000	1.51096	0.595467
O75312	Zinc finger protein ZPR1	ZNF259	>sp|O75312|ZPR1_HUMAN Zinc finger protein ZPR1 OS=Homo sapiens GN=ZNF259 PE=1 SV=1	3.5	50.925	459	0.0016214	25258000	12107000	13152000	#VALUE!	#VALUE!
O75323	Protein NipSnap homolog 2	GBAS	>sp|O75323|NIPS2_HUMAN Protein NipSnap homolog 2 OS=Homo sapiens GN=GBAS PE=1 SV=1	15	33.742	286	1.3098e-12	3607600000	1848400000	1759200000	0.926097	-0.110764
O75330	Hyaluronan mediated motility receptor	HMMR	>sp|O75330|HMMR_HUMAN Hyaluronan mediated motility receptor OS=Homo sapiens GN=HMMR PE=1 SV=2	2.9	84.099	724	4.4969e-10	69231000	21925000	47307000	#VALUE!	#VALUE!
O75340	Programmed cell death protein 6	PDCD6	>sp|O75340|PDCD6_HUMAN Programmed cell death protein 6 OS=Homo sapiens GN=PDCD6 PE=1 SV=1	13.1	21.868	191	4.8839e-09	948100000	428880000	519220000	0.692617	-0.529871
O75347	Tubulin-specific chaperone A	TBCA	>sp|O75347|TBCA_HUMAN Tubulin-specific chaperone A OS=Homo sapiens GN=TBCA PE=1 SV=3	13.9	12.855	108	1.9648e-08	2255300000	799480000	1455800000	0.484754	-1.04467
O95670;O75348	V-type proton ATPase subunit G 2;V-type proton ATPase subunit G 1	ATP6V1G2;ATP6V1G1	>sp|O95670|VATG2_HUMAN V-type proton ATPase subunit G 2 OS=Homo sapiens GN=ATP6V1G2 PE=1 SV=1;>sp|O75348|VATG1_HUMAN V-type proton ATPase subunit G 1 OS=Homo sapiens GN=ATP6V1G1 PE=1 SV=3	12.7	13.604	118	0.00013935	800190000	365020000	435180000	#VALUE!	#VALUE!
O75351	Vacuolar protein sorting-associated protein 4B	VPS4B	>sp|O75351|VPS4B_HUMAN Vacuolar protein sorting-associated protein 4B OS=Homo sapiens GN=VPS4B PE=1 SV=2	7.4	49.301	444	1.1968e-10	48716000	37017000	11699000	#VALUE!	#VALUE!
O75362	Zinc finger protein 217	ZNF217	>sp|O75362|ZN217_HUMAN Zinc finger protein 217 OS=Homo sapiens GN=ZNF217 PE=1 SV=1	5.9	115.27	1048	5.2729e-18	245520000	151910000	93611000	1.49927	0.584263
O75363	Breast carcinoma-amplified sequence 1	BCAS1	>sp|O75363|BCAS1_HUMAN Breast carcinoma-amplified sequence 1 OS=Homo sapiens GN=BCAS1 PE=1 SV=2	6.7	61.708	584	3.8691e-35	120370000	110260000	10112000	4.18375	2.0648
O75367	Core histone macro-H2A.1	H2AFY	>sp|O75367|H2AY_HUMAN Core histone macro-H2A.1 OS=Homo sapiens GN=H2AFY PE=1 SV=4	35.5	39.617	372	2.6978e-135	19384000000	12068000000	7316100000	1.35406	0.437291
O75369	Filamin-B	FLNB	>sp|O75369|FLNB_HUMAN Filamin-B OS=Homo sapiens GN=FLNB PE=1 SV=2	46.6	278.16	2602	0	80665000000	48548000000	32118000000	1.25103	0.323119
O75376	Nuclear receptor corepressor 1	NCOR1	>sp|O75376|NCOR1_HUMAN Nuclear receptor corepressor 1 OS=Homo sapiens GN=NCOR1 PE=1 SV=2	1.7	270.21	2440	1.7065e-16	177730000	99559000	78175000	1.1993	0.262192
O75380	NADH dehydrogenase [ubiquinone] iron-sulfur protein 6, mitochondrial	NDUFS6	>sp|O75380|NDUS6_HUMAN NADH dehydrogenase [ubiquinone] iron-sulfur protein 6, mitochondrial OS=Homo sapiens GN=NDUFS6 PE=1 SV=1	41.1	13.711	124	5.3159e-40	777710000	510560000	267160000	1.53972	0.622665
O75381	Peroxisomal membrane protein PEX14	PEX14	>sp|O75381|PEX14_HUMAN Peroxisomal membrane protein PEX14 OS=Homo sapiens GN=PEX14 PE=1 SV=1	10.3	41.236	377	1.8965e-07	556440000	302230000	254210000	1.07594	0.105597
O75390	Citrate synthase, mitochondrial	CS	>sp|O75390|CISY_HUMAN Citrate synthase, mitochondrial OS=Homo sapiens GN=CS PE=1 SV=2	14.6	51.712	466	2.0672e-17	5371500000	2963400000	2408100000	1.06784	0.0946953
O75391	Sperm-associated antigen 7	SPAG7	>sp|O75391|SPAG7_HUMAN Sperm-associated antigen 7 OS=Homo sapiens GN=SPAG7 PE=1 SV=2	8.8	26.034	227	2.3412e-05	73545000	32011000	41534000	0.600276	-0.736302
O75396	Vesicle-trafficking protein SEC22b	SEC22B	>sp|O75396|SC22B_HUMAN Vesicle-trafficking protein SEC22b OS=Homo sapiens GN=SEC22B PE=1 SV=4	40	24.593	215	1.6457e-34	4491800000	2794600000	1697200000	1.29428	0.37215
O75400	Pre-mRNA-processing factor 40 homolog A	PRPF40A	>sp|O75400|PR40A_HUMAN Pre-mRNA-processing factor 40 homolog A OS=Homo sapiens GN=PRPF40A PE=1 SV=2	9	108.8	957	7.4915e-85	1395800000	718190000	677650000	1.11203	0.15319
O75410	Transforming acidic coiled-coil-containing protein 1	TACC1	>sp|O75410|TACC1_HUMAN Transforming acidic coiled-coil-containing protein 1 OS=Homo sapiens GN=TACC1 PE=1 SV=2	13.5	87.793	805	4.3855e-55	946360000	462900000	483460000	0.812018	-0.300417
O75427	Leucine-rich repeat and calponin homology domain-containing protein 4	LRCH4	>sp|O75427|LRCH4_HUMAN Leucine-rich repeat and calponin homology domain-containing protein 4 OS=Homo sapiens GN=LRCH4 PE=1 SV=2	16.1	73.449	683	1.9177e-31	436920000	327960000	108960000	2.56786	1.36056
O75431	Metaxin-2	MTX2	>sp|O75431|MTX2_HUMAN Metaxin-2 OS=Homo sapiens GN=MTX2 PE=1 SV=1	16.3	29.763	263	3.3115e-202	2439100000	1338400000	1100700000	1.05086	0.0715728
O75436	Vacuolar protein sorting-associated protein 26A	VPS26A	>sp|O75436|VP26A_HUMAN Vacuolar protein sorting-associated protein 26A OS=Homo sapiens GN=VPS26A PE=1 SV=2	11.6	38.169	327	6.3767e-10	775680000	372010000	403670000	0.737844	-0.438612
O75439	Mitochondrial-processing peptidase subunit beta	PMPCB	>sp|O75439|MPPB_HUMAN Mitochondrial-processing peptidase subunit beta OS=Homo sapiens GN=PMPCB PE=1 SV=2	20.4	54.366	489	1.0912e-161	1694900000	1005200000	689690000	1.13704	0.185277
O75446	Histone deacetylase complex subunit SAP30	SAP30	>sp|O75446|SAP30_HUMAN Histone deacetylase complex subunit SAP30 OS=Homo sapiens GN=SAP30 PE=1 SV=1	5	23.306	220	0.00039864	27525000	10997000	16528000	#VALUE!	#VALUE!
O75448	Mediator of RNA polymerase II transcription subunit 24	MED24	>sp|O75448|MED24_HUMAN Mediator of RNA polymerase II transcription subunit 24 OS=Homo sapiens GN=MED24 PE=1 SV=1	7.2	110.3	989	9.632e-24	296360000	178060000	118310000	1.52444	0.608276
O75449	Katanin p60 ATPase-containing subunit A1	KATNA1	>sp|O75449|KTNA1_HUMAN Katanin p60 ATPase-containing subunit A1 OS=Homo sapiens GN=KATNA1 PE=1 SV=1	2	55.964	491	0.0061542	11379000	4832400	6546200	#VALUE!	#VALUE!
O75475	PC4 and SFRS1-interacting protein	PSIP1	>sp|O75475|PSIP1_HUMAN PC4 and SFRS1-interacting protein OS=Homo sapiens GN=PSIP1 PE=1 SV=1	14.3	60.103	530	2.3808e-19	1464500000	637610000	826880000	0.785916	-0.347552
O75477	Erlin-1	ERLIN1	>sp|O75477|ERLN1_HUMAN Erlin-1 OS=Homo sapiens GN=ERLIN1 PE=1 SV=1	4	38.925	346	3.317e-05	486440000	315010000	171420000	#VALUE!	#VALUE!
O75489	NADH dehydrogenase [ubiquinone] iron-sulfur protein 3, mitochondrial	NDUFS3	>sp|O75489|NDUS3_HUMAN NADH dehydrogenase [ubiquinone] iron-sulfur protein 3, mitochondrial OS=Homo sapiens GN=NDUFS3 PE=1 SV=1	16.7	30.241	264	9.9631e-28	3057500000	1914100000	1143400000	1.35342	0.436608
O75494;Q8WXF0	Serine/arginine-rich splicing factor 10;Serine/arginine-rich splicing factor 12	SRSF10;SRSF12	>sp|O75494|SRS10_HUMAN Serine/arginine-rich splicing factor 10 OS=Homo sapiens GN=SRSF10 PE=1 SV=1;>sp|Q8WXF0|SRS12_HUMAN Serine/arginine-rich splicing factor 12 OS=Homo sapiens GN=SRSF12 PE=2 SV=1	8.4	31.3	262	7.771e-08	2303000000	1106000000	1197000000	0.821153	-0.284277
O75503	Ceroid-lipofuscinosis neuronal protein 5	CLN5	>sp|O75503|CLN5_HUMAN Ceroid-lipofuscinosis neuronal protein 5 OS=Homo sapiens GN=CLN5 PE=1 SV=2	3.6	41.496	358	0.00052364	32812000	21051000	11762000	#VALUE!	#VALUE!
O75506	Heat shock factor-binding protein 1	HSBP1	>sp|O75506|HSBP1_HUMAN Heat shock factor-binding protein 1 OS=Homo sapiens GN=HSBP1 PE=1 SV=1	25	8.5435	76	1.4962e-12	345650000	137690000	207960000	#VALUE!	#VALUE!
O75521	Enoyl-CoA delta isomerase 2, mitochondrial	ECI2	>sp|O75521|ECI2_HUMAN Enoyl-CoA delta isomerase 2, mitochondrial OS=Homo sapiens GN=ECI2 PE=1 SV=4	20.8	43.585	394	2.2949e-64	781990000	598520000	183470000	2.86344	1.51775
O75530	Polycomb protein EED	EED	>sp|O75530|EED_HUMAN Polycomb protein EED OS=Homo sapiens GN=EED PE=1 SV=2	7.7	50.197	441	9.8986e-09	240330000	127010000	113330000	0.962186	-0.0556122
O75531	Barrier-to-autointegration factor	BANF1	>sp|O75531|BAF_HUMAN Barrier-to-autointegration factor OS=Homo sapiens GN=BANF1 PE=1 SV=1	42.7	10.058	89	9.7761e-27	15201000000	9441700000	5759600000	1.3744	0.458802
O75533	Splicing factor 3B subunit 1	SF3B1	>sp|O75533|SF3B1_HUMAN Splicing factor 3B subunit 1 OS=Homo sapiens GN=SF3B1 PE=1 SV=3	33.3	145.83	1304	0	13925000000	8433000000	5492100000	1.3257	0.406751
O75534	Cold shock domain-containing protein E1	CSDE1	>sp|O75534|CSDE1_HUMAN Cold shock domain-containing protein E1 OS=Homo sapiens GN=CSDE1 PE=1 SV=2	22.4	88.884	798	7.1038e-73	3247400000	1312100000	1935400000	0.623908	-0.680594
O75569	Interferon-inducible double stranded RNA-dependent protein kinase activator A	PRKRA	>sp|O75569|PRKRA_HUMAN Interferon-inducible double-stranded RNA-dependent protein kinase activator A OS=Homo sapiens GN=PRKRA PE=1 SV=1	19.8	34.404	313	3.3719e-16	1027400000	463370000	564050000	0.621968	-0.685088
O75600	2-amino-3-ketobutyrate coenzyme A ligase, mitochondrial	GCAT	>sp|O75600|KBL_HUMAN 2-amino-3-ketobutyrate coenzyme A ligase, mitochondrial OS=Homo sapiens GN=GCAT PE=1 SV=1	11	45.285	419	4.4009e-31	361800000	211750000	150050000	1.48131	0.56687
O75607	Nucleoplasmin-3	NPM3	>sp|O75607|NPM3_HUMAN Nucleoplasmin-3 OS=Homo sapiens GN=NPM3 PE=1 SV=3	48.3	19.343	178	2.2722e-143	2063400000	937750000	1125700000	0.745045	-0.4246
O75608	Acyl-protein thioesterase 1	LYPLA1	>sp|O75608|LYPA1_HUMAN Acyl-protein thioesterase 1 OS=Homo sapiens GN=LYPLA1 PE=1 SV=1	7.8	24.669	230	2.778e-70	1678500000	253570000	1424900000	0.154614	-2.69325
O75616	GTPase Era, mitochondrial	ERAL1	>sp|O75616|ERAL1_HUMAN GTPase Era, mitochondrial OS=Homo sapiens GN=ERAL1 PE=1 SV=2	11.9	48.349	437	3.5551e-16	698460000	565800000	132670000	4.12354	2.04388
O75635	Serpin B7	SERPINB7	>sp|O75635|SPB7_HUMAN Serpin B7 OS=Homo sapiens GN=SERPINB7 PE=1 SV=1	2.6	42.904	380	0.0029319	21328000	14052000	7275700	#VALUE!	#VALUE!
O75643	U5 small nuclear ribonucleoprotein 200 kDa helicase	SNRNP200	>sp|O75643|U520_HUMAN U5 small nuclear ribonucleoprotein 200 kDa helicase OS=Homo sapiens GN=SNRNP200 PE=1 SV=2	27.4	244.5	2136	0	22714000000	12626000000	10088000000	0.964785	-0.0517201
O75648	Mitochondrial tRNA-specific 2-thiouridylase 1	TRMU	>sp|O75648|MTU1_HUMAN Mitochondrial tRNA-specific 2-thiouridylase 1 OS=Homo sapiens GN=TRMU PE=1 SV=2	9	47.744	421	3.5695e-05	82253000	51594000	30659000	1.48397	0.569458
O75663	TIP41-like protein	TIPRL	>sp|O75663|TIPRL_HUMAN TIP41-like protein OS=Homo sapiens GN=TIPRL PE=1 SV=2	19.9	31.444	272	7.2088e-18	2288500000	2093900000	194610000	1.08485	0.11749
O75674	TOM1-like protein 1	TOM1L1	>sp|O75674|TM1L1_HUMAN TOM1-like protein 1 OS=Homo sapiens GN=TOM1L1 PE=1 SV=2	10.1	52.988	476	1.3476e-23	193740000	124460000	69277000	1.62488	0.700333
O75676	Ribosomal protein S6 kinase alpha-4	RPS6KA4	>sp|O75676|KS6A4_HUMAN Ribosomal protein S6 kinase alpha-4 OS=Homo sapiens GN=RPS6KA4 PE=1 SV=1	3.4	85.605	772	2.8719e-05	139750000	101210000	38546000	1.95982	0.970724
O75688	Protein phosphatase 1B	PPM1B	>sp|O75688|PPM1B_HUMAN Protein phosphatase 1B OS=Homo sapiens GN=PPM1B PE=1 SV=1	3.8	52.642	479	4.8041e-10	73178000	42651000	30527000	#VALUE!	#VALUE!
O75691	Small subunit processome component 20 homolog	UTP20	>sp|O75691|UTP20_HUMAN Small subunit processome component 20 homolog OS=Homo sapiens GN=UTP20 PE=1 SV=3	1	318.38	2785	1.0935e-07	69323000	35711000	33611000	1.05302	0.0745322
O75694	Nuclear pore complex protein Nup155	NUP155	>sp|O75694|NU155_HUMAN Nuclear pore complex protein Nup155 OS=Homo sapiens GN=NUP155 PE=1 SV=1	26.4	155.2	1391	0	8437200000	4229300000	4207900000	0.953562	-0.068602
O75695	Protein XRP2	RP2	>sp|O75695|XRP2_HUMAN Protein XRP2 OS=Homo sapiens GN=RP2 PE=1 SV=4	8.9	39.641	350	2.459e-52	1084000000	402410000	681570000	0.693963	-0.52707
O75716	Serine/threonine-protein kinase 16	STK16	>sp|O75716|STK16_HUMAN Serine/threonine-protein kinase 16 OS=Homo sapiens GN=STK16 PE=1 SV=4	4.6	34.656	305	0.00089868	36260000	21973000	14286000	1.33663	0.418601
O75717	WD repeat and HMG-box DNA-binding protein 1	WDHD1	>sp|O75717|WDHD1_HUMAN WD repeat and HMG-box DNA-binding protein 1 OS=Homo sapiens GN=WDHD1 PE=1 SV=1	6.5	125.97	1129	1.0842e-11	467340000	191160000	276170000	0.593401	-0.75292
O75718	Cartilage-associated protein	CRTAP	>sp|O75718|CRTAP_HUMAN Cartilage-associated protein OS=Homo sapiens GN=CRTAP PE=1 SV=1	8.7	46.561	401	9.2733e-11	179350000	120910000	58431000	1.69311	0.759673
O75746	Calcium-binding mitochondrial carrier protein Aralar1	SLC25A12	>sp|O75746|CMC1_HUMAN Calcium-binding mitochondrial carrier protein Aralar1 OS=Homo sapiens GN=SLC25A12 PE=1 SV=2	15.5	74.761	678	1.3538e-23	473090000	241830000	231260000	1.27738	0.353192
O75787	Renin receptor	ATP6AP2	>sp|O75787|RENR_HUMAN Renin receptor OS=Homo sapiens GN=ATP6AP2 PE=1 SV=2	10.9	39.008	350	4.5707e-118	958630000	617880000	340760000	1.61778	0.694018
O75815	Breast cancer anti-estrogen resistance protein 3	BCAR3	>sp|O75815|BCAR3_HUMAN Breast cancer anti-estrogen resistance protein 3 OS=Homo sapiens GN=BCAR3 PE=1 SV=1	1.9	92.565	825	0.00035552	57781000	28732000	29049000	#VALUE!	#VALUE!
O75817	Ribonuclease P protein subunit p20	POP7	>sp|O75817|POP7_HUMAN Ribonuclease P protein subunit p20 OS=Homo sapiens GN=POP7 PE=1 SV=2	10.7	15.651	140	0.00055113	264100000	160970000	103130000	#VALUE!	#VALUE!
O75818	Ribonuclease P protein subunit p40	RPP40	>sp|O75818|RPP40_HUMAN Ribonuclease P protein subunit p40 OS=Homo sapiens GN=RPP40 PE=1 SV=3	6.9	41.833	363	4.2875e-15	305970000	144420000	161550000	0.802375	-0.317651
O75821	Eukaryotic translation initiation factor 3 subunit G	EIF3G	>sp|O75821|EIF3G_HUMAN Eukaryotic translation initiation factor 3 subunit G OS=Homo sapiens GN=EIF3G PE=1 SV=2	38.1	35.611	320	3.4877e-86	5121900000	2505800000	2616100000	0.795039	-0.330903
O75822	Eukaryotic translation initiation factor 3 subunit J	EIF3J	>sp|O75822|EIF3J_HUMAN Eukaryotic translation initiation factor 3 subunit J OS=Homo sapiens GN=EIF3J PE=1 SV=2	25.2	29.062	258	2.2666e-69	740160000	371350000	368810000	0.902364	-0.148218
O75832	26S proteasome non-ATPase regulatory subunit 10	PSMD10	>sp|O75832|PSD10_HUMAN 26S proteasome non-ATPase regulatory subunit 10 OS=Homo sapiens GN=PSMD10 PE=1 SV=1	24.3	24.428	226	7.9483e-27	947790000	487960000	459820000	0.915499	-0.127369
O75844	CAAX prenyl protease 1 homolog	ZMPSTE24	>sp|O75844|FACE1_HUMAN CAAX prenyl protease 1 homolog OS=Homo sapiens GN=ZMPSTE24 PE=1 SV=2	17.1	54.812	475	4.5541e-60	3401400000	2107400000	1294000000	1.16081	0.215128
O75874	Isocitrate dehydrogenase [NADP] cytoplasmic	IDH1	>sp|O75874|IDHC_HUMAN Isocitrate dehydrogenase [NADP] cytoplasmic OS=Homo sapiens GN=IDH1 PE=1 SV=2	28.3	46.659	414	9.4975e-115	4579300000	3057200000	1522100000	1.76013	0.815682
O75880	Protein SCO1 homolog, mitochondrial	SCO1	>sp|O75880|SCO1_HUMAN Protein SCO1 homolog, mitochondrial OS=Homo sapiens GN=SCO1 PE=1 SV=1	15	33.814	301	0.00017134	44137000	30769000	13368000	1.02515	0.0358306
O75882	Attractin	ATRN	>sp|O75882|ATRN_HUMAN Attractin OS=Homo sapiens GN=ATRN PE=1 SV=2	2.9	158.54	1429	7.9305e-10	304540000	206350000	98189000	2.01317	1.00947
O75886	Signal transducing adapter molecule 2	STAM2	>sp|O75886|STAM2_HUMAN Signal transducing adapter molecule 2 OS=Homo sapiens GN=STAM2 PE=1 SV=1	2.7	58.164	525	1.2063e-08	94033000	61228000	32805000	#VALUE!	#VALUE!
O75907	Diacylglycerol O-acyltransferase 1	DGAT1	>sp|O75907|DGAT1_HUMAN Diacylglycerol O-acyltransferase 1 OS=Homo sapiens GN=DGAT1 PE=1 SV=2	14.3	55.278	488	6.1841e-29	391020000	216980000	174040000	0.674172	-0.56881
O75909	Cyclin-K	CCNK	>sp|O75909|CCNK_HUMAN Cyclin-K OS=Homo sapiens GN=CCNK PE=1 SV=2	14.3	64.239	580	5.6352e-47	711290000	518550000	192730000	2.03508	1.02509
O75915	PRA1 family protein 3	ARL6IP5	>sp|O75915|PRAF3_HUMAN PRA1 family protein 3 OS=Homo sapiens GN=ARL6IP5 PE=1 SV=1	15.4	21.614	188	2.2141e-125	2942900000	1980500000	962370000	1.87758	0.908876
O75923	Dysferlin	DYSF	>sp|O75923|DYSF_HUMAN Dysferlin OS=Homo sapiens GN=DYSF PE=1 SV=1	0.7	237.29	2080	0.012824	28687000	14484000	14203000	#VALUE!	#VALUE!
O75934	Pre-mRNA-splicing factor SPF27	BCAS2	>sp|O75934|SPF27_HUMAN Pre-mRNA-splicing factor SPF27 OS=Homo sapiens GN=BCAS2 PE=1 SV=1	62.7	26.131	225	3.4134e-84	2182700000	1236000000	946680000	1.11273	0.154105
O75935	Dynactin subunit 3	DCTN3	>sp|O75935|DCTN3_HUMAN Dynactin subunit 3 OS=Homo sapiens GN=DCTN3 PE=1 SV=1	15.1	21.119	186	3.2639e-07	130760000	57868000	72894000	0.655093	-0.610228
O75940	Survival of motor neuron-related-splicing factor 30	SMNDC1	>sp|O75940|SPF30_HUMAN Survival of motor neuron-related-splicing factor 30 OS=Homo sapiens GN=SMNDC1 PE=1 SV=1	25.2	26.711	238	2.6432e-39	781470000	390360000	391110000	0.738771	-0.436801
O75947	ATP synthase subunit d, mitochondrial	ATP5H	>sp|O75947|ATP5H_HUMAN ATP synthase subunit d, mitochondrial OS=Homo sapiens GN=ATP5H PE=1 SV=3	47.2	18.491	161	6.3066e-37	1398100000	824790000	573350000	1.35454	0.437799
O75955	Flotillin-1	FLOT1	>sp|O75955|FLOT1_HUMAN Flotillin-1 OS=Homo sapiens GN=FLOT1 PE=1 SV=3	30.2	47.355	427	4.2055e-139	2398000000	1478200000	919780000	1.38299	0.467793
O75964	ATP synthase subunit g, mitochondrial	ATP5L	>sp|O75964|ATP5L_HUMAN ATP synthase subunit g, mitochondrial OS=Homo sapiens GN=ATP5L PE=1 SV=3	25.2	11.428	103	5.5903e-07	1884500000	1256600000	627910000	1.65177	0.724016
O75970	Multiple PDZ domain protein	MPDZ	>sp|O75970|MPDZ_HUMAN Multiple PDZ domain protein OS=Homo sapiens GN=MPDZ PE=1 SV=2	1.8	221.62	2070	1.5058e-07	70178000	23340000	46838000	0.410543	-1.2844
O75976	Carboxypeptidase D	CPD	>sp|O75976|CBPD_HUMAN Carboxypeptidase D OS=Homo sapiens GN=CPD PE=1 SV=2	10.5	152.93	1380	4.2948e-138	2035800000	1748900000	286860000	4.25931	2.09062
O76003	Glutaredoxin-3	GLRX3	>sp|O76003|GLRX3_HUMAN Glutaredoxin-3 OS=Homo sapiens GN=GLRX3 PE=1 SV=2	25.1	37.432	335	6.1315e-66	601570000	236950000	364630000	0.603719	-0.728051
O76021	Ribosomal L1 domain-containing protein 1	RSL1D1	>sp|O76021|RL1D1_HUMAN Ribosomal L1 domain-containing protein 1 OS=Homo sapiens GN=RSL1D1 PE=1 SV=3	15.5	54.972	490	3.9564e-26	5957100000	2759700000	3197500000	0.674809	-0.567448
O76024	Wolframin	WFS1	>sp|O76024|WFS1_HUMAN Wolframin OS=Homo sapiens GN=WFS1 PE=1 SV=2	13.4	100.29	890	3.8186e-77	2358700000	1774200000	584540000	2.34571	1.23003
O76031	ATP-dependent Clp protease ATP-binding subunit clpX-like, mitochondrial	CLPX	>sp|O76031|CLPX_HUMAN ATP-dependent Clp protease ATP-binding subunit clpX-like, mitochondrial OS=Homo sapiens GN=CLPX PE=1 SV=2	16.9	69.223	633	1.0102e-19	803020000	501200000	301830000	1.38798	0.47299
O76054;Q9UDX4	SEC14-like protein 2	SEC14L2	>sp|O76054|S14L2_HUMAN SEC14-like protein 2 OS=Homo sapiens GN=SEC14L2 PE=1 SV=1	13.9	46.145	403	6.221e-17	248070000	97002000	151070000	0.558472	-0.840443
O76061	Stanniocalcin-2	STC2	>sp|O76061|STC2_HUMAN Stanniocalcin-2 OS=Homo sapiens GN=STC2 PE=1 SV=1	4	33.248	302	2.6691e-11	59469000	37136000	22332000	#VALUE!	#VALUE!
O76071	Probable cytosolic iron-sulfur protein assembly protein CIAO1	CIAO1	>sp|O76071|CIAO1_HUMAN Probable cytosolic iron-sulfur protein assembly protein CIAO1 OS=Homo sapiens GN=CIAO1 PE=1 SV=1	27.4	37.84	339	1.4502e-31	372850000	179280000	193570000	0.803536	-0.315566
O76094	Signal recognition particle subunit SRP72	SRP72	>sp|O76094|SRP72_HUMAN Signal recognition particle subunit SRP72 OS=Homo sapiens GN=SRP72 PE=1 SV=3	12.2	74.605	671	1.3375e-42	1646200000	811790000	834370000	0.801346	-0.319502
O76095	Protein JTB	JTB	>sp|O76095|JTB_HUMAN Protein JTB OS=Homo sapiens GN=JTB PE=1 SV=1	8.9	16.358	146	0.00045672	157930000	104480000	53448000	#VALUE!	#VALUE!
O94760	N(G),N(G)-dimethylarginine dimethylaminohydrolase 1	DDAH1	>sp|O94760|DDAH1_HUMAN N(G),N(G)-dimethylarginine dimethylaminohydrolase 1 OS=Homo sapiens GN=DDAH1 PE=1 SV=3	11.2	31.121	285	2.3589e-07	220370000	127980000	92387000	0.997307	-0.00389003
O94761	ATP-dependent DNA helicase Q4	RECQL4	>sp|O94761|RECQ4_HUMAN ATP-dependent DNA helicase Q4 OS=Homo sapiens GN=RECQL4 PE=1 SV=1	1.1	133.08	1208	0.001288	56168000	21328000	34840000	#VALUE!	#VALUE!
O94766	Galactosylgalactosylxylosylprotein 3-beta-glucuronosyltransferase 3	B3GAT3	>sp|O94766|B3GA3_HUMAN Galactosylgalactosylxylosylprotein 3-beta-glucuronosyltransferase 3 OS=Homo sapiens GN=B3GAT3 PE=1 SV=2	17	37.121	335	2.478e-07	95558000	73878000	21681000	2.02004	1.01438
O94776	Metastasis-associated protein MTA2	MTA2	>sp|O94776|MTA2_HUMAN Metastasis-associated protein MTA2 OS=Homo sapiens GN=MTA2 PE=1 SV=1	26.2	75.022	668	2.4993e-55	2359100000	1335900000	1023200000	1.17169	0.228588
O94804	Serine/threonine-protein kinase 10	STK10	>sp|O94804|STK10_HUMAN Serine/threonine-protein kinase 10 OS=Homo sapiens GN=STK10 PE=1 SV=1	5.7	112.13	968	1.2071e-71	300950000	143490000	157450000	0.874814	-0.192952
O94806	Serine/threonine-protein kinase D3	PRKD3	>sp|O94806|KPCD3_HUMAN Serine/threonine-protein kinase D3 OS=Homo sapiens GN=PRKD3 PE=1 SV=1	1.1	100.47	890	0.0078595	5686000	3054500	2631500	#VALUE!	#VALUE!
O94808	Glutamine--fructose-6-phosphate aminotransferase [isomerizing] 2	GFPT2	>sp|O94808|GFPT2_HUMAN Glutamine--fructose-6-phosphate aminotransferase [isomerizing] 2 OS=Homo sapiens GN=GFPT2 PE=1 SV=3	9.5	76.93	682	9.3517e-21	155440000	47887000	107550000	0.437006	-1.19428
O94826	Mitochondrial import receptor subunit TOM70	TOMM70A	>sp|O94826|TOM70_HUMAN Mitochondrial import receptor subunit TOM70 OS=Homo sapiens GN=TOMM70A PE=1 SV=1	42.4	67.454	608	0	10955000000	5749400000	5206100000	1.02787	0.0396514
O94832	Unconventional myosin-Id	MYO1D	>sp|O94832|MYO1D_HUMAN Unconventional myosin-Id OS=Homo sapiens GN=MYO1D PE=1 SV=2	12.6	116.2	1006	1.711e-20	707240000	373520000	333720000	0.816526	-0.292428
O94842;O94900;O15405	TOX high mobility group box family member 4;Thymocyte selection-associated high mobility group box protein TOX;TOX high mobility group box family member 3	TOX4;TOX;TOX3	>sp|O94842|TOX4_HUMAN TOX high mobility group box family member 4 OS=Homo sapiens GN=TOX4 PE=1 SV=1;>sp|O94900|TOX_HUMAN Thymocyte selection-associated high mobility group box protein TOX OS=Homo sapiens GN=TOX PE=2 SV=3;>sp|O15405|TOX3_HUMAN TOX high mobi	4.3	66.194	621	6.3409e-09	152270000	92905000	59364000	1.2155	0.281544
O94864	STAGA complex 65 subunit gamma	SUPT7L	>sp|O94864|ST65G_HUMAN STAGA complex 65 subunit gamma OS=Homo sapiens GN=SUPT7L PE=1 SV=1	4.3	46.192	414	2.3605e-05	41534000	22465000	19069000	#VALUE!	#VALUE!
O94874	E3 UFM1-protein ligase 1	UFL1	>sp|O94874|UFL1_HUMAN E3 UFM1-protein ligase 1 OS=Homo sapiens GN=UFL1 PE=1 SV=2	12	89.594	794	1.1078e-28	869530000	438560000	430970000	0.81686	-0.291839
O94880	PHD finger protein 14	PHF14	>sp|O94880|PHF14_HUMAN PHD finger protein 14 OS=Homo sapiens GN=PHF14 PE=1 SV=2	4.7	100.05	888	2.1901e-07	112880000	69614000	43271000	1.1112	0.152115
O94886	Transmembrane protein 63A	TMEM63A	>sp|O94886|TM63A_HUMAN Transmembrane protein 63A OS=Homo sapiens GN=TMEM63A PE=2 SV=3	4.8	92.125	807	2.5013e-14	386710000	165010000	221710000	0.569768	-0.811553
O94888	UBX domain-containing protein 7	UBXN7	>sp|O94888|UBXN7_HUMAN UBX domain-containing protein 7 OS=Homo sapiens GN=UBXN7 PE=1 SV=2	11	54.862	489	2.0668e-15	882730000	335880000	546840000	0.575275	-0.797677
O94901	SUN domain-containing protein 1	SUN1	>sp|O94901|SUN1_HUMAN SUN domain-containing protein 1 OS=Homo sapiens GN=SUN1 PE=1 SV=3	17	90.063	812	1.9669e-46	802250000	491450000	310790000	2.4523	1.29414
O94905	Erlin-2	ERLIN2	>sp|O94905|ERLN2_HUMAN Erlin-2 OS=Homo sapiens GN=ERLIN2 PE=1 SV=1	24.8	37.839	339	2.6627e-24	1620600000	1155500000	465100000	2.34813	1.23151
O94906	Pre-mRNA-processing factor 6	PRPF6	>sp|O94906|PRP6_HUMAN Pre-mRNA-processing factor 6 OS=Homo sapiens GN=PRPF6 PE=1 SV=1	18.3	106.92	941	6.9432e-225	4378400000	2206400000	2172000000	0.885112	-0.176067
O94919	Endonuclease domain-containing 1 protein	ENDOD1	>sp|O94919|ENDD1_HUMAN Endonuclease domain-containing 1 protein OS=Homo sapiens GN=ENDOD1 PE=1 SV=2	12.8	55.016	500	2.6398e-33	260390000	200550000	59836000	2.9708	1.57085
O94925	Glutaminase kidney isoform, mitochondrial	GLS	>sp|O94925|GLSK_HUMAN Glutaminase kidney isoform, mitochondrial OS=Homo sapiens GN=GLS PE=1 SV=1	9.9	73.46	669	2.6895e-19	1622000000	716410000	905570000	0.68975	-0.535854
O94973	AP-2 complex subunit alpha-2	AP2A2	>sp|O94973|AP2A2_HUMAN AP-2 complex subunit alpha-2 OS=Homo sapiens GN=AP2A2 PE=1 SV=2	13.8	103.96	939	1.3151e-50	838000000	521570000	316430000	1.35369	0.4369
O94979	Protein transport protein Sec31A	SEC31A	>sp|O94979|SC31A_HUMAN Protein transport protein Sec31A OS=Homo sapiens GN=SEC31A PE=1 SV=3	3.4	133.01	1220	1.5465e-14	536050000	238530000	297520000	0.772618	-0.372172
O94992	Protein HEXIM1	HEXIM1	>sp|O94992|HEXI1_HUMAN Protein HEXIM1 OS=Homo sapiens GN=HEXIM1 PE=1 SV=1	26.5	40.623	359	3.5477e-120	1978300000	1149100000	829190000	0.905961	-0.142479
O95049	Tight junction protein ZO-3	TJP3	>sp|O95049|ZO3_HUMAN Tight junction protein ZO-3 OS=Homo sapiens GN=TJP3 PE=1 SV=2	1.1	102.8	933	0.0053738	61402000	42711000	18690000	#VALUE!	#VALUE!
O95059	Ribonuclease P protein subunit p14	RPP14	>sp|O95059|RPP14_HUMAN Ribonuclease P protein subunit p14 OS=Homo sapiens GN=RPP14 PE=1 SV=3	14.5	13.693	124	6.1979e-09	99591000	43908000	55683000	#VALUE!	#VALUE!
O95070	Protein YIF1A	YIF1A	>sp|O95070|YIF1A_HUMAN Protein YIF1A OS=Homo sapiens GN=YIF1A PE=1 SV=2	5.1	32.011	293	0.0006019	89832000	54101000	35731000	#VALUE!	#VALUE!
O95071	E3 ubiquitin-protein ligase UBR5	UBR5	>sp|O95071|UBR5_HUMAN E3 ubiquitin-protein ligase UBR5 OS=Homo sapiens GN=UBR5 PE=1 SV=2	6.8	309.35	2799	5.6391e-39	663670000	345870000	317800000	0.956846	-0.063641
O95084	Serine protease 23	PRSS23	>sp|O95084|PRS23_HUMAN Serine protease 23 OS=Homo sapiens GN=PRSS23 PE=1 SV=1	3.4	43.001	383	1.8491e-21	69787000	43950000	25836000	1.53433	0.617609
O95104	Splicing factor, arginine/serine-rich 15	SCAF4	>sp|O95104|SFR15_HUMAN Splicing factor, arginine/serine-rich 15 OS=Homo sapiens GN=SCAF4 PE=1 SV=3	6.6	125.87	1147	3.5105e-13	658400000	401200000	257210000	1.22206	0.289316
O95139	NADH dehydrogenase [ubiquinone] 1 beta subcomplex subunit 6	NDUFB6	>sp|O95139|NDUB6_HUMAN NADH dehydrogenase [ubiquinone] 1 beta subcomplex subunit 6 OS=Homo sapiens GN=NDUFB6 PE=1 SV=3	10.2	15.489	128	6.8359e-06	426350000	296290000	130050000	2.0286	1.02049
O95140	Mitofusin-2	MFN2	>sp|O95140|MFN2_HUMAN Mitofusin-2 OS=Homo sapiens GN=MFN2 PE=1 SV=3	6.3	86.401	757	3.6155e-16	500010000	249590000	250430000	0.97078	-0.0427844
O95155	Ubiquitin conjugation factor E4 B	UBE4B	>sp|O95155|UBE4B_HUMAN Ubiquitin conjugation factor E4 B OS=Homo sapiens GN=UBE4B PE=1 SV=1	4.6	146.18	1302	3.4178e-08	153060000	96436000	56628000	1.0405	0.0572716
O95159	Zinc finger protein-like 1	ZFPL1	>sp|O95159|ZFPL1_HUMAN Zinc finger protein-like 1 OS=Homo sapiens GN=ZFPL1 PE=1 SV=2	21	34.114	310	7.3067e-15	680940000	394630000	286310000	1.06084	0.0852059
O95163	Elongator complex protein 1	IKBKAP	>sp|O95163|ELP1_HUMAN Elongator complex protein 1 OS=Homo sapiens GN=IKBKAP PE=1 SV=3	4.1	150.25	1332	1.3774e-24	178550000	85100000	93447000	0.794597	-0.331705
O95167	NADH dehydrogenase [ubiquinone] 1 alpha subcomplex subunit 3	NDUFA3	>sp|O95167|NDUA3_HUMAN NADH dehydrogenase [ubiquinone] 1 alpha subcomplex subunit 3 OS=Homo sapiens GN=NDUFA3 PE=1 SV=1	28.6	9.2787	84	1.9302e-12	793140000	587810000	205320000	#VALUE!	#VALUE!
O95168	NADH dehydrogenase [ubiquinone] 1 beta subcomplex subunit 4	NDUFB4	>sp|O95168|NDUB4_HUMAN NADH dehydrogenase [ubiquinone] 1 beta subcomplex subunit 4 OS=Homo sapiens GN=NDUFB4 PE=1 SV=3	30.2	15.208	129	4.201e-13	271370000	174830000	96545000	2.21833	1.14947
O95169	NADH dehydrogenase [ubiquinone] 1 beta subcomplex subunit 8, mitochondrial	NDUFB8	>sp|O95169|NDUB8_HUMAN NADH dehydrogenase [ubiquinone] 1 beta subcomplex subunit 8, mitochondrial OS=Homo sapiens GN=NDUFB8 PE=1 SV=1	16.7	21.766	186	2.304e-11	538530000	421600000	116930000	3.48189	1.79987
O95171	Sciellin	SCEL	>sp|O95171|SCEL_HUMAN Sciellin OS=Homo sapiens GN=SCEL PE=1 SV=2	7	77.551	688	4.2143e-13	166040000	101140000	64904000	1.35868	0.442203
O95182	NADH dehydrogenase [ubiquinone] 1 alpha subcomplex subunit 7	NDUFA7	>sp|O95182|NDUA7_HUMAN NADH dehydrogenase [ubiquinone] 1 alpha subcomplex subunit 7 OS=Homo sapiens GN=NDUFA7 PE=1 SV=3	23.9	12.551	113	1.3355e-26	631920000	475510000	156410000	2.69049	1.42787
O95197	Reticulon-3	RTN3	>sp|O95197|RTN3_HUMAN Reticulon-3 OS=Homo sapiens GN=RTN3 PE=1 SV=2	1.1	112.61	1032	0.0013486	1039200000	637050000	402120000	1.53128	0.614735
O95202	LETM1 and EF-hand domain-containing protein 1, mitochondrial	LETM1	>sp|O95202|LETM1_HUMAN LETM1 and EF-hand domain-containing protein 1, mitochondrial OS=Homo sapiens GN=LETM1 PE=1 SV=1	28.6	83.353	739	2.3982e-180	5273200000	3239600000	2033600000	1.10656	0.146084
O95208	Epsin-2	EPN2	>sp|O95208|EPN2_HUMAN Epsin-2 OS=Homo sapiens GN=EPN2 PE=1 SV=3	5.5	68.481	641	3.1701e-09	77434000	52366000	25068000	1.7101	0.774083
O95210	Starch-binding domain-containing protein 1	STBD1	>sp|O95210|STBD1_HUMAN Starch-binding domain-containing protein 1 OS=Homo sapiens GN=STBD1 PE=1 SV=1	4.2	39.007	358	0.00084783	36724000	28647000	8076300	#VALUE!	#VALUE!
O95214	Leptin receptor overlapping transcript-like 1	LEPROTL1	>sp|O95214|LERL1_HUMAN Leptin receptor overlapping transcript-like 1 OS=Homo sapiens GN=LEPROTL1 PE=2 SV=2	9.9	14.428	131	3.4376e-05	98601000	44515000	54086000	#VALUE!	#VALUE!
O95218	Zinc finger Ran-binding domain-containing protein 2	ZRANB2	>sp|O95218|ZRAB2_HUMAN Zinc finger Ran-binding domain-containing protein 2 OS=Homo sapiens GN=ZRANB2 PE=1 SV=2	6.4	37.404	330	8.2797e-07	471210000	209090000	262120000	0.610724	-0.711407
O95219	Sorting nexin-4	SNX4	>sp|O95219|SNX4_HUMAN Sorting nexin-4 OS=Homo sapiens GN=SNX4 PE=1 SV=1	11.1	51.908	450	6.078e-30	98983000	59728000	39255000	1.02695	0.0383619
O95232	Luc7-like protein 3	LUC7L3	>sp|O95232|LC7L3_HUMAN Luc7-like protein 3 OS=Homo sapiens GN=LUC7L3 PE=1 SV=2	19.9	51.466	432	4.201e-29	2668600000	1235900000	1432600000	0.700231	-0.514097
O95235	Kinesin-like protein KIF20A	KIF20A	>sp|O95235|KI20A_HUMAN Kinesin-like protein KIF20A OS=Homo sapiens GN=KIF20A PE=1 SV=1	9	100.28	890	1.1606e-17	282630000	128470000	154160000	0.693914	-0.52717
O95239;Q2VIQ3	Chromosome-associated kinesin KIF4A	KIF4A	>sp|O95239|KIF4A_HUMAN Chromosome-associated kinesin KIF4A OS=Homo sapiens GN=KIF4A PE=1 SV=3	9	139.88	1232	3.5503e-39	455250000	201690000	253560000	0.676361	-0.564134
O95248	Myotubularin-related protein 5	SBF1	>sp|O95248|MTMR5_HUMAN Myotubularin-related protein 5 OS=Homo sapiens GN=SBF1 PE=1 SV=3	1.1	208.31	1867	8.7828e-16	13467000	8644700	4822000	#VALUE!	#VALUE!
O95249	Golgi SNAP receptor complex member 1	GOSR1	>sp|O95249|GOSR1_HUMAN Golgi SNAP receptor complex member 1 OS=Homo sapiens GN=GOSR1 PE=1 SV=1	8.8	28.612	250	7.3609e-07	356910000	220060000	136860000	1.60493	0.682511
O95251;Q9H7Z6;Q8WYB5	Histone acetyltransferase KAT7	KAT7	>sp|O95251|KAT7_HUMAN Histone acetyltransferase KAT7 OS=Homo sapiens GN=KAT7 PE=1 SV=1	10.1	70.642	611	6.2545e-17	223030000	144490000	78539000	1.48298	0.568495
O95274	Ly6/PLAUR domain-containing protein 3	LYPD3	>sp|O95274|LYPD3_HUMAN Ly6/PLAUR domain-containing protein 3 OS=Homo sapiens GN=LYPD3 PE=1 SV=2	8.4	35.97	346	6.3147e-05	609080000	340560000	268520000	1.33348	0.415191
O95292	Vesicle-associated membrane protein-associated protein B/C	VAPB	>sp|O95292|VAPB_HUMAN Vesicle-associated membrane protein-associated protein B/C OS=Homo sapiens GN=VAPB PE=1 SV=3	35	27.228	243	3.7975e-25	4295000000	2911700000	1383200000	1.97785	0.983932
O95295	SNARE-associated protein Snapin	SNAPIN	>sp|O95295|SNAPN_HUMAN SNARE-associated protein Snapin OS=Homo sapiens GN=SNAPIN PE=1 SV=1	15.4	14.874	136	1.7649e-10	80807000	53450000	27356000	#VALUE!	#VALUE!
O95297	Myelin protein zero-like protein 1	MPZL1	>sp|O95297|MPZL1_HUMAN Myelin protein zero-like protein 1 OS=Homo sapiens GN=MPZL1 PE=1 SV=1	14.5	29.082	269	5.6975e-10	516620000	339720000	176910000	2.52016	1.33352
O95298	NADH dehydrogenase [ubiquinone] 1 subunit C2	NDUFC2	>sp|O95298|NDUC2_HUMAN NADH dehydrogenase [ubiquinone] 1 subunit C2 OS=Homo sapiens GN=NDUFC2 PE=1 SV=1	10.1	14.187	119	9.9347e-05	552900000	409960000	142950000	2.33307	1.22223
O95299	NADH dehydrogenase [ubiquinone] 1 alpha subcomplex subunit 10, mitochondrial	NDUFA10	>sp|O95299|NDUAA_HUMAN NADH dehydrogenase [ubiquinone] 1 alpha subcomplex subunit 10, mitochondrial OS=Homo sapiens GN=NDUFA10 PE=1 SV=1	22.3	40.75	355	4.6543e-34	1380900000	968610000	412330000	2.32353	1.21632
O95302	Peptidyl-prolyl cis-trans isomerase FKBP9	FKBP9	>sp|O95302|FKBP9_HUMAN Peptidyl-prolyl cis-trans isomerase FKBP9 OS=Homo sapiens GN=FKBP9 PE=1 SV=2	3.3	63.083	570	2.7451e-37	82929000	51887000	31041000	#VALUE!	#VALUE!
O95336	6-phosphogluconolactonase	PGLS	>sp|O95336|6PGL_HUMAN 6-phosphogluconolactonase OS=Homo sapiens GN=PGLS PE=1 SV=2	31.8	27.547	258	8.9337e-96	934070000	615730000	318340000	1.83278	0.874032
O95347	Structural maintenance of chromosomes protein 2	SMC2	>sp|O95347|SMC2_HUMAN Structural maintenance of chromosomes protein 2 OS=Homo sapiens GN=SMC2 PE=1 SV=2	9.9	135.65	1197	3.1338e-25	1525700000	571290000	954400000	0.659152	-0.601316
O95352	Ubiquitin-like modifier-activating enzyme ATG7	ATG7	>sp|O95352|ATG7_HUMAN Ubiquitin-like modifier-activating enzyme ATG7 OS=Homo sapiens GN=ATG7 PE=1 SV=1	5.1	77.959	703	4.6169e-11	64868000	18507000	46361000	0.404514	-1.30574
O95361;Q309B1	Tripartite motif-containing protein 16	TRIM16	>sp|O95361|TRI16_HUMAN Tripartite motif-containing protein 16 OS=Homo sapiens GN=TRIM16 PE=1 SV=3	15.6	63.954	564	9.5889e-26	1308800000	673140000	635710000	0.955201	-0.0661236
O95365	Zinc finger and BTB domain-containing protein 7A	ZBTB7A	>sp|O95365|ZBT7A_HUMAN Zinc finger and BTB domain-containing protein 7A OS=Homo sapiens GN=ZBTB7A PE=1 SV=1	12.5	61.438	584	1.6671e-80	671400000	427360000	244040000	1.54868	0.631042
O95372	Acyl-protein thioesterase 2	LYPLA2	>sp|O95372|LYPA2_HUMAN Acyl-protein thioesterase 2 OS=Homo sapiens GN=LYPLA2 PE=1 SV=1	15.6	24.737	231	6.2716e-23	607140000	332970000	274170000	1.07488	0.10417
O95373	Importin-7	IPO7	>sp|O95373|IPO7_HUMAN Importin-7 OS=Homo sapiens GN=IPO7 PE=1 SV=1	19.9	119.52	1038	4.6293e-77	4119400000	2123400000	1996000000	0.999101	-0.00129784
O95376	E3 ubiquitin-protein ligase ARIH2	ARIH2	>sp|O95376|ARI2_HUMAN E3 ubiquitin-protein ligase ARIH2 OS=Homo sapiens GN=ARIH2 PE=1 SV=1	8.3	57.818	493	2.1862e-09	77937000	16368000	61568000	0.379752	-1.39687
O95391	Pre-mRNA-splicing factor SLU7	SLU7	>sp|O95391|SLU7_HUMAN Pre-mRNA-splicing factor SLU7 OS=Homo sapiens GN=SLU7 PE=1 SV=2	6.5	68.386	586	1.0003e-18	307440000	166770000	140670000	1.02453	0.0349583
O95394	Phosphoacetylglucosamine mutase	PGM3	>sp|O95394|AGM1_HUMAN Phosphoacetylglucosamine mutase OS=Homo sapiens GN=PGM3 PE=1 SV=1	7.7	59.851	542	4.3657e-30	84459000	26802000	57658000	0.580417	-0.784839
O95396	Adenylyltransferase and sulfurtransferase MOCS3;Molybdopterin-synthase adenylyltransferase;Molybdopterin-synthase sulfurtransferase	MOCS3	>sp|O95396|MOCS3_HUMAN Adenylyltransferase and sulfurtransferase MOCS3 OS=Homo sapiens GN=MOCS3 PE=1 SV=1	6.3	49.669	460	2.9879e-10	52815000	39269000	13547000	2.44385	1.28916
O95400	CD2 antigen cytoplasmic tail-binding protein 2	CD2BP2	>sp|O95400|CD2B2_HUMAN CD2 antigen cytoplasmic tail-binding protein 2 OS=Homo sapiens GN=CD2BP2 PE=1 SV=1	16.1	37.646	341	4.9502e-12	616170000	492880000	123290000	0.909918	-0.136191
O95415	Brain protein I3	BRI3	>sp|O95415|BRI3_HUMAN Brain protein I3 OS=Homo sapiens GN=BRI3 PE=2 SV=1	12.8	13.645	125	0.0003576	0	0	0	#VALUE!	#VALUE!
O95425	Supervillin	SVIL	>sp|O95425|SVIL_HUMAN Supervillin OS=Homo sapiens GN=SVIL PE=1 SV=2	7.4	247.74	2214	6.9052e-29	735910000	385380000	350520000	0.947957	-0.0771062
O95433	Activator of 90 kDa heat shock protein ATPase homolog 1	AHSA1	>sp|O95433|AHSA1_HUMAN Activator of 90 kDa heat shock protein ATPase homolog 1 OS=Homo sapiens GN=AHSA1 PE=1 SV=1	33.1	38.274	338	3.4777e-159	5480700000	1711900000	3768700000	0.409886	-1.2867
O95453	Poly(A)-specific ribonuclease PARN	PARN	>sp|O95453|PARN_HUMAN Poly(A)-specific ribonuclease PARN OS=Homo sapiens GN=PARN PE=1 SV=1	9.7	73.45	639	1.668e-32	946040000	490390000	455650000	0.921234	-0.11836
O95470	Sphingosine-1-phosphate lyase 1	SGPL1	>sp|O95470|SGPL1_HUMAN Sphingosine-1-phosphate lyase 1 OS=Homo sapiens GN=SGPL1 PE=1 SV=3	18.5	63.523	568	3.7473e-52	740740000	482730000	258010000	1.64924	0.721801
O95471	Claudin-7	CLDN7	>sp|O95471|CLD7_HUMAN Claudin-7 OS=Homo sapiens GN=CLDN7 PE=1 SV=4	8.1	22.418	211	6.0384e-05	1356700000	743610000	613130000	1.11536	0.157512
O95478	Ribosome biogenesis protein NSA2 homolog	NSA2	>sp|O95478|NSA2_HUMAN Ribosome biogenesis protein NSA2 homolog OS=Homo sapiens GN=NSA2 PE=1 SV=1	8.8	30.065	260	3.2942e-08	1480900000	916100000	564780000	1.33944	0.421631
O95479	GDH/6PGL endoplasmic bifunctional protein;Glucose 1-dehydrogenase;6-phosphogluconolactonase	H6PD	>sp|O95479|G6PE_HUMAN GDH/6PGL endoplasmic bifunctional protein OS=Homo sapiens GN=H6PD PE=1 SV=2	7.1	88.892	791	1.1685e-11	245720000	160670000	85050000	1.47839	0.56403
O95571	Protein ETHE1, mitochondrial	ETHE1	>sp|O95571|ETHE1_HUMAN Persulfide dioxygenase ETHE1, mitochondrial OS=Homo sapiens GN=ETHE1 PE=1 SV=2	48	27.873	254	9.446e-40	2160900000	1583100000	577770000	2.82024	1.49582
O95573	Long-chain-fatty-acid--CoA ligase 3	ACSL3	>sp|O95573|ACSL3_HUMAN Long-chain-fatty-acid--CoA ligase 3 OS=Homo sapiens GN=ACSL3 PE=1 SV=3	37.8	80.419	720	1.3542e-139	19559000000	12485000000	7073900000	1.52462	0.608452
O95602	DNA-directed RNA polymerase I subunit RPA1	POLR1A	>sp|O95602|RPA1_HUMAN DNA-directed RNA polymerase I subunit RPA1 OS=Homo sapiens GN=POLR1A PE=1 SV=2	9.2	194.81	1720	4.6341e-62	1091300000	762050000	329280000	1.65799	0.729435
O95613	Pericentrin	PCNT	>sp|O95613|PCNT_HUMAN Pericentrin OS=Homo sapiens GN=PCNT PE=1 SV=4	0.5	378.03	3336	0.0017777	19188000	8543500	10645000	#VALUE!	#VALUE!
O95625	Zinc finger and BTB domain-containing protein 11	ZBTB11	>sp|O95625|ZBT11_HUMAN Zinc finger and BTB domain-containing protein 11 OS=Homo sapiens GN=ZBTB11 PE=1 SV=2	1.1	119.38	1053	0.0051304	41708000	20888000	20820000	#VALUE!	#VALUE!
O95628	CCR4-NOT transcription complex subunit 4	CNOT4	>sp|O95628|CNOT4_HUMAN CCR4-NOT transcription complex subunit 4 OS=Homo sapiens GN=CNOT4 PE=1 SV=3	2.3	63.509	575	0.00067239	28418000	11023000	17395000	#VALUE!	#VALUE!
O95639;A6NMK7	Cleavage and polyadenylation specificity factor subunit 4	CPSF4	>sp|O95639|CPSF4_HUMAN Cleavage and polyadenylation specificity factor subunit 4 OS=Homo sapiens GN=CPSF4 PE=1 SV=1	23.4	30.255	269	8.2592e-21	1688600000	909510000	779070000	1.15957	0.213588
O95671	N-acetylserotonin O-methyltransferase-like protein	ASMTL	>sp|O95671|ASML_HUMAN N-acetylserotonin O-methyltransferase-like protein OS=Homo sapiens GN=ASMTL PE=1 SV=3	10.3	68.856	621	3.5154e-32	236370000	93397000	142970000	0.479432	-1.0606
O95674	Phosphatidate cytidylyltransferase 2	CDS2	>sp|O95674|CDS2_HUMAN Phosphatidate cytidylyltransferase 2 OS=Homo sapiens GN=CDS2 PE=1 SV=1	4.3	51.417	445	9.9073e-07	437560000	339080000	98475000	3.11556	1.63949
O95684	FGFR1 oncogene partner	FGFR1OP	>sp|O95684|FR1OP_HUMAN FGFR1 oncogene partner OS=Homo sapiens GN=FGFR1OP PE=1 SV=1	4	43.064	399	3.3228e-05	53882000	16713000	37169000	#VALUE!	#VALUE!
O95707	Ribonuclease P protein subunit p29	POP4	>sp|O95707|RPP29_HUMAN Ribonuclease P protein subunit p29 OS=Homo sapiens GN=POP4 PE=1 SV=2	8.2	25.424	220	0.0010529	26066000	15015000	11051000	#VALUE!	#VALUE!
O95714	E3 ubiquitin-protein ligase HERC2	HERC2	>sp|O95714|HERC2_HUMAN E3 ubiquitin-protein ligase HERC2 OS=Homo sapiens GN=HERC2 PE=1 SV=2	0.4	527.22	4834	4.9481e-13	13986000	8856800	5129500	#VALUE!	#VALUE!
O95716	Ras-related protein Rab-3D	RAB3D	>sp|O95716|RAB3D_HUMAN Ras-related protein Rab-3D OS=Homo sapiens GN=RAB3D PE=1 SV=1	16	24.267	219	1.3179e-09	501880000	353590000	148290000	1.96186	0.972223
O95747;Q9UEW8	Serine/threonine-protein kinase OSR1	OXSR1	>sp|O95747|OXSR1_HUMAN Serine/threonine-protein kinase OSR1 OS=Homo sapiens GN=OXSR1 PE=1 SV=1	15	58.022	527	3.3269e-39	681460000	286850000	394610000	0.521431	-0.939452
O95755	Ras-related protein Rab-36	RAB36	>sp|O95755|RAB36_HUMAN Ras-related protein Rab-36 OS=Homo sapiens GN=RAB36 PE=2 SV=2	3.9	36.322	333	0.00010517	13582000	3448000	10134000	0.314149	-1.67048
O95758	Polypyrimidine tract-binding protein 3	PTBP3	>sp|O95758|PTBP3_HUMAN Polypyrimidine tract-binding protein 3 OS=Homo sapiens GN=PTBP3 PE=1 SV=2	9.2	59.689	552	5.3302e-204	888150000	472720000	415430000	1.03012	0.0428134
O95777	N-alpha-acetyltransferase 38, NatC auxiliary subunit	NAA38	>sp|O95777|NAA38_HUMAN N-alpha-acetyltransferase 38, NatC auxiliary subunit OS=Homo sapiens GN=NAA38 PE=1 SV=3	37.5	10.403	96	3.8768e-10	1919500000	922200000	997330000	0.896459	-0.157691
O95782	AP-2 complex subunit alpha-1	AP2A1	>sp|O95782|AP2A1_HUMAN AP-2 complex subunit alpha-1 OS=Homo sapiens GN=AP2A1 PE=1 SV=3	13.6	107.54	977	1.273e-50	3274100000	1743900000	1530300000	1.02812	0.0400073
O95785	Protein Wiz	WIZ	>sp|O95785|WIZ_HUMAN Protein Wiz OS=Homo sapiens GN=WIZ PE=1 SV=2	2.8	178.67	1651	3.9729e-11	240620000	164090000	76530000	1.40881	0.494475
O95793	Double-stranded RNA-binding protein Staufen homolog 1	STAU1	>sp|O95793|STAU1_HUMAN Double-stranded RNA-binding protein Staufen homolog 1 OS=Homo sapiens GN=STAU1 PE=1 SV=2	22.4	63.182	577	2.9686e-100	4440000000	2399900000	2040100000	1.37091	0.455139
O95801	Tetratricopeptide repeat protein 4	TTC4	>sp|O95801|TTC4_HUMAN Tetratricopeptide repeat protein 4 OS=Homo sapiens GN=TTC4 PE=1 SV=3	12.9	44.678	387	1.1125e-22	202920000	83542000	119380000	0.608569	-0.716508
O95807	Transmembrane protein 50A	TMEM50A	>sp|O95807|TM50A_HUMAN Transmembrane protein 50A OS=Homo sapiens GN=TMEM50A PE=1 SV=1	11.5	17.4	157	0.00032685	283190000	156150000	127040000	0.954927	-0.066537
O95816	BAG family molecular chaperone regulator 2	BAG2	>sp|O95816|BAG2_HUMAN BAG family molecular chaperone regulator 2 OS=Homo sapiens GN=BAG2 PE=1 SV=1	14.7	23.772	211	4.309e-14	423200000	155460000	267740000	0.54277	-0.881586
O95817	BAG family molecular chaperone regulator 3	BAG3	>sp|O95817|BAG3_HUMAN BAG family molecular chaperone regulator 3 OS=Homo sapiens GN=BAG3 PE=1 SV=3	26.3	61.594	575	2.037e-35	1803500000	1167700000	635810000	1.4366	0.522654
O95831	Apoptosis-inducing factor 1, mitochondrial	AIFM1	>sp|O95831|AIFM1_HUMAN Apoptosis-inducing factor 1, mitochondrial OS=Homo sapiens GN=AIFM1 PE=1 SV=1	19.6	66.9	613	2.4644e-54	5542100000	3136300000	2405800000	0.95429	-0.067501
O95832	Claudin-1	CLDN1	>sp|O95832|CLD1_HUMAN Claudin-1 OS=Homo sapiens GN=CLDN1 PE=1 SV=1	7.1	22.744	211	0.00027122	41305000	23064000	18241000	#VALUE!	#VALUE!
O95834	Echinoderm microtubule-associated protein-like 2	EML2	>sp|O95834|EMAL2_HUMAN Echinoderm microtubule-associated protein-like 2 OS=Homo sapiens GN=EML2 PE=2 SV=1	3.7	70.678	649	3.9082e-07	882570000	745230000	137330000	2.53325	1.34099
O95857	Tetraspanin-13	TSPAN13	>sp|O95857|TSN13_HUMAN Tetraspanin-13 OS=Homo sapiens GN=TSPAN13 PE=2 SV=1	17.2	22.147	204	6.1846e-71	825210000	635850000	189360000	2.65287	1.40755
O95858	Tetraspanin-15	TSPAN15	>sp|O95858|TSN15_HUMAN Tetraspanin-15 OS=Homo sapiens GN=TSPAN15 PE=2 SV=1	16	33.165	294	1.11e-16	496870000	368120000	128750000	2.83254	1.5021
O95861	3(2),5-bisphosphate nucleotidase 1	BPNT1	>sp|O95861|BPNT1_HUMAN 3(2),5-bisphosphate nucleotidase 1 OS=Homo sapiens GN=BPNT1 PE=1 SV=1	13.6	33.392	308	1.1447e-08	603740000	288870000	314870000	0.777907	-0.36233
O95865	N(G),N(G)-dimethylarginine dimethylaminohydrolase 2	DDAH2	>sp|O95865|DDAH2_HUMAN N(G),N(G)-dimethylarginine dimethylaminohydrolase 2 OS=Homo sapiens GN=DDAH2 PE=1 SV=1	17.9	29.644	285	2.3243e-44	476720000	238750000	237970000	0.911993	-0.132906
O95870	Abhydrolase domain-containing protein 16A	ABHD16A	>sp|O95870|ABHGA_HUMAN Abhydrolase domain-containing protein 16A OS=Homo sapiens GN=ABHD16A PE=1 SV=3	9	63.243	558	1.0109e-37	132360000	104940000	27418000	3.00381	1.5868
O95881	Thioredoxin domain-containing protein 12	TXNDC12	>sp|O95881|TXD12_HUMAN Thioredoxin domain-containing protein 12 OS=Homo sapiens GN=TXNDC12 PE=1 SV=1	8.7	19.206	172	0.0001883	442870000	269940000	172930000	1.43396	0.520004
O95926	Pre-mRNA-splicing factor SYF2	SYF2	>sp|O95926|SYF2_HUMAN Pre-mRNA-splicing factor SYF2 OS=Homo sapiens GN=SYF2 PE=1 SV=1	16.9	28.722	243	1.2843e-33	202560000	102390000	100170000	0.881679	-0.181675
O95983	Methyl-CpG-binding domain protein 3	MBD3	>sp|O95983|MBD3_HUMAN Methyl-CpG-binding domain protein 3 OS=Homo sapiens GN=MBD3 PE=1 SV=1	19.6	32.844	291	1.9036e-34	588560000	256910000	331650000	0.573132	-0.803062
O95985	DNA topoisomerase 3-beta-1	TOP3B	>sp|O95985|TOP3B_HUMAN DNA topoisomerase 3-beta-1 OS=Homo sapiens GN=TOP3B PE=1 SV=1	1.7	96.661	862	0.011163	9736100	5029700	4706400	#VALUE!	#VALUE!
O95989	Diphosphoinositol polyphosphate phosphohydrolase 1	NUDT3	>sp|O95989|NUDT3_HUMAN Diphosphoinositol polyphosphate phosphohydrolase 1 OS=Homo sapiens GN=NUDT3 PE=1 SV=1	11.6	19.471	172	0.00020501	74819000	44601000	30218000	#VALUE!	#VALUE!
O95994	Anterior gradient protein 2 homolog	AGR2	>sp|O95994|AGR2_HUMAN Anterior gradient protein 2 homolog OS=Homo sapiens GN=AGR2 PE=1 SV=1	42.3	19.979	175	1.4436e-27	2884800000	1929300000	955480000	1.60901	0.686174
O96000	NADH dehydrogenase [ubiquinone] 1 beta subcomplex subunit 10	NDUFB10	>sp|O96000|NDUBA_HUMAN NADH dehydrogenase [ubiquinone] 1 beta subcomplex subunit 10 OS=Homo sapiens GN=NDUFB10 PE=1 SV=3	33.1	20.776	172	3.2973e-30	2380400000	1442000000	938420000	1.49303	0.578241
O96005	Cleft lip and palate transmembrane protein 1	CLPTM1	>sp|O96005|CLPT1_HUMAN Cleft lip and palate transmembrane protein 1 OS=Homo sapiens GN=CLPTM1 PE=1 SV=1	12.7	76.096	669	2.9328e-212	2009500000	1251800000	757650000	0.91416	-0.129481
O96008	Mitochondrial import receptor subunit TOM40 homolog	TOMM40	>sp|O96008|TOM40_HUMAN Mitochondrial import receptor subunit TOM40 homolog OS=Homo sapiens GN=TOMM40 PE=1 SV=1	28.3	37.893	361	2.3603e-111	3437300000	1988400000	1448800000	1.48929	0.574627
O96011	Peroxisomal membrane protein 11B	PEX11B	>sp|O96011|PX11B_HUMAN Peroxisomal membrane protein 11B OS=Homo sapiens GN=PEX11B PE=1 SV=1	12.7	28.431	259	1.54e-09	162990000	118960000	44026000	3.27665	1.71222
O96017	Serine/threonine-protein kinase Chk2	CHEK2	>sp|O96017|CHK2_HUMAN Serine/threonine-protein kinase Chk2 OS=Homo sapiens GN=CHEK2 PE=1 SV=1	3.9	60.914	543	5.3487e-05	171780000	25170000	146610000	0.136728	-2.87062
O96019;O94805	Actin-like protein 6A	ACTL6A	>sp|O96019|ACL6A_HUMAN Actin-like protein 6A OS=Homo sapiens GN=ACTL6A PE=1 SV=1	37.8	47.46	429	3.7099e-93	3336800000	1600000000	1736900000	0.870928	-0.199374
P00167	Cytochrome b5	CYB5A	>sp|P00167|CYB5_HUMAN Cytochrome b5 OS=Homo sapiens GN=CYB5A PE=1 SV=2	20.1	15.33	134	1.1463e-09	1335700000	875160000	460520000	1.63098	0.705735
P00338;Q6ZMR3;P07864	L-lactate dehydrogenase A chain	LDHA	>sp|P00338|LDHA_HUMAN L-lactate dehydrogenase A chain OS=Homo sapiens GN=LDHA PE=1 SV=2	44.3	36.688	332	7.1282e-85	86418000000	40727000000	45691000000	0.774293	-0.369048
P00352	Retinal dehydrogenase 1	ALDH1A1	>sp|P00352|AL1A1_HUMAN Retinal dehydrogenase 1 OS=Homo sapiens GN=ALDH1A1 PE=1 SV=2	23.8	54.861	501	9.9434e-140	6382300000	6073900000	308420000	8.96379	3.16411
P00367;P49448	Glutamate dehydrogenase 1, mitochondrial	GLUD1	>sp|P00367|DHE3_HUMAN Glutamate dehydrogenase 1, mitochondrial OS=Homo sapiens GN=GLUD1 PE=1 SV=2	22.8	61.397	558	5.4698e-35	3240200000	2194100000	1046100000	1.73542	0.795283
P00374	Dihydrofolate reductase	DHFR	>sp|P00374|DYR_HUMAN Dihydrofolate reductase OS=Homo sapiens GN=DHFR PE=1 SV=2	8.6	21.452	187	8.4671e-05	72321000	42020000	30301000	#VALUE!	#VALUE!
P00387	NADH-cytochrome b5 reductase 3;NADH-cytochrome b5 reductase 3 membrane-bound form;NADH-cytochrome b5 reductase 3 soluble form	CYB5R3	>sp|P00387|NB5R3_HUMAN NADH-cytochrome b5 reductase 3 OS=Homo sapiens GN=CYB5R3 PE=1 SV=3	49.5	34.234	301	2.5934e-228	12441000000	9863400000	2577900000	3.34135	1.74043
P00390	Glutathione reductase, mitochondrial	GSR	>sp|P00390|GSHR_HUMAN Glutathione reductase, mitochondrial OS=Homo sapiens GN=GSR PE=1 SV=2	49	56.256	522	2.1017e-289	19520000000	11566000000	7953400000	1.29136	0.368886
P00395	Cytochrome c oxidase subunit 1	MT-CO1	>sp|P00395|COX1_HUMAN Cytochrome c oxidase subunit 1 OS=Homo sapiens GN=MT-CO1 PE=1 SV=1	6	57.041	513	0.0042985	62927000	56374000	6552800	#VALUE!	#VALUE!
P00403	Cytochrome c oxidase subunit 2	MT-CO2	>sp|P00403|COX2_HUMAN Cytochrome c oxidase subunit 2 OS=Homo sapiens GN=MT-CO2 PE=1 SV=1	15.9	25.565	227	5.8826e-12	1954300000	1380300000	574010000	2.52934	1.33876
P00414	Cytochrome c oxidase subunit 3	MT-CO3	>sp|P00414|COX3_HUMAN Cytochrome c oxidase subunit 3 OS=Homo sapiens GN=MT-CO3 PE=1 SV=2	9.6	29.95	261	3.5168e-05	169440000	123840000	45601000	1.70152	0.766824
P00441	Superoxide dismutase [Cu-Zn]	SOD1	>sp|P00441|SODC_HUMAN Superoxide dismutase [Cu-Zn] OS=Homo sapiens GN=SOD1 PE=1 SV=2	53.9	15.936	154	4.887e-215	17502000000	9625700000	7876300000	1.34064	0.422927
P00491	Purine nucleoside phosphorylase	PNP	>sp|P00491|PNPH_HUMAN Purine nucleoside phosphorylase OS=Homo sapiens GN=PNP PE=1 SV=2	25.3	32.118	289	1.1962e-15	1484500000	516430000	968080000	0.435123	-1.2005
P00492	Hypoxanthine-guanine phosphoribosyltransferase	HPRT1	>sp|P00492|HPRT_HUMAN Hypoxanthine-guanine phosphoribosyltransferase OS=Homo sapiens GN=HPRT1 PE=1 SV=2	50.5	24.579	218	1.8694e-64	1801500000	795680000	1005800000	0.631672	-0.662752
P00505	Aspartate aminotransferase, mitochondrial	GOT2	>sp|P00505|AATM_HUMAN Aspartate aminotransferase, mitochondrial OS=Homo sapiens GN=GOT2 PE=1 SV=3	50.5	47.517	430	1.5858e-152	30546000000	16245000000	14300000000	1.07162	0.0997882
P00533	Epidermal growth factor receptor	EGFR	>sp|P00533|EGFR_HUMAN Epidermal growth factor receptor OS=Homo sapiens GN=EGFR PE=1 SV=2	30	134.28	1210	0	21027000000	10463000000	10564000000	0.81666	-0.292193
P00558;P07205	Phosphoglycerate kinase 1	PGK1	>sp|P00558|PGK1_HUMAN Phosphoglycerate kinase 1 OS=Homo sapiens GN=PGK1 PE=1 SV=3	48.9	44.614	417	3.4437e-187	53469000000	25555000000	27914000000	0.766754	-0.383165
P00746	Complement factor D	CFD	>sp|P00746|CFAD_HUMAN Complement factor D OS=Homo sapiens GN=CFD PE=1 SV=5	15.4	27.033	253	1.8898e-05	90626000	79457000	11169000	4.76009	2.25099
P00749	Urokinase-type plasminogen activator;Urokinase-type plasminogen activator long chain A;Urokinase-type plasminogen activator short chain A;Urokinase-type plasminogen activator chain B	PLAU	>sp|P00749|UROK_HUMAN Urokinase-type plasminogen activator OS=Homo sapiens GN=PLAU PE=1 SV=2	3.5	48.507	431	0.00013557	22698000	13777000	8920800	#VALUE!	#VALUE!
P00846	ATP synthase subunit a	MT-ATP6	>sp|P00846|ATP6_HUMAN ATP synthase subunit a OS=Homo sapiens GN=MT-ATP6 PE=1 SV=1	4.4	24.817	226	0.0019078	278280000	139990000	138290000	0.930839	-0.103397
P00966	Argininosuccinate synthase	ASS1	>sp|P00966|ASSY_HUMAN Argininosuccinate synthase OS=Homo sapiens GN=ASS1 PE=1 SV=2	15.8	46.53	412	1.2211e-19	1573600000	700730000	872850000	0.775014	-0.367707
P01024	Complement C3;Complement C3 beta chain;Complement C3 alpha chain;C3a anaphylatoxin;Acylation stimulating protein;Complement C3b alpha chain;Complement C3c alpha chain fragment 1;Complement C3dg fragment;Complement C3g fragment;Complement C3d fragment;Complement C3f fragment;Complement C3c alpha chain fragment 2	C3	>sp|P01024|CO3_HUMAN Complement C3 OS=Homo sapiens GN=C3 PE=1 SV=2	11.1	187.15	1663	1.3174e-66	1851900000	1385300000	466560000	1.90208	0.927579
P01033	Metalloproteinase inhibitor 1	TIMP1	>sp|P01033|TIMP1_HUMAN Metalloproteinase inhibitor 1 OS=Homo sapiens GN=TIMP1 PE=1 SV=1	22.2	23.171	207	3.285e-80	211420000	159000000	52429000	2.71924	1.4432
P01034	Cystatin-C	CST3	>sp|P01034|CYTC_HUMAN Cystatin-C OS=Homo sapiens GN=CST3 PE=1 SV=1	23.3	15.799	146	0.00055993	169390000	113140000	56254000	2.52698	1.33741
P01111	GTPase NRas	NRAS	>sp|P01111|RASN_HUMAN GTPase NRas OS=Homo sapiens GN=NRAS PE=1 SV=1	41.3	21.229	189	2.2896e-33	1558200000	829040000	729180000	0.948227	-0.0766959
P01112;P01116	GTPase HRas;GTPase HRas, N-terminally processed;GTPase KRas;GTPase KRas, N-terminally processed	HRAS;KRAS	>sp|P01112|RASH_HUMAN GTPase HRas OS=Homo sapiens GN=HRAS PE=1 SV=1;>sp|P01116|RASK_HUMAN GTPase KRas OS=Homo sapiens GN=KRAS PE=1 SV=1	41.3	21.298	189	3.8896e-33	139940000	93702000	46234000	#VALUE!	#VALUE!
P01130	Low-density lipoprotein receptor	LDLR	>sp|P01130|LDLR_HUMAN Low-density lipoprotein receptor OS=Homo sapiens GN=LDLR PE=1 SV=1	4.9	95.375	860	5.5622e-25	167310000	103000000	64306000	1.1341	0.181542
P01892;P30512;P30459;P16189;P10314;P16188;P30456;Q09160;P30455;P30443;P13746;P04439;P01893	HLA class I histocompatibility antigen, A-2 alpha chain	HLA-A	>sp|P01892|1A02_HUMAN HLA class I histocompatibility antigen, A-2 alpha chain OS=Homo sapiens GN=HLA-A PE=1 SV=1	39.2	40.921	365	2.4941e-171	4778700000	3822600000	956090000	2.39969	1.26285
P02144	Myoglobin	MB	>sp|P02144|MYG_HUMAN Myoglobin OS=Homo sapiens GN=MB PE=1 SV=2	9.7	17.184	154	0.00037176	118060000	69566000	48496000	1.31817	0.398532
P02462;P29400	Collagen alpha-1(IV) chain;Arresten;Collagen alpha-5(IV) chain	COL4A1;COL4A5	>sp|P02462|CO4A1_HUMAN Collagen alpha-1(IV) chain OS=Homo sapiens GN=COL4A1 PE=1 SV=3;>sp|P29400|CO4A5_HUMAN Collagen alpha-5(IV) chain OS=Homo sapiens GN=COL4A5 PE=1 SV=2	0.8	160.61	1669	0.0001664	259130000	214170000	44964000	3.20215	1.67904
P02545	Prelamin-A/C;Lamin-A/C	LMNA	>sp|P02545|LMNA_HUMAN Prelamin-A/C OS=Homo sapiens GN=LMNA PE=1 SV=1	56.9	74.139	664	2.4787e-229	94706000000	59785000000	34921000000	1.46595	0.551839
P02686	Myelin basic protein	MBP	>sp|P02686|MBP_HUMAN Myelin basic protein OS=Homo sapiens GN=MBP PE=1 SV=3	9.9	33.117	304	0.0033949	80007000	56205000	23802000	#VALUE!	#VALUE!
P02751	Fibronectin;Anastellin;Ugl-Y1;Ugl-Y2;Ugl-Y3	FN1	>sp|P02751|FINC_HUMAN Fibronectin OS=Homo sapiens GN=FN1 PE=1 SV=4	6.9	262.62	2386	3.9745e-34	952250000	677180000	275080000	2.22534	1.15402
P02786	Transferrin receptor protein 1;Transferrin receptor protein 1, serum form	TFRC	>sp|P02786|TFR1_HUMAN Transferrin receptor protein 1 OS=Homo sapiens GN=TFRC PE=1 SV=2	20.3	84.87	760	2.5814e-72	6037500000	3114000000	2923500000	0.90465	-0.144569
P02792	Ferritin light chain	FTL	>sp|P02792|FRIL_HUMAN Ferritin light chain OS=Homo sapiens GN=FTL PE=1 SV=2	19.4	20.019	175	1.5038e-09	325080000	70553000	254520000	0.334627	-1.57937
P02794	Ferritin heavy chain	FTH1	>sp|P02794|FRIH_HUMAN Ferritin heavy chain OS=Homo sapiens GN=FTH1 PE=1 SV=2	43.7	21.225	183	5.5332e-28	1342000000	372010000	969980000	0.337302	-1.56789
P02795	Metallothionein-2	MT2A	>sp|P02795|MT2_HUMAN Metallothionein-2 OS=Homo sapiens GN=MT2A PE=1 SV=1	54.1	6.0422	61	8.973e-09	83989000	16621000	67367000	0.255971	-1.96595
P03897	NADH-ubiquinone oxidoreductase chain 3	MT-ND3	>sp|P03897|NU3M_HUMAN NADH-ubiquinone oxidoreductase chain 3 OS=Homo sapiens GN=MT-ND3 PE=1 SV=1	13	13.186	115	0.00050788	398820000	335830000	62989000	#VALUE!	#VALUE!
P03915	NADH-ubiquinone oxidoreductase chain 5	MT-ND5	>sp|P03915|NU5M_HUMAN NADH-ubiquinone oxidoreductase chain 5 OS=Homo sapiens GN=MT-ND5 PE=1 SV=2	5.6	67.026	603	1.4073e-44	186420000	142440000	43975000	3.01696	1.59309
P03923	NADH-ubiquinone oxidoreductase chain 6	MT-ND6	>sp|P03923|NU6M_HUMAN NADH-ubiquinone oxidoreductase chain 6 OS=Homo sapiens GN=MT-ND6 PE=1 SV=2	8	18.622	174	0.00026083	114600000	93073000	21531000	#VALUE!	#VALUE!
P03973	Antileukoproteinase	SLPI	>sp|P03973|SLPI_HUMAN Antileukoproteinase OS=Homo sapiens GN=SLPI PE=1 SV=2	18.2	14.326	132	3.5885e-11	602350000	369770000	232570000	4.39174	2.13479
P04040	Catalase	CAT	>sp|P04040|CATA_HUMAN Catalase OS=Homo sapiens GN=CAT PE=1 SV=3	34.7	59.755	527	1.142e-198	10341000000	8747000000	1593900000	4.49802	2.16929
P04049	RAF proto-oncogene serine/threonine-protein kinase	RAF1	>sp|P04049|RAF1_HUMAN RAF proto-oncogene serine/threonine-protein kinase OS=Homo sapiens GN=RAF1 PE=1 SV=1	1.4	73.051	648	0.00588	37553000	12609000	24944000	#VALUE!	#VALUE!
P04062	Glucosylceramidase	GBA	>sp|P04062|GLCM_HUMAN Glucosylceramidase OS=Homo sapiens GN=GBA PE=1 SV=3	7.5	59.716	536	8.793e-05	247230000	190190000	57033000	1.89854	0.924892
P04075	Fructose-bisphosphate aldolase A	ALDOA	>sp|P04075|ALDOA_HUMAN Fructose-bisphosphate aldolase A OS=Homo sapiens GN=ALDOA PE=1 SV=2	65.1	39.42	364	1.3905e-166	73025000000	36090000000	36934000000	0.974089	-0.0378742
P04080	Cystatin-B	CSTB	>sp|P04080|CYTB_HUMAN Cystatin-B OS=Homo sapiens GN=CSTB PE=1 SV=2	70.4	11.139	98	2.7674e-74	9508300000	5755300000	3753000000	1.36459	0.448469
P04083	Annexin A1	ANXA1	>sp|P04083|ANXA1_HUMAN Annexin A1 OS=Homo sapiens GN=ANXA1 PE=1 SV=2	57.2	38.714	346	1.0854e-131	74452000000	52855000000	21597000000	1.95248	0.965305
P04150	Glucocorticoid receptor	NR3C1	>sp|P04150|GCR_HUMAN Glucocorticoid receptor OS=Homo sapiens GN=NR3C1 PE=1 SV=1	5.5	85.658	777	1.1681e-10	85439000	37874000	47565000	0.717824	-0.478299
P04156	Major prion protein	PRNP	>sp|P04156|PRIO_HUMAN Major prion protein OS=Homo sapiens GN=PRNP PE=1 SV=1	9.5	27.661	253	5.8112e-09	917390000	355810000	561580000	0.653381	-0.614003
P04179	Superoxide dismutase [Mn], mitochondrial	SOD2	>sp|P04179|SODM_HUMAN Superoxide dismutase [Mn], mitochondrial OS=Homo sapiens GN=SOD2 PE=1 SV=2	30.2	24.722	222	3.866e-28	2173100000	966190000	1206900000	0.650068	-0.621337
P04181	Ornithine aminotransferase, mitochondrial;Ornithine aminotransferase, hepatic form;Ornithine aminotransferase, renal form	OAT	>sp|P04181|OAT_HUMAN Ornithine aminotransferase, mitochondrial OS=Homo sapiens GN=OAT PE=1 SV=1	36.7	48.534	439	1.6349e-67	6377300000	3517600000	2859700000	1.15789	0.211498
P04183	Thymidine kinase, cytosolic	TK1	>sp|P04183|KITH_HUMAN Thymidine kinase, cytosolic OS=Homo sapiens GN=TK1 PE=1 SV=2	11.1	25.468	234	8.301e-06	379000000	131350000	247650000	0.400497	-1.32014
P04406	Glyceraldehyde-3-phosphate dehydrogenase	GAPDH	>sp|P04406|G3P_HUMAN Glyceraldehyde-3-phosphate dehydrogenase OS=Homo sapiens GN=GAPDH PE=1 SV=3	49.6	36.053	335	7.5661e-205	141970000000	79288000000	62687000000	0.86783	-0.204516
P04424	Argininosuccinate lyase	ASL	>sp|P04424|ARLY_HUMAN Argininosuccinate lyase OS=Homo sapiens GN=ASL PE=1 SV=4	2.4	51.657	464	0.001228	0	0	0	#VALUE!	#VALUE!
P04626	Receptor tyrosine-protein kinase erbB-2	ERBB2	>sp|P04626|ERBB2_HUMAN Receptor tyrosine-protein kinase erbB-2 OS=Homo sapiens GN=ERBB2 PE=1 SV=1	2.7	137.91	1255	4.5171e-06	101800000	60960000	40841000	1.73127	0.791832
P04632	Calpain small subunit 1	CAPNS1	>sp|P04632|CPNS1_HUMAN Calpain small subunit 1 OS=Homo sapiens GN=CAPNS1 PE=1 SV=1	24.3	28.315	268	2.5064e-153	2381800000	1132500000	1249300000	0.749963	-0.41511
P04637	Cellular tumor antigen p53	TP53	>sp|P04637|P53_HUMAN Cellular tumor antigen p53 OS=Homo sapiens GN=TP53 PE=1 SV=4	18.1	43.653	393	6.5509e-19	3106000000	1879200000	1226700000	1.52586	0.609618
P04792	Heat shock protein beta-1	HSPB1	>sp|P04792|HSPB1_HUMAN Heat shock protein beta-1 OS=Homo sapiens GN=HSPB1 PE=1 SV=2	66.8	22.782	205	1.7425e-66	39632000000	20453000000	19179000000	1.17398	0.231413
P04843	Dolichyl-diphosphooligosaccharide--protein glycosyltransferase subunit 1	RPN1	>sp|P04843|RPN1_HUMAN Dolichyl-diphosphooligosaccharide--protein glycosyltransferase subunit 1 OS=Homo sapiens GN=RPN1 PE=1 SV=1	32.3	68.569	607	2.1994e-153	20691000000	11097000000	9594100000	1.01137	0.0163077
P04844	Dolichyl-diphosphooligosaccharide--protein glycosyltransferase subunit 2	RPN2	>sp|P04844|RPN2_HUMAN Dolichyl-diphosphooligosaccharide--protein glycosyltransferase subunit 2 OS=Homo sapiens GN=RPN2 PE=1 SV=3	40.7	69.283	631	0	29316000000	15691000000	13625000000	1.01975	0.0282192
P04899;P19087	Guanine nucleotide-binding protein G(i) subunit alpha-2	GNAI2	>sp|P04899|GNAI2_HUMAN Guanine nucleotide-binding protein G(i) subunit alpha-2 OS=Homo sapiens GN=GNAI2 PE=1 SV=3	36.6	40.45	355	3.8463e-35	4495400000	2120300000	2375100000	0.792016	-0.336398
P04920	Anion exchange protein 2	SLC4A2	>sp|P04920|B3A2_HUMAN Anion exchange protein 2 OS=Homo sapiens GN=SLC4A2 PE=1 SV=4	2.3	137.01	1241	8.9371e-11	69729000	36278000	33451000	0.858516	-0.220082
P05023;P13637;Q13733;P20648;P54707	Sodium/potassium-transporting ATPase subunit alpha-1	ATP1A1	>sp|P05023|AT1A1_HUMAN Sodium/potassium-transporting ATPase subunit alpha-1 OS=Homo sapiens GN=ATP1A1 PE=1 SV=1	36.6	112.89	1023	0	37972000000	19337000000	18634000000	0.87858	-0.186754
P05026	Sodium/potassium-transporting ATPase subunit beta-1	ATP1B1	>sp|P05026|AT1B1_HUMAN Sodium/potassium-transporting ATPase subunit beta-1 OS=Homo sapiens GN=ATP1B1 PE=1 SV=1	26.7	35.061	303	1.2752e-19	6334400000	3789400000	2545000000	1.32573	0.40679
P05067	Amyloid beta A4 protein;N-APP;Soluble APP-alpha;Soluble APP-beta;C99;Beta-amyloid protein 42;Beta-amyloid protein 40;C83;P3(42);P3(40);C80;Gamma-secretase C-terminal fragment 59;Gamma-secretase C-terminal fragment 57;Gamma-secretase C-terminal fragment 50;C31	APP	>sp|P05067|A4_HUMAN Amyloid beta A4 protein OS=Homo sapiens GN=APP PE=1 SV=3	16.6	86.942	770	2.6911e-37	977040000	637990000	339040000	2.43505	1.28395
P05109	Protein S100-A8;Protein S100-A8, N-terminally processed	S100A8	>sp|P05109|S10A8_HUMAN Protein S100-A8 OS=Homo sapiens GN=S100A8 PE=1 SV=1	11.8	10.834	93	8.8502e-05	71563000	35140000	36423000	#VALUE!	#VALUE!
P05141;Q9H0C2	ADP/ATP translocase 2	SLC25A5	>sp|P05141|ADT2_HUMAN ADP/ATP translocase 2 OS=Homo sapiens GN=SLC25A5 PE=1 SV=7	36.6	32.852	298	6.3312e-30	26003000000	14376000000	11626000000	1.01209	0.017344
P05161	Ubiquitin-like protein ISG15	ISG15	>sp|P05161|ISG15_HUMAN Ubiquitin-like protein ISG15 OS=Homo sapiens GN=ISG15 PE=1 SV=5	18.2	17.887	165	9.8401e-09	85786000	57404000	28381000	1.77503	0.827845
P05165	Propionyl-CoA carboxylase alpha chain, mitochondrial	PCCA	>sp|P05165|PCCA_HUMAN Propionyl-CoA carboxylase alpha chain, mitochondrial OS=Homo sapiens GN=PCCA PE=1 SV=4	5.4	80.058	728	1.9244e-05	264960000	101660000	163300000	0.707514	-0.49917
P05166	Propionyl-CoA carboxylase beta chain, mitochondrial	PCCB	>sp|P05166|PCCB_HUMAN Propionyl-CoA carboxylase beta chain, mitochondrial OS=Homo sapiens GN=PCCB PE=1 SV=3	20.6	58.215	539	3.9378e-27	631780000	349490000	282280000	0.981162	-0.0274372
P05187;P10696;P09923	Alkaline phosphatase, placental type;Alkaline phosphatase, placental-like	ALPP;ALPPL2	>sp|P05187|PPB1_HUMAN Alkaline phosphatase, placental type OS=Homo sapiens GN=ALPP PE=1 SV=2;>sp|P10696|PPBN_HUMAN Alkaline phosphatase, placental-like OS=Homo sapiens GN=ALPPL2 PE=1 SV=4	40.2	57.953	535	6.1709e-108	9046900000	8280600000	766340000	11.8679	3.56899
P05198	Eukaryotic translation initiation factor 2 subunit 1	EIF2S1	>sp|P05198|IF2A_HUMAN Eukaryotic translation initiation factor 2 subunit 1 OS=Homo sapiens GN=EIF2S1 PE=1 SV=3	46.7	36.112	315	4.9672e-227	6894000000	2946600000	3947400000	0.63004	-0.666484
P05362	Intercellular adhesion molecule 1	ICAM1	>sp|P05362|ICAM1_HUMAN Intercellular adhesion molecule 1 OS=Homo sapiens GN=ICAM1 PE=1 SV=2	21.4	57.825	532	1.7205e-126	1715000000	1363500000	351450000	3.51989	1.81553
P05386	60S acidic ribosomal protein P1	RPLP1	>sp|P05386|RLA1_HUMAN 60S acidic ribosomal protein P1 OS=Homo sapiens GN=RPLP1 PE=1 SV=1	51.8	11.514	114	2.3023e-54	286260000	169180000	117090000	1.04999	0.0703756
P05387	60S acidic ribosomal protein P2	RPLP2	>sp|P05387|RLA2_HUMAN 60S acidic ribosomal protein P2 OS=Homo sapiens GN=RPLP2 PE=1 SV=1	68.7	11.665	115	1.1588e-98	12577000000	6931500000	5645300000	0.832986	-0.263635
P05388;Q8NHW5	60S acidic ribosomal protein P0;60S acidic ribosomal protein P0-like	RPLP0;RPLP0P6	>sp|P05388|RLA0_HUMAN 60S acidic ribosomal protein P0 OS=Homo sapiens GN=RPLP0 PE=1 SV=1;>sp|Q8NHW5|RLA0L_HUMAN 60S acidic ribosomal protein P0-like OS=Homo sapiens GN=RPLP0P6 PE=5 SV=1	34.4	34.273	317	7.4987e-58	27166000000	15029000000	12137000000	1.26006	0.333498
P05423	DNA-directed RNA polymerase III subunit RPC4	POLR3D	>sp|P05423|RPC4_HUMAN DNA-directed RNA polymerase III subunit RPC4 OS=Homo sapiens GN=POLR3D PE=1 SV=2	11.1	44.395	398	1.7826e-11	154150000	94501000	59652000	1.66658	0.736893
P05455	Lupus La protein	SSB	>sp|P05455|LA_HUMAN Lupus La protein OS=Homo sapiens GN=SSB PE=1 SV=2	32.1	46.836	408	5.0654e-52	6986400000	3013500000	3972800000	0.599197	-0.738898
P05534;P30447	HLA class I histocompatibility antigen, A-24 alpha chain;HLA class I histocompatibility antigen, A-23 alpha chain	HLA-A	>sp|P05534|1A24_HUMAN HLA class I histocompatibility antigen, A-24 alpha chain OS=Homo sapiens GN=HLA-A PE=1 SV=2;>sp|P30447|1A23_HUMAN HLA class I histocompatibility antigen, A-23 alpha chain OS=Homo sapiens GN=HLA-A PE=1 SV=1	32.3	40.688	365	1.9368e-203	301470000	246590000	54887000	3.20246	1.67918
P05549;Q6VUC0;Q92481	Transcription factor AP-2-alpha	TFAP2A	>sp|P05549|AP2A_HUMAN Transcription factor AP-2-alpha OS=Homo sapiens GN=TFAP2A PE=1 SV=1	12.8	48.062	437	1.3996e-13	91536000	44106000	47430000	0.731957	-0.450169
P05556	Integrin beta-1	ITGB1	>sp|P05556|ITB1_HUMAN Integrin beta-1 OS=Homo sapiens GN=ITGB1 PE=1 SV=2	26.2	88.414	798	9.2857e-194	10918000000	5199000000	5719400000	0.679348	-0.557778
P06132	Uroporphyrinogen decarboxylase	UROD	>sp|P06132|DCUP_HUMAN Uroporphyrinogen decarboxylase OS=Homo sapiens GN=UROD PE=1 SV=2	8.2	40.786	367	5.9896e-07	152530000	84099000	68426000	1.41557	0.501381
P06280	Alpha-galactosidase A	GLA	>sp|P06280|AGAL_HUMAN Alpha-galactosidase A OS=Homo sapiens GN=GLA PE=1 SV=1	14.9	48.766	429	2.3568e-28	179080000	120830000	58250000	1.954	0.966433
P06396	Gelsolin	GSN	>sp|P06396|GELS_HUMAN Gelsolin OS=Homo sapiens GN=GSN PE=1 SV=1	20.3	85.696	782	1.523e-61	2965400000	2129200000	836230000	2.26943	1.18233
P06400	Retinoblastoma-associated protein	RB1	>sp|P06400|RB_HUMAN Retinoblastoma-associated protein OS=Homo sapiens GN=RB1 PE=1 SV=2	2.5	106.16	928	1.2679e-05	173090000	69001000	104090000	0.559691	-0.837297
P06454	Prothymosin alpha;Thymosin alpha-1	PTMA	>sp|P06454|PTMA_HUMAN Prothymosin alpha OS=Homo sapiens GN=PTMA PE=1 SV=2	12.6	12.203	111	3.4144e-13	5361100000	1643500000	3717600000	0.373734	-1.41992
P06493	Cyclin-dependent kinase 1	CDK1	>sp|P06493|CDK1_HUMAN Cyclin-dependent kinase 1 OS=Homo sapiens GN=CDK1 PE=1 SV=3	40.4	34.095	297	1.8863e-32	4654300000	1933800000	2720500000	0.598086	-0.741575
P06576	ATP synthase subunit beta, mitochondrial	ATP5B	>sp|P06576|ATPB_HUMAN ATP synthase subunit beta, mitochondrial OS=Homo sapiens GN=ATP5B PE=1 SV=3	52.9	56.559	529	0	35961000000	20930000000	15031000000	1.01093	0.0156804
P06702	Protein S100-A9	S100A9	>sp|P06702|S10A9_HUMAN Protein S100-A9 OS=Homo sapiens GN=S100A9 PE=1 SV=1	50	13.242	114	2.1759e-22	935850000	492560000	443290000	1.49167	0.576927
P06730	Eukaryotic translation initiation factor 4E	EIF4E	>sp|P06730|IF4E_HUMAN Eukaryotic translation initiation factor 4E OS=Homo sapiens GN=EIF4E PE=1 SV=2	13.4	25.097	217	1.3033e-06	574910000	279080000	295830000	0.811886	-0.300651
P06731	Carcinoembryonic antigen-related cell adhesion molecule 5	CEACAM5	>sp|P06731|CEAM5_HUMAN Carcinoembryonic antigen-related cell adhesion molecule 5 OS=Homo sapiens GN=CEACAM5 PE=1 SV=3	3.7	76.794	702	1.3848e-05	63777000	41000000	22777000	2.0024	1.00173
P06733;P13929	Alpha-enolase	ENO1	>sp|P06733|ENOA_HUMAN Alpha-enolase OS=Homo sapiens GN=ENO1 PE=1 SV=2	39.2	47.168	434	3.9939e-168	52449000000	20839000000	31610000000	0.640205	-0.643394
P06737	Glycogen phosphorylase, liver form	PYGL	>sp|P06737|PYGL_HUMAN Glycogen phosphorylase, liver form OS=Homo sapiens GN=PYGL PE=1 SV=4	11.5	97.147	847	2.4181e-56	890850000	531070000	359780000	1.51789	0.602066
P06744	Glucose-6-phosphate isomerase	GPI	>sp|P06744|G6PI_HUMAN Glucose-6-phosphate isomerase OS=Homo sapiens GN=GPI PE=1 SV=4	35.1	63.146	558	4.0638e-44	11969000000	5621600000	6347600000	0.742887	-0.428786
P06746	DNA polymerase beta	POLB	>sp|P06746|DPOLB_HUMAN DNA polymerase beta OS=Homo sapiens GN=POLB PE=1 SV=3	11.3	38.177	335	1.0028e-19	218640000	97855000	120780000	0.776458	-0.365021
P06748	Nucleophosmin	NPM1	>sp|P06748|NPM_HUMAN Nucleophosmin OS=Homo sapiens GN=NPM1 PE=1 SV=2	39.8	32.575	294	0	147440000000	62653000000	84786000000	0.664099	-0.59053
P06753	Tropomyosin alpha-3 chain	TPM3	>sp|P06753|TPM3_HUMAN Tropomyosin alpha-3 chain OS=Homo sapiens GN=TPM3 PE=1 SV=2	15.4	32.95	285	4.1513e-17	18749000000	8386200000	10363000000	0.833889	-0.262072
P06756	Integrin alpha-V;Integrin alpha-V heavy chain;Integrin alpha-V light chain	ITGAV	>sp|P06756|ITAV_HUMAN Integrin alpha-V OS=Homo sapiens GN=ITGAV PE=1 SV=2	13.5	116.04	1048	3.7758e-181	1668700000	1137400000	531310000	1.78913	0.83926
P06865	Beta-hexosaminidase subunit alpha	HEXA	>sp|P06865|HEXA_HUMAN Beta-hexosaminidase subunit alpha OS=Homo sapiens GN=HEXA PE=1 SV=2	3.2	60.702	529	5.6173e-05	80354000	58734000	21620000	#VALUE!	#VALUE!
Q16778;P33778;P23527;P06899;Q8N257;Q6DRA6;Q6DN03	Histone H2B type 2-E;Histone H2B type 1-B;Histone H2B type 1-O;Histone H2B type 1-J;Histone H2B type 3-B	HIST2H2BE;HIST1H2BB;HIST1H2BO;HIST1H2BJ;HIST3H2BB	>sp|Q16778|H2B2E_HUMAN Histone H2B type 2-E OS=Homo sapiens GN=HIST2H2BE PE=1 SV=3;>sp|P33778|H2B1B_HUMAN Histone H2B type 1-B OS=Homo sapiens GN=HIST1H2BB PE=1 SV=2;>sp|P23527|H2B1O_HUMAN Histone H2B type 1-O OS=Homo sapiens GN=HIST1H2BO PE=1 SV=3;>sp|P06	36.5	13.92	126	3.7749e-16	30358000000	15755000000	14604000000	0.912492	-0.132116
P07093	Glia-derived nexin	SERPINE2	>sp|P07093|GDN_HUMAN Glia-derived nexin OS=Homo sapiens GN=SERPINE2 PE=1 SV=1	12.1	44.002	398	4.5787e-13	118170000	41636000	76531000	1.56367	0.644939
P07099	Epoxide hydrolase 1	EPHX1	>sp|P07099|HYEP_HUMAN Epoxide hydrolase 1 OS=Homo sapiens GN=EPHX1 PE=1 SV=1	42.4	52.948	455	4.9247e-301	43774000000	34790000000	8984100000	3.46717	1.79376
P07108	Acyl-CoA-binding protein	DBI	>sp|P07108|ACBP_HUMAN Acyl-CoA-binding protein OS=Homo sapiens GN=DBI PE=1 SV=2	41.4	10.044	87	6.78e-79	4018600000	2214300000	1804300000	0.970026	-0.0439044
P07195	L-lactate dehydrogenase B chain	LDHB	>sp|P07195|LDHB_HUMAN L-lactate dehydrogenase B chain OS=Homo sapiens GN=LDHB PE=1 SV=2	40.4	36.638	334	1.239e-49	23212000000	10194000000	13018000000	0.611247	-0.710173
P07199	Major centromere autoantigen B	CENPB	>sp|P07199|CENPB_HUMAN Major centromere autoantigen B OS=Homo sapiens GN=CENPB PE=1 SV=2	2	65.171	599	0.0046072	64329000	42152000	22177000	#VALUE!	#VALUE!
P07237	Protein disulfide-isomerase	P4HB	>sp|P07237|PDIA1_HUMAN Protein disulfide-isomerase OS=Homo sapiens GN=P4HB PE=1 SV=3	40.2	57.116	508	0	73323000000	45284000000	28039000000	1.31284	0.392686
P07305	Histone H1.0	H1F0	>sp|P07305|H10_HUMAN Histone H1.0 OS=Homo sapiens GN=H1F0 PE=1 SV=3	22.7	20.863	194	2.174e-15	2102100000	1314600000	787430000	1.13733	0.185655
P07311	Acylphosphatase-1	ACYP1	>sp|P07311|ACYP1_HUMAN Acylphosphatase-1 OS=Homo sapiens GN=ACYP1 PE=1 SV=2	13.1	11.261	99	0.011606	185970000	59871000	126100000	0.416354	-1.26412
P07339	Cathepsin D;Cathepsin D light chain;Cathepsin D heavy chain	CTSD	>sp|P07339|CATD_HUMAN Cathepsin D OS=Homo sapiens GN=CTSD PE=1 SV=1	27.4	44.552	412	6.7631e-70	14721000000	11017000000	3703600000	2.54816	1.34946
P07355;A6NMY6	Annexin A2;Putative annexin A2-like protein	ANXA2;ANXA2P2	>sp|P07355|ANXA2_HUMAN Annexin A2 OS=Homo sapiens GN=ANXA2 PE=1 SV=2;>sp|A6NMY6|AXA2L_HUMAN Putative annexin A2-like protein OS=Homo sapiens GN=ANXA2P2 PE=5 SV=2	50.1	38.604	339	4.7652e-152	233300000000	151070000000	82233000000	1.6258	0.701154
P07384	Calpain-1 catalytic subunit	CAPN1	>sp|P07384|CAN1_HUMAN Calpain-1 catalytic subunit OS=Homo sapiens GN=CAPN1 PE=1 SV=1	23.2	81.889	714	2.0562e-53	7311900000	4600600000	2711300000	1.41483	0.500626
P07437	Tubulin beta chain	TUBB	>sp|P07437|TBB5_HUMAN Tubulin beta chain OS=Homo sapiens GN=TUBB PE=1 SV=2	45.7	49.67	444	1.2583e-222	20361000000	9110400000	11251000000	0.706864	-0.500496
P07476	Involucrin	IVL	>sp|P07476|INVO_HUMAN Involucrin OS=Homo sapiens GN=IVL PE=1 SV=2	13.2	68.478	585	4.1605e-57	135400000	127980000	7423900	4.99775	2.32128
P07602	Proactivator polypeptide;Saposin-A;Saposin-B-Val;Saposin-B;Saposin-C;Saposin-D	PSAP	>sp|P07602|SAP_HUMAN Prosaposin OS=Homo sapiens GN=PSAP PE=1 SV=2	30.3	58.112	524	1.3164e-56	29781000000	19376000000	10405000000	1.98637	0.990137
P07686	Beta-hexosaminidase subunit beta;Beta-hexosaminidase subunit beta chain B;Beta-hexosaminidase subunit beta chain A	HEXB	>sp|P07686|HEXB_HUMAN Beta-hexosaminidase subunit beta OS=Homo sapiens GN=HEXB PE=1 SV=3	11.7	63.111	556	1.3182e-13	872360000	514720000	357640000	2.51705	1.33174
P07711	Cathepsin L1;Cathepsin L1 heavy chain;Cathepsin L1 light chain	CTSL1	>sp|P07711|CATL1_HUMAN Cathepsin L1 OS=Homo sapiens GN=CTSL PE=1 SV=2	4.2	37.564	333	1.4833e-08	0	0	0	#VALUE!	#VALUE!
P07741	Adenine phosphoribosyltransferase	APRT	>sp|P07741|APT_HUMAN Adenine phosphoribosyltransferase OS=Homo sapiens GN=APRT PE=1 SV=2	18.9	19.608	180	2.3944e-51	969920000	435580000	534330000	0.693674	-0.527671
P07814	Bifunctional glutamate/proline--tRNA ligase;Glutamate--tRNA ligase;Proline--tRNA ligase	EPRS	>sp|P07814|SYEP_HUMAN Bifunctional glutamate/proline--tRNA ligase OS=Homo sapiens GN=EPRS PE=1 SV=5	32.7	170.59	1512	9.236e-244	15308000000	7417000000	7890800000	0.795039	-0.330903
P07858	Cathepsin B;Cathepsin B light chain;Cathepsin B heavy chain	CTSB	>sp|P07858|CATB_HUMAN Cathepsin B OS=Homo sapiens GN=CTSB PE=1 SV=3	19.5	37.821	339	2.4457e-18	1379600000	819120000	560500000	1.17106	0.22781
P07900;Q14568;Q58FG0	Heat shock protein HSP 90-alpha	HSP90AA1	>sp|P07900|HS90A_HUMAN Heat shock protein HSP 90-alpha OS=Homo sapiens GN=HSP90AA1 PE=1 SV=5	46.3	84.659	732	0	147940000000	55970000000	91969000000	0.49412	-1.01707
P07910;O60812	Heterogeneous nuclear ribonucleoproteins C1/C2	HNRNPC	>sp|P07910|HNRPC_HUMAN Heterogeneous nuclear ribonucleoproteins C1/C2 OS=Homo sapiens GN=HNRNPC PE=1 SV=4	33.7	33.67	306	2.0156e-40	31618000000	18635000000	12983000000	1.02873	0.0408679
P07919	Cytochrome b-c1 complex subunit 6, mitochondrial	UQCRH	>sp|P07919|QCR6_HUMAN Cytochrome b-c1 complex subunit 6, mitochondrial OS=Homo sapiens GN=UQCRH PE=1 SV=2	56	10.739	91	0	10954000000	4768600000	6185800000	0.70279	-0.508834
P07942	Laminin subunit beta-1	LAMB1	>sp|P07942|LAMB1_HUMAN Laminin subunit beta-1 OS=Homo sapiens GN=LAMB1 PE=1 SV=2	8.4	198.04	1786	9.7252e-43	734350000	271260000	463080000	0.583635	-0.776862
P07948	Tyrosine-protein kinase Lyn	LYN	>sp|P07948|LYN_HUMAN Tyrosine-protein kinase Lyn OS=Homo sapiens GN=LYN PE=1 SV=3	2.5	58.573	512	3.9161e-05	70161000	37083000	33078000	#VALUE!	#VALUE!
P07954	Fumarate hydratase, mitochondrial	FH	>sp|P07954|FUMH_HUMAN Fumarate hydratase, mitochondrial OS=Homo sapiens GN=FH PE=1 SV=3	42.2	54.636	510	1.3014e-233	13983000000	7347200000	6635600000	0.926355	-0.110363
P07992	DNA excision repair protein ERCC-1	ERCC1	>sp|P07992|ERCC1_HUMAN DNA excision repair protein ERCC-1 OS=Homo sapiens GN=ERCC1 PE=1 SV=1	4.4	32.562	297	5.7714e-06	51084000	26459000	24625000	#VALUE!	#VALUE!
P08047	Transcription factor Sp1	SP1	>sp|P08047|SP1_HUMAN Transcription factor Sp1 OS=Homo sapiens GN=SP1 PE=1 SV=3	8.2	80.692	785	1.7408e-17	713140000	357280000	355850000	0.936593	-0.0945063
P08069	Insulin-like growth factor 1 receptor;Insulin-like growth factor 1 receptor alpha chain;Insulin-like growth factor 1 receptor beta chain	IGF1R	>sp|P08069|IGF1R_HUMAN Insulin-like growth factor 1 receptor OS=Homo sapiens GN=IGF1R PE=1 SV=1	0.9	154.79	1367	9.5037e-12	61230000	30269000	30962000	0.738116	-0.43808
P08107	Heat shock 70 kDa protein 1A/1B	HSPA1A	>sp|P08107|HSP71_HUMAN Heat shock 70 kDa protein 1A/1B OS=Homo sapiens GN=HSPA1A PE=1 SV=5	44.3	70.051	641	0	102270000000	68046000000	34220000000	1.80995	0.855954
P08133	Annexin A6	ANXA6	>sp|P08133|ANXA6_HUMAN Annexin A6 OS=Homo sapiens GN=ANXA6 PE=1 SV=3	6.4	75.872	673	1.0913e-07	155280000	53567000	101710000	0.46134	-1.1161
P08134	Rho-related GTP-binding protein RhoC	RHOC	>sp|P08134|RHOC_HUMAN Rho-related GTP-binding protein RhoC OS=Homo sapiens GN=RHOC PE=1 SV=1	45.1	22.006	193	5.1374e-73	353800000	170770000	183030000	1.51996	0.604038
P08174	Complement decay-accelerating factor	CD55	>sp|P08174|DAF_HUMAN Complement decay-accelerating factor OS=Homo sapiens GN=CD55 PE=1 SV=4	12.6	41.4	381	3.9351e-46	181180000	157350000	23830000	5.85446	2.54954
P08195	4F2 cell-surface antigen heavy chain	SLC3A2	>sp|P08195|4F2_HUMAN 4F2 cell-surface antigen heavy chain OS=Homo sapiens GN=SLC3A2 PE=1 SV=3	27.5	67.993	630	1.0529e-145	12036000000	5893300000	6142700000	0.803084	-0.316377
P08237	6-phosphofructokinase, muscle type	PFKM	>sp|P08237|K6PF_HUMAN 6-phosphofructokinase, muscle type OS=Homo sapiens GN=PFKM PE=1 SV=2	12.7	85.182	780	5.9934e-27	476580000	195030000	281560000	0.663218	-0.592445
P08238;Q58FF7;Q58FF8	Heat shock protein HSP 90-beta	HSP90AB1	>sp|P08238|HS90B_HUMAN Heat shock protein HSP 90-beta OS=Homo sapiens GN=HSP90AB1 PE=1 SV=4	38.1	83.263	724	0	62061000000	24902000000	37159000000	0.572705	-0.804136
P08240	Signal recognition particle receptor subunit alpha	SRPR	>sp|P08240|SRPR_HUMAN Signal recognition particle receptor subunit alpha OS=Homo sapiens GN=SRPR PE=1 SV=2	16.6	69.81	638	6.2923e-63	769570000	397700000	371870000	0.973425	-0.0388576
P08397	Porphobilinogen deaminase	HMBS	>sp|P08397|HEM3_HUMAN Porphobilinogen deaminase OS=Homo sapiens GN=HMBS PE=1 SV=2	4.7	39.33	361	0.00043839	0	0	0	#VALUE!	#VALUE!
P08559;P29803	Pyruvate dehydrogenase E1 component subunit alpha, somatic form, mitochondrial	PDHA1	>sp|P08559|ODPA_HUMAN Pyruvate dehydrogenase E1 component subunit alpha, somatic form, mitochondrial OS=Homo sapiens GN=PDHA1 PE=1 SV=3	38.2	43.295	390	4.5188e-104	6018400000	3370700000	2647700000	1.42723	0.513214
P08574	Cytochrome c1, heme protein, mitochondrial	CYC1	>sp|P08574|CY1_HUMAN Cytochrome c1, heme protein, mitochondrial OS=Homo sapiens GN=CYC1 PE=1 SV=3	25.5	35.422	325	8.733e-108	3237500000	1446800000	1790700000	0.708265	-0.497638
P08579	U2 small nuclear ribonucleoprotein B	SNRPB2	>sp|P08579|RU2B_HUMAN U2 small nuclear ribonucleoprotein B OS=Homo sapiens GN=SNRPB2 PE=1 SV=1	15.6	25.486	225	4.7756e-14	554160000	305250000	248900000	1.24156	0.312151
P08581	Hepatocyte growth factor receptor	MET	>sp|P08581|MET_HUMAN Hepatocyte growth factor receptor OS=Homo sapiens GN=MET PE=1 SV=4	1	155.54	1390	0.0010584	36266000	13726000	22540000	#VALUE!	#VALUE!
P08582	Melanotransferrin	MFI2	>sp|P08582|TRFM_HUMAN Melanotransferrin OS=Homo sapiens GN=MFI2 PE=1 SV=2	5.8	80.214	738	2.7122e-08	483670000	175070000	308590000	1.51005	0.594596
P08621	U1 small nuclear ribonucleoprotein 70 kDa	SNRNP70	>sp|P08621|RU17_HUMAN U1 small nuclear ribonucleoprotein 70 kDa OS=Homo sapiens GN=SNRNP70 PE=1 SV=2	15.8	51.556	437	6.7495e-20	4049200000	2619400000	1429900000	1.18571	0.245745
P08648	Integrin alpha-5;Integrin alpha-5 heavy chain;Integrin alpha-5 light chain	ITGA5	>sp|P08648|ITA5_HUMAN Integrin alpha-5 OS=Homo sapiens GN=ITGA5 PE=1 SV=2	2.4	114.54	1049	0.00018318	210010000	96775000	113230000	0.644164	-0.6345
P08651	Nuclear factor 1 C-type	NFIC	>sp|P08651|NFIC_HUMAN Nuclear factor 1 C-type OS=Homo sapiens GN=NFIC PE=1 SV=2	7.5	55.674	508	4.6807e-11	565570000	351720000	213860000	1.66825	0.738337
P0CW22;P08708	40S ribosomal protein S17-like;40S ribosomal protein S17	RPS17L;RPS17	>sp|P0CW22|RS17L_HUMAN 40S ribosomal protein S17-like OS=Homo sapiens GN=RPS17L PE=1 SV=1;>sp|P08708|RS17_HUMAN 40S ribosomal protein S17 OS=Homo sapiens GN=RPS17 PE=1 SV=2	26.7	15.55	135	3.8094e-36	5768500000	3034000000	2734500000	1.07102	0.0989845
P08754	Guanine nucleotide-binding protein G(k) subunit alpha	GNAI3	>sp|P08754|GNAI3_HUMAN Guanine nucleotide-binding protein G(k) subunit alpha OS=Homo sapiens GN=GNAI3 PE=1 SV=3	23.7	40.532	354	2.1972e-30	630870000	376510000	254360000	1.08381	0.116113
P08758	Annexin A5	ANXA5	>sp|P08758|ANXA5_HUMAN Annexin A5 OS=Homo sapiens GN=ANXA5 PE=1 SV=2	43.1	35.936	320	0	17573000000	8426700000	9145900000	0.852224	-0.230695
P08865	40S ribosomal protein SA	RPSA	>sp|P08865|RSSA_HUMAN 40S ribosomal protein SA OS=Homo sapiens GN=RPSA PE=1 SV=4	47.1	32.854	295	3.1245e-225	24734000000	13750000000	10984000000	1.0718	0.100036
P08962	CD63 antigen	CD63	>sp|P08962|CD63_HUMAN CD63 antigen OS=Homo sapiens GN=CD63 PE=1 SV=2	10.1	25.636	238	7.4602e-07	1062800000	752740000	310040000	2.24896	1.16926
P09001	39S ribosomal protein L3, mitochondrial	MRPL3	>sp|P09001|RM03_HUMAN 39S ribosomal protein L3, mitochondrial OS=Homo sapiens GN=MRPL3 PE=1 SV=1	12.9	38.632	348	2.8215e-44	2035400000	1157900000	877500000	1.143	0.192826
P09012	U1 small nuclear ribonucleoprotein A	SNRPA	>sp|P09012|SNRPA_HUMAN U1 small nuclear ribonucleoprotein A OS=Homo sapiens GN=SNRPA PE=1 SV=3	27	31.279	282	1.2224e-100	2509700000	1254800000	1254900000	0.951746	-0.0713508
P09104	Gamma-enolase	ENO2	>sp|P09104|ENOG_HUMAN Gamma-enolase OS=Homo sapiens GN=ENO2 PE=1 SV=3	21.7	47.268	434	1.7519e-90	577450000	275290000	302160000	0.76929	-0.378401
P09110	3-ketoacyl-CoA thiolase, peroxisomal	ACAA1	>sp|P09110|THIK_HUMAN 3-ketoacyl-CoA thiolase, peroxisomal OS=Homo sapiens GN=ACAA1 PE=1 SV=2	40.6	44.292	424	9.7722e-77	2849000000	1161800000	1687200000	0.54404	-0.878215
P09132	Signal recognition particle 19 kDa protein	SRP19	>sp|P09132|SRP19_HUMAN Signal recognition particle 19 kDa protein OS=Homo sapiens GN=SRP19 PE=1 SV=3	27.1	16.156	144	4.1631e-35	463500000	192660000	270850000	0.733192	-0.447738
P09211	Glutathione S-transferase P	GSTP1	>sp|P09211|GSTP1_HUMAN Glutathione S-transferase P OS=Homo sapiens GN=GSTP1 PE=1 SV=2	52.9	23.356	210	1.2927e-151	45043000000	20367000000	24676000000	0.61736	-0.695816
P09234	U1 small nuclear ribonucleoprotein C	SNRPC	>sp|P09234|RU1C_HUMAN U1 small nuclear ribonucleoprotein C OS=Homo sapiens GN=SNRPC PE=1 SV=1	18.9	17.394	159	7.1191e-08	295470000	146700000	148780000	0.99108	-0.0129262
P09382	Galectin-1	LGALS1	>sp|P09382|LEG1_HUMAN Galectin-1 OS=Homo sapiens GN=LGALS1 PE=1 SV=2	45.2	14.716	135	1.7318e-63	33284000000	15641000000	17643000000	0.655008	-0.610417
P09417	Dihydropteridine reductase	QDPR	>sp|P09417|DHPR_HUMAN Dihydropteridine reductase OS=Homo sapiens GN=QDPR PE=1 SV=2	19.7	25.789	244	7.407e-11	240060000	110430000	129620000	0.755572	-0.404358
P09429;B2RPK0	High mobility group protein B1;Putative high mobility group protein B1-like 1	HMGB1;HMGB1P1	>sp|P09429|HMGB1_HUMAN High mobility group protein B1 OS=Homo sapiens GN=HMGB1 PE=1 SV=3;>sp|B2RPK0|HGB1A_HUMAN Putative high mobility group protein B1-like 1 OS=Homo sapiens GN=HMGB1P1 PE=5 SV=1	31.6	24.893	215	1.2316e-52	21579000000	8011600000	13568000000	0.46436	-1.10668
P09467	Fructose-1,6-bisphosphatase 1	FBP1	>sp|P09467|F16P1_HUMAN Fructose-1,6-bisphosphatase 1 OS=Homo sapiens GN=FBP1 PE=1 SV=5	16	36.842	338	2.2479e-28	277960000	54666000	223300000	0.402609	-1.31255
P09471	Guanine nucleotide-binding protein G(o) subunit alpha	GNAO1	>sp|P09471|GNAO_HUMAN Guanine nucleotide-binding protein G(o) subunit alpha OS=Homo sapiens GN=GNAO1 PE=1 SV=4	4.2	40.05	354	4.0175e-08	68732000	48525000	20207000	#VALUE!	#VALUE!
P09497	Clathrin light chain B	CLTB	>sp|P09497|CLCB_HUMAN Clathrin light chain B OS=Homo sapiens GN=CLTB PE=1 SV=1	12.2	25.19	229	5.7291e-06	1615200000	755200000	860000000	0.778938	-0.36042
P09525	Annexin A4	ANXA4	>sp|P09525|ANXA4_HUMAN Annexin A4 OS=Homo sapiens GN=ANXA4 PE=1 SV=4	27	35.882	319	5.7202e-22	4245100000	2385800000	1859300000	1.11417	0.155968
P09543	2,3-cyclic-nucleotide 3-phosphodiesterase	CNP	>sp|P09543|CN37_HUMAN 2,3-cyclic-nucleotide 3-phosphodiesterase OS=Homo sapiens GN=CNP PE=1 SV=2	17.8	47.578	421	9.1834e-51	1306400000	909770000	396600000	2.03157	1.0226
P09622	Dihydrolipoyl dehydrogenase, mitochondrial	DLD	>sp|P09622|DLDH_HUMAN Dihydrolipoyl dehydrogenase, mitochondrial OS=Homo sapiens GN=DLD PE=1 SV=2	26.9	54.177	509	1.6063e-60	8733300000	4537100000	4196100000	1.15543	0.208428
P09651;Q32P51	Heterogeneous nuclear ribonucleoprotein A1;Heterogeneous nuclear ribonucleoprotein A1-like 2	HNRNPA1;HNRNPA1L2	>sp|P09651|ROA1_HUMAN Heterogeneous nuclear ribonucleoprotein A1 OS=Homo sapiens GN=HNRNPA1 PE=1 SV=5;>sp|Q32P51|RA1L2_HUMAN Heterogeneous nuclear ribonucleoprotein A1-like 2 OS=Homo sapiens GN=HNRNPA1L2 PE=2 SV=2	44.6	38.746	372	4.6502e-163	77043000000	40098000000	36945000000	0.849545	-0.235237
P09661	U2 small nuclear ribonucleoprotein A	SNRPA1	>sp|P09661|RU2A_HUMAN U2 small nuclear ribonucleoprotein A OS=Homo sapiens GN=SNRPA1 PE=1 SV=2	24.3	28.415	255	3.018e-39	1990300000	1141100000	849190000	1.17323	0.230482
P09668	Pro-cathepsin H;Cathepsin H mini chain;Cathepsin H;Cathepsin H heavy chain;Cathepsin H light chain	CTSH	>sp|P09668|CATH_HUMAN Pro-cathepsin H OS=Homo sapiens GN=CTSH PE=1 SV=4	13.7	37.393	335	2.4156e-10	620940000	548920000	72023000	8.70701	3.12218
P09758	Tumor-associated calcium signal transducer 2	TACSTD2	>sp|P09758|TACD2_HUMAN Tumor-associated calcium signal transducer 2 OS=Homo sapiens GN=TACSTD2 PE=1 SV=3	31	35.709	323	4.633e-125	16339000000	13093000000	3245900000	4.29904	2.10401
P09874	Poly [ADP-ribose] polymerase 1	PARP1	>sp|P09874|PARP1_HUMAN Poly [ADP-ribose] polymerase 1 OS=Homo sapiens GN=PARP1 PE=1 SV=4	35.1	113.08	1014	4.3542e-271	18590000000	8347600000	10243000000	0.655867	-0.608525
P09917	Arachidonate 5-lipoxygenase	ALOX5	>sp|P09917|LOX5_HUMAN Arachidonate 5-lipoxygenase OS=Homo sapiens GN=ALOX5 PE=1 SV=2	12.8	77.982	674	3.2459e-43	1227700000	1040100000	187670000	4.60978	2.2047
P09936	Ubiquitin carboxyl-terminal hydrolase isozyme L1	UCHL1	>sp|P09936|UCHL1_HUMAN Ubiquitin carboxyl-terminal hydrolase isozyme L1 OS=Homo sapiens GN=UCHL1 PE=1 SV=2	35.9	24.824	223	1.3694e-99	19504000000	7477300000	12026000000	0.592593	-0.754888
P09960	Leukotriene A-4 hydrolase	LTA4H	>sp|P09960|LKHA4_HUMAN Leukotriene A-4 hydrolase OS=Homo sapiens GN=LTA4H PE=1 SV=2	25.4	69.284	611	4.6148e-51	2305300000	1369100000	936180000	1.29206	0.369669
P09972	Fructose-bisphosphate aldolase C	ALDOC	>sp|P09972|ALDOC_HUMAN Fructose-bisphosphate aldolase C OS=Homo sapiens GN=ALDOC PE=1 SV=2	36.8	39.455	364	6.3216e-107	13002000000	6831400000	6170500000	1.09609	0.132372
Q71UI9;P0C0S5;Q99878;Q96KK5;Q9BTM1;Q16777;Q93077;Q8IUE6;Q7L7L0;Q6FI13;P20671;P0C0S8;P04908;Q96QV6;P16104	Histone H2A.V;Histone H2A.Z	H2AFV;H2AFZ	>sp|Q71UI9|H2AV_HUMAN Histone H2A.V OS=Homo sapiens GN=H2AFV PE=1 SV=3;>sp|P0C0S5|H2AZ_HUMAN Histone H2A.Z OS=Homo sapiens GN=H2AFZ PE=1 SV=2	25.8	13.509	128	1.9334e-06	16913000000	8160900000	8751900000	1.12643	0.171758
P0CG39	POTE ankyrin domain family member J	POTEJ	>sp|P0CG39|POTEJ_HUMAN POTE ankyrin domain family member J OS=Homo sapiens GN=POTEJ PE=3 SV=1	4.4	117.39	1038	1.4876e-23	19440000	11963000	7476800	0.884095	-0.177726
P0DJ93	Small integral membrane protein 13	SMIM13	>sp|P0DJ93|SIM13_HUMAN Small integral membrane protein 13 OS=Homo sapiens GN=SMIM13 PE=3 SV=1	12.1	10.351	91	0.00088232	753630000	508720000	244920000	1.87143	0.904143
P10073	Zinc finger and SCAN domain-containing protein 22	ZSCAN22	>sp|P10073|ZSC22_HUMAN Zinc finger and SCAN domain-containing protein 22 OS=Homo sapiens GN=ZSCAN22 PE=2 SV=2	3.1	54.56	491	0.00025256	78604000	51932000	26672000	1.35133	0.434383
P10155	60 kDa SS-A/Ro ribonucleoprotein	TROVE2	>sp|P10155|RO60_HUMAN 60 kDa SS-A/Ro ribonucleoprotein OS=Homo sapiens GN=TROVE2 PE=1 SV=2	11.9	60.67	538	3.3648e-25	513460000	287530000	225930000	1.27668	0.3524
P10253	Lysosomal alpha-glucosidase;76 kDa lysosomal alpha-glucosidase;70 kDa lysosomal alpha-glucosidase	GAA	>sp|P10253|LYAG_HUMAN Lysosomal alpha-glucosidase OS=Homo sapiens GN=GAA PE=1 SV=4	8.7	105.32	952	7.9953e-28	360860000	259550000	101310000	1.8074	0.853918
P10301	Ras-related protein R-Ras	RRAS	>sp|P10301|RRAS_HUMAN Ras-related protein R-Ras OS=Homo sapiens GN=RRAS PE=1 SV=1	22.5	23.48	218	2.5112e-09	83363000	39615000	43749000	0.659196	-0.601221
P10316;P01891;P30453;P16190;P30457;P30450;P18462;P30479;Q04826;P30488;P30487;P30485;P30483;P30481;P30461	HLA class I histocompatibility antigen, A-69 alpha chain;HLA class I histocompatibility antigen, A-68 alpha chain;HLA class I histocompatibility antigen, A-34 alpha chain;HLA class I histocompatibility antigen, A-33 alpha chain	HLA-A	>sp|P10316|1A69_HUMAN HLA class I histocompatibility antigen, A-69 alpha chain OS=Homo sapiens GN=HLA-A PE=1 SV=2;>sp|P01891|1A68_HUMAN HLA class I histocompatibility antigen, A-68 alpha chain OS=Homo sapiens GN=HLA-A PE=1 SV=4;>sp|P30453|1A34_HUMAN HLA cl	38.4	40.976	365	1.5042e-179	363540000	314680000	48859000	#VALUE!	#VALUE!
P10321;Q29960	HLA class I histocompatibility antigen, Cw-7 alpha chain;HLA class I histocompatibility antigen, Cw-16 alpha chain	HLA-C	>sp|P10321|1C07_HUMAN HLA class I histocompatibility antigen, Cw-7 alpha chain OS=Homo sapiens GN=HLA-C PE=1 SV=3;>sp|Q29960|1C16_HUMAN HLA class I histocompatibility antigen, Cw-16 alpha chain OS=Homo sapiens GN=HLA-C PE=2 SV=1	20.5	40.648	366	9.6391e-117	316170000	238650000	77527000	#VALUE!	#VALUE!
P10412	Histone H1.4	HIST1H1E	>sp|P10412|H14_HUMAN Histone H1.4 OS=Homo sapiens GN=HIST1H1E PE=1 SV=2	26.9	21.865	219	1.8367e-19	382670000	213290000	169380000	#VALUE!	#VALUE!
P10515	Dihydrolipoyllysine-residue acetyltransferase component of pyruvate dehydrogenase complex, mitochondrial	DLAT	>sp|P10515|ODP2_HUMAN Dihydrolipoyllysine-residue acetyltransferase component of pyruvate dehydrogenase complex, mitochondrial OS=Homo sapiens GN=DLAT PE=1 SV=3	16.4	68.996	647	7.034e-32	3518000000	2108600000	1409300000	1.41016	0.495858
P10586;P23468;Q13332	Receptor-type tyrosine-protein phosphatase F	PTPRF	>sp|P10586|PTPRF_HUMAN Receptor-type tyrosine-protein phosphatase F OS=Homo sapiens GN=PTPRF PE=1 SV=2	7.5	212.88	1907	2.371e-41	437890000	292570000	145310000	1.83211	0.873503
P10599	Thioredoxin	TXN	>sp|P10599|THIO_HUMAN Thioredoxin OS=Homo sapiens GN=TXN PE=1 SV=3	55.2	11.737	105	8.8121e-22	24286000000	11789000000	12497000000	0.837731	-0.25544
P10606	Cytochrome c oxidase subunit 5B, mitochondrial	COX5B	>sp|P10606|COX5B_HUMAN Cytochrome c oxidase subunit 5B, mitochondrial OS=Homo sapiens GN=COX5B PE=1 SV=2	49.6	13.696	129	1.5733e-14	3396000000	2397800000	998160000	2.05948	1.04228
P10619	Lysosomal protective protein;Lysosomal protective protein 32 kDa chain;Lysosomal protective protein 20 kDa chain	CTSA	>sp|P10619|PPGB_HUMAN Lysosomal protective protein OS=Homo sapiens GN=CTSA PE=1 SV=2	17.3	54.465	480	1.4799e-141	5143700000	3982800000	1160900000	2.95963	1.56542
P10620	Microsomal glutathione S-transferase 1	MGST1	>sp|P10620|MGST1_HUMAN Microsomal glutathione S-transferase 1 OS=Homo sapiens GN=MGST1 PE=1 SV=1	27.1	17.598	155	2.2043e-40	30112000000	21245000000	8866300000	2.06791	1.04817
P10644	cAMP-dependent protein kinase type I-alpha regulatory subunit;cAMP-dependent protein kinase type I-alpha regulatory subunit, N-terminally processed	PRKAR1A	>sp|P10644|KAP0_HUMAN cAMP-dependent protein kinase type I-alpha regulatory subunit OS=Homo sapiens GN=PRKAR1A PE=1 SV=1	15.7	42.981	381	4.423e-31	976910000	639630000	337280000	1.52968	0.613233
P10768	S-formylglutathione hydrolase	ESD	>sp|P10768|ESTD_HUMAN S-formylglutathione hydrolase OS=Homo sapiens GN=ESD PE=1 SV=2	12.1	31.462	282	1.9782e-30	184350000	72739000	111610000	0.593472	-0.752749
P10809	60 kDa heat shock protein, mitochondrial	HSPD1	>sp|P10809|CH60_HUMAN 60 kDa heat shock protein, mitochondrial OS=Homo sapiens GN=HSPD1 PE=1 SV=2	64.7	61.054	573	0	151380000000	86086000000	65293000000	1.16291	0.217742
P10909	Clusterin;Clusterin beta chain;Clusterin alpha chain	CLU	>sp|P10909|CLUS_HUMAN Clusterin OS=Homo sapiens GN=CLU PE=1 SV=1	8.7	52.494	449	1.534e-141	938230000	635080000	303150000	2.11493	1.08061
P11021	78 kDa glucose-regulated protein	HSPA5	>sp|P11021|GRP78_HUMAN 78 kDa glucose-regulated protein OS=Homo sapiens GN=HSPA5 PE=1 SV=2	43.6	72.332	654	1.1346e-266	78881000000	48799000000	30082000000	1.35395	0.437174
P11047	Laminin subunit gamma-1	LAMC1	>sp|P11047|LAMC1_HUMAN Laminin subunit gamma-1 OS=Homo sapiens GN=LAMC1 PE=1 SV=3	12.1	177.6	1609	6.7225e-121	811810000	470890000	340930000	1.64658	0.719471
P11117	Lysosomal acid phosphatase	ACP2	>sp|P11117|PPAL_HUMAN Lysosomal acid phosphatase OS=Homo sapiens GN=ACP2 PE=1 SV=3	5	48.344	423	2.6639e-05	206540000	154980000	51560000	4.21994	2.07722
P11142	Heat shock cognate 71 kDa protein	HSPA8	>sp|P11142|HSP7C_HUMAN Heat shock cognate 71 kDa protein OS=Homo sapiens GN=HSPA8 PE=1 SV=1	36.8	70.897	646	7.9906e-227	68604000000	29153000000	39451000000	0.644496	-0.633757
P11166	Solute carrier family 2, facilitated glucose transporter member 1	SLC2A1	>sp|P11166|GTR1_HUMAN Solute carrier family 2, facilitated glucose transporter member 1 OS=Homo sapiens GN=SLC2A1 PE=1 SV=2	10.2	54.083	492	1.4415e-41	2202200000	911110000	1291100000	0.594036	-0.751378
P11169;Q8TDB8	Solute carrier family 2, facilitated glucose transporter member 3;Solute carrier family 2, facilitated glucose transporter member 14	SLC2A3;SLC2A14	>sp|P11169|GTR3_HUMAN Solute carrier family 2, facilitated glucose transporter member 3 OS=Homo sapiens GN=SLC2A3 PE=1 SV=1;>sp|Q8TDB8|GTR14_HUMAN Solute carrier family 2, facilitated glucose transporter member 14 OS=Homo sapiens GN=SLC2A14 PE=2 SV=1	5.8	53.924	496	2.9837e-49	937020000	901560000	35465000	13.0736	3.70859
P11172	Uridine 5-monophosphate synthase;Orotate phosphoribosyltransferase;Orotidine 5-phosphate decarboxylase	UMPS	>sp|P11172|UMPS_HUMAN Uridine 5-monophosphate synthase OS=Homo sapiens GN=UMPS PE=1 SV=1	9.2	52.221	480	5.8461e-14	636070000	254640000	381430000	0.572082	-0.805705
P11177	Pyruvate dehydrogenase E1 component subunit beta, mitochondrial	PDHB	>sp|P11177|ODPB_HUMAN Pyruvate dehydrogenase E1 component subunit beta, mitochondrial OS=Homo sapiens GN=PDHB PE=1 SV=3	15.9	39.233	359	2.2482e-25	2322400000	1386000000	936390000	1.24234	0.313065
P11182	Lipoamide acyltransferase component of branched-chain alpha-keto acid dehydrogenase complex, mitochondrial	DBT	>sp|P11182|ODB2_HUMAN Lipoamide acyltransferase component of branched-chain alpha-keto acid dehydrogenase complex, mitochondrial OS=Homo sapiens GN=DBT PE=1 SV=3	13.7	53.486	482	2.8052e-16	508770000	423110000	85661000	4.08213	2.02932
P11216;P11217	Glycogen phosphorylase, brain form	PYGB	>sp|P11216|PYGB_HUMAN Glycogen phosphorylase, brain form OS=Homo sapiens GN=PYGB PE=1 SV=5	23	96.695	843	1.2525e-108	4066700000	2010100000	2056600000	0.864454	-0.210139
P11233	Ras-related protein Ral-A	RALA	>sp|P11233|RALA_HUMAN Ras-related protein Ral-A OS=Homo sapiens GN=RALA PE=1 SV=1	23.8	23.567	206	1.0365e-14	718030000	482670000	235360000	1.76407	0.81891
P11234	Ras-related protein Ral-B	RALB	>sp|P11234|RALB_HUMAN Ras-related protein Ral-B OS=Homo sapiens GN=RALB PE=1 SV=1	25.2	23.408	206	1.2139e-24	2849800000	1900200000	949670000	1.72043	0.782769
P11279	Lysosome-associated membrane glycoprotein 1	LAMP1	>sp|P11279|LAMP1_HUMAN Lysosome-associated membrane glycoprotein 1 OS=Homo sapiens GN=LAMP1 PE=1 SV=3	4.8	44.882	417	9.2196e-05	7987000000	4433400000	3553700000	1.17097	0.227709
P11310	Medium-chain specific acyl-CoA dehydrogenase, mitochondrial	ACADM	>sp|P11310|ACADM_HUMAN Medium-chain specific acyl-CoA dehydrogenase, mitochondrial OS=Homo sapiens GN=ACADM PE=1 SV=1	14.7	46.588	421	7.0598e-95	1851900000	1022300000	829530000	1.09608	0.132357
P11387	DNA topoisomerase 1	TOP1	>sp|P11387|TOP1_HUMAN DNA topoisomerase 1 OS=Homo sapiens GN=TOP1 PE=1 SV=2	14.9	90.725	765	1.5543e-70	7486500000	3743900000	3742700000	0.919794	-0.120617
P11388	DNA topoisomerase 2-alpha	TOP2A	>sp|P11388|TOP2A_HUMAN DNA topoisomerase 2-alpha OS=Homo sapiens GN=TOP2A PE=1 SV=3	12.9	174.38	1531	2.3341e-41	1802100000	879940000	922120000	0.708065	-0.498047
P11413	Glucose-6-phosphate 1-dehydrogenase	G6PD	>sp|P11413|G6PD_HUMAN Glucose-6-phosphate 1-dehydrogenase OS=Homo sapiens GN=G6PD PE=1 SV=4	58.6	59.256	515	0	74747000000	40433000000	34314000000	0.963391	-0.0538064
P11441	Ubiquitin-like protein 4A	UBL4A	>sp|P11441|UBL4A_HUMAN Ubiquitin-like protein 4A OS=Homo sapiens GN=UBL4A PE=1 SV=1	10.2	17.776	157	1.06e-08	824810000	151410000	673400000	#VALUE!	#VALUE!
P11474	Steroid hormone receptor ERR1	ESRRA	>sp|P11474|ERR1_HUMAN Steroid hormone receptor ERR1 OS=Homo sapiens GN=ESRRA PE=1 SV=3	18.9	45.509	423	7.9393e-21	304500000	148270000	156230000	0.699301	-0.516015
P11498	Pyruvate carboxylase, mitochondrial	PC	>sp|P11498|PYC_HUMAN Pyruvate carboxylase, mitochondrial OS=Homo sapiens GN=PC PE=1 SV=2	16.8	129.63	1178	1.4785e-55	1947000000	1177900000	769150000	1.45258	0.538618
P11586	C-1-tetrahydrofolate synthase, cytoplasmic;Methylenetetrahydrofolate dehydrogenase;Methenyltetrahydrofolate cyclohydrolase;Formyltetrahydrofolate synthetase	MTHFD1	>sp|P11586|C1TC_HUMAN C-1-tetrahydrofolate synthase, cytoplasmic OS=Homo sapiens GN=MTHFD1 PE=1 SV=3	23.1	101.56	935	1.304e-84	5753700000	2673500000	3080200000	0.769704	-0.377624
P11717	Cation-independent mannose-6-phosphate receptor	IGF2R	>sp|P11717|MPRI_HUMAN Cation-independent mannose-6-phosphate receptor OS=Homo sapiens GN=IGF2R PE=1 SV=3	11.6	274.37	2491	8.3687e-67	2715100000	1065500000	1649600000	0.567376	-0.817623
P11766	Alcohol dehydrogenase class-3	ADH5	>sp|P11766|ADHX_HUMAN Alcohol dehydrogenase class-3 OS=Homo sapiens GN=ADH5 PE=1 SV=4	24.1	39.724	374	1.4452e-45	930990000	466220000	464770000	0.874279	-0.193835
P11802	Cyclin-dependent kinase 4	CDK4	>sp|P11802|CDK4_HUMAN Cyclin-dependent kinase 4 OS=Homo sapiens GN=CDK4 PE=1 SV=2	22.1	33.729	303	7.5382e-15	308540000	157410000	151130000	0.639959	-0.643949
P11908	Ribose-phosphate pyrophosphokinase 2	PRPS2	>sp|P11908|PRPS2_HUMAN Ribose-phosphate pyrophosphokinase 2 OS=Homo sapiens GN=PRPS2 PE=1 SV=2	20.8	34.769	318	1.7984e-32	395660000	229110000	166550000	1.27735	0.353155
P11940;Q9H361;Q4VXU2	Polyadenylate-binding protein 1	PABPC1	>sp|P11940|PABP1_HUMAN Polyadenylate-binding protein 1 OS=Homo sapiens GN=PABPC1 PE=1 SV=2	29.1	70.67	636	1.2531e-67	7579600000	3804700000	3774900000	0.881756	-0.181548
P12004	Proliferating cell nuclear antigen	PCNA	>sp|P12004|PCNA_HUMAN Proliferating cell nuclear antigen OS=Homo sapiens GN=PCNA PE=1 SV=1	31.4	28.768	261	6.2358e-72	14128000000	5823700000	8303800000	0.651636	-0.617863
P12074	Cytochrome c oxidase subunit 6A1, mitochondrial	COX6A1	>sp|P12074|CX6A1_HUMAN Cytochrome c oxidase subunit 6A1, mitochondrial OS=Homo sapiens GN=COX6A1 PE=1 SV=4	26.6	12.155	109	0.00020132	218470000	181200000	37275000	#VALUE!	#VALUE!
P12081	Histidine--tRNA ligase, cytoplasmic	HARS	>sp|P12081|SYHC_HUMAN Histidine--tRNA ligase, cytoplasmic OS=Homo sapiens GN=HARS PE=1 SV=2	19.1	57.41	509	1.2919e-25	913580000	368630000	544950000	0.575142	-0.798009
P12235	ADP/ATP translocase 1	SLC25A4	>sp|P12235|ADT1_HUMAN ADP/ATP translocase 1 OS=Homo sapiens GN=SLC25A4 PE=1 SV=4	22.8	33.064	298	5.8977e-23	2347600000	1149800000	1197700000	0.822504	-0.281906
P12268	Inosine-5-monophosphate dehydrogenase 2	IMPDH2	>sp|P12268|IMDH2_HUMAN Inosine-5-monophosphate dehydrogenase 2 OS=Homo sapiens GN=IMPDH2 PE=1 SV=2	31.5	55.804	514	1.1049e-215	11476000000	3085200000	8391100000	0.352014	-1.5063
P12270	Nucleoprotein TPR	TPR	>sp|P12270|TPR_HUMAN Nucleoprotein TPR OS=Homo sapiens GN=TPR PE=1 SV=3	28.7	267.29	2363	0	11775000000	6649400000	5125900000	1.13846	0.187083
P12429	Annexin A3	ANXA3	>sp|P12429|ANXA3_HUMAN Annexin A3 OS=Homo sapiens GN=ANXA3 PE=1 SV=3	27.2	36.375	323	4.176e-18	3051700000	1285000000	1766700000	0.622937	-0.682843
P12694	2-oxoisovalerate dehydrogenase subunit alpha, mitochondrial	BCKDHA	>sp|P12694|ODBA_HUMAN 2-oxoisovalerate dehydrogenase subunit alpha, mitochondrial OS=Homo sapiens GN=BCKDHA PE=1 SV=2	9.9	50.47	445	5.4045e-16	122380000	85153000	37228000	1.67199	0.741565
P12814;P35609;Q08043	Alpha-actinin-1	ACTN1	>sp|P12814|ACTN1_HUMAN Alpha-actinin-1 OS=Homo sapiens GN=ACTN1 PE=1 SV=2	52.9	103.06	892	0	44559000000	18604000000	25954000000	0.681663	-0.552869
P12830	Cadherin-1;E-Cad/CTF1;E-Cad/CTF2;E-Cad/CTF3	CDH1	>sp|P12830|CADH1_HUMAN Cadherin-1 OS=Homo sapiens GN=CDH1 PE=1 SV=3	11.7	97.455	882	1.1797e-48	4905600000	3053600000	1852000000	1.29567	0.373701
P12931;P07947	Proto-oncogene tyrosine-protein kinase Src	SRC	>sp|P12931|SRC_HUMAN Proto-oncogene tyrosine-protein kinase Src OS=Homo sapiens GN=SRC PE=1 SV=3	11.9	59.834	536	4.3241e-11	571620000	355840000	215770000	1.25867	0.331899
P12955	Xaa-Pro dipeptidase	PEPD	>sp|P12955|PEPD_HUMAN Xaa-Pro dipeptidase OS=Homo sapiens GN=PEPD PE=1 SV=3	28.8	54.548	493	1.8597e-56	3467900000	1930500000	1537300000	1.40178	0.487257
P12956	X-ray repair cross-complementing protein 6	XRCC6	>sp|P12956|XRCC6_HUMAN X-ray repair cross-complementing protein 6 OS=Homo sapiens GN=XRCC6 PE=1 SV=2	36	69.842	609	2.2071e-91	20719000000	10232000000	10488000000	0.788955	-0.341986
P13010	X-ray repair cross-complementing protein 5	XRCC5	>sp|P13010|XRCC5_HUMAN X-ray repair cross-complementing protein 5 OS=Homo sapiens GN=XRCC5 PE=1 SV=3	36.6	82.704	732	0	28959000000	13755000000	15204000000	0.807689	-0.308128
P13051	Uracil-DNA glycosylase	UNG	>sp|P13051|UNG_HUMAN Uracil-DNA glycosylase OS=Homo sapiens GN=UNG PE=1 SV=2	18.8	34.645	313	5.2062e-61	241820000	185380000	56439000	3.42161	1.77468
P13073	Cytochrome c oxidase subunit 4 isoform 1, mitochondrial	COX4I1	>sp|P13073|COX41_HUMAN Cytochrome c oxidase subunit 4 isoform 1, mitochondrial OS=Homo sapiens GN=COX4I1 PE=1 SV=1	31.4	19.576	169	1.499e-15	5542300000	3623600000	1918800000	1.64064	0.714255
P13164;Q01629;Q01628	Interferon-induced transmembrane protein 1;Interferon-induced transmembrane protein 2;Interferon-induced transmembrane protein 3	IFITM1;IFITM2;IFITM3	>sp|P13164|IFM1_HUMAN Interferon-induced transmembrane protein 1 OS=Homo sapiens GN=IFITM1 PE=1 SV=3;>sp|Q01629|IFM2_HUMAN Interferon-induced transmembrane protein 2 OS=Homo sapiens GN=IFITM2 PE=1 SV=2;>sp|Q01628|IFM3_HUMAN Interferon-induced transmembrane	12.8	13.964	125	0.00039965	100520000	82540000	17979000	#VALUE!	#VALUE!
P13196	5-aminolevulinate synthase, nonspecific, mitochondrial	ALAS1	>sp|P13196|HEM1_HUMAN 5-aminolevulinate synthase, nonspecific, mitochondrial OS=Homo sapiens GN=ALAS1 PE=1 SV=2	7.5	70.58	640	1.4089e-15	209730000	79507000	130220000	0.497339	-1.0077
P13284	Gamma-interferon-inducible lysosomal thiol reductase	IFI30	>sp|P13284|GILT_HUMAN Gamma-interferon-inducible lysosomal thiol reductase OS=Homo sapiens GN=IFI30 PE=1 SV=3	20	27.963	250	6.0414e-53	109790000	77916000	31874000	1.97746	0.983646
P13473	Lysosome-associated membrane glycoprotein 2	LAMP2	>sp|P13473|LAMP2_HUMAN Lysosome-associated membrane glycoprotein 2 OS=Homo sapiens GN=LAMP2 PE=1 SV=2	10.2	44.96	410	5.1844e-13	4705800000	3567500000	1138200000	2.53839	1.34392
P13489	Ribonuclease inhibitor	RNH1	>sp|P13489|RINI_HUMAN Ribonuclease inhibitor OS=Homo sapiens GN=RNH1 PE=1 SV=2	42.1	49.973	461	1.0934e-203	3581000000	1872600000	1708400000	0.931446	-0.102457
P13498	Cytochrome b-245 light chain	CYBA	>sp|P13498|CY24A_HUMAN Cytochrome b-245 light chain OS=Homo sapiens GN=CYBA PE=1 SV=3	5.1	21.012	195	0.0069062	449560000	31716000	417850000	0.0870095	-3.52268
P13639	Elongation factor 2	EEF2	>sp|P13639|EF2_HUMAN Elongation factor 2 OS=Homo sapiens GN=EEF2 PE=1 SV=4	42.3	95.337	858	2.4092e-272	44887000000	20346000000	24541000000	0.769823	-0.377401
P13667	Protein disulfide-isomerase A4	PDIA4	>sp|P13667|PDIA4_HUMAN Protein disulfide-isomerase A4 OS=Homo sapiens GN=PDIA4 PE=1 SV=2	36.6	72.932	645	4.2755e-215	59604000000	40561000000	19042000000	1.57451	0.654899
P13674	Prolyl 4-hydroxylase subunit alpha-1	P4HA1	>sp|P13674|P4HA1_HUMAN Prolyl 4-hydroxylase subunit alpha-1 OS=Homo sapiens GN=P4HA1 PE=1 SV=2	21.3	61.049	534	1.8062e-43	1720600000	895530000	825060000	0.842886	-0.246591
P13693;Q56UQ5	Translationally-controlled tumor protein	TPT1	>sp|P13693|TCTP_HUMAN Translationally-controlled tumor protein OS=Homo sapiens GN=TPT1 PE=1 SV=1	23.3	19.595	172	2.1571e-28	646310000	238190000	408120000	0.437139	-1.19383
P13726	Tissue factor	F3	>sp|P13726|TF_HUMAN Tissue factor OS=Homo sapiens GN=F3 PE=1 SV=1	10.2	33.067	295	1.722e-09	742890000	368700000	374200000	0.790701	-0.338795
P13796	Plastin-2	LCP1	>sp|P13796|PLSL_HUMAN Plastin-2 OS=Homo sapiens GN=LCP1 PE=1 SV=6	12.4	70.288	627	6.74e-25	182670000	115740000	66925000	2.01837	1.01319
P13797	Plastin-3	PLS3	>sp|P13797|PLST_HUMAN Plastin-3 OS=Homo sapiens GN=PLS3 PE=1 SV=4	36.2	70.81	630	0	8978600000	5536700000	3441900000	1.38704	0.472009
P13798	Acylamino-acid-releasing enzyme	APEH	>sp|P13798|ACPH_HUMAN Acylamino-acid-releasing enzyme OS=Homo sapiens GN=APEH PE=1 SV=4	11.6	81.224	732	4.7053e-49	1760300000	724550000	1035700000	0.645411	-0.63171
P13804	Electron transfer flavoprotein subunit alpha, mitochondrial	ETFA	>sp|P13804|ETFA_HUMAN Electron transfer flavoprotein subunit alpha, mitochondrial OS=Homo sapiens GN=ETFA PE=1 SV=1	48	35.079	333	1.5032e-162	20838000000	13085000000	7753400000	1.46653	0.55241
P13807	Glycogen [starch] synthase, muscle	GYS1	>sp|P13807|GYS1_HUMAN Glycogen [starch] synthase, muscle OS=Homo sapiens GN=GYS1 PE=1 SV=2	5.3	83.785	737	1.9253e-09	136270000	76095000	60179000	1.40199	0.48748
P13861	cAMP-dependent protein kinase type II-alpha regulatory subunit	PRKAR2A	>sp|P13861|KAP2_HUMAN cAMP-dependent protein kinase type II-alpha regulatory subunit OS=Homo sapiens GN=PRKAR2A PE=1 SV=2	15.8	45.518	404	4.6841e-121	1877600000	971530000	906080000	0.904241	-0.145221
P13928;Q5VT79;Q5T2P8	Annexin A8;Annexin A8-like protein 2;Annexin A8-like protein 1	ANXA8;ANXA8L2;ANXA8L1	>sp|P13928|ANXA8_HUMAN Annexin A8 OS=Homo sapiens GN=ANXA8 PE=1 SV=3;>sp|Q5VT79|AXA82_HUMAN Annexin A8-like protein 2 OS=Homo sapiens GN=ANXA8L2 PE=2 SV=1;>sp|Q5T2P8|AXA81_HUMAN Annexin A8-like protein 1 OS=Homo sapiens GN=ANXA8L1 PE=1 SV=1	37.6	36.881	327	9.2018e-104	3143000000	1543100000	1599800000	0.875503	-0.191815
P13987	CD59 glycoprotein	CD59	>sp|P13987|CD59_HUMAN CD59 glycoprotein OS=Homo sapiens GN=CD59 PE=1 SV=1	17.2	14.177	128	7.7936e-08	4143700000	2517500000	1626200000	1.38001	0.464684
P13995	Bifunctional methylenetetrahydrofolate dehydrogenase/cyclohydrolase, mitochondrial;NAD-dependent methylenetetrahydrofolate dehydrogenase;Methenyltetrahydrofolate cyclohydrolase	MTHFD2	>sp|P13995|MTDC_HUMAN Bifunctional methylenetetrahydrofolate dehydrogenase/cyclohydrolase, mitochondrial OS=Homo sapiens GN=MTHFD2 PE=1 SV=2	16	37.895	350	5.3949e-45	280410000	93553000	186860000	0.371913	-1.42696
P14174	Macrophage migration inhibitory factor	MIF	>sp|P14174|MIF_HUMAN Macrophage migration inhibitory factor OS=Homo sapiens GN=MIF PE=1 SV=4	35.7	12.476	115	8.2211e-15	9135600000	1542700000	7593000000	0.23908	-2.06443
P14209	CD99 antigen	CD99	>sp|P14209|CD99_HUMAN CD99 antigen OS=Homo sapiens GN=CD99 PE=1 SV=1	32.4	18.848	185	6.2855e-05	510180000	402310000	107870000	3.19591	1.67623
P14314	Glucosidase 2 subunit beta	PRKCSH	>sp|P14314|GLU2B_HUMAN Glucosidase 2 subunit beta OS=Homo sapiens GN=PRKCSH PE=1 SV=2	46.4	59.425	528	3.0528e-283	20273000000	11934000000	8338900000	1.31318	0.393065
P14324	Farnesyl pyrophosphate synthase	FDPS	>sp|P14324|FPPS_HUMAN Farnesyl pyrophosphate synthase OS=Homo sapiens GN=FDPS PE=1 SV=4	12.2	48.275	419	1.7688e-20	1706300000	1145800000	560540000	1.0526	0.073955
P14373	Zinc finger protein RFP	TRIM27	>sp|P14373|TRI27_HUMAN Zinc finger protein RFP OS=Homo sapiens GN=TRIM27 PE=1 SV=1	9.2	58.489	513	1.5889e-11	70735000	47714000	23021000	1.95343	0.96601
P14406	Cytochrome c oxidase subunit 7A2, mitochondrial	COX7A2	>sp|P14406|CX7A2_HUMAN Cytochrome c oxidase subunit 7A2, mitochondrial OS=Homo sapiens GN=COX7A2 PE=1 SV=1	15.7	9.3959	83	3.6696e-05	750450000	499080000	251370000	1.76666	0.821024
P14550	Alcohol dehydrogenase [NADP(+)]	AKR1A1	>sp|P14550|AK1A1_HUMAN Alcohol dehydrogenase [NADP(+)] OS=Homo sapiens GN=AKR1A1 PE=1 SV=3	39.7	36.573	325	8.9823e-88	4132800000	2523700000	1609000000	1.75309	0.809904
P14618	Pyruvate kinase isozymes M1/M2	PKM	>sp|P14618|KPYM_HUMAN Pyruvate kinase PKM OS=Homo sapiens GN=PKM PE=1 SV=4	61.2	57.936	531	0	142360000000	74736000000	67621000000	0.911079	-0.134352
P14625;Q58FF3	Endoplasmin	HSP90B1	>sp|P14625|ENPL_HUMAN Endoplasmin OS=Homo sapiens GN=HSP90B1 PE=1 SV=1	37.4	92.468	803	0	56007000000	31818000000	24190000000	1.1124	0.153671
P63162;P14678	Small nuclear ribonucleoprotein-associated protein N;Small nuclear ribonucleoprotein-associated proteins B and B	SNRPN;SNRPB	>sp|P63162|RSMN_HUMAN Small nuclear ribonucleoprotein-associated protein N OS=Homo sapiens GN=SNRPN PE=1 SV=1;>sp|P14678|RSMB_HUMAN Small nuclear ribonucleoprotein-associated proteins B and B OS=Homo sapiens GN=SNRPB PE=1 SV=2	12.1	24.614	240	1.8873e-14	2597300000	1534600000	1062700000	0.843313	-0.245861
P14735	Insulin-degrading enzyme	IDE	>sp|P14735|IDE_HUMAN Insulin-degrading enzyme OS=Homo sapiens GN=IDE PE=1 SV=4	2.7	117.97	1019	1.4829e-06	113560000	60865000	52691000	0.849401	-0.235482
P14854	Cytochrome c oxidase subunit 6B1	COX6B1	>sp|P14854|CX6B1_HUMAN Cytochrome c oxidase subunit 6B1 OS=Homo sapiens GN=COX6B1 PE=1 SV=2	47.7	10.192	86	6.7558e-43	4905800000	3078400000	1827400000	1.62805	0.703149
P14866	Heterogeneous nuclear ribonucleoprotein L	HNRNPL	>sp|P14866|HNRPL_HUMAN Heterogeneous nuclear ribonucleoprotein L OS=Homo sapiens GN=HNRNPL PE=1 SV=2	36.8	64.132	589	0	32165000000	21420000000	10744000000	1.48781	0.573188
P14868	Aspartate--tRNA ligase, cytoplasmic	DARS	>sp|P14868|SYDC_HUMAN Aspartate--tRNA ligase, cytoplasmic OS=Homo sapiens GN=DARS PE=1 SV=2	27.5	57.136	501	1.8908e-52	4878300000	2522100000	2356300000	0.804959	-0.313014
P14923	Junction plakoglobin	JUP	>sp|P14923|PLAK_HUMAN Junction plakoglobin OS=Homo sapiens GN=JUP PE=1 SV=3	37	81.744	745	1.508e-283	12807000000	8816700000	3990800000	2.0338	1.02418
P14927	Cytochrome b-c1 complex subunit 7	UQCRB	>sp|P14927|QCR7_HUMAN Cytochrome b-c1 complex subunit 7 OS=Homo sapiens GN=UQCRB PE=1 SV=2	11.7	13.53	111	4.0413e-05	569030000	400900000	168130000	#VALUE!	#VALUE!
P15121	Aldose reductase	AKR1B1	>sp|P15121|ALDR_HUMAN Aldose reductase OS=Homo sapiens GN=AKR1B1 PE=1 SV=3	41.8	35.853	316	4.9565e-198	73672000000	39683000000	33989000000	0.824742	-0.277985
P15151	Poliovirus receptor	PVR	>sp|P15151|PVR_HUMAN Poliovirus receptor OS=Homo sapiens GN=PVR PE=1 SV=2	3.1	45.302	417	8.3113e-06	304350000	155070000	149270000	1.00835	0.0119952
P15153	Ras-related C3 botulinum toxin substrate 2	RAC2	>sp|P15153|RAC2_HUMAN Ras-related C3 botulinum toxin substrate 2 OS=Homo sapiens GN=RAC2 PE=1 SV=1	26	21.429	192	8.6492e-44	373900000	185470000	188430000	0.980584	-0.0282862
P15170;Q8IYD1	Eukaryotic peptide chain release factor GTP-binding subunit ERF3A;Eukaryotic peptide chain release factor GTP-binding subunit ERF3B	GSPT1;GSPT2	>sp|P15170|ERF3A_HUMAN Eukaryotic peptide chain release factor GTP-binding subunit ERF3A OS=Homo sapiens GN=GSPT1 PE=1 SV=1;>sp|Q8IYD1|ERF3B_HUMAN Eukaryotic peptide chain release factor GTP-binding subunit ERF3B OS=Homo sapiens GN=GSPT2 PE=1 SV=2	16.4	55.755	499	4.9408e-27	1542100000	651570000	890520000	0.610986	-0.71079
P15289	Arylsulfatase A;Arylsulfatase A component B;Arylsulfatase A component C	ARSA	>sp|P15289|ARSA_HUMAN Arylsulfatase A OS=Homo sapiens GN=ARSA PE=1 SV=3	11.4	53.588	507	1.5503e-56	207960000	152220000	55731000	2.195	1.13422
P15291	Beta-1,4-galactosyltransferase 1;Lactose synthase A protein;N-acetyllactosamine synthase;Beta-N-acetylglucosaminylglycopeptide beta-1,4-galactosyltransferase;Beta-N-acetylglucosaminyl-glycolipid beta-1,4-galactosyltransferase;Processed beta-1,4-galactosyltransferase 1	B4GALT1	>sp|P15291|B4GT1_HUMAN Beta-1,4-galactosyltransferase 1 OS=Homo sapiens GN=B4GALT1 PE=1 SV=5	9.3	43.92	398	9.3289e-103	210730000	145330000	65400000	2.30979	1.20776
P15311	Ezrin	EZR	>sp|P15311|EZRI_HUMAN Ezrin OS=Homo sapiens GN=EZR PE=1 SV=4	32.3	69.412	586	3.3813e-94	10273000000	4934200000	5339100000	0.927902	-0.107956
P15313	V-type proton ATPase subunit B, kidney isoform	ATP6V1B1	>sp|P15313|VATB1_HUMAN V-type proton ATPase subunit B, kidney isoform OS=Homo sapiens GN=ATP6V1B1 PE=1 SV=3	10.1	56.832	513	9.911e-14	426080000	182680000	243410000	1.2878	0.364905
P15328	Folate receptor alpha	FOLR1	>sp|P15328|FOLR1_HUMAN Folate receptor alpha OS=Homo sapiens GN=FOLR1 PE=1 SV=3	12.1	29.819	257	1.3387e-07	119530000	89769000	29765000	2.62999	1.39506
P15374	Ubiquitin carboxyl-terminal hydrolase isozyme L3	UCHL3	>sp|P15374|UCHL3_HUMAN Ubiquitin carboxyl-terminal hydrolase isozyme L3 OS=Homo sapiens GN=UCHL3 PE=1 SV=1	33.9	26.182	230	3.6644e-98	1383600000	381290000	1002300000	0.358564	-1.4797
P15428	15-hydroxyprostaglandin dehydrogenase [NAD(+)]	HPGD	>sp|P15428|PGDH_HUMAN 15-hydroxyprostaglandin dehydrogenase [NAD(+)] OS=Homo sapiens GN=HPGD PE=1 SV=1	5.3	28.977	266	5.489e-13	16967000	12243000	4723600	#VALUE!	#VALUE!
P15529	Membrane cofactor protein	CD46	>sp|P15529|MCP_HUMAN Membrane cofactor protein OS=Homo sapiens GN=CD46 PE=1 SV=3	10.5	43.747	392	4.9678e-12	675290000	491390000	183900000	2.23719	1.16169
P15531	Nucleoside diphosphate kinase A	NME1	>sp|P15531|NDKA_HUMAN Nucleoside diphosphate kinase A OS=Homo sapiens GN=NME1 PE=1 SV=1	47.4	17.149	152	2.2032e-25	18165000000	8638600000	9526000000	0.790889	-0.338453
P15559	NAD(P)H dehydrogenase [quinone] 1	NQO1	>sp|P15559|NQO1_HUMAN NAD(P)H dehydrogenase [quinone] 1 OS=Homo sapiens GN=NQO1 PE=1 SV=1	27.7	30.867	274	7.7734e-107	16307000000	8537000000	7769600000	0.901469	-0.14965
P15586	N-acetylglucosamine-6-sulfatase	GNS	>sp|P15586|GNS_HUMAN N-acetylglucosamine-6-sulfatase OS=Homo sapiens GN=GNS PE=1 SV=3	11.1	62.081	552	4.2403e-41	1821500000	1002500000	819040000	3.14901	1.6549
P15621	Zinc finger protein 44	ZNF44	>sp|P15621|ZNF44_HUMAN Zinc finger protein 44 OS=Homo sapiens GN=ZNF44 PE=2 SV=3	1.5	76.523	663	0.0024511	2342000000	1220500000	1121500000	1.04478	0.0631981
P15622	Zinc finger protein 250	ZNF250	>sp|P15622|ZN250_HUMAN Zinc finger protein 250 OS=Homo sapiens GN=ZNF250 PE=2 SV=3	5.2	63.467	560	3.7665e-70	10750000	6338700	4411600	#VALUE!	#VALUE!
P15880	40S ribosomal protein S2	RPS2	>sp|P15880|RS2_HUMAN 40S ribosomal protein S2 OS=Homo sapiens GN=RPS2 PE=1 SV=2	30.4	31.324	293	2.0324e-23	15000000000	7811000000	7189000000	0.851136	-0.232538
P15924	Desmoplakin	DSP	>sp|P15924|DESP_HUMAN Desmoplakin OS=Homo sapiens GN=DSP PE=1 SV=3	28.7	331.77	2871	0	13587000000	6718200000	6869300000	0.813935	-0.297015
P15927	Replication protein A 32 kDa subunit	RPA2	>sp|P15927|RFA2_HUMAN Replication protein A 32 kDa subunit OS=Homo sapiens GN=RPA2 PE=1 SV=1	25.9	29.247	270	4.2621e-24	631770000	327940000	303830000	1.03358	0.0476515
P15941	Mucin-1;Mucin-1 subunit alpha;Mucin-1 subunit beta	MUC1	>sp|P15941|MUC1_HUMAN Mucin-1 OS=Homo sapiens GN=MUC1 PE=1 SV=3	66.7	122.1	1255	2.5571e-117	378860000	203490000	175380000	3.4024	1.76655
P16070	CD44 antigen	CD44	>sp|P16070|CD44_HUMAN CD44 antigen OS=Homo sapiens GN=CD44 PE=1 SV=3	15.4	81.537	742	1.4844e-39	7094100000	3726400000	3367700000	1.26237	0.336136
P16083	Ribosyldihydronicotinamide dehydrogenase [quinone]	NQO2	>sp|P16083|NQO2_HUMAN Ribosyldihydronicotinamide dehydrogenase [quinone] OS=Homo sapiens GN=NQO2 PE=1 SV=5	19.5	25.918	231	3.9701e-08	333320000	172690000	160630000	0.860215	-0.217231
P16144	Integrin beta-4	ITGB4	>sp|P16144|ITB4_HUMAN Integrin beta-4 OS=Homo sapiens GN=ITGB4 PE=1 SV=5	19.2	202.16	1822	2.3797e-156	3551300000	2581600000	969690000	2.56739	1.3603
P16152	Carbonyl reductase [NADPH] 1	CBR1	>sp|P16152|CBR1_HUMAN Carbonyl reductase [NADPH] 1 OS=Homo sapiens GN=CBR1 PE=1 SV=3	26.4	30.375	277	3.006e-23	3305400000	2084600000	1220800000	1.56632	0.647377
P16219	Short-chain specific acyl-CoA dehydrogenase, mitochondrial	ACADS	>sp|P16219|ACADS_HUMAN Short-chain specific acyl-CoA dehydrogenase, mitochondrial OS=Homo sapiens GN=ACADS PE=1 SV=1	3.2	44.297	412	3.9705e-05	53317000	31150000	22167000	#VALUE!	#VALUE!
P16220;P18846	Cyclic AMP-responsive element-binding protein 1	CREB1	>sp|P16220|CREB1_HUMAN Cyclic AMP-responsive element-binding protein 1 OS=Homo sapiens GN=CREB1 PE=1 SV=2	15.2	36.688	341	1.0691e-08	131460000	82441000	49023000	1.40129	0.486752
P16278	Beta-galactosidase	GLB1	>sp|P16278|BGAL_HUMAN Beta-galactosidase OS=Homo sapiens GN=GLB1 PE=1 SV=2	4.1	76.074	677	4.1715e-14	475890000	340710000	135180000	2.57467	1.36438
P16298	Serine/threonine-protein phosphatase 2B catalytic subunit beta isoform	PPP3CB	>sp|P16298|PP2BB_HUMAN Serine/threonine-protein phosphatase 2B catalytic subunit beta isoform OS=Homo sapiens GN=PPP3CB PE=1 SV=2	2.9	59.024	524	0.00077575	22682000	5341300	17340000	#VALUE!	#VALUE!
P16333	Cytoplasmic protein NCK1	NCK1	>sp|P16333|NCK1_HUMAN Cytoplasmic protein NCK1 OS=Homo sapiens GN=NCK1 PE=1 SV=1	2.9	42.864	377	0.0013611	161380000	95354000	66029000	#VALUE!	#VALUE!
P16401	Histone H1.5	HIST1H1B	>sp|P16401|H15_HUMAN Histone H1.5 OS=Homo sapiens GN=HIST1H1B PE=1 SV=3	20.8	22.58	226	3.4983e-14	15451000000	9773500000	5678000000	1.17088	0.227591
P16402	Histone H1.3	HIST1H1D	>sp|P16402|H13_HUMAN Histone H1.3 OS=Homo sapiens GN=HIST1H1D PE=1 SV=2	26.7	22.35	221	9.3484e-19	2756800000	1931900000	824850000	#VALUE!	#VALUE!
P16403;P22492;Q02539	Histone H1.2	HIST1H1C	>sp|P16403|H12_HUMAN Histone H1.2 OS=Homo sapiens GN=HIST1H1C PE=1 SV=2	27.7	21.364	213	2.6343e-21	16291000000	10120000000	6171300000	1.22106	0.288135
P16422	Epithelial cell adhesion molecule	EPCAM	>sp|P16422|EPCAM_HUMAN Epithelial cell adhesion molecule OS=Homo sapiens GN=EPCAM PE=1 SV=2	29.3	34.932	314	3.71e-35	10459000000	5321100000	5138200000	0.701361	-0.511772
P16435	NADPH--cytochrome P450 reductase	POR	>sp|P16435|NCPR_HUMAN NADPH--cytochrome P450 reductase OS=Homo sapiens GN=POR PE=1 SV=2	24.2	76.689	677	7.8207e-243	6132900000	4088900000	2044000000	1.8045	0.851599
P16455	Methylated-DNA--protein-cysteine methyltransferase	MGMT	>sp|P16455|MGMT_HUMAN Methylated-DNA--protein-cysteine methyltransferase OS=Homo sapiens GN=MGMT PE=1 SV=1	8.7	21.646	207	1.6871e-05	101300000	60518000	40784000	#VALUE!	#VALUE!
P16615	Sarcoplasmic/endoplasmic reticulum calcium ATPase 2	ATP2A2	>sp|P16615|AT2A2_HUMAN Sarcoplasmic/endoplasmic reticulum calcium ATPase 2 OS=Homo sapiens GN=ATP2A2 PE=1 SV=1	37.3	114.76	1042	0	32148000000	20647000000	11500000000	1.48164	0.56719
P16930	Fumarylacetoacetase	FAH	>sp|P16930|FAAA_HUMAN Fumarylacetoacetase OS=Homo sapiens GN=FAH PE=1 SV=2	17.2	46.374	419	4.907e-107	1587500000	473870000	1113700000	1.26191	0.335608
P16949	Stathmin	STMN1	>sp|P16949|STMN1_HUMAN Stathmin OS=Homo sapiens GN=STMN1 PE=1 SV=3	8.7	17.302	149	0.0009121	37580000	15287000	22294000	#VALUE!	#VALUE!
P16989;Q9Y2T7	Y-box-binding protein 3	YBX3	>sp|P16989|YBOX3_HUMAN Y-box-binding protein 3 OS=Homo sapiens GN=YBX3 PE=1 SV=4	28.2	40.089	372	6.48e-45	2609900000	1626700000	983190000	1.51021	0.594748
P17010;P08048	Zinc finger X-chromosomal protein;Zinc finger Y-chromosomal protein	ZFX;ZFY	>sp|P17010|ZFX_HUMAN Zinc finger X-chromosomal protein OS=Homo sapiens GN=ZFX PE=2 SV=2;>sp|P08048|ZFY_HUMAN Zinc finger Y-chromosomal protein OS=Homo sapiens GN=ZFY PE=1 SV=3	3.4	90.521	805	3.9572e-52	79636000	42194000	37442000	0.942063	-0.0861044
Q9Y6Q3;P17021;P17014	Zinc finger protein 37 homolog;Zinc finger protein 17;Zinc finger protein 12	ZFP37;ZNF17;ZNF12	>sp|Q9Y6Q3|ZFP37_HUMAN Zinc finger protein 37 homolog OS=Homo sapiens GN=ZFP37 PE=2 SV=3;>sp|P17021|ZNF17_HUMAN Zinc finger protein 17 OS=Homo sapiens GN=ZNF17 PE=2 SV=3;>sp|P17014|ZNF12_HUMAN Zinc finger protein 12 OS=Homo sapiens GN=ZNF12 PE=2 SV=3	2.4	71.209	630	4.5478e-05	94400000	71021000	23379000	2.53306	1.34088
P17020	Zinc finger protein 16	ZNF16	>sp|P17020|ZNF16_HUMAN Zinc finger protein 16 OS=Homo sapiens GN=ZNF16 PE=1 SV=3	2.2	76.471	682	0.010313	13282000	6528800	6753000	#VALUE!	#VALUE!
P17026	Zinc finger protein 22	ZNF22	>sp|P17026|ZNF22_HUMAN Zinc finger protein 22 OS=Homo sapiens GN=ZNF22 PE=1 SV=3	6.7	25.915	224	1.5856e-08	423970000	231890000	192070000	1.10861	0.148753
P17028	Zinc finger protein 24	ZNF24	>sp|P17028|ZNF24_HUMAN Zinc finger protein 24 OS=Homo sapiens GN=ZNF24 PE=1 SV=4	8.2	42.155	368	1.0593e-06	189600000	118860000	70744000	1.4518	0.537843
P17030	Zinc finger protein 25	ZNF25	>sp|P17030|ZNF25_HUMAN Zinc finger protein 25 OS=Homo sapiens GN=ZNF25 PE=2 SV=2	3.1	53.544	456	0.0041603	10363000	5660700	4702000	1.19809	0.260739
P17036;P10075;Q96NG5;Q15937;Q96PQ6;P51508;Q9Y473;Q6P3V2;Q52M93;P51814;Q5JVG2	Zinc finger protein 3	ZNF3	>sp|P17036|ZNF3_HUMAN Zinc finger protein 3 OS=Homo sapiens GN=ZNF3 PE=1 SV=3	16.8	50.915	446	1.324e-88	634310000	355400000	278910000	1.48227	0.56781
P17066;P48741	Heat shock 70 kDa protein 6;Putative heat shock 70 kDa protein 7	HSPA6;HSPA7	>sp|P17066|HSP76_HUMAN Heat shock 70 kDa protein 6 OS=Homo sapiens GN=HSPA6 PE=1 SV=2;>sp|P48741|HSP77_HUMAN Putative heat shock 70 kDa protein 7 OS=Homo sapiens GN=HSPA7 PE=5 SV=2	10.3	71.027	643	1.9671e-28	10603000000	5780400000	4822700000	0.998004	-0.00288251
P17096	High mobility group protein HMG-I/HMG-Y	HMGA1	>sp|P17096|HMGA1_HUMAN High mobility group protein HMG-I/HMG-Y OS=Homo sapiens GN=HMGA1 PE=1 SV=3	23.4	11.676	107	2.2148e-08	22475000000	12938000000	9537100000	1.08293	0.114941
P17174	Aspartate aminotransferase, cytoplasmic	GOT1	>sp|P17174|AATC_HUMAN Aspartate aminotransferase, cytoplasmic OS=Homo sapiens GN=GOT1 PE=1 SV=3	21.5	46.247	413	2.8161e-44	1741200000	675490000	1065700000	0.550025	-0.862432
P17252;P05771	Protein kinase C alpha type	PRKCA	>sp|P17252|KPCA_HUMAN Protein kinase C alpha type OS=Homo sapiens GN=PRKCA PE=1 SV=4	10.7	76.749	672	1.638e-16	535470000	363060000	172420000	2.06667	1.04731
P17275	Transcription factor jun-B	JUNB	>sp|P17275|JUNB_HUMAN Transcription factor jun-B OS=Homo sapiens GN=JUNB PE=1 SV=1	15.3	35.879	347	1.8856e-33	163490000	75775000	87714000	0.623714	-0.681044
P17301	Integrin alpha-2	ITGA2	>sp|P17301|ITA2_HUMAN Integrin alpha-2 OS=Homo sapiens GN=ITGA2 PE=1 SV=1	21	129.29	1181	1.2687e-78	6098800000	3055900000	3043000000	0.949217	-0.0751903
P17480	Nucleolar transcription factor 1	UBTF	>sp|P17480|UBF1_HUMAN Nucleolar transcription factor 1 OS=Homo sapiens GN=UBTF PE=1 SV=1	12.8	89.405	764	1.3728e-27	1513600000	824490000	689150000	1.18429	0.244019
P17568	NADH dehydrogenase [ubiquinone] 1 beta subcomplex subunit 7	NDUFB7	>sp|P17568|NDUB7_HUMAN NADH dehydrogenase [ubiquinone] 1 beta subcomplex subunit 7 OS=Homo sapiens GN=NDUFB7 PE=1 SV=4	39.4	16.402	137	3.343e-13	792860000	530250000	262620000	2.36116	1.2395
P17612;P22694;P22612	cAMP-dependent protein kinase catalytic subunit alpha;cAMP-dependent protein kinase catalytic subunit beta	PRKACA;PRKACB	>sp|P17612|KAPCA_HUMAN cAMP-dependent protein kinase catalytic subunit alpha OS=Homo sapiens GN=PRKACA PE=1 SV=2;>sp|P22694|KAPCB_HUMAN cAMP-dependent protein kinase catalytic subunit beta OS=Homo sapiens GN=PRKACB PE=1 SV=2	20.2	40.589	351	3.9581e-32	1039100000	658820000	380290000	1.42765	0.513646
P17655	Calpain-2 catalytic subunit	CAPN2	>sp|P17655|CAN2_HUMAN Calpain-2 catalytic subunit OS=Homo sapiens GN=CAPN2 PE=1 SV=6	29.9	79.994	700	1.1829e-189	6378000000	2707200000	3670800000	0.596267	-0.745969
P17676	CCAAT/enhancer-binding protein beta	CEBPB	>sp|P17676|CEBPB_HUMAN CCAAT/enhancer-binding protein beta OS=Homo sapiens GN=CEBPB PE=1 SV=2	27.5	36.105	345	2.8471e-29	1726900000	1283100000	443820000	2.75043	1.45966
P17706	Tyrosine-protein phosphatase non-receptor type 2	PTPN2	>sp|P17706|PTN2_HUMAN Tyrosine-protein phosphatase non-receptor type 2 OS=Homo sapiens GN=PTPN2 PE=1 SV=2	3.4	48.473	415	0.0047467	38211000	12727000	25484000	#VALUE!	#VALUE!
P17812	CTP synthase 1	CTPS1	>sp|P17812|PYRG1_HUMAN CTP synthase 1 OS=Homo sapiens GN=CTPS1 PE=1 SV=2	22.7	66.69	591	3.8181e-92	1678500000	695330000	983210000	0.563095	-0.82855
P17813	Endoglin	ENG	>sp|P17813|EGLN_HUMAN Endoglin OS=Homo sapiens GN=ENG PE=1 SV=2	2.7	70.577	658	2.3711e-05	44798000	26381000	18417000	#VALUE!	#VALUE!
P17844	Probable ATP-dependent RNA helicase DDX5	DDX5	>sp|P17844|DDX5_HUMAN Probable ATP-dependent RNA helicase DDX5 OS=Homo sapiens GN=DDX5 PE=1 SV=1	21	69.147	614	1.1592e-48	2990900000	1364800000	1626200000	0.85918	-0.218967
P17858	6-phosphofructokinase, liver type	PFKL	>sp|P17858|K6PL_HUMAN 6-phosphofructokinase, liver type OS=Homo sapiens GN=PFKL PE=1 SV=6	14.4	85.018	780	1.3605e-25	849260000	434520000	414740000	0.966651	-0.0489336
P17900	Ganglioside GM2 activator;Ganglioside GM2 activator isoform short	GM2A	>sp|P17900|SAP3_HUMAN Ganglioside GM2 activator OS=Homo sapiens GN=GM2A PE=1 SV=4	17.6	20.838	193	3.8799e-10	158030000	121120000	36909000	2.74808	1.45843
P17931	Galectin-3	LGALS3	>sp|P17931|LEG3_HUMAN Galectin-3 OS=Homo sapiens GN=LGALS3 PE=1 SV=5	14.4	26.152	250	1.0039e-18	1800900000	1209700000	591230000	1.93184	0.949979
P17980	26S protease regulatory subunit 6A	PSMC3	>sp|P17980|PRS6A_HUMAN 26S protease regulatory subunit 6A OS=Homo sapiens GN=PSMC3 PE=1 SV=3	46	49.203	439	5.9359e-152	5732900000	2607900000	3125000000	0.653381	-0.614003
P17987	T-complex protein 1 subunit alpha	TCP1	>sp|P17987|TCPA_HUMAN T-complex protein 1 subunit alpha OS=Homo sapiens GN=TCP1 PE=1 SV=1	35.3	60.343	556	2.1721e-82	22872000000	12063000000	10809000000	0.644912	-0.632827
P18031	Tyrosine-protein phosphatase non-receptor type 1	PTPN1	>sp|P18031|PTN1_HUMAN Tyrosine-protein phosphatase non-receptor type 1 OS=Homo sapiens GN=PTPN1 PE=1 SV=1	33.8	49.966	435	8.8125e-60	5279700000	3529100000	1750600000	1.94262	0.958
P18065	Insulin-like growth factor-binding protein 2	IGFBP2	>sp|P18065|IBP2_HUMAN Insulin-like growth factor-binding protein 2 OS=Homo sapiens GN=IGFBP2 PE=1 SV=2	29.8	34.814	325	3.2684e-29	583490000	470810000	112680000	6.1565	2.62211
P18074	TFIIH basal transcription factor complex helicase XPD subunit	ERCC2	>sp|P18074|ERCC2_HUMAN TFIIH basal transcription factor complex helicase XPD subunit OS=Homo sapiens GN=ERCC2 PE=1 SV=1	3	86.908	760	8.3157e-09	145400000	96897000	48505000	2.20497	1.14076
P18084	Integrin beta-5	ITGB5	>sp|P18084|ITB5_HUMAN Integrin beta-5 OS=Homo sapiens GN=ITGB5 PE=1 SV=1	22.2	88.053	799	1.6015e-113	2280000000	1446100000	833960000	1.35007	0.433039
P18085	ADP-ribosylation factor 4	ARF4	>sp|P18085|ARF4_HUMAN ADP-ribosylation factor 4 OS=Homo sapiens GN=ARF4 PE=1 SV=3	41.1	20.511	180	1.6678e-15	1423700000	726860000	696810000	0.939055	-0.090718
P18124	60S ribosomal protein L7	RPL7	>sp|P18124|RL7_HUMAN 60S ribosomal protein L7 OS=Homo sapiens GN=RPL7 PE=1 SV=1	33.9	29.225	248	5.0027e-59	18386000000	9089800000	9296400000	0.799936	-0.322044
P18206	Vinculin	VCL	>sp|P18206|VINC_HUMAN Vinculin OS=Homo sapiens GN=VCL PE=1 SV=4	23.1	123.8	1134	2.6398e-153	7001300000	2808800000	4192500000	0.595167	-0.748633
P18433	Receptor-type tyrosine-protein phosphatase alpha	PTPRA	>sp|P18433|PTPRA_HUMAN Receptor-type tyrosine-protein phosphatase alpha OS=Homo sapiens GN=PTPRA PE=1 SV=2	2.5	90.599	802	2.4212e-07	31010000	19934000	11076000	#VALUE!	#VALUE!
P18440	Arylamine N-acetyltransferase 1	NAT1	>sp|P18440|ARY1_HUMAN Arylamine N-acetyltransferase 1 OS=Homo sapiens GN=NAT1 PE=1 SV=2	8.3	33.898	290	0.00013301	294480000	193820000	100660000	0.699741	-0.515107
P18564	Integrin beta-6	ITGB6	>sp|P18564|ITB6_HUMAN Integrin beta-6 OS=Homo sapiens GN=ITGB6 PE=1 SV=2	3.9	85.935	788	0.00012758	76518000	60699000	15819000	2.83704	1.50439
P18583	Protein SON	SON	>sp|P18583|SON_HUMAN Protein SON OS=Homo sapiens GN=SON PE=1 SV=4	5.4	263.83	2426	4.9328e-51	1417100000	953220000	463840000	1.35715	0.440577
P18615	Negative elongation factor E	NELFE	>sp|P18615|NELFE_HUMAN Negative elongation factor E OS=Homo sapiens GN=NELFE PE=1 SV=3	7.4	43.239	380	2.2028e-06	260990000	180740000	80250000	1.8885	0.917243
P18621	60S ribosomal protein L17	RPL17	>sp|P18621|RL17_HUMAN 60S ribosomal protein L17 OS=Homo sapiens GN=RPL17 PE=1 SV=3	37	21.397	184	1.8805e-70	15912000000	8484000000	7427900000	0.85492	-0.226139
P18669;P15259;Q8N0Y7	Phosphoglycerate mutase 1	PGAM1	>sp|P18669|PGAM1_HUMAN Phosphoglycerate mutase 1 OS=Homo sapiens GN=PGAM1 PE=1 SV=2	42.9	28.804	254	6.8652e-73	12655000000	5916100000	6738500000	0.624961	-0.678162
P18754	Regulator of chromosome condensation	RCC1	>sp|P18754|RCC1_HUMAN Regulator of chromosome condensation OS=Homo sapiens GN=RCC1 PE=1 SV=1	44.9	44.969	421	1.7003e-131	6253200000	3735000000	2518100000	1.22898	0.297467
P18827	Syndecan-1	SDC1	>sp|P18827|SDC1_HUMAN Syndecan-1 OS=Homo sapiens GN=SDC1 PE=1 SV=3	15.8	32.461	310	2.8e-11	135760000	78078000	57686000	1.32672	0.407861
P18858	DNA ligase 1	LIG1	>sp|P18858|DNLI1_HUMAN DNA ligase 1 OS=Homo sapiens GN=LIG1 PE=1 SV=1	13.7	101.73	919	5.4842e-33	642900000	236070000	406830000	0.504312	-0.987612
P18859	ATP synthase-coupling factor 6, mitochondrial	ATP5J	>sp|P18859|ATP5J_HUMAN ATP synthase-coupling factor 6, mitochondrial OS=Homo sapiens GN=ATP5J PE=1 SV=1	31.5	12.587	108	6.4718e-20	950090000	543800000	406280000	1.21763	0.284071
P18887	DNA repair protein XRCC1	XRCC1	>sp|P18887|XRCC1_HUMAN DNA repair protein XRCC1 OS=Homo sapiens GN=XRCC1 PE=1 SV=2	3	69.476	633	5.6877e-07	146360000	81442000	64918000	#VALUE!	#VALUE!
P19224;Q9HAW9;Q9HAW8;Q9HAW7;O60656;P22309;P35504;P35503;P22310	UDP-glucuronosyltransferase 1-6;UDP-glucuronosyltransferase 1-8;UDP-glucuronosyltransferase 1-10;UDP-glucuronosyltransferase 1-7;UDP-glucuronosyltransferase 1-9;UDP-glucuronosyltransferase 1-1;UDP-glucuronosyltransferase 1-5;UDP-glucuronosyltransferase 1-3;UDP-glucuronosyltransferase 1-4	UGT1A6;UGT1A8;UGT1A10;UGT1A7;UGT1A9;UGT1A1;UGT1A5;UGT1A3;UGT1A4	>sp|P19224|UD16_HUMAN UDP-glucuronosyltransferase 1-6 OS=Homo sapiens GN=UGT1A6 PE=1 SV=2;>sp|Q9HAW9|UD18_HUMAN UDP-glucuronosyltransferase 1-8 OS=Homo sapiens GN=UGT1A8 PE=1 SV=1;>sp|Q9HAW8|UD110_HUMAN UDP-glucuronosyltransferase 1-10 OS=Homo sapiens GN=U	7.5	60.75	532	1.5351e-39	354190000	177150000	177040000	1.10765	0.147506
P19256	Lymphocyte function-associated antigen 3	CD58	>sp|P19256|LFA3_HUMAN Lymphocyte function-associated antigen 3 OS=Homo sapiens GN=CD58 PE=1 SV=1	9.2	28.147	250	2.6953e-06	888110000	612710000	275400000	1.80002	0.848011
P19338	Nucleolin	NCL	>sp|P19338|NUCL_HUMAN Nucleolin OS=Homo sapiens GN=NCL PE=1 SV=3	17.6	76.613	710	7.3155e-211	30058000000	11866000000	18192000000	0.553373	-0.853676
P19367;Q2TB90	Hexokinase-1	HK1	>sp|P19367|HXK1_HUMAN Hexokinase-1 OS=Homo sapiens GN=HK1 PE=1 SV=3	27.9	102.48	917	4.2588e-197	12213000000	4054200000	8159200000	0.727114	-0.459746
P19387	DNA-directed RNA polymerase II subunit RPB3	POLR2C	>sp|P19387|RPB3_HUMAN DNA-directed RNA polymerase II subunit RPB3 OS=Homo sapiens GN=POLR2C PE=1 SV=2	21.1	31.441	275	2.2662e-25	337000000	187810000	149190000	1.13758	0.185966
P19388	DNA-directed RNA polymerases I, II, and III subunit RPABC1	POLR2E	>sp|P19388|RPAB1_HUMAN DNA-directed RNA polymerases I, II, and III subunit RPABC1 OS=Homo sapiens GN=POLR2E PE=1 SV=4	29.5	24.551	210	2.0047e-30	884580000	497490000	387090000	1.10572	0.144983
P19404	NADH dehydrogenase [ubiquinone] flavoprotein 2, mitochondrial	NDUFV2	>sp|P19404|NDUV2_HUMAN NADH dehydrogenase [ubiquinone] flavoprotein 2, mitochondrial OS=Homo sapiens GN=NDUFV2 PE=1 SV=2	22.9	27.391	249	1.8558e-23	1617800000	1047500000	570290000	2.12694	1.08878
P19440;A6NGU5;P36268;Q14390;B5MD39	Gamma-glutamyltranspeptidase 1;Gamma-glutamyltranspeptidase 1 heavy chain;Gamma-glutamyltranspeptidase 1 light chain;Putative gamma-glutamyltranspeptidase 3;Putative gamma-glutamyltranspeptidase 3 heavy chain;Putative gamma-glutamyltranspeptidase 3 light chain;Gamma-glutamyltranspeptidase 2;Gamma-glutamyltranspeptidase 2 heavy chain;Gamma-glutamyltranspeptidase 2 light chain	GGT1;GGT3P;GGT2	>sp|P19440|GGT1_HUMAN Gamma-glutamyltranspeptidase 1 OS=Homo sapiens GN=GGT1 PE=1 SV=2;>sp|A6NGU5|GGT3_HUMAN Putative gamma-glutamyltranspeptidase 3 OS=Homo sapiens GN=GGT3P PE=5 SV=2;>sp|P36268|GGT2_HUMAN Gamma-glutamyltranspeptidase 2 OS=Homo sapiens GN=	5.6	61.409	569	4.2002e-06	76154000	13350000	62803000	0.347802	-1.52366
P19447	TFIIH basal transcription factor complex helicase XPB subunit	ERCC3	>sp|P19447|ERCC3_HUMAN TFIIH basal transcription factor complex helicase XPB subunit OS=Homo sapiens GN=ERCC3 PE=1 SV=1	11.6	89.277	782	1.902e-25	534980000	330430000	204550000	1.12892	0.174947
P19525	Interferon-induced, double-stranded RNA-activated protein kinase	EIF2AK2	>sp|P19525|E2AK2_HUMAN Interferon-induced, double-stranded RNA-activated protein kinase OS=Homo sapiens GN=EIF2AK2 PE=1 SV=2	18.1	62.094	551	3.4015e-42	594680000	379010000	215670000	0.985707	-0.0207689
P19784	Casein kinase II subunit alpha	CSNK2A2	>sp|P19784|CSK22_HUMAN Casein kinase II subunit alpha OS=Homo sapiens GN=CSNK2A2 PE=1 SV=1	29.7	41.213	350	5.8095e-42	2231800000	1242600000	989190000	0.916506	-0.125783
P19793	Retinoic acid receptor RXR-alpha	RXRA	>sp|P19793|RXRA_HUMAN Retinoic acid receptor RXR-alpha OS=Homo sapiens GN=RXRA PE=1 SV=1	8.4	50.811	462	3.9116e-20	35281000	28926000	6354600	#VALUE!	#VALUE!
P19838	Nuclear factor NF-kappa-B p105 subunit;Nuclear factor NF-kappa-B p50 subunit	NFKB1	>sp|P19838|NFKB1_HUMAN Nuclear factor NF-kappa-B p105 subunit OS=Homo sapiens GN=NFKB1 PE=1 SV=2	3.8	105.35	968	1.2646e-22	146130000	74604000	71522000	#VALUE!	#VALUE!
P19957	Elafin	PI3	>sp|P19957|ELAF_HUMAN Elafin OS=Homo sapiens GN=PI3 PE=1 SV=3	33.3	12.269	117	6.7132e-08	211670000	177150000	34522000	4.86665	2.28293
P20020	Plasma membrane calcium-transporting ATPase 1	ATP2B1	>sp|P20020|AT2B1_HUMAN Plasma membrane calcium-transporting ATPase 1 OS=Homo sapiens GN=ATP2B1 PE=1 SV=3	18.7	138.75	1258	5.3491e-68	948000000	558340000	389660000	1.11783	0.160701
P20042	Eukaryotic translation initiation factor 2 subunit 2	EIF2S2	>sp|P20042|IF2B_HUMAN Eukaryotic translation initiation factor 2 subunit 2 OS=Homo sapiens GN=EIF2S2 PE=1 SV=2	37.8	38.388	333	2.7376e-62	2577700000	1198000000	1379600000	0.66011	-0.599223
P20073	Annexin A7	ANXA7	>sp|P20073|ANXA7_HUMAN Annexin A7 OS=Homo sapiens GN=ANXA7 PE=1 SV=3	18.9	52.739	488	2.7433e-114	5559100000	2723600000	2835500000	0.882768	-0.179893
P20226	TATA-box-binding protein	TBP	>sp|P20226|TBP_HUMAN TATA-box-binding protein OS=Homo sapiens GN=TBP PE=1 SV=2	3.2	37.698	339	0.0019642	168720000	77523000	91198000	#VALUE!	#VALUE!
P20273	B-cell receptor CD22	CD22	>sp|P20273|CD22_HUMAN B-cell receptor CD22 OS=Homo sapiens GN=CD22 PE=1 SV=2	1.4	95.347	847	0.0060042	42954000	24026000	18928000	#VALUE!	#VALUE!
P20290	Transcription factor BTF3	BTF3	>sp|P20290|BTF3_HUMAN Transcription factor BTF3 OS=Homo sapiens GN=BTF3 PE=1 SV=1	21.8	22.168	206	4.1633e-48	1270500000	632220000	638280000	0.905797	-0.14274
P20336	Ras-related protein Rab-3A	RAB3A	>sp|P20336|RAB3A_HUMAN Ras-related protein Rab-3A OS=Homo sapiens GN=RAB3A PE=1 SV=1	10.9	24.984	220	0.00038795	47158000	26014000	21144000	#VALUE!	#VALUE!
P20338	Ras-related protein Rab-4A	RAB4A	>sp|P20338|RAB4A_HUMAN Ras-related protein Rab-4A OS=Homo sapiens GN=RAB4A PE=1 SV=3	26.6	24.389	218	7.166e-11	408310000	197780000	210530000	1.34751	0.430295
P20339	Ras-related protein Rab-5A	RAB5A	>sp|P20339|RAB5A_HUMAN Ras-related protein Rab-5A OS=Homo sapiens GN=RAB5A PE=1 SV=2	37.2	23.658	215	1.5651e-75	1113200000	534450000	578780000	0.902446	-0.148088
P20340;Q9NRW1;Q14964	Ras-related protein Rab-6A	RAB6A	>sp|P20340|RAB6A_HUMAN Ras-related protein Rab-6A OS=Homo sapiens GN=RAB6A PE=1 SV=3	32.7	23.593	208	1.9058e-82	3309600000	1836500000	1473100000	1.26539	0.339582
P20585	DNA mismatch repair protein Msh3	MSH3	>sp|P20585|MSH3_HUMAN DNA mismatch repair protein Msh3 OS=Homo sapiens GN=MSH3 PE=1 SV=4	5.7	127.41	1137	2.5406e-19	233540000	123360000	110180000	0.87581	-0.19131
P20618	Proteasome subunit beta type-1	PSMB1	>sp|P20618|PSB1_HUMAN Proteasome subunit beta type-1 OS=Homo sapiens GN=PSMB1 PE=1 SV=2	30.7	26.489	241	5.6064e-16	2173500000	1155500000	1018000000	1.02179	0.0311056
P20645	Cation-dependent mannose-6-phosphate receptor	M6PR	>sp|P20645|MPRD_HUMAN Cation-dependent mannose-6-phosphate receptor OS=Homo sapiens GN=M6PR PE=1 SV=1	26.7	30.993	277	3.9927e-30	1798000000	1061700000	736260000	1.2467	0.31811
P20674	Cytochrome c oxidase subunit 5A, mitochondrial	COX5A	>sp|P20674|COX5A_HUMAN Cytochrome c oxidase subunit 5A, mitochondrial OS=Homo sapiens GN=COX5A PE=1 SV=2	16	16.762	150	1.8569e-06	2464000000	1451100000	1012900000	1.44429	0.530364
P20700	Lamin-B1	LMNB1	>sp|P20700|LMNB1_HUMAN Lamin-B1 OS=Homo sapiens GN=LMNB1 PE=1 SV=2	49.8	66.408	586	4.6357e-248	16810000000	10556000000	6254000000	1.32072	0.40133
P20810	Calpastatin	CAST	>sp|P20810|ICAL_HUMAN Calpastatin OS=Homo sapiens GN=CAST PE=1 SV=4	42.1	76.572	708	0	11685000000	8624300000	3061000000	2.2628	1.17811
P20839	Inosine-5-monophosphate dehydrogenase 1	IMPDH1	>sp|P20839|IMDH1_HUMAN Inosine-5-monophosphate dehydrogenase 1 OS=Homo sapiens GN=IMPDH1 PE=1 SV=2	12.8	55.405	514	9.9727e-34	393280000	127640000	265630000	0.412729	-1.27673
P20933	N(4)-(beta-N-acetylglucosaminyl)-L-asparaginase;Glycosylasparaginase alpha chain;Glycosylasparaginase beta chain	AGA	>sp|P20933|ASPG_HUMAN N(4)-(beta-N-acetylglucosaminyl)-L-asparaginase OS=Homo sapiens GN=AGA PE=1 SV=2	12.7	37.208	346	4.3268e-21	273460000	188180000	85280000	1.99788	0.998472
P20936	Ras GTPase-activating protein 1	RASA1	>sp|P20936|RASA1_HUMAN Ras GTPase-activating protein 1 OS=Homo sapiens GN=RASA1 PE=1 SV=1	5.1	116.4	1047	4.6252e-27	193850000	131220000	62632000	1.982	0.986959
P20962	Parathymosin	PTMS	>sp|P20962|PTMS_HUMAN Parathymosin OS=Homo sapiens GN=PTMS PE=1 SV=2	10.8	11.53	102	0.0043911	640920000	216610000	424310000	0.471988	-1.08318
P21266;P28161	Glutathione S-transferase Mu 3	GSTM3	>sp|P21266|GSTM3_HUMAN Glutathione S-transferase Mu 3 OS=Homo sapiens GN=GSTM3 PE=1 SV=3	33.3	26.559	225	2.073e-28	1322900000	521070000	801800000	0.572082	-0.805705
P21281	V-type proton ATPase subunit B, brain isoform	ATP6V1B2	>sp|P21281|VATB2_HUMAN V-type proton ATPase subunit B, brain isoform OS=Homo sapiens GN=ATP6V1B2 PE=1 SV=3	29.5	56.5	511	7.8958e-72	1481200000	877180000	604040000	1.11365	0.155293
P21283	V-type proton ATPase subunit C 1	ATP6V1C1	>sp|P21283|VATC1_HUMAN V-type proton ATPase subunit C 1 OS=Homo sapiens GN=ATP6V1C1 PE=1 SV=4	16.5	43.941	382	5.789e-45	596070000	321220000	274860000	1.12196	0.166017
P21291	Cysteine and glycine-rich protein 1	CSRP1	>sp|P21291|CSRP1_HUMAN Cysteine and glycine-rich protein 1 OS=Homo sapiens GN=CSRP1 PE=1 SV=3	43	20.567	193	3.1282e-45	4829000000	1597100000	3231900000	0.427405	-1.22632
P21333	Filamin-A	FLNA	>sp|P21333|FLNA_HUMAN Filamin-A OS=Homo sapiens GN=FLNA PE=1 SV=4	51.9	280.74	2647	0	202050000000	84694000000	117360000000	0.618582	-0.692963
P21359	Neurofibromin;Neurofibromin truncated	NF1	>sp|P21359|NF1_HUMAN Neurofibromin OS=Homo sapiens GN=NF1 PE=1 SV=2	1.2	319.37	2839	9.045e-09	44351000	22120000	22231000	0.941797	-0.086512
P21399	Cytoplasmic aconitate hydratase	ACO1	>sp|P21399|ACOC_HUMAN Cytoplasmic aconitate hydratase OS=Homo sapiens GN=ACO1 PE=1 SV=3	8.2	98.398	889	2.2373e-18	386580000	251300000	135270000	1.62059	0.696517
P21589	5-nucleotidase	NT5E	>sp|P21589|5NTD_HUMAN 5-nucleotidase OS=Homo sapiens GN=NT5E PE=1 SV=1	30.1	63.367	574	1.2958e-129	3114500000	1342800000	1771700000	0.645745	-0.630965
P21741	Midkine	MDK	>sp|P21741|MK_HUMAN Midkine OS=Homo sapiens GN=MDK PE=1 SV=1	16.8	15.585	143	1.1614e-05	166520000	88073000	78449000	0.991867	-0.0117819
P21796	Voltage-dependent anion-selective channel protein 1	VDAC1	>sp|P21796|VDAC1_HUMAN Voltage-dependent anion-selective channel protein 1 OS=Homo sapiens GN=VDAC1 PE=1 SV=2	70.3	30.772	283	0	23733000000	15890000000	7843000000	1.62122	0.697079
P21912	Succinate dehydrogenase [ubiquinone] iron-sulfur subunit, mitochondrial	SDHB	>sp|P21912|DHSB_HUMAN Succinate dehydrogenase [ubiquinone] iron-sulfur subunit, mitochondrial OS=Homo sapiens GN=SDHB PE=1 SV=3	9.3	31.629	280	5.7809e-10	662430000	305710000	356710000	0.82802	-0.272262
P21926	CD9 antigen	CD9	>sp|P21926|CD9_HUMAN CD9 antigen OS=Homo sapiens GN=CD9 PE=1 SV=4	15.4	25.416	228	1.4379e-142	1991100000	1257800000	733310000	1.53088	0.614359
P21953	2-oxoisovalerate dehydrogenase subunit beta, mitochondrial	BCKDHB	>sp|P21953|ODBB_HUMAN 2-oxoisovalerate dehydrogenase subunit beta, mitochondrial OS=Homo sapiens GN=BCKDHB PE=1 SV=2	12.8	43.122	392	8.9716e-23	195570000	144150000	51417000	2.50495	1.32478
P21964	Catechol O-methyltransferase	COMT	>sp|P21964|COMT_HUMAN Catechol O-methyltransferase OS=Homo sapiens GN=COMT PE=1 SV=2	36.2	30.037	271	1.0961e-164	3387300000	1759900000	1627500000	0.910996	-0.134484
P21980	Protein-glutamine gamma-glutamyltransferase 2	TGM2	>sp|P21980|TGM2_HUMAN Protein-glutamine gamma-glutamyltransferase 2 OS=Homo sapiens GN=TGM2 PE=1 SV=2	21.5	77.328	687	3.9604e-164	2887300000	2196800000	690520000	3.2789	1.71321
P22033	Methylmalonyl-CoA mutase, mitochondrial	MUT	>sp|P22033|MUTA_HUMAN Methylmalonyl-CoA mutase, mitochondrial OS=Homo sapiens GN=MUT PE=1 SV=4	11.6	83.134	750	5.5337e-77	513820000	310260000	203560000	1.81663	0.861264
P22059	Oxysterol-binding protein 1	OSBP	>sp|P22059|OSBP1_HUMAN Oxysterol-binding protein 1 OS=Homo sapiens GN=OSBP PE=1 SV=1	17.3	89.42	807	5.1164e-81	1481900000	724230000	757700000	0.988631	-0.0164963
P22061	Protein-L-isoaspartate(D-aspartate) O-methyltransferase	PCMT1	>sp|P22061|PIMT_HUMAN Protein-L-isoaspartate(D-aspartate) O-methyltransferase OS=Homo sapiens GN=PCMT1 PE=1 SV=4	11.9	24.636	227	2.0837e-15	359040000	151180000	207860000	0.503043	-0.991245
P22087;A6NHQ2	rRNA 2-O-methyltransferase fibrillarin	FBL	>sp|P22087|FBRL_HUMAN rRNA 2-O-methyltransferase fibrillarin OS=Homo sapiens GN=FBL PE=1 SV=2	34.9	33.784	321	6.7184e-78	7204200000	4339100000	2865000000	1.01646	0.0235484
P22102	Trifunctional purine biosynthetic protein adenosine-3;Phosphoribosylamine--glycine ligase;Phosphoribosylformylglycinamidine cyclo-ligase;Phosphoribosylglycinamide formyltransferase	GART	>sp|P22102|PUR2_HUMAN Trifunctional purine biosynthetic protein adenosine-3 OS=Homo sapiens GN=GART PE=1 SV=1	18.8	107.77	1010	1.2815e-58	2694800000	1046100000	1648700000	0.631951	-0.662114
P22223	Cadherin-3	CDH3	>sp|P22223|CADH3_HUMAN Cadherin-3 OS=Homo sapiens GN=CDH3 PE=1 SV=2	12.9	91.417	829	8.0349e-27	407360000	264090000	143280000	1.68862	0.755844
P22234	Multifunctional protein ADE2;Phosphoribosylaminoimidazole-succinocarboxamide synthase;Phosphoribosylaminoimidazole carboxylase	PAICS	>sp|P22234|PUR6_HUMAN Multifunctional protein ADE2 OS=Homo sapiens GN=PAICS PE=1 SV=3	36.9	47.079	425	2.8377e-97	6689600000	2642200000	4047400000	0.639632	-0.644687
P22307	Non-specific lipid-transfer protein	SCP2	>sp|P22307|NLTP_HUMAN Non-specific lipid-transfer protein OS=Homo sapiens GN=SCP2 PE=1 SV=2	15.4	58.993	547	9.1734e-271	7574000000	4034400000	3539600000	0.875887	-0.191184
P22314	Ubiquitin-like modifier-activating enzyme 1	UBA1	>sp|P22314|UBA1_HUMAN Ubiquitin-like modifier-activating enzyme 1 OS=Homo sapiens GN=UBA1 PE=1 SV=3	23.4	117.85	1058	2.2846e-181	8842900000	4926000000	3916900000	1.11373	0.155405
P22392	Nucleoside diphosphate kinase B	NME2	>sp|P22392|NDKB_HUMAN Nucleoside diphosphate kinase B OS=Homo sapiens GN=NME2 PE=1 SV=1	41.4	17.298	152	4.0144e-20	2422100000	1287900000	1134100000	0.900739	-0.15082
P22570	NADPH:adrenodoxin oxidoreductase, mitochondrial	FDXR	>sp|P22570|ADRO_HUMAN NADPH:adrenodoxin oxidoreductase, mitochondrial OS=Homo sapiens GN=FDXR PE=1 SV=3	7.3	53.836	491	1.077e-13	409890000	179800000	230090000	2.7356	1.45186
P22626	Heterogeneous nuclear ribonucleoproteins A2/B1	HNRNPA2B1	>sp|P22626|ROA2_HUMAN Heterogeneous nuclear ribonucleoproteins A2/B1 OS=Homo sapiens GN=HNRNPA2B1 PE=1 SV=2	44.8	37.429	353	2.018e-81	84935000000	50878000000	34056000000	1.26045	0.333934
P22670	MHC class II regulatory factor RFX1	RFX1	>sp|P22670|RFX1_HUMAN MHC class II regulatory factor RFX1 OS=Homo sapiens GN=RFX1 PE=1 SV=2	2.9	104.76	979	6.4713e-09	132260000	108410000	23850000	#VALUE!	#VALUE!
P22676	Calretinin	CALB2	>sp|P22676|CALB2_HUMAN Calretinin OS=Homo sapiens GN=CALB2 PE=1 SV=2	12.9	31.54	271	3.508e-09	668980000	423570000	245400000	1.43088	0.516904
P22695	Cytochrome b-c1 complex subunit 2, mitochondrial	UQCRC2	>sp|P22695|QCR2_HUMAN Cytochrome b-c1 complex subunit 2, mitochondrial OS=Homo sapiens GN=UQCRC2 PE=1 SV=3	46.6	48.442	453	3.5903e-62	6627000000	3876100000	2750900000	1.00991	0.0142227
P22830	Ferrochelatase, mitochondrial	FECH	>sp|P22830|HEMH_HUMAN Ferrochelatase, mitochondrial OS=Homo sapiens GN=FECH PE=1 SV=2	21	47.862	423	1.3124e-27	2157500000	1296800000	860710000	1.53417	0.617454
P23141	Liver carboxylesterase 1	CES1	>sp|P23141|EST1_HUMAN Liver carboxylesterase 1 OS=Homo sapiens GN=CES1 PE=1 SV=2	11.8	62.52	567	6.0462e-19	383880000	291740000	92136000	2.49963	1.32171
P23193;Q15560	Transcription elongation factor A protein 1	TCEA1	>sp|P23193|TCEA1_HUMAN Transcription elongation factor A protein 1 OS=Homo sapiens GN=TCEA1 PE=1 SV=2	36.9	33.969	301	3.3152e-25	2288000000	454320000	1833700000	0.171412	-2.54446
P23229	Integrin alpha-6;Integrin alpha-6 heavy chain;Integrin alpha-6 light chain	ITGA6	>sp|P23229|ITA6_HUMAN Integrin alpha-6 OS=Homo sapiens GN=ITGA6 PE=1 SV=5	18.1	126.6	1130	4.8134e-81	2638900000	1580300000	1058600000	1.3117	0.391437
P23246	Splicing factor, proline- and glutamine-rich	SFPQ	>sp|P23246|SFPQ_HUMAN Splicing factor, proline- and glutamine-rich OS=Homo sapiens GN=SFPQ PE=1 SV=2	31.4	76.149	707	0	44281000000	25664000000	18616000000	1.12482	0.169696
Q9NRH3;P23258	Tubulin gamma-2 chain;Tubulin gamma-1 chain	TUBG2;TUBG1	>sp|Q9NRH3|TBG2_HUMAN Tubulin gamma-2 chain OS=Homo sapiens GN=TUBG2 PE=1 SV=1;>sp|P23258|TBG1_HUMAN Tubulin gamma-1 chain OS=Homo sapiens GN=TUBG1 PE=1 SV=2	18.8	51.091	451	3.4983e-23	527690000	322600000	205080000	0.913826	-0.130008
P23284	Peptidyl-prolyl cis-trans isomerase B	PPIB	>sp|P23284|PPIB_HUMAN Peptidyl-prolyl cis-trans isomerase B OS=Homo sapiens GN=PPIB PE=1 SV=2	28.7	23.742	216	2.1859e-31	13782000000	7298500000	6483200000	0.960523	-0.0581086
P23368	NAD-dependent malic enzyme, mitochondrial	ME2	>sp|P23368|MAOM_HUMAN NAD-dependent malic enzyme, mitochondrial OS=Homo sapiens GN=ME2 PE=1 SV=1	10.1	65.443	584	3.3962e-28	371110000	181230000	189880000	0.903751	-0.146003
P23378	Glycine dehydrogenase [decarboxylating], mitochondrial	GLDC	>sp|P23378|GCSP_HUMAN Glycine dehydrogenase [decarboxylating], mitochondrial OS=Homo sapiens GN=GLDC PE=1 SV=2	7.9	112.73	1020	3.5101e-18	197940000	128490000	69446000	2.6791	1.42175
P23381	Tryptophan--tRNA ligase, cytoplasmic;T1-TrpRS;T2-TrpRS	WARS	>sp|P23381|SYWC_HUMAN Tryptophan--tRNA ligase, cytoplasmic OS=Homo sapiens GN=WARS PE=1 SV=2	26.5	53.165	471	2.066e-37	891610000	393580000	498030000	0.645161	-0.632268
P23396	40S ribosomal protein S3	RPS3	>sp|P23396|RS3_HUMAN 40S ribosomal protein S3 OS=Homo sapiens GN=RPS3 PE=1 SV=2	49.8	26.688	243	1.9469e-161	19081000000	9713900000	9366900000	1.20015	0.263213
P23434	Glycine cleavage system H protein, mitochondrial	GCSH	>sp|P23434|GCSH_HUMAN Glycine cleavage system H protein, mitochondrial OS=Homo sapiens GN=GCSH PE=1 SV=2	25.4	18.884	173	8.3343e-52	3383100000	2088500000	1294600000	1.51851	0.602657
P23497;Q9H930	Nuclear autoantigen Sp-100	SP100	>sp|P23497|SP100_HUMAN Nuclear autoantigen Sp-100 OS=Homo sapiens GN=SP100 PE=1 SV=3	10.4	100.42	879	8.1714e-08	309180000	157480000	151710000	0.881135	-0.182565
P23511	Nuclear transcription factor Y subunit alpha	NFYA	>sp|P23511|NFYA_HUMAN Nuclear transcription factor Y subunit alpha OS=Homo sapiens GN=NFYA PE=1 SV=2	5.5	36.876	347	2.3003e-11	234750000	146660000	88095000	1.47197	0.557752
P23526	Adenosylhomocysteinase	AHCY	>sp|P23526|SAHH_HUMAN Adenosylhomocysteinase OS=Homo sapiens GN=AHCY PE=1 SV=4	34	47.716	432	2.2959e-91	11361000000	5339100000	6022400000	0.84717	-0.239276
P23528	Cofilin-1	CFL1	>sp|P23528|COF1_HUMAN Cofilin-1 OS=Homo sapiens GN=CFL1 PE=1 SV=3	69.3	18.502	166	6.8879e-97	59953000000	21108000000	38846000000	0.476872	-1.06833
P23588	Eukaryotic translation initiation factor 4B	EIF4B	>sp|P23588|IF4B_HUMAN Eukaryotic translation initiation factor 4B OS=Homo sapiens GN=EIF4B PE=1 SV=2	17.3	69.15	611	8.6958e-138	1546500000	792020000	754490000	0.964227	-0.052555
P23634;Q16720;Q01814	Plasma membrane calcium-transporting ATPase 4	ATP2B4	>sp|P23634|AT2B4_HUMAN Plasma membrane calcium-transporting ATPase 4 OS=Homo sapiens GN=ATP2B4 PE=1 SV=2	22.1	137.92	1241	7.1287e-165	6482600000	4312200000	2170400000	2.20429	1.14032
P23786	Carnitine O-palmitoyltransferase 2, mitochondrial	CPT2	>sp|P23786|CPT2_HUMAN Carnitine O-palmitoyltransferase 2, mitochondrial OS=Homo sapiens GN=CPT2 PE=1 SV=2	18.7	73.776	658	8.6425e-149	817330000	533520000	283810000	1.52788	0.611535
P23919	Thymidylate kinase	DTYMK	>sp|P23919|KTHY_HUMAN Thymidylate kinase OS=Homo sapiens GN=DTYMK PE=1 SV=4	15.6	23.819	212	2.2127e-09	1391400000	825410000	566000000	1.29993	0.378438
P23921	Ribonucleoside-diphosphate reductase large subunit	RRM1	>sp|P23921|RIR1_HUMAN Ribonucleoside-diphosphate reductase large subunit OS=Homo sapiens GN=RRM1 PE=1 SV=1	20.3	90.069	792	7.6793e-95	1940900000	1355300000	585570000	1.13371	0.181051
P24043	Laminin subunit alpha-2	LAMA2	>sp|P24043|LAMA2_HUMAN Laminin subunit alpha-2 OS=Homo sapiens GN=LAMA2 PE=1 SV=4	0.4	343.9	3122	0.0051934	934460000	542980000	391490000	1.20247	0.266004
P33947;P24390	ER lumen protein retaining receptor 2;ER lumen protein retaining receptor 1	KDELR2;KDELR1	>sp|P33947|ERD22_HUMAN ER lumen protein retaining receptor 2 OS=Homo sapiens GN=KDELR2 PE=1 SV=1;>sp|P24390|ERD21_HUMAN ER lumen protein retaining receptor 1 OS=Homo sapiens GN=KDELR1 PE=1 SV=1	5.2	24.422	212	0.0012442	77777000	51392000	26385000	#VALUE!	#VALUE!
P24534	Elongation factor 1-beta	EEF1B2	>sp|P24534|EF1B_HUMAN Elongation factor 1-beta OS=Homo sapiens GN=EEF1B2 PE=1 SV=3	20	24.763	225	6.84e-50	3268200000	1646100000	1622100000	0.886603	-0.173639
P24539	ATP synthase subunit b, mitochondrial	ATP5F1	>sp|P24539|AT5F1_HUMAN ATP synthase F(0) complex subunit B1, mitochondrial OS=Homo sapiens GN=ATP5F1 PE=1 SV=2	18.4	28.908	256	1.9659e-105	6253000000	3211800000	3041200000	0.911577	-0.133564
P24666	Low molecular weight phosphotyrosine protein phosphatase	ACP1	>sp|P24666|PPAC_HUMAN Low molecular weight phosphotyrosine protein phosphatase OS=Homo sapiens GN=ACP1 PE=1 SV=3	24.1	18.042	158	3.6611e-08	310220000	150980000	159240000	0.801475	-0.319271
P24752	Acetyl-CoA acetyltransferase, mitochondrial	ACAT1	>sp|P24752|THIL_HUMAN Acetyl-CoA acetyltransferase, mitochondrial OS=Homo sapiens GN=ACAT1 PE=1 SV=1	28.1	45.199	427	5.2645e-50	1794100000	1074500000	719610000	1.36461	0.448489
P24863	Cyclin-C	CCNC	>sp|P24863|CCNC_HUMAN Cyclin-C OS=Homo sapiens GN=CCNC PE=1 SV=2	6	33.242	283	0.0018404	74390000	48135000	26256000	#VALUE!	#VALUE!
P24928	DNA-directed RNA polymerase II subunit RPB1	POLR2A	>sp|P24928|RPB1_HUMAN DNA-directed RNA polymerase II subunit RPB1 OS=Homo sapiens GN=POLR2A PE=1 SV=2	11.1	217.17	1970	4.8017e-65	1647100000	962900000	684240000	1.15715	0.21058
P24941	Cyclin-dependent kinase 2	CDK2	>sp|P24941|CDK2_HUMAN Cyclin-dependent kinase 2 OS=Homo sapiens GN=CDK2 PE=1 SV=2	10.1	33.929	298	3.4044e-05	218020000	140750000	77277000	1.37933	0.463967
P25054	Adenomatous polyposis coli protein	APC	>sp|P25054|APC_HUMAN Adenomatous polyposis coli protein OS=Homo sapiens GN=APC PE=1 SV=2	0.6	311.64	2843	5.6688e-05	7903600	3359500	4544100	#VALUE!	#VALUE!
P25205	DNA replication licensing factor MCM3	MCM3	>sp|P25205|MCM3_HUMAN DNA replication licensing factor MCM3 OS=Homo sapiens GN=MCM3 PE=1 SV=3	26	90.98	808	6.4772e-186	6700600000	3446600000	3254000000	0.869943	-0.201006
P25208	Nuclear transcription factor Y subunit beta	NFYB	>sp|P25208|NFYB_HUMAN Nuclear transcription factor Y subunit beta OS=Homo sapiens GN=NFYB PE=1 SV=2	6.3	22.831	207	0.00042731	71627000	51280000	20347000	#VALUE!	#VALUE!
P25325	3-mercaptopyruvate sulfurtransferase	MPST	>sp|P25325|THTM_HUMAN 3-mercaptopyruvate sulfurtransferase OS=Homo sapiens GN=MPST PE=1 SV=3	5.4	33.178	297	9.0225e-06	252320000	168020000	84300000	2.33127	1.22112
P25398	40S ribosomal protein S12	RPS12	>sp|P25398|RS12_HUMAN 40S ribosomal protein S12 OS=Homo sapiens GN=RPS12 PE=1 SV=3	49.2	14.515	132	9.8566e-154	18828000000	8747500000	10080000000	0.756716	-0.402176
P25440	Bromodomain-containing protein 2	BRD2	>sp|P25440|BRD2_HUMAN Bromodomain-containing protein 2 OS=Homo sapiens GN=BRD2 PE=1 SV=2	10	88.06	801	6.1629e-18	585010000	354060000	230950000	1.03755	0.0531793
P25685	DnaJ homolog subfamily B member 1	DNAJB1	>sp|P25685|DNJB1_HUMAN DnaJ homolog subfamily B member 1 OS=Homo sapiens GN=DNAJB1 PE=1 SV=4	26.5	38.044	340	1.2445e-25	2588800000	1239700000	1349000000	0.740028	-0.434348
P25705	ATP synthase subunit alpha, mitochondrial	ATP5A1	>sp|P25705|ATPA_HUMAN ATP synthase subunit alpha, mitochondrial OS=Homo sapiens GN=ATP5A1 PE=1 SV=1	33.5	59.75	553	2.745e-205	29307000000	16149000000	13158000000	1.01508	0.0215993
P25786	Proteasome subunit alpha type-1	PSMA1	>sp|P25786|PSA1_HUMAN Proteasome subunit alpha type-1 OS=Homo sapiens GN=PSMA1 PE=1 SV=1	24.7	29.555	263	8.0878e-25	4300300000	2250800000	2049500000	0.997407	-0.00374614
P25787	Proteasome subunit alpha type-2	PSMA2	>sp|P25787|PSA2_HUMAN Proteasome subunit alpha type-2 OS=Homo sapiens GN=PSMA2 PE=1 SV=2	30.8	25.898	234	1.4416e-92	3197800000	1667000000	1530800000	0.912076	-0.132774
P25788	Proteasome subunit alpha type-3	PSMA3	>sp|P25788|PSA3_HUMAN Proteasome subunit alpha type-3 OS=Homo sapiens GN=PSMA3 PE=1 SV=2	16.1	28.433	255	5.8895e-19	845410000	419050000	426360000	0.813736	-0.297368
P25789	Proteasome subunit alpha type-4	PSMA4	>sp|P25789|PSA4_HUMAN Proteasome subunit alpha type-4 OS=Homo sapiens GN=PSMA4 PE=1 SV=1	23.8	29.483	261	3.4716e-140	4181100000	2229100000	1952000000	0.893336	-0.162726
P25815	Protein S100-P	S100P	>sp|P25815|S100P_HUMAN Protein S100-P OS=Homo sapiens GN=S100P PE=1 SV=2	41.1	10.4	95	1.7454e-16	6050500000	3830100000	2220400000	1.51046	0.594988
P25942	Tumor necrosis factor receptor superfamily member 5	CD40	>sp|P25942|TNR5_HUMAN Tumor necrosis factor receptor superfamily member 5 OS=Homo sapiens GN=CD40 PE=1 SV=1	20.2	30.619	277	1.3145e-12	341860000	250940000	90920000	3.33011	1.73557
P26006	Integrin alpha-3;Integrin alpha-3 heavy chain;Integrin alpha-3 light chain	ITGA3	>sp|P26006|ITA3_HUMAN Integrin alpha-3 OS=Homo sapiens GN=ITGA3 PE=1 SV=5	10.8	116.61	1051	1.9093e-30	2371400000	1316800000	1054600000	1.17966	0.238374
P26038	Moesin	MSN	>sp|P26038|MOES_HUMAN Moesin OS=Homo sapiens GN=MSN PE=1 SV=3	34.5	67.819	577	4.9809e-166	17667000000	12178000000	5489700000	2.06847	1.04856
P26045	Tyrosine-protein phosphatase non-receptor type 3	PTPN3	>sp|P26045|PTN3_HUMAN Tyrosine-protein phosphatase non-receptor type 3 OS=Homo sapiens GN=PTPN3 PE=1 SV=2	3.5	103.99	913	1.76e-05	56825000	35332000	21493000	1.55953	0.641109
P26196	Probable ATP-dependent RNA helicase DDX6	DDX6	>sp|P26196|DDX6_HUMAN Probable ATP-dependent RNA helicase DDX6 OS=Homo sapiens GN=DDX6 PE=1 SV=2	25.1	54.416	483	1.9531e-43	3147200000	1965100000	1182100000	1.60056	0.67858
P26358	DNA (cytosine-5)-methyltransferase 1	DNMT1	>sp|P26358|DNMT1_HUMAN DNA (cytosine-5)-methyltransferase 1 OS=Homo sapiens GN=DNMT1 PE=1 SV=2	11	183.16	1616	5.8566e-59	1237200000	538440000	698760000	0.633794	-0.657914
P26368	Splicing factor U2AF 65 kDa subunit	U2AF2	>sp|P26368|U2AF2_HUMAN Splicing factor U2AF 65 kDa subunit OS=Homo sapiens GN=U2AF2 PE=1 SV=4	29.9	53.5	475	1.3178e-110	6910800000	3909900000	3000800000	1.13906	0.187839
P26373	60S ribosomal protein L13	RPL13	>sp|P26373|RL13_HUMAN 60S ribosomal protein L13 OS=Homo sapiens GN=RPL13 PE=1 SV=4	20.4	24.261	211	1.6651e-20	14369000000	7441200000	6927900000	1.2728	0.348005
P26374	Rab proteins geranylgeranyltransferase component A 2	CHML	>sp|P26374|RAE2_HUMAN Rab proteins geranylgeranyltransferase component A 2 OS=Homo sapiens GN=CHML PE=1 SV=2	2	74.071	656	0.00042823	32265000	9634700	22630000	#VALUE!	#VALUE!
P26440	Isovaleryl-CoA dehydrogenase, mitochondrial	IVD	>sp|P26440|IVD_HUMAN Isovaleryl-CoA dehydrogenase, mitochondrial OS=Homo sapiens GN=IVD PE=1 SV=1	16.5	46.319	423	8.5038e-38	7280500000	4803100000	2477400000	1.69168	0.758453
P26583	High mobility group protein B2	HMGB2	>sp|P26583|HMGB2_HUMAN High mobility group protein B2 OS=Homo sapiens GN=HMGB2 PE=1 SV=2	19.6	24.033	209	4.6849e-24	4309800000	2069000000	2240700000	0.783331	-0.352307
P26599	Polypyrimidine tract-binding protein 1	PTBP1	>sp|P26599|PTBP1_HUMAN Polypyrimidine tract-binding protein 1 OS=Homo sapiens GN=PTBP1 PE=1 SV=1	34.7	57.221	531	3.0084e-124	24370000000	14617000000	9753700000	1.35812	0.441615
P26639	Threonine--tRNA ligase, cytoplasmic	TARS	>sp|P26639|SYTC_HUMAN Threonine--tRNA ligase, cytoplasmic OS=Homo sapiens GN=TARS PE=1 SV=3	34.3	83.434	723	1.4479e-207	11149000000	4257300000	6892000000	0.548757	-0.86576
P26640	Valine--tRNA ligase	VARS	>sp|P26640|SYVC_HUMAN Valine--tRNA ligase OS=Homo sapiens GN=VARS PE=1 SV=4	20.5	140.47	1264	3.0869e-136	5325900000	2958900000	2367100000	1.16908	0.225379
P26641	Elongation factor 1-gamma	EEF1G	>sp|P26641|EF1G_HUMAN Elongation factor 1-gamma OS=Homo sapiens GN=EEF1G PE=1 SV=3	33.9	50.118	437	2.4455e-91	10041000000	5361400000	4679700000	1.09112	0.125809
P26885	Peptidyl-prolyl cis-trans isomerase FKBP2	FKBP2	>sp|P26885|FKBP2_HUMAN Peptidyl-prolyl cis-trans isomerase FKBP2 OS=Homo sapiens GN=FKBP2 PE=1 SV=2	47.2	15.649	142	1.1105e-52	3722700000	2170100000	1552600000	1.26089	0.334444
P27144	GTP:AMP phosphotransferase AK4, mitochondrial	AK4	>sp|P27144|KAD4_HUMAN Adenylate kinase 4, mitochondrial OS=Homo sapiens GN=AK4 PE=1 SV=1	26.9	25.268	223	1.5876e-116	4732800000	3435300000	1297500000	1.58577	0.66518
P27348	14-3-3 protein theta	YWHAQ	>sp|P27348|1433T_HUMAN 14-3-3 protein theta OS=Homo sapiens GN=YWHAQ PE=1 SV=1	51	27.764	245	7.5815e-237	18097000000	7653700000	10443000000	0.628101	-0.670931
P27449	V-type proton ATPase 16 kDa proteolipid subunit	ATP6V0C	>sp|P27449|VATL_HUMAN V-type proton ATPase 16 kDa proteolipid subunit OS=Homo sapiens GN=ATP6V0C PE=1 SV=1	11.6	15.736	155	4.0745e-06	171080000	100980000	70108000	#VALUE!	#VALUE!
P27635;Q96L21	60S ribosomal protein L10	RPL10	>sp|P27635|RL10_HUMAN 60S ribosomal protein L10 OS=Homo sapiens GN=RPL10 PE=1 SV=4	26.6	24.604	214	6.7104e-110	9898700000	4847200000	5051500000	0.998602	-0.00201836
P27694	Replication protein A 70 kDa DNA-binding subunit	RPA1	>sp|P27694|RFA1_HUMAN Replication protein A 70 kDa DNA-binding subunit OS=Homo sapiens GN=RPA1 PE=1 SV=2	14.1	68.137	616	6.3539e-41	1277200000	596310000	680930000	0.8296	-0.269512
P27695	DNA-(apurinic or apyrimidinic site) lyase;DNA-(apurinic or apyrimidinic site) lyase, mitochondrial	APEX1	>sp|P27695|APEX1_HUMAN DNA-(apurinic or apyrimidinic site) lyase OS=Homo sapiens GN=APEX1 PE=1 SV=2	18.9	35.554	318	1.2814e-126	1778800000	900710000	878070000	0.830565	-0.267835
P27701	CD82 antigen	CD82	>sp|P27701|CD82_HUMAN CD82 antigen OS=Homo sapiens GN=CD82 PE=1 SV=1	18.7	29.625	267	1.4484e-64	515520000	495080000	20441000	14.6888	3.87665
P27708	CAD protein;Glutamine-dependent carbamoyl-phosphate synthase;Aspartate carbamoyltransferase;Dihydroorotase	CAD	>sp|P27708|PYR1_HUMAN CAD protein OS=Homo sapiens GN=CAD PE=1 SV=3	12.4	242.98	2225	6.1198e-210	3392200000	1677600000	1714600000	0.902853	-0.147437
P27797	Calreticulin	CALR	>sp|P27797|CALR_HUMAN Calreticulin OS=Homo sapiens GN=CALR PE=1 SV=1	51.8	48.141	417	0	60773000000	36884000000	23889000000	1.38856	0.473591
P27816	Microtubule-associated protein 4	MAP4	>sp|P27816|MAP4_HUMAN Microtubule-associated protein 4 OS=Homo sapiens GN=MAP4 PE=1 SV=3	27.8	121	1152	2.7956e-133	5464700000	2224300000	3240400000	0.645995	-0.630405
P27824	Calnexin	CANX	>sp|P27824|CALX_HUMAN Calnexin OS=Homo sapiens GN=CANX PE=1 SV=2	26	67.567	592	1.0938e-76	77688000000	45414000000	32273000000	1.10089	0.138664
P28062	Proteasome subunit beta type-8	PSMB8	>sp|P28062|PSB8_HUMAN Proteasome subunit beta type-8 OS=Homo sapiens GN=PSMB8 PE=1 SV=3	14.5	30.354	276	1.3327e-11	1064100000	685490000	378600000	1.682	0.750178
P28066	Proteasome subunit alpha type-5	PSMA5	>sp|P28066|PSA5_HUMAN Proteasome subunit alpha type-5 OS=Homo sapiens GN=PSMA5 PE=1 SV=3	52.3	26.411	241	2.394e-76	8951900000	4834900000	4116900000	0.919287	-0.121413
P28070	Proteasome subunit beta type-4	PSMB4	>sp|P28070|PSB4_HUMAN Proteasome subunit beta type-4 OS=Homo sapiens GN=PSMB4 PE=1 SV=4	34.5	29.204	264	2.2667e-123	4639900000	2601800000	2038100000	1.27637	0.35205
P28072	Proteasome subunit beta type-6	PSMB6	>sp|P28072|PSB6_HUMAN Proteasome subunit beta type-6 OS=Homo sapiens GN=PSMB6 PE=1 SV=4	31.4	25.357	239	6.6474e-68	668950000	337310000	331640000	0.870549	-0.200002
P28074	Proteasome subunit beta type-5	PSMB5	>sp|P28074|PSB5_HUMAN Proteasome subunit beta type-5 OS=Homo sapiens GN=PSMB5 PE=1 SV=3	30	28.48	263	4.8904e-25	3155300000	1586800000	1568400000	0.794218	-0.332393
P28288	ATP-binding cassette sub-family D member 3	ABCD3	>sp|P28288|ABCD3_HUMAN ATP-binding cassette sub-family D member 3 OS=Homo sapiens GN=ABCD3 PE=1 SV=1	15.2	75.475	659	4.1913e-48	2242100000	1554900000	687270000	1.63455	0.708892
P28289	Tropomodulin-1	TMOD1	>sp|P28289|TMOD1_HUMAN Tropomodulin-1 OS=Homo sapiens GN=TMOD1 PE=1 SV=1	5.8	40.569	359	1.5734e-59	42243000	25092000	17151000	#VALUE!	#VALUE!
P28290	Sperm-specific antigen 2	SSFA2	>sp|P28290|SSFA2_HUMAN Sperm-specific antigen 2 OS=Homo sapiens GN=SSFA2 PE=1 SV=3	10.8	138.38	1259	2.421e-44	680110000	453340000	226770000	1.74892	0.806468
P28331	NADH-ubiquinone oxidoreductase 75 kDa subunit, mitochondrial	NDUFS1	>sp|P28331|NDUS1_HUMAN NADH-ubiquinone oxidoreductase 75 kDa subunit, mitochondrial OS=Homo sapiens GN=NDUFS1 PE=1 SV=3	32.2	79.467	727	2.2378e-129	5499800000	3939600000	1560200000	2.01943	1.01395
P28340	DNA polymerase delta catalytic subunit	POLD1	>sp|P28340|DPOD1_HUMAN DNA polymerase delta catalytic subunit OS=Homo sapiens GN=POLD1 PE=1 SV=2	9.8	123.63	1107	1.2183e-31	752480000	374630000	377850000	0.814332	-0.296311
P28347;Q99594	Transcriptional enhancer factor TEF-1;Transcriptional enhancer factor TEF-5	TEAD1;TEAD3	>sp|P28347|TEAD1_HUMAN Transcriptional enhancer factor TEF-1 OS=Homo sapiens GN=TEAD1 PE=1 SV=2;>sp|Q99594|TEAD3_HUMAN Transcriptional enhancer factor TEF-5 OS=Homo sapiens GN=TEAD3 PE=1 SV=2	3.1	47.945	426	0.010124	134370000	87689000	46685000	#VALUE!	#VALUE!
P28482;P31152;Q16659	Mitogen-activated protein kinase 1	MAPK1	>sp|P28482|MK01_HUMAN Mitogen-activated protein kinase 1 OS=Homo sapiens GN=MAPK1 PE=1 SV=3	21.9	41.389	360	4.6309e-21	1819300000	735870000	1083400000	0.521567	-0.939076
P28676	Grancalcin	GCA	>sp|P28676|GRAN_HUMAN Grancalcin OS=Homo sapiens GN=GCA PE=1 SV=2	9.2	24.01	217	0.0094251	55431000	33435000	21996000	#VALUE!	#VALUE!
P28799	Granulins;Acrogranin;Paragranulin;Granulin-1;Granulin-2;Granulin-3;Granulin-4;Granulin-5;Granulin-6;Granulin-7	GRN	>sp|P28799|GRN_HUMAN Granulins OS=Homo sapiens GN=GRN PE=1 SV=2	36.9	63.544	593	1.7603e-104	11513000000	9717700000	1795000000	4.77737	2.25622
P28838	Cytosol aminopeptidase	LAP3	>sp|P28838|AMPL_HUMAN Cytosol aminopeptidase OS=Homo sapiens GN=LAP3 PE=1 SV=3	24.1	56.166	519	1.0004e-30	1147700000	566260000	581470000	0.797257	-0.326882
P29083	General transcription factor IIE subunit 1	GTF2E1	>sp|P29083|T2EA_HUMAN General transcription factor IIE subunit 1 OS=Homo sapiens GN=GTF2E1 PE=1 SV=2	10	49.452	439	6.9066e-153	1152400000	513730000	638680000	0.605217	-0.724476
P29084	Transcription initiation factor IIE subunit beta	GTF2E2	>sp|P29084|T2EB_HUMAN Transcription initiation factor IIE subunit beta OS=Homo sapiens GN=GTF2E2 PE=1 SV=1	14.4	33.043	291	7.3986e-08	73763000	40351000	33412000	0.929627	-0.105276
P29144	Tripeptidyl-peptidase 2	TPP2	>sp|P29144|TPP2_HUMAN Tripeptidyl-peptidase 2 OS=Homo sapiens GN=TPP2 PE=1 SV=4	7.3	138.35	1249	3.5417e-28	582480000	277530000	304950000	0.609756	-0.713696
P29317	Ephrin type-A receptor 2	EPHA2	>sp|P29317|EPHA2_HUMAN Ephrin type-A receptor 2 OS=Homo sapiens GN=EPHA2 PE=1 SV=2	2.9	108.27	976	5.2388e-08	129610000	34152000	95458000	0.294126	-1.76549
P29323	Ephrin type-B receptor 2	EPHB2	>sp|P29323|EPHB2_HUMAN Ephrin type-B receptor 2 OS=Homo sapiens GN=EPHB2 PE=1 SV=5	4.1	117.49	1055	2.082e-09	202080000	71433000	130640000	0.577567	-0.791939
P29350	Tyrosine-protein phosphatase non-receptor type 6	PTPN6	>sp|P29350|PTN6_HUMAN Tyrosine-protein phosphatase non-receptor type 6 OS=Homo sapiens GN=PTPN6 PE=1 SV=1	9.1	67.56	595	2.9794e-06	116120000	64985000	51133000	0.950209	-0.0736832
P29353	SHC-transforming protein 1	SHC1	>sp|P29353|SHC1_HUMAN SHC-transforming protein 1 OS=Homo sapiens GN=SHC1 PE=1 SV=4	8.4	62.821	583	7.7518e-09	250170000	148980000	101190000	1.4964	0.581497
P29372	DNA-3-methyladenine glycosylase	MPG	>sp|P29372|3MG_HUMAN DNA-3-methyladenine glycosylase OS=Homo sapiens GN=MPG PE=1 SV=3	6	32.868	298	5.6028e-05	64169000	32086000	32083000	#VALUE!	#VALUE!
P29373	Cellular retinoic acid-binding protein 2	CRABP2	>sp|P29373|RABP2_HUMAN Cellular retinoic acid-binding protein 2 OS=Homo sapiens GN=CRABP2 PE=1 SV=2	26.8	15.693	138	1.7354e-65	1436300000	876880000	559400000	0.925155	-0.112233
P29401	Transketolase	TKT	>sp|P29401|TKT_HUMAN Transketolase OS=Homo sapiens GN=TKT PE=1 SV=3	60.7	67.877	623	0	95695000000	35631000000	60064000000	0.455353	-1.13494
P29558;Q6XE24	RNA-binding motif, single-stranded-interacting protein 1;RNA-binding motif, single-stranded-interacting protein 3	RBMS1;RBMS3	>sp|P29558|RBMS1_HUMAN RNA-binding motif, single-stranded-interacting protein 1 OS=Homo sapiens GN=RBMS1 PE=1 SV=3;>sp|Q6XE24|RBMS3_HUMAN RNA-binding motif, single-stranded-interacting protein 3 OS=Homo sapiens GN=RBMS3 PE=1 SV=1	3.7	44.505	406	0.00060403	107190000	55503000	51684000	#VALUE!	#VALUE!
P29590	Protein PML	PML	>sp|P29590|PML_HUMAN Protein PML OS=Homo sapiens GN=PML PE=1 SV=3	10.2	97.55	882	6.8152e-28	559330000	342270000	217070000	1.51284	0.597256
P29692	Elongation factor 1-delta	EEF1D	>sp|P29692|EF1D_HUMAN Elongation factor 1-delta OS=Homo sapiens GN=EEF1D PE=1 SV=5	50.2	31.121	281	2.8919e-147	19049000000	8124300000	10925000000	0.643749	-0.635429
P29966	Myristoylated alanine-rich C-kinase substrate	MARCKS	>sp|P29966|MARCS_HUMAN Myristoylated alanine-rich C-kinase substrate OS=Homo sapiens GN=MARCKS PE=1 SV=4	20.8	31.554	332	5.1118e-75	5858800000	2441800000	3417000000	0.692905	-0.529271
P29992;O95837	Guanine nucleotide-binding protein subunit alpha-11	GNA11	>sp|P29992|GNA11_HUMAN Guanine nucleotide-binding protein subunit alpha-11 OS=Homo sapiens GN=GNA11 PE=1 SV=2	17.3	42.123	359	4.0518e-39	1543400000	878280000	665100000	1.05975	0.0837221
P30038	Delta-1-pyrroline-5-carboxylate dehydrogenase, mitochondrial	ALDH4A1	>sp|P30038|AL4A1_HUMAN Delta-1-pyrroline-5-carboxylate dehydrogenase, mitochondrial OS=Homo sapiens GN=ALDH4A1 PE=1 SV=3	8.5	61.719	563	5.4678e-12	155560000	112090000	43466000	2.83006	1.50083
P30040	Endoplasmic reticulum resident protein 29	ERP29	>sp|P30040|ERP29_HUMAN Endoplasmic reticulum resident protein 29 OS=Homo sapiens GN=ERP29 PE=1 SV=4	34.5	28.993	261	7.822e-60	4475600000	2922600000	1553000000	1.74948	0.806922
P30041	Peroxiredoxin-6	PRDX6	>sp|P30041|PRDX6_HUMAN Peroxiredoxin-6 OS=Homo sapiens GN=PRDX6 PE=1 SV=3	46.4	25.035	224	3.709e-71	9507200000	5940800000	3566300000	1.41052	0.496224
P30042	ES1 protein homolog, mitochondrial	C21orf33	>sp|P30042|ES1_HUMAN ES1 protein homolog, mitochondrial OS=Homo sapiens GN=C21orf33 PE=1 SV=3	23.1	28.17	268	1.4428e-98	2835300000	1783000000	1052300000	1.38644	0.471389
P30043	Flavin reductase (NADPH)	BLVRB	>sp|P30043|BLVRB_HUMAN Flavin reductase (NADPH) OS=Homo sapiens GN=BLVRB PE=1 SV=3	47.1	22.119	206	5.6498e-89	3322400000	2188600000	1133800000	1.62562	0.70099
P30044	Peroxiredoxin-5, mitochondrial	PRDX5	>sp|P30044|PRDX5_HUMAN Peroxiredoxin-5, mitochondrial OS=Homo sapiens GN=PRDX5 PE=1 SV=4	50.5	22.086	214	2.395e-55	9396600000	5492600000	3904000000	1.14662	0.197385
P30048	Thioredoxin-dependent peroxide reductase, mitochondrial	PRDX3	>sp|P30048|PRDX3_HUMAN Thioredoxin-dependent peroxide reductase, mitochondrial OS=Homo sapiens GN=PRDX3 PE=1 SV=3	26.2	27.692	256	2.9448e-128	1952000000	1506500000	445490000	1.86553	0.899587
P30049	ATP synthase subunit delta, mitochondrial	ATP5D	>sp|P30049|ATPD_HUMAN ATP synthase subunit delta, mitochondrial OS=Homo sapiens GN=ATP5D PE=1 SV=2	22.6	17.49	168	1.781e-22	5337500000	2604000000	2733400000	0.868508	-0.203389
P30050	60S ribosomal protein L12	RPL12	>sp|P30050|RL12_HUMAN 60S ribosomal protein L12 OS=Homo sapiens GN=RPL12 PE=1 SV=1	54.5	17.818	165	1.1776e-71	17026000000	8369500000	8656400000	0.860585	-0.21661
P30084	Enoyl-CoA hydratase, mitochondrial	ECHS1	>sp|P30084|ECHM_HUMAN Enoyl-CoA hydratase, mitochondrial OS=Homo sapiens GN=ECHS1 PE=1 SV=4	40.7	31.387	290	8.9674e-45	9161200000	5325900000	3835400000	1.08348	0.115676
P30085	UMP-CMP kinase	CMPK1	>sp|P30085|KCY_HUMAN UMP-CMP kinase OS=Homo sapiens GN=CMPK1 PE=1 SV=3	30.6	22.222	196	2.5181e-84	1660200000	738890000	921270000	0.679209	-0.558072
P30086	Phosphatidylethanolamine-binding protein 1;Hippocampal cholinergic neurostimulating peptide	PEBP1	>sp|P30086|PEBP1_HUMAN Phosphatidylethanolamine-binding protein 1 OS=Homo sapiens GN=PEBP1 PE=1 SV=3	57.8	21.057	187	6.1901e-32	4032600000	2026400000	2006300000	0.863632	-0.211511
P30101	Protein disulfide-isomerase A3	PDIA3	>sp|P30101|PDIA3_HUMAN Protein disulfide-isomerase A3 OS=Homo sapiens GN=PDIA3 PE=1 SV=4	43.6	56.782	505	0	45074000000	30056000000	15018000000	1.51233	0.596776
P30153;P30154	Serine/threonine-protein phosphatase 2A 65 kDa regulatory subunit A alpha isoform	PPP2R1A	>sp|P30153|2AAA_HUMAN Serine/threonine-protein phosphatase 2A 65 kDa regulatory subunit A alpha isoform OS=Homo sapiens GN=PPP2R1A PE=1 SV=4	35.1	65.308	589	2.3451e-171	14696000000	7552600000	7143000000	0.891822	-0.165172
P30260	Cell division cycle protein 27 homolog	CDC27	>sp|P30260|CDC27_HUMAN Cell division cycle protein 27 homolog OS=Homo sapiens GN=CDC27 PE=1 SV=2	1.9	91.866	824	0.013607	83825000	49004000	34822000	#VALUE!	#VALUE!
P30281	G1/S-specific cyclin-D3	CCND3	>sp|P30281|CCND3_HUMAN G1/S-specific cyclin-D3 OS=Homo sapiens GN=CCND3 PE=1 SV=2	11.3	32.519	292	3.0546e-06	50635000	27908000	22727000	#VALUE!	#VALUE!
P30405	Peptidyl-prolyl cis-trans isomerase F, mitochondrial	PPIF	>sp|P30405|PPIF_HUMAN Peptidyl-prolyl cis-trans isomerase F, mitochondrial OS=Homo sapiens GN=PPIF PE=1 SV=1	46.4	22.04	207	1.0454e-23	1076100000	462950000	613170000	0.945716	-0.0805212
P30419	Glycylpeptide N-tetradecanoyltransferase 1	NMT1	>sp|P30419|NMT1_HUMAN Glycylpeptide N-tetradecanoyltransferase 1 OS=Homo sapiens GN=NMT1 PE=1 SV=2	19	56.806	496	1.0379e-66	1459100000	900130000	558940000	1.3089	0.388355
Q95365;Q29836;P30475	HLA class I histocompatibility antigen, B-38 alpha chain;HLA class I histocompatibility antigen, B-67 alpha chain;HLA class I histocompatibility antigen, B-39 alpha chain	HLA-B	>sp|Q95365|1B38_HUMAN HLA class I histocompatibility antigen, B-38 alpha chain OS=Homo sapiens GN=HLA-B PE=1 SV=1;>sp|Q29836|1B67_HUMAN HLA class I histocompatibility antigen, B-67 alpha chain OS=Homo sapiens GN=HLA-B PE=1 SV=1;>sp|P30475|1B39_HUMAN HLA cl	14.4	40.416	362	2.2387e-33	202410000	177710000	24703000	#VALUE!	#VALUE!
Q29963;Q07000;P30508;Q9TNN7;P30505;Q29865;P30510;P30499;Q95604;P30501;P30504;P04222	HLA class I histocompatibility antigen, Cw-6 alpha chain;HLA class I histocompatibility antigen, Cw-15 alpha chain;HLA class I histocompatibility antigen, Cw-12 alpha chain;HLA class I histocompatibility antigen, Cw-5 alpha chain;HLA class I histocompatibility antigen, Cw-8 alpha chain;HLA class I histocompatibility antigen, Cw-18 alpha chain;HLA class I histocompatibility antigen, Cw-14 alpha ch…	HLA-C	>sp|Q29963|1C06_HUMAN HLA class I histocompatibility antigen, Cw-6 alpha chain OS=Homo sapiens GN=HLA-C PE=2 SV=2;>sp|Q07000|1C15_HUMAN HLA class I histocompatibility antigen, Cw-15 alpha chain OS=Homo sapiens GN=HLA-C PE=1 SV=1;>sp|P30508|1C12_HUMAN HLA c	20.5	40.968	366	7.0443e-114	1026600000	767110000	259500000	6.32471	2.661
P30519	Heme oxygenase 2	HMOX2	>sp|P30519|HMOX2_HUMAN Heme oxygenase 2 OS=Homo sapiens GN=HMOX2 PE=1 SV=2	35.8	36.032	316	7.4791e-180	1112700000	616730000	495920000	1.00354	0.00510172
P30520	Adenylosuccinate synthetase isozyme 2	ADSS	>sp|P30520|PURA2_HUMAN Adenylosuccinate synthetase isozyme 2 OS=Homo sapiens GN=ADSS PE=1 SV=3	22.8	50.097	456	6.2554e-31	1786200000	693220000	1093000000	0.553036	-0.854554
P30533	Alpha-2-macroglobulin receptor-associated protein	LRPAP1	>sp|P30533|AMRP_HUMAN Alpha-2-macroglobulin receptor-associated protein OS=Homo sapiens GN=LRPAP1 PE=1 SV=1	13.2	41.465	357	2.7054e-22	584720000	406320000	178400000	1.6862	0.753774
P30566	Adenylosuccinate lyase	ADSL	>sp|P30566|PUR8_HUMAN Adenylosuccinate lyase OS=Homo sapiens GN=ADSL PE=1 SV=2	2.7	54.889	484	0.010288	176550000	99323000	77229000	#VALUE!	#VALUE!
P30622;Q9UDT6	CAP-Gly domain-containing linker protein 1	CLIP1	>sp|P30622|CLIP1_HUMAN CAP-Gly domain-containing linker protein 1 OS=Homo sapiens GN=CLIP1 PE=1 SV=2	8.7	162.24	1438	3.0935e-32	738070000	380170000	357900000	0.850629	-0.233397
P30626	Sorcin	SRI	>sp|P30626|SORCN_HUMAN Sorcin OS=Homo sapiens GN=SRI PE=1 SV=1	25.8	21.676	198	3.5236e-14	903730000	471400000	432340000	0.885269	-0.175812
P30740	Leukocyte elastase inhibitor	SERPINB1	>sp|P30740|ILEU_HUMAN Leukocyte elastase inhibitor OS=Homo sapiens GN=SERPINB1 PE=1 SV=1	17.4	42.741	379	5.3105e-23	1286300000	626230000	660110000	0.748447	-0.418028
P30837	Aldehyde dehydrogenase X, mitochondrial	ALDH1B1	>sp|P30837|AL1B1_HUMAN Aldehyde dehydrogenase X, mitochondrial OS=Homo sapiens GN=ALDH1B1 PE=1 SV=3	13.7	57.206	517	1.127e-31	303770000	202550000	101210000	2.1322	1.09234
P30838	Aldehyde dehydrogenase, dimeric NADP-preferring	ALDH3A1	>sp|P30838|AL3A1_HUMAN Aldehyde dehydrogenase, dimeric NADP-preferring OS=Homo sapiens GN=ALDH3A1 PE=1 SV=3	28.7	50.394	453	1.7743e-139	5481400000	4044000000	1437400000	2.30633	1.2056
P30876	DNA-directed RNA polymerase II subunit RPB2	POLR2B	>sp|P30876|RPB2_HUMAN DNA-directed RNA polymerase II subunit RPB2 OS=Homo sapiens GN=POLR2B PE=1 SV=1	11.3	133.9	1174	7.3264e-79	1504400000	887450000	616930000	1.12093	0.16469
P31040	Succinate dehydrogenase [ubiquinone] flavoprotein subunit, mitochondrial	SDHA	>sp|P31040|DHSA_HUMAN Succinate dehydrogenase [ubiquinone] flavoprotein subunit, mitochondrial OS=Homo sapiens GN=SDHA PE=1 SV=2	45.6	72.691	664	0	20679000000	8658400000	12020000000	0.585583	-0.772055
P31150	Rab GDP dissociation inhibitor alpha	GDI1	>sp|P31150|GDIA_HUMAN Rab GDP dissociation inhibitor alpha OS=Homo sapiens GN=GDI1 PE=1 SV=2	18.8	50.582	447	6.0025e-83	1703300000	910590000	792690000	0.932314	-0.101112
P31153	S-adenosylmethionine synthase isoform type-2	MAT2A	>sp|P31153|METK2_HUMAN S-adenosylmethionine synthase isoform type-2 OS=Homo sapiens GN=MAT2A PE=1 SV=1	11.1	43.66	395	5.8323e-28	815070000	301120000	513960000	0.517384	-0.950692
P31321	cAMP-dependent protein kinase type I-beta regulatory subunit	PRKAR1B	>sp|P31321|KAP1_HUMAN cAMP-dependent protein kinase type I-beta regulatory subunit OS=Homo sapiens GN=PRKAR1B PE=1 SV=4	4.5	43.072	381	1.441e-27	392960000	220540000	172420000	1.14301	0.192843
P31323	cAMP-dependent protein kinase type II-beta regulatory subunit	PRKAR2B	>sp|P31323|KAP3_HUMAN cAMP-dependent protein kinase type II-beta regulatory subunit OS=Homo sapiens GN=PRKAR2B PE=1 SV=3	7.7	46.302	418	1.1994e-12	25488000	20489000	4999400	#VALUE!	#VALUE!
P31350	Ribonucleoside-diphosphate reductase subunit M2	RRM2	>sp|P31350|RIR2_HUMAN Ribonucleoside-diphosphate reductase subunit M2 OS=Homo sapiens GN=RRM2 PE=1 SV=1	10.8	44.877	389	4.4556e-09	166130000	90766000	75365000	0.96637	-0.049352
P31483	Nucleolysin TIA-1 isoform p40	TIA1	>sp|P31483|TIA1_HUMAN Nucleolysin TIA-1 isoform p40 OS=Homo sapiens GN=TIA1 PE=1 SV=3	14	42.963	386	4.0837e-17	350220000	143300000	206930000	0.616447	-0.697952
P31689	DnaJ homolog subfamily A member 1	DNAJA1	>sp|P31689|DNJA1_HUMAN DnaJ homolog subfamily A member 1 OS=Homo sapiens GN=DNAJA1 PE=1 SV=2	29.2	44.868	397	1.7284e-103	2566700000	1167800000	1398900000	0.744103	-0.426426
P31749	RAC-alpha serine/threonine-protein kinase	AKT1	>sp|P31749|AKT1_HUMAN RAC-alpha serine/threonine-protein kinase OS=Homo sapiens GN=AKT1 PE=1 SV=2	8.8	55.686	480	7.3501e-19	184620000	93724000	90901000	1.19256	0.254066
P31930	Cytochrome b-c1 complex subunit 1, mitochondrial	UQCRC1	>sp|P31930|QCR1_HUMAN Cytochrome b-c1 complex subunit 1, mitochondrial OS=Homo sapiens GN=UQCRC1 PE=1 SV=3	41.5	52.645	480	0	20796000000	11193000000	9603200000	1.04753	0.0669864
P31937	3-hydroxyisobutyrate dehydrogenase, mitochondrial	HIBADH	>sp|P31937|3HIDH_HUMAN 3-hydroxyisobutyrate dehydrogenase, mitochondrial OS=Homo sapiens GN=HIBADH PE=1 SV=2	29.8	35.329	336	8.3129e-46	3058700000	2013600000	1045100000	2.22311	1.15258
P31939	Bifunctional purine biosynthesis protein PURH;Phosphoribosylaminoimidazolecarboxamide formyltransferase;IMP cyclohydrolase	ATIC	>sp|P31939|PUR9_HUMAN Bifunctional purine biosynthesis protein PURH OS=Homo sapiens GN=ATIC PE=1 SV=3	51	64.615	592	5.399e-223	14866000000	7420300000	7446200000	0.853097	-0.229219
P31942	Heterogeneous nuclear ribonucleoprotein H3	HNRNPH3	>sp|P31942|HNRH3_HUMAN Heterogeneous nuclear ribonucleoprotein H3 OS=Homo sapiens GN=HNRNPH3 PE=1 SV=2	24.3	36.926	346	7.2404e-76	4527000000	2015700000	2511300000	0.62818	-0.67075
P31943	Heterogeneous nuclear ribonucleoprotein H;Heterogeneous nuclear ribonucleoprotein H, N-terminally processed	HNRNPH1	>sp|P31943|HNRH1_HUMAN Heterogeneous nuclear ribonucleoprotein H OS=Homo sapiens GN=HNRNPH1 PE=1 SV=4	35.6	49.229	449	2.7261e-98	27381000000	13945000000	13436000000	0.74438	-0.425889
P31946	14-3-3 protein beta/alpha;14-3-3 protein beta/alpha, N-terminally processed	YWHAB	>sp|P31946|1433B_HUMAN 14-3-3 protein beta/alpha OS=Homo sapiens GN=YWHAB PE=1 SV=3	49.6	28.082	246	2.1511e-87	8769400000	4452300000	4317100000	0.864304	-0.210389
P31947	14-3-3 protein sigma	SFN	>sp|P31947|1433S_HUMAN 14-3-3 protein sigma OS=Homo sapiens GN=SFN PE=1 SV=1	24.6	27.774	248	2.5824e-250	5652500000	2451800000	3200700000	0.671908	-0.573665
P31948	Stress-induced-phosphoprotein 1	STIP1	>sp|P31948|STIP1_HUMAN Stress-induced-phosphoprotein 1 OS=Homo sapiens GN=STIP1 PE=1 SV=1	28.9	62.639	543	2.6005e-79	19207000000	8516100000	10691000000	0.713776	-0.486457
P31949	Protein S100-A11	S100A11	>sp|P31949|S10AB_HUMAN Protein S100-A11 OS=Homo sapiens GN=S100A11 PE=1 SV=2	41	11.74	105	7.8968e-12	20217000000	13404000000	6812900000	1.34459	0.427169
P32119	Peroxiredoxin-2	PRDX2	>sp|P32119|PRDX2_HUMAN Peroxiredoxin-2 OS=Homo sapiens GN=PRDX2 PE=1 SV=5	36.9	21.892	198	1.3273e-38	7226200000	3049600000	4176600000	0.586545	-0.769687
P32320	Cytidine deaminase	CDA	>sp|P32320|CDD_HUMAN Cytidine deaminase OS=Homo sapiens GN=CDA PE=1 SV=2	26.7	16.185	146	2.2498e-11	536250000	282200000	254040000	1.04875	0.0686649
P32321	Deoxycytidylate deaminase	DCTD	>sp|P32321|DCTD_HUMAN Deoxycytidylate deaminase OS=Homo sapiens GN=DCTD PE=1 SV=2	19.1	20.016	178	4.5651e-08	272450000	122120000	150330000	0.573526	-0.802069
P32322	Pyrroline-5-carboxylate reductase 1, mitochondrial	PYCR1	>sp|P32322|P5CR1_HUMAN Pyrroline-5-carboxylate reductase 1, mitochondrial OS=Homo sapiens GN=PYCR1 PE=1 SV=2	39.8	33.36	319	9.6567e-72	3765200000	1903400000	1861800000	0.862218	-0.213876
P32519	ETS-related transcription factor Elf-1	ELF1	>sp|P32519|ELF1_HUMAN ETS-related transcription factor Elf-1 OS=Homo sapiens GN=ELF1 PE=1 SV=2	5	67.497	619	8.8847e-08	220350000	113840000	106500000	0.891345	-0.165944
P32780	General transcription factor IIH subunit 1	GTF2H1	>sp|P32780|TF2H1_HUMAN General transcription factor IIH subunit 1 OS=Homo sapiens GN=GTF2H1 PE=1 SV=1	9.5	62.031	548	3.6928e-09	582350000	352000000	230350000	1.53081	0.614293
P32969	60S ribosomal protein L9	RPL9	>sp|P32969|RL9_HUMAN 60S ribosomal protein L9 OS=Homo sapiens GN=RPL9 PE=1 SV=1	37	21.863	192	3.1805e-119	16365000000	8547200000	7817500000	0.870474	-0.200128
P33121	Long-chain-fatty-acid--CoA ligase 1	ACSL1	>sp|P33121|ACSL1_HUMAN Long-chain-fatty-acid--CoA ligase 1 OS=Homo sapiens GN=ACSL1 PE=1 SV=1	17.8	77.942	698	1.0679e-22	1729100000	998210000	730880000	1.09853	0.13557
P33176;O60282;Q12840	Kinesin-1 heavy chain	KIF5B	>sp|P33176|KINH_HUMAN Kinesin-1 heavy chain OS=Homo sapiens GN=KIF5B PE=1 SV=1	19.5	109.68	963	9.1014e-73	1702300000	551840000	1150400000	0.404351	-1.30632
P33240	Cleavage stimulation factor subunit 2	CSTF2	>sp|P33240|CSTF2_HUMAN Cleavage stimulation factor subunit 2 OS=Homo sapiens GN=CSTF2 PE=1 SV=1	24.1	60.959	577	5.477e-121	1906000000	1040500000	865510000	1.36075	0.4444
P33316	Deoxyuridine 5-triphosphate nucleotidohydrolase, mitochondrial	DUT	>sp|P33316|DUT_HUMAN Deoxyuridine 5-triphosphate nucleotidohydrolase, mitochondrial OS=Homo sapiens GN=DUT PE=1 SV=4	17.1	26.563	252	9.2867e-34	1133200000	511930000	621240000	0.818197	-0.28948
P33527	Multidrug resistance-associated protein 1	ABCC1	>sp|P33527|MRP1_HUMAN Multidrug resistance-associated protein 1 OS=Homo sapiens GN=ABCC1 PE=1 SV=3	12.9	171.59	1531	1.8219e-97	1427000000	796400000	630620000	1.11531	0.157448
P33897	ATP-binding cassette sub-family D member 1	ABCD1	>sp|P33897|ABCD1_HUMAN ATP-binding cassette sub-family D member 1 OS=Homo sapiens GN=ABCD1 PE=1 SV=2	6	82.936	745	2.2811e-11	311190000	244750000	66434000	3.39052	1.76151
P33908	Mannosyl-oligosaccharide 1,2-alpha-mannosidase IA	MAN1A1	>sp|P33908|MA1A1_HUMAN Mannosyl-oligosaccharide 1,2-alpha-mannosidase IA OS=Homo sapiens GN=MAN1A1 PE=1 SV=3	2.8	72.968	653	1.799e-08	119360000	24087000	95273000	#VALUE!	#VALUE!
P33981	Dual specificity protein kinase TTK	TTK	>sp|P33981|TTK_HUMAN Dual specificity protein kinase TTK OS=Homo sapiens GN=TTK PE=1 SV=2	3.5	97.071	857	5.7807e-06	102060000	63309000	38750000	0.997805	-0.00317044
P33991	DNA replication licensing factor MCM4	MCM4	>sp|P33991|MCM4_HUMAN DNA replication licensing factor MCM4 OS=Homo sapiens GN=MCM4 PE=1 SV=5	34.5	96.557	863	2.6593e-142	7989100000	3452800000	4536200000	0.668271	-0.581496
P33992	DNA replication licensing factor MCM5	MCM5	>sp|P33992|MCM5_HUMAN DNA replication licensing factor MCM5 OS=Homo sapiens GN=MCM5 PE=1 SV=5	29.2	82.285	734	6.5486e-147	5686000000	2950800000	2735200000	1.00153	0.00220901
P33993	DNA replication licensing factor MCM7	MCM7	>sp|P33993|MCM7_HUMAN DNA replication licensing factor MCM7 OS=Homo sapiens GN=MCM7 PE=1 SV=4	26.4	81.307	719	4.497e-66	3893100000	2073000000	1820100000	0.792142	-0.336169
P34059	N-acetylgalactosamine-6-sulfatase	GALNS	>sp|P34059|GALNS_HUMAN N-acetylgalactosamine-6-sulfatase OS=Homo sapiens GN=GALNS PE=1 SV=1	8.8	58.025	522	2.2806e-27	651450000	384830000	266620000	1.92175	0.942418
P34896	Serine hydroxymethyltransferase, cytosolic	SHMT1	>sp|P34896|GLYC_HUMAN Serine hydroxymethyltransferase, cytosolic OS=Homo sapiens GN=SHMT1 PE=1 SV=1	12.2	53.082	483	7.5882e-38	543050000	265380000	277670000	1.05436	0.0763716
P34897	Serine hydroxymethyltransferase, mitochondrial	SHMT2	>sp|P34897|GLYM_HUMAN Serine hydroxymethyltransferase, mitochondrial OS=Homo sapiens GN=SHMT2 PE=1 SV=3	34.9	55.992	504	0	9795600000	3563200000	6232500000	0.614666	-0.702126
P34913	Bifunctional epoxide hydrolase 2;Cytosolic epoxide hydrolase 2;Lipid-phosphate phosphatase	EPHX2	>sp|P34913|HYES_HUMAN Bifunctional epoxide hydrolase 2 OS=Homo sapiens GN=EPHX2 PE=1 SV=2	3.4	62.615	555	0.006969	33524000	20403000	13121000	#VALUE!	#VALUE!
P34931	Heat shock 70 kDa protein 1-like	HSPA1L	>sp|P34931|HS71L_HUMAN Heat shock 70 kDa protein 1-like OS=Homo sapiens GN=HSPA1L PE=1 SV=2	21.5	70.374	641	3.3786e-166	14628000000	8035300000	6592700000	0.777424	-0.363227
P34932	Heat shock 70 kDa protein 4	HSPA4	>sp|P34932|HSP74_HUMAN Heat shock 70 kDa protein 4 OS=Homo sapiens GN=HSPA4 PE=1 SV=4	40.7	94.33	840	5.1623e-139	9950100000	4461300000	5488800000	0.647794	-0.626392
P34949	Mannose-6-phosphate isomerase	MPI	>sp|P34949|MPI_HUMAN Mannose-6-phosphate isomerase OS=Homo sapiens GN=MPI PE=1 SV=2	3.5	46.655	423	0.0017273	40949000	19778000	21171000	#VALUE!	#VALUE!
P35052	Glypican-1;Secreted glypican-1	GPC1	>sp|P35052|GPC1_HUMAN Glypican-1 OS=Homo sapiens GN=GPC1 PE=1 SV=2	8.4	61.68	558	2.7607e-11	357700000	206880000	150810000	1.96333	0.973299
P35080	Profilin-2	PFN2	>sp|P35080|PROF2_HUMAN Profilin-2 OS=Homo sapiens GN=PFN2 PE=1 SV=3	20	15.046	140	1.4615e-08	368980000	165400000	203580000	0.695314	-0.524264
P35222	Catenin beta-1	CTNNB1	>sp|P35222|CTNB1_HUMAN Catenin beta-1 OS=Homo sapiens GN=CTNNB1 PE=1 SV=1	36.2	85.496	781	0	9974100000	5183100000	4791000000	0.849907	-0.234624
P35226	Polycomb complex protein BMI-1	BMI1	>sp|P35226|BMI1_HUMAN Polycomb complex protein BMI-1 OS=Homo sapiens GN=BMI1 PE=1 SV=2	3.4	36.949	326	0.0008359	123920000	47088000	76837000	0.675447	-0.566084
P35232	Prohibitin	PHB	>sp|P35232|PHB_HUMAN Prohibitin OS=Homo sapiens GN=PHB PE=1 SV=1	51.5	29.804	272	2.0479e-41	11502000000	5924400000	5578000000	0.930752	-0.103531
P35237	Serpin B6	SERPINB6	>sp|P35237|SPB6_HUMAN Serpin B6 OS=Homo sapiens GN=SERPINB6 PE=1 SV=3	23.9	42.621	376	1.86e-41	795550000	321640000	473900000	0.526288	-0.926075
P35240	Merlin	NF2	>sp|P35240|MERL_HUMAN Merlin OS=Homo sapiens GN=NF2 PE=1 SV=1	2	69.689	595	0.0021534	49492000	17470000	32022000	#VALUE!	#VALUE!
P35241	Radixin	RDX	>sp|P35241|RADI_HUMAN Radixin OS=Homo sapiens GN=RDX PE=1 SV=1	29.5	68.563	583	2.5627e-112	3666100000	1301800000	2364300000	0.515943	-0.954717
P35244	Replication protein A 14 kDa subunit	RPA3	>sp|P35244|RFA3_HUMAN Replication protein A 14 kDa subunit OS=Homo sapiens GN=RPA3 PE=1 SV=1	19.8	13.569	121	3.0784e-06	435060000	227000000	208060000	0.919709	-0.12075
P35249	Replication factor C subunit 4	RFC4	>sp|P35249|RFC4_HUMAN Replication factor C subunit 4 OS=Homo sapiens GN=RFC4 PE=1 SV=2	22	39.681	363	5.4412e-50	1470900000	734600000	736260000	0.930925	-0.103263
P35250	Replication factor C subunit 2	RFC2	>sp|P35250|RFC2_HUMAN Replication factor C subunit 2 OS=Homo sapiens GN=RFC2 PE=1 SV=3	31.9	39.157	354	8.8563e-113	2342200000	1081200000	1260900000	0.937998	-0.0923428
P35251	Replication factor C subunit 1	RFC1	>sp|P35251|RFC1_HUMAN Replication factor C subunit 1 OS=Homo sapiens GN=RFC1 PE=1 SV=4	11.1	128.25	1148	1.3702e-49	911470000	462980000	448490000	0.926441	-0.11023
P35268	60S ribosomal protein L22	RPL22	>sp|P35268|RL22_HUMAN 60S ribosomal protein L22 OS=Homo sapiens GN=RPL22 PE=1 SV=2	30.5	14.787	128	5.5473e-204	6225900000	3032800000	3193200000	0.994827	-0.00748258
P35269	General transcription factor IIF subunit 1	GTF2F1	>sp|P35269|T2FA_HUMAN General transcription factor IIF subunit 1 OS=Homo sapiens GN=GTF2F1 PE=1 SV=2	3.1	58.24	517	0.00021441	74485000	33227000	41258000	#VALUE!	#VALUE!
P35270	Sepiapterin reductase	SPR	>sp|P35270|SPRE_HUMAN Sepiapterin reductase OS=Homo sapiens GN=SPR PE=1 SV=1	13	28.048	261	5.1061e-09	280410000	155310000	125100000	1.43361	0.519652
P35321;P22528	Cornifin-A;Cornifin-B	SPRR1A;SPRR1B	>sp|P35321|SPR1A_HUMAN Cornifin-A OS=Homo sapiens GN=SPRR1A PE=1 SV=2;>sp|P22528|SPR1B_HUMAN Cornifin-B OS=Homo sapiens GN=SPRR1B PE=1 SV=2	34.8	9.8774	89	9.6359e-08	107240000	75796000	31445000	2.91783	1.5449
P35520	Cystathionine beta-synthase	CBS	>sp|P35520|CBS_HUMAN Cystathionine beta-synthase OS=Homo sapiens GN=CBS PE=1 SV=2	2	60.586	551	0.0014554	37169000	14067000	23103000	#VALUE!	#VALUE!
P35573	Glycogen debranching enzyme;4-alpha-glucanotransferase;Amylo-alpha-1,6-glucosidase	AGL	>sp|P35573|GDE_HUMAN Glycogen debranching enzyme OS=Homo sapiens GN=AGL PE=1 SV=3	4.8	174.76	1532	1.2572e-16	203990000	119240000	84746000	1.09696	0.133511
P35579;REV__Q9UKV3	Myosin-9	MYH9	>sp|P35579|MYH9_HUMAN Myosin-9 OS=Homo sapiens GN=MYH9 PE=1 SV=4	39.3	226.53	1960	0	142580000000	68516000000	74068000000	0.821558	-0.283566
P35580	Myosin-10	MYH10	>sp|P35580|MYH10_HUMAN Myosin-10 OS=Homo sapiens GN=MYH10 PE=1 SV=3	21.6	229	1976	0	2221000000	1042200000	1178800000	0.555586	-0.847917
P35606	Coatomer subunit beta	COPB2	>sp|P35606|COPB2_HUMAN Coatomer subunit beta OS=Homo sapiens GN=COPB2 PE=1 SV=2	12	102.49	906	2.0942e-38	1400700000	649300000	751450000	0.68738	-0.540821
P35610	Sterol O-acyltransferase 1	SOAT1	>sp|P35610|SOAT1_HUMAN Sterol O-acyltransferase 1 OS=Homo sapiens GN=SOAT1 PE=1 SV=3	4.9	64.734	550	1.1926e-20	559720000	339870000	219840000	1.29219	0.369818
P35611	Alpha-adducin	ADD1	>sp|P35611|ADDA_HUMAN Alpha-adducin OS=Homo sapiens GN=ADD1 PE=1 SV=2	12.9	80.954	737	5.7761e-12	532920000	331290000	201630000	1.43825	0.524313
P35613	Basigin	BSG	>sp|P35613|BASI_HUMAN Basigin OS=Homo sapiens GN=BSG PE=1 SV=2	25.2	42.2	385	8.023e-112	9778500000	4425200000	5353300000	0.853097	-0.229219
P35637	RNA-binding protein FUS	FUS	>sp|P35637|FUS_HUMAN RNA-binding protein FUS OS=Homo sapiens GN=FUS PE=1 SV=1	12.2	53.425	526	1.3246e-32	8434900000	5692600000	2742300000	1.44482	0.530885
P35658	Nuclear pore complex protein Nup214	NUP214	>sp|P35658|NU214_HUMAN Nuclear pore complex protein Nup214 OS=Homo sapiens GN=NUP214 PE=1 SV=2	17.3	213.62	2090	1.9888e-142	3315000000	2060000000	1255000000	1.37302	0.457356
P35659	Protein DEK	DEK	>sp|P35659|DEK_HUMAN Protein DEK OS=Homo sapiens GN=DEK PE=1 SV=1	23.2	42.674	375	1.9732e-70	5630600000	3201400000	2429200000	1.13425	0.181738
P35712	Transcription factor SOX-6	SOX6	>sp|P35712|SOX6_HUMAN Transcription factor SOX-6 OS=Homo sapiens GN=SOX6 PE=1 SV=3	1.2	91.92	828	0.012219	411240000	191890000	219350000	#VALUE!	#VALUE!
P35754	Glutaredoxin-1	GLRX	>sp|P35754|GLRX1_HUMAN Glutaredoxin-1 OS=Homo sapiens GN=GLRX PE=1 SV=2	31.1	11.776	106	1.4523e-104	423830000	324590000	99244000	2.70037	1.43316
P35813	Protein phosphatase 1A	PPM1A	>sp|P35813|PPM1A_HUMAN Protein phosphatase 1A OS=Homo sapiens GN=PPM1A PE=1 SV=1	7.9	42.447	382	4.1659e-09	378960000	235850000	143120000	1.54295	0.625689
P35914	Hydroxymethylglutaryl-CoA lyase, mitochondrial	HMGCL	>sp|P35914|HMGCL_HUMAN Hydroxymethylglutaryl-CoA lyase, mitochondrial OS=Homo sapiens GN=HMGCL PE=1 SV=2	4	34.36	325	4.02e-09	185930000	126560000	59380000	1.5478	0.630215
P35998	26S protease regulatory subunit 7	PSMC2	>sp|P35998|PRS7_HUMAN 26S protease regulatory subunit 7 OS=Homo sapiens GN=PSMC2 PE=1 SV=3	34.4	48.633	433	2.8782e-102	3227600000	1689800000	1537800000	0.940468	-0.0885487
P36405	ADP-ribosylation factor-like protein 3	ARL3	>sp|P36405|ARL3_HUMAN ADP-ribosylation factor-like protein 3 OS=Homo sapiens GN=ARL3 PE=1 SV=2	9.3	20.455	182	2.2827e-08	235030000	105860000	129180000	0.506329	-0.981853
P36507	Dual specificity mitogen-activated protein kinase kinase 2	MAP2K2	>sp|P36507|MP2K2_HUMAN Dual specificity mitogen-activated protein kinase kinase 2 OS=Homo sapiens GN=MAP2K2 PE=1 SV=1	12.5	44.424	400	6.5521e-25	493330000	294420000	198910000	1.17646	0.234448
P36542	ATP synthase subunit gamma, mitochondrial	ATP5C1	>sp|P36542|ATPG_HUMAN ATP synthase subunit gamma, mitochondrial OS=Homo sapiens GN=ATP5C1 PE=1 SV=1	21.1	32.996	298	2.1496e-17	1660600000	813730000	846860000	0.822504	-0.281906
P36543	V-type proton ATPase subunit E 1	ATP6V1E1	>sp|P36543|VATE1_HUMAN V-type proton ATPase subunit E 1 OS=Homo sapiens GN=ATP6V1E1 PE=1 SV=1	6.2	26.145	226	4.2595e-13	444400000	267690000	176710000	1.32901	0.410352
P36551	Coproporphyrinogen-III oxidase, mitochondrial	CPOX	>sp|P36551|HEM6_HUMAN Coproporphyrinogen-III oxidase, mitochondrial OS=Homo sapiens GN=CPOX PE=1 SV=3	23.1	50.151	454	1.0116e-50	2399100000	1020600000	1378500000	0.798658	-0.32435
P36578	60S ribosomal protein L4	RPL4	>sp|P36578|RL4_HUMAN 60S ribosomal protein L4 OS=Homo sapiens GN=RPL4 PE=1 SV=5	28.8	47.697	427	3.8794e-172	21763000000	11835000000	9928100000	1.01099	0.015768
P36639	7,8-dihydro-8-oxoguanine triphosphatase	NUDT1	>sp|P36639|8ODP_HUMAN 7,8-dihydro-8-oxoguanine triphosphatase OS=Homo sapiens GN=NUDT1 PE=1 SV=3	7.6	22.519	197	4.537e-05	25101000	14299000	10801000	#VALUE!	#VALUE!
P36776	Lon protease homolog, mitochondrial	LONP1	>sp|P36776|LONM_HUMAN Lon protease homolog, mitochondrial OS=Homo sapiens GN=LONP1 PE=1 SV=2	23.1	106.49	959	3.1523e-149	4433000000	2011200000	2421700000	0.756201	-0.403159
P36871	Phosphoglucomutase-1	PGM1	>sp|P36871|PGM1_HUMAN Phosphoglucomutase-1 OS=Homo sapiens GN=PGM1 PE=1 SV=3	9.4	61.448	562	3.0655e-16	704050000	336770000	367280000	0.780579	-0.357383
P36873	Serine/threonine-protein phosphatase PP1-gamma catalytic subunit	PPP1CC	>sp|P36873|PP1G_HUMAN Serine/threonine-protein phosphatase PP1-gamma catalytic subunit OS=Homo sapiens GN=PPP1CC PE=1 SV=1	43.7	36.983	323	7.6895e-45	4225600000	2185300000	2040300000	0.860807	-0.216238
P36897	TGF-beta receptor type-1	TGFBR1	>sp|P36897|TGFR1_HUMAN TGF-beta receptor type-1 OS=Homo sapiens GN=TGFBR1 PE=1 SV=1	3	55.959	503	4.8027e-05	67389000	40440000	26949000	#VALUE!	#VALUE!
P36915	Guanine nucleotide-binding protein-like 1	GNL1	>sp|P36915|GNL1_HUMAN Guanine nucleotide-binding protein-like 1 OS=Homo sapiens GN=GNL1 PE=1 SV=2	5.8	68.66	607	8.687e-09	472840000	112040000	360810000	0.807754	-0.308011
P36952	Serpin B5	SERPINB5	>sp|P36952|SPB5_HUMAN Serpin B5 OS=Homo sapiens GN=SERPINB5 PE=1 SV=2	30.1	42.1	375	4.2327e-123	2665300000	1634700000	1030500000	1.37088	0.455099
P36954	DNA-directed RNA polymerase II subunit RPB9	POLR2I	>sp|P36954|RPB9_HUMAN DNA-directed RNA polymerase II subunit RPB9 OS=Homo sapiens GN=POLR2I PE=1 SV=1	44	14.523	125	3.1019e-22	464940000	287320000	177620000	1.6213	0.697149
P36957	Dihydrolipoyllysine-residue succinyltransferase component of 2-oxoglutarate dehydrogenase complex, mitochondrial	DLST	>sp|P36957|ODO2_HUMAN Dihydrolipoyllysine-residue succinyltransferase component of 2-oxoglutarate dehydrogenase complex, mitochondrial OS=Homo sapiens GN=DLST PE=1 SV=4	29.6	48.755	453	3.0816e-148	10815000000	4151100000	6663600000	0.613648	-0.704518
P36969	Phospholipid hydroperoxide glutathione peroxidase, mitochondrial	GPX4	>sp|P36969|GPX4_HUMAN Phospholipid hydroperoxide glutathione peroxidase, mitochondrial OS=Homo sapiens GN=GPX4 PE=1 SV=3	6.1	22.192	197	0.00055236	50789000	26686000	24103000	#VALUE!	#VALUE!
P37108	Signal recognition particle 14 kDa protein	SRP14	>sp|P37108|SRP14_HUMAN Signal recognition particle 14 kDa protein OS=Homo sapiens GN=SRP14 PE=1 SV=2	41.2	14.57	136	4.5155e-12	3995400000	2273800000	1721600000	1.03646	0.0516683
P37198	Nuclear pore glycoprotein p62	NUP62	>sp|P37198|NUP62_HUMAN Nuclear pore glycoprotein p62 OS=Homo sapiens GN=NUP62 PE=1 SV=3	12.8	53.254	522	4.8242e-88	1576300000	915680000	660650000	0.990982	-0.0130692
P37235;P84074	Hippocalcin-like protein 1	HPCAL1	>sp|P37235|HPCL1_HUMAN Hippocalcin-like protein 1 OS=Homo sapiens GN=HPCAL1 PE=1 SV=3	27.5	22.313	193	3.2532e-15	1053800000	550130000	503710000	0.926097	-0.110764
P37268	Squalene synthase	FDFT1	>sp|P37268|FDFT_HUMAN Squalene synthase OS=Homo sapiens GN=FDFT1 PE=1 SV=1	25.4	48.115	417	6.354e-38	3314500000	558880000	2755700000	0.159788	-2.64577
P37802	Transgelin-2	TAGLN2	>sp|P37802|TAGL2_HUMAN Transgelin-2 OS=Homo sapiens GN=TAGLN2 PE=1 SV=3	67.8	22.391	199	0	10647000000	5720400000	4926200000	0.894855	-0.160275
P37837	Transaldolase	TALDO1	>sp|P37837|TALDO_HUMAN Transaldolase OS=Homo sapiens GN=TALDO1 PE=1 SV=2	17.5	37.54	337	1.949e-18	2939700000	1715100000	1224500000	1.08855	0.122413
P38117	Electron transfer flavoprotein subunit beta	ETFB	>sp|P38117|ETFB_HUMAN Electron transfer flavoprotein subunit beta OS=Homo sapiens GN=ETFB PE=1 SV=3	48.6	27.843	255	1.2469e-55	27337000000	16586000000	10752000000	1.46962	0.555439
P38159;Q96E39;O75526;Q8N7X1	RNA-binding motif protein, X chromosome;RNA-binding motif protein, X chromosome, N-terminally processed;RNA binding motif protein, X-linked-like-1	RBMX;RBMXL1	>sp|P38159|RBMX_HUMAN RNA-binding motif protein, X chromosome OS=Homo sapiens GN=RBMX PE=1 SV=3;>sp|Q96E39|RMXL1_HUMAN RNA binding motif protein, X-linked-like-1 OS=Homo sapiens GN=RBMXL1 PE=1 SV=1	25.6	42.331	391	8.3663e-51	10109000000	5572700000	4536700000	0.964506	-0.0521376
P38398	Breast cancer type 1 susceptibility protein	BRCA1	>sp|P38398|BRCA1_HUMAN Breast cancer type 1 susceptibility protein OS=Homo sapiens GN=BRCA1 PE=1 SV=2	0.6	207.72	1863	0.0080118	7060300	3384200	3676100	#VALUE!	#VALUE!
P38432	Coilin	COIL	>sp|P38432|COIL_HUMAN Coilin OS=Homo sapiens GN=COIL PE=1 SV=1	5.2	62.608	576	1.665e-07	279530000	182150000	97382000	1.32767	0.408895
P38435	Vitamin K-dependent gamma-carboxylase	GGCX	>sp|P38435|VKGC_HUMAN Vitamin K-dependent gamma-carboxylase OS=Homo sapiens GN=GGCX PE=1 SV=2	1.3	87.56	758	0.0037868	148430000	78000000	70430000	#VALUE!	#VALUE!
P38571	Lysosomal acid lipase/cholesteryl ester hydrolase	LIPA	>sp|P38571|LICH_HUMAN Lysosomal acid lipase/cholesteryl ester hydrolase OS=Homo sapiens GN=LIPA PE=1 SV=2	4	45.418	399	6.4146e-06	354510000	240300000	114220000	1.64266	0.716031
P38606	V-type proton ATPase catalytic subunit A	ATP6V1A	>sp|P38606|VATA_HUMAN V-type proton ATPase catalytic subunit A OS=Homo sapiens GN=ATP6V1A PE=1 SV=2	22.5	68.303	617	9.3748e-64	3601200000	2059600000	1541600000	1.11947	0.162816
P38646	Stress-70 protein, mitochondrial	HSPA9	>sp|P38646|GRP75_HUMAN Stress-70 protein, mitochondrial OS=Homo sapiens GN=HSPA9 PE=1 SV=2	44.6	73.68	679	3.8183e-148	65888000000	30387000000	35501000000	0.732708	-0.44869
P38919	Eukaryotic initiation factor 4A-III	EIF4A3	>sp|P38919|IF4A3_HUMAN Eukaryotic initiation factor 4A-III OS=Homo sapiens GN=EIF4A3 PE=1 SV=4	36.5	46.871	411	7.882e-59	11919000000	6018700000	5900000000	0.957121	-0.0632268
P39019	40S ribosomal protein S19	RPS19	>sp|P39019|RS19_HUMAN 40S ribosomal protein S19 OS=Homo sapiens GN=RPS19 PE=1 SV=2	29.7	16.06	145	1.2799e-11	7847300000	3942300000	3905000000	0.76929	-0.378401
P39023;Q92901	60S ribosomal protein L3	RPL3	>sp|P39023|RL3_HUMAN 60S ribosomal protein L3 OS=Homo sapiens GN=RPL3 PE=1 SV=2	24.1	46.108	403	2.3107e-84	14620000000	7470600000	7148900000	0.941531	-0.0869196
P39060	Collagen alpha-1(XVIII) chain;Endostatin	COL18A1	>sp|P39060|COIA1_HUMAN Collagen alpha-1(XVIII) chain OS=Homo sapiens GN=COL18A1 PE=1 SV=5	2.9	178.19	1754	5.9381e-14	285820000	152540000	133280000	0.971912	-0.0411028
P39656	Dolichyl-diphosphooligosaccharide--protein glycosyltransferase 48 kDa subunit	DDOST	>sp|P39656|OST48_HUMAN Dolichyl-diphosphooligosaccharide--protein glycosyltransferase 48 kDa subunit OS=Homo sapiens GN=DDOST PE=1 SV=4	11.8	50.8	456	2.4833e-68	8930400000	4540100000	4390300000	0.944109	-0.082975
P39687;O95626;O43423	Acidic leucine-rich nuclear phosphoprotein 32 family member A	ANP32A	>sp|P39687|AN32A_HUMAN Acidic leucine-rich nuclear phosphoprotein 32 family member A OS=Homo sapiens GN=ANP32A PE=1 SV=1	36.5	28.585	249	3.6872e-80	4163700000	1846800000	2316900000	0.753977	-0.407407
P39748	Flap endonuclease 1	FEN1	>sp|P39748|FEN1_HUMAN Flap endonuclease 1 OS=Homo sapiens GN=FEN1 PE=1 SV=1	21.1	42.592	380	5.2401e-156	2545900000	1030000000	1515900000	0.672766	-0.571822
P39880	Homeobox protein cut-like 1	CUX1	>sp|P39880|CUX1_HUMAN Homeobox protein cut-like 1 OS=Homo sapiens GN=CUX1 PE=1 SV=3	6.4	164.19	1505	3.3458e-19	13082000	6212000	6869700	#VALUE!	#VALUE!
P40121	Macrophage-capping protein	CAPG	>sp|P40121|CAPG_HUMAN Macrophage-capping protein OS=Homo sapiens GN=CAPG PE=1 SV=2	35.1	38.498	348	2.2087e-109	3375100000	2210700000	1164400000	1.78145	0.833053
P40199	Carcinoembryonic antigen-related cell adhesion molecule 6	CEACAM6	>sp|P40199|CEAM6_HUMAN Carcinoembryonic antigen-related cell adhesion molecule 6 OS=Homo sapiens GN=CEACAM6 PE=1 SV=3	3.8	37.194	344	1.6183e-05	76946000	59239000	17706000	#VALUE!	#VALUE!
P40222	Alpha-taxilin	TXLNA	>sp|P40222|TXLNA_HUMAN Alpha-taxilin OS=Homo sapiens GN=TXLNA PE=1 SV=3	19.6	61.89	546	1.24e-20	508510000	284390000	224120000	2.12866	1.08994
P40227;Q92526	T-complex protein 1 subunit zeta	CCT6A	>sp|P40227|TCPZ_HUMAN T-complex protein 1 subunit zeta OS=Homo sapiens GN=CCT6A PE=1 SV=3	39	58.024	531	3.0909e-231	21448000000	4952400000	16496000000	0.25894	-1.94931
P40306	Proteasome subunit beta type-10	PSMB10	>sp|P40306|PSB10_HUMAN Proteasome subunit beta type-10 OS=Homo sapiens GN=PSMB10 PE=1 SV=1	7.3	28.936	273	1.2696e-08	346170000	247650000	98522000	3.58359	1.8414
P40425;P40424;P40426	Pre-B-cell leukemia transcription factor 2;Pre-B-cell leukemia transcription factor 1;Pre-B-cell leukemia transcription factor 3	PBX2;PBX1;PBX3	>sp|P40425|PBX2_HUMAN Pre-B-cell leukemia transcription factor 2 OS=Homo sapiens GN=PBX2 PE=1 SV=2;>sp|P40424|PBX1_HUMAN Pre-B-cell leukemia transcription factor 1 OS=Homo sapiens GN=PBX1 PE=1 SV=1;>sp|P40426|PBX3_HUMAN Pre-B-cell leukemia transcription fa	4.7	45.881	430	7.8124e-05	64148000	19116000	45031000	0.451651	-1.14672
P40429;Q6NVV1	60S ribosomal protein L13a	RPL13A	>sp|P40429|RL13A_HUMAN 60S ribosomal protein L13a OS=Homo sapiens GN=RPL13A PE=1 SV=2	16.7	23.577	203	6.1354e-13	4635100000	2146000000	2489100000	0.727431	-0.459117
P40616	ADP-ribosylation factor-like protein 1	ARL1	>sp|P40616|ARL1_HUMAN ADP-ribosylation factor-like protein 1 OS=Homo sapiens GN=ARL1 PE=1 SV=1	19.9	20.417	181	2.8353e-85	1100300000	505190000	595060000	0.814531	-0.295958
P40692	DNA mismatch repair protein Mlh1	MLH1	>sp|P40692|MLH1_HUMAN DNA mismatch repair protein Mlh1 OS=Homo sapiens GN=MLH1 PE=1 SV=1	4.5	84.6	756	1.4746e-15	133670000	51905000	81770000	0.576103	-0.795601
P40763	Signal transducer and activator of transcription 3	STAT3	>sp|P40763|STAT3_HUMAN Signal transducer and activator of transcription 3 OS=Homo sapiens GN=STAT3 PE=1 SV=2	8.8	88.067	770	3.8061e-25	715200000	421250000	293950000	1.29867	0.377032
P40855	Peroxisomal biogenesis factor 19	PEX19	>sp|P40855|PEX19_HUMAN Peroxisomal biogenesis factor 19 OS=Homo sapiens GN=PEX19 PE=1 SV=1	14	32.806	299	9.3595e-11	156960000	75804000	81154000	0.844309	-0.244156
P40925	Malate dehydrogenase, cytoplasmic	MDH1	>sp|P40925|MDHC_HUMAN Malate dehydrogenase, cytoplasmic OS=Homo sapiens GN=MDH1 PE=1 SV=4	32.3	36.426	334	1.4372e-29	6510900000	3008300000	3502600000	0.742005	-0.430499
P40926	Malate dehydrogenase, mitochondrial	MDH2	>sp|P40926|MDHM_HUMAN Malate dehydrogenase, mitochondrial OS=Homo sapiens GN=MDH2 PE=1 SV=3	49.1	35.503	338	1.4174e-209	80253000000	45831000000	34422000000	1.08941	0.123544
P40937	Replication factor C subunit 5	RFC5	>sp|P40937|RFC5_HUMAN Replication factor C subunit 5 OS=Homo sapiens GN=RFC5 PE=1 SV=1	18.8	38.496	340	1.3659e-71	1222200000	622600000	599620000	0.953471	-0.0687396
P40938	Replication factor C subunit 3	RFC3	>sp|P40938|RFC3_HUMAN Replication factor C subunit 3 OS=Homo sapiens GN=RFC3 PE=1 SV=2	32	40.556	356	4.3064e-49	1453500000	800910000	652560000	1.1946	0.256528
P40939	Trifunctional enzyme subunit alpha, mitochondrial;Long-chain enoyl-CoA hydratase;Long chain 3-hydroxyacyl-CoA dehydrogenase	HADHA	>sp|P40939|ECHA_HUMAN Trifunctional enzyme subunit alpha, mitochondrial OS=Homo sapiens GN=HADHA PE=1 SV=2	37.6	82.999	763	0	8395800000	5344300000	3051500000	1.59698	0.675351
P41091;Q2VIR3	Eukaryotic translation initiation factor 2 subunit 3;Putative eukaryotic translation initiation factor 2 subunit 3-like protein	EIF2S3;EIF2S3L	>sp|P41091|IF2G_HUMAN Eukaryotic translation initiation factor 2 subunit 3 OS=Homo sapiens GN=EIF2S3 PE=1 SV=3;>sp|Q2VIR3|IF2GL_HUMAN Putative eukaryotic translation initiation factor 2 subunit 3-like protein OS=Homo sapiens GN=EIF2S3L PE=5 SV=2	34.3	51.109	472	2.8291e-52	6658100000	3355600000	3302500000	0.708667	-0.49682
P41208	Centrin-2	CETN2	>sp|P41208|CETN2_HUMAN Centrin-2 OS=Homo sapiens GN=CETN2 PE=1 SV=1	23.8	19.738	172	1.2871e-11	817740000	383620000	434120000	0.837731	-0.25544
P41212	Transcription factor ETV6	ETV6	>sp|P41212|ETV6_HUMAN Transcription factor ETV6 OS=Homo sapiens GN=ETV6 PE=1 SV=1	2	52.999	452	0.013749	97068000	68076000	28992000	#VALUE!	#VALUE!
P41214	Eukaryotic translation initiation factor 2D	EIF2D	>sp|P41214|EIF2D_HUMAN Eukaryotic translation initiation factor 2D OS=Homo sapiens GN=EIF2D PE=1 SV=3	9.8	64.706	584	1.9065e-07	167430000	86700000	80732000	0.93362	-0.0990932
P41223	Protein BUD31 homolog	BUD31	>sp|P41223|BUD31_HUMAN Protein BUD31 homolog OS=Homo sapiens GN=BUD31 PE=1 SV=2	27.8	17	144	2.1412e-19	245590000	124440000	121150000	0.956938	-0.0635029
P41227	N-alpha-acetyltransferase 10	NAA10	>sp|P41227|NAA10_HUMAN N-alpha-acetyltransferase 10 OS=Homo sapiens GN=NAA10 PE=1 SV=1	8.1	26.458	235	5.318e-07	501520000	282670000	218860000	1.11473	0.156691
P41229	Lysine-specific demethylase 5C	KDM5C	>sp|P41229|KDM5C_HUMAN Lysine-specific demethylase 5C OS=Homo sapiens GN=KDM5C PE=1 SV=2	1.9	175.72	1560	6.7644e-06	59596000	43988000	15608000	2.2117	1.14516
Q6NXS1;P41236	Putative protein phosphatase inhibitor 2-like protein 3;Protein phosphatase inhibitor 2	PPP1R2P3;PPP1R2	>sp|Q6NXS1|IPP2M_HUMAN Protein phosphatase inhibitor 2-like protein 3 OS=Homo sapiens GN=PPP1R2P3 PE=1 SV=1;>sp|P41236|IPP2_HUMAN Protein phosphatase inhibitor 2 OS=Homo sapiens GN=PPP1R2 PE=1 SV=2	7.3	23.048	205	0.0034018	217630000	66480000	151150000	#VALUE!	#VALUE!
P41240	Tyrosine-protein kinase CSK	CSK	>sp|P41240|CSK_HUMAN Tyrosine-protein kinase CSK OS=Homo sapiens GN=CSK PE=1 SV=1	4	50.704	450	0.0017848	17067000	6184100	10883000	#VALUE!	#VALUE!
P41250	Glycine--tRNA ligase	GARS	>sp|P41250|SYG_HUMAN Glycine--tRNA ligase OS=Homo sapiens GN=GARS PE=1 SV=3	23.7	83.165	739	2.0725e-50	3327600000	1560800000	1766800000	0.989707	-0.0149265
P41252	Isoleucine--tRNA ligase, cytoplasmic	IARS	>sp|P41252|SYIC_HUMAN Isoleucine--tRNA ligase, cytoplasmic OS=Homo sapiens GN=IARS PE=1 SV=2	24.2	144.5	1262	9.9205e-165	5415500000	2696300000	2719200000	0.83668	-0.257252
P41567;O60739	Eukaryotic translation initiation factor 1;Eukaryotic translation initiation factor 1b	EIF1;EIF1B	>sp|P41567|EIF1_HUMAN Eukaryotic translation initiation factor 1 OS=Homo sapiens GN=EIF1 PE=1 SV=1;>sp|O60739|EIF1B_HUMAN Eukaryotic translation initiation factor 1b OS=Homo sapiens GN=EIF1B PE=1 SV=2	42.5	12.732	113	2.2858e-16	2038500000	900910000	1137600000	0.645578	-0.631337
P41743	Protein kinase C iota type	PRKCI	>sp|P41743|KPCI_HUMAN Protein kinase C iota type OS=Homo sapiens GN=PRKCI PE=1 SV=2	14.3	68.262	596	6.7153e-173	900350000	441020000	459330000	0.845094	-0.242816
P42025	Beta-centractin	ACTR1B	>sp|P42025|ACTY_HUMAN Beta-centractin OS=Homo sapiens GN=ACTR1B PE=1 SV=1	7.4	42.293	376	1.7541e-22	58152000	43448000	14704000	#VALUE!	#VALUE!
P42126	Enoyl-CoA delta isomerase 1, mitochondrial	ECI1	>sp|P42126|ECI1_HUMAN Enoyl-CoA delta isomerase 1, mitochondrial OS=Homo sapiens GN=ECI1 PE=1 SV=1	15.2	32.816	302	4.3641e-11	2713600000	1741400000	972260000	1.54708	0.629546
P42166	Lamina-associated polypeptide 2, isoform alpha;Thymopoietin;Thymopentin	TMPO	>sp|P42166|LAP2A_HUMAN Lamina-associated polypeptide 2, isoform alpha OS=Homo sapiens GN=TMPO PE=1 SV=2	38.5	75.491	694	1.71e-176	11333000000	7121400000	4211600000	1.76224	0.817409
P42167	Lamina-associated polypeptide 2, isoforms beta/gamma;Thymopoietin;Thymopentin	TMPO	>sp|P42167|LAP2B_HUMAN Lamina-associated polypeptide 2, isoforms beta/gamma OS=Homo sapiens GN=TMPO PE=1 SV=2	44.5	50.67	454	0	3286000000	1824900000	1461100000	0.957213	-0.0630887
P42224	Signal transducer and activator of transcription 1-alpha/beta	STAT1	>sp|P42224|STAT1_HUMAN Signal transducer and activator of transcription 1-alpha/beta OS=Homo sapiens GN=STAT1 PE=1 SV=2	11.5	87.334	750	3.2111e-20	996830000	630620000	366200000	1.08229	0.114082
P42285	Superkiller viralicidic activity 2-like 2	SKIV2L2	>sp|P42285|SK2L2_HUMAN Superkiller viralicidic activity 2-like 2 OS=Homo sapiens GN=SKIV2L2 PE=1 SV=3	22.6	117.8	1042	1.4013e-139	4846700000	2729100000	2117600000	1.0306	0.0434824
P42330	Aldo-keto reductase family 1 member C3	AKR1C3	>sp|P42330|AK1C3_HUMAN Aldo-keto reductase family 1 member C3 OS=Homo sapiens GN=AKR1C3 PE=1 SV=4	56.7	36.853	323	9.5337e-191	5298200000	2873200000	2425000000	1.05551	0.0779392
P42345	Serine/threonine-protein kinase mTOR	MTOR	>sp|P42345|MTOR_HUMAN Serine/threonine-protein kinase mTOR OS=Homo sapiens GN=MTOR PE=1 SV=1	1.2	288.89	2549	2.5562e-21	117090000	54846000	62248000	0.832848	-0.263876
P42566	Epidermal growth factor receptor substrate 15	EPS15	>sp|P42566|EPS15_HUMAN Epidermal growth factor receptor substrate 15 OS=Homo sapiens GN=EPS15 PE=1 SV=2	14.6	98.655	896	2.4325e-57	726960000	343530000	383430000	0.768994	-0.378955
P42575	Caspase-2;Caspase-2 subunit p18;Caspase-2 subunit p13;Caspase-2 subunit p12	CASP2	>sp|P42575|CASP2_HUMAN Caspase-2 OS=Homo sapiens GN=CASP2 PE=1 SV=2	3.3	50.685	452	0.0015962	14750000	5441400	9308500	#VALUE!	#VALUE!
P42677;Q71UM5	40S ribosomal protein S27;40S ribosomal protein S27-like	RPS27;RPS27L	>sp|P42677|RS27_HUMAN 40S ribosomal protein S27 OS=Homo sapiens GN=RPS27 PE=1 SV=3;>sp|Q71UM5|RS27L_HUMAN 40S ribosomal protein S27-like OS=Homo sapiens GN=RPS27L PE=1 SV=3	39.3	9.461	84	1.0794e-13	3098400000	1538200000	1560200000	0.992359	-0.0110662
P42685	Tyrosine-protein kinase FRK	FRK	>sp|P42685|FRK_HUMAN Tyrosine-protein kinase FRK OS=Homo sapiens GN=FRK PE=1 SV=1	3.4	58.253	505	5.7348e-05	53413000	37878000	15535000	#VALUE!	#VALUE!
P42695	Condensin-2 complex subunit D3	NCAPD3	>sp|P42695|CNDD3_HUMAN Condensin-2 complex subunit D3 OS=Homo sapiens GN=NCAPD3 PE=1 SV=2	3.5	168.89	1498	1.3075e-22	135910000	67115000	68791000	0.927902	-0.107956
P42696	RNA-binding protein 34	RBM34	>sp|P42696|RBM34_HUMAN RNA-binding protein 34 OS=Homo sapiens GN=RBM34 PE=1 SV=2	14	48.564	430	3.2262e-22	505130000	226350000	278780000	0.732815	-0.448478
P42704	Leucine-rich PPR motif-containing protein, mitochondrial	LRPPRC	>sp|P42704|LPPRC_HUMAN Leucine-rich PPR motif-containing protein, mitochondrial OS=Homo sapiens GN=LRPPRC PE=1 SV=3	39.2	157.9	1394	0	38055000000	19185000000	18870000000	0.872829	-0.196229
P42765	3-ketoacyl-CoA thiolase, mitochondrial	ACAA2	>sp|P42765|THIM_HUMAN 3-ketoacyl-CoA thiolase, mitochondrial OS=Homo sapiens GN=ACAA2 PE=1 SV=2	52.9	41.924	397	7.3775e-187	3073500000	1093500000	1980000000	0.482812	-1.05047
P42766	60S ribosomal protein L35	RPL35	>sp|P42766|RL35_HUMAN 60S ribosomal protein L35 OS=Homo sapiens GN=RPL35 PE=1 SV=2	15.4	14.551	123	1.5652e-05	166610000	83515000	83097000	0.862887	-0.212756
P42772	Cyclin-dependent kinase 4 inhibitor B	CDKN2B	>sp|P42772|CDN2B_HUMAN Cyclin-dependent kinase 4 inhibitor B OS=Homo sapiens GN=CDKN2B PE=1 SV=1	13	14.721	138	0.0046855	48637000	25552000	23085000	#VALUE!	#VALUE!
P42785	Lysosomal Pro-X carboxypeptidase	PRCP	>sp|P42785|PCP_HUMAN Lysosomal Pro-X carboxypeptidase OS=Homo sapiens GN=PRCP PE=1 SV=1	4.2	55.799	496	4.1492e-05	27457000	18649000	8808500	#VALUE!	#VALUE!
P42892	Endothelin-converting enzyme 1	ECE1	>sp|P42892|ECE1_HUMAN Endothelin-converting enzyme 1 OS=Homo sapiens GN=ECE1 PE=1 SV=2	5.1	87.163	770	2.8212e-27	293240000	132760000	160490000	0.618353	-0.693498
P43034	Platelet-activating factor acetylhydrolase IB subunit alpha	PAFAH1B1	>sp|P43034|LIS1_HUMAN Platelet-activating factor acetylhydrolase IB subunit alpha OS=Homo sapiens GN=PAFAH1B1 PE=1 SV=2	24.4	46.637	410	3.1653e-107	2792200000	1413000000	1379200000	0.852515	-0.230203
P43155	Carnitine O-acetyltransferase	CRAT	>sp|P43155|CACP_HUMAN Carnitine O-acetyltransferase OS=Homo sapiens GN=CRAT PE=1 SV=5	4.8	70.857	626	0.00028256	383490000	322300000	61189000	4.25279	2.08841
P43243	Matrin-3	MATR3	>sp|P43243|MATR3_HUMAN Matrin-3 OS=Homo sapiens GN=MATR3 PE=1 SV=2	25.3	94.622	847	7.7219e-89	15627000000	8988100000	6638700000	1.00343	0.00494247
P43246	DNA mismatch repair protein Msh2	MSH2	>sp|P43246|MSH2_HUMAN DNA mismatch repair protein Msh2 OS=Homo sapiens GN=MSH2 PE=1 SV=1	12	104.74	934	1.6469e-39	1570400000	680520000	889890000	0.798531	-0.32458
P43304	Glycerol-3-phosphate dehydrogenase, mitochondrial	GPD2	>sp|P43304|GPDM_HUMAN Glycerol-3-phosphate dehydrogenase, mitochondrial OS=Homo sapiens GN=GPD2 PE=1 SV=3	26.7	80.852	727	8.9259e-91	4608200000	2893900000	1714300000	1.22862	0.297041
P43307	Translocon-associated protein subunit alpha	SSR1	>sp|P43307|SSRA_HUMAN Translocon-associated protein subunit alpha OS=Homo sapiens GN=SSR1 PE=1 SV=3	20.3	32.235	286	3.823e-99	2479700000	1274100000	1205600000	1.07953	0.110402
P48448;P43353	Aldehyde dehydrogenase family 3 member B2;Aldehyde dehydrogenase family 3 member B1	ALDH3B2;ALDH3B1	>sp|P48448|AL3B2_HUMAN Aldehyde dehydrogenase family 3 member B2 OS=Homo sapiens GN=ALDH3B2 PE=2 SV=3;>sp|P43353|AL3B1_HUMAN Aldehyde dehydrogenase family 3 member B1 OS=Homo sapiens GN=ALDH3B1 PE=1 SV=1	4.4	42.634	385	0.0010029	15608000	14821000	786890	#VALUE!	#VALUE!
P43360;P43357;P43356	Melanoma-associated antigen 6;Melanoma-associated antigen 3;Melanoma-associated antigen 2	MAGEA6;MAGEA3;MAGEA2	>sp|P43360|MAGA6_HUMAN Melanoma-associated antigen 6 OS=Homo sapiens GN=MAGEA6 PE=1 SV=1;>sp|P43357|MAGA3_HUMAN Melanoma-associated antigen 3 OS=Homo sapiens GN=MAGEA3 PE=1 SV=1;>sp|P43356|MAGA2_HUMAN Melanoma-associated antigen 2 OS=Homo sapiens GN=MAGEA2	4.1	34.891	314	0.00038134	51523000	10411000	41113000	0.427661	-1.22546
P43487	Ran-specific GTPase-activating protein	RANBP1	>sp|P43487|RANG_HUMAN Ran-specific GTPase-activating protein OS=Homo sapiens GN=RANBP1 PE=1 SV=1	21.9	23.31	201	1.0909e-13	759700000	277510000	482190000	0.489021	-1.03203
P43490	Nicotinamide phosphoribosyltransferase	NAMPT	>sp|P43490|NAMPT_HUMAN Nicotinamide phosphoribosyltransferase OS=Homo sapiens GN=NAMPT PE=1 SV=1	38.7	55.52	491	1.0911e-199	34870000000	22657000000	12213000000	1.40809	0.493743
P43686	26S protease regulatory subunit 6B	PSMC4	>sp|P43686|PRS6B_HUMAN 26S protease regulatory subunit 6B OS=Homo sapiens GN=PSMC4 PE=1 SV=2	42.1	47.366	418	1.0306e-178	6374200000	3009400000	3364800000	0.795292	-0.330444
P43897	Elongation factor Ts, mitochondrial	TSFM	>sp|P43897|EFTS_HUMAN Elongation factor Ts, mitochondrial OS=Homo sapiens GN=TSFM PE=1 SV=2	15.1	35.39	325	2.3992e-12	1770800000	855070000	915700000	0.764292	-0.387804
P45877	Peptidyl-prolyl cis-trans isomerase C	PPIC	>sp|P45877|PPIC_HUMAN Peptidyl-prolyl cis-trans isomerase C OS=Homo sapiens GN=PPIC PE=1 SV=1	10.8	22.763	212	0.00012821	260230000	154390000	105840000	#VALUE!	#VALUE!
P45880	Voltage-dependent anion-selective channel protein 2	VDAC2	>sp|P45880|VDAC2_HUMAN Voltage-dependent anion-selective channel protein 2 OS=Homo sapiens GN=VDAC2 PE=1 SV=2	60.2	31.566	294	3.7424e-281	17673000000	8163300000	9509400000	0.671501	-0.574538
P45954	Short/branched chain specific acyl-CoA dehydrogenase, mitochondrial	ACADSB	>sp|P45954|ACDSB_HUMAN Short/branched chain specific acyl-CoA dehydrogenase, mitochondrial OS=Homo sapiens GN=ACADSB PE=1 SV=1	16	47.485	432	3.0141e-31	548910000	369780000	179130000	1.91935	0.940617
P45973	Chromobox protein homolog 5	CBX5	>sp|P45973|CBX5_HUMAN Chromobox protein homolog 5 OS=Homo sapiens GN=CBX5 PE=1 SV=1	35.1	22.225	191	1.073e-34	3199200000	1648800000	1550400000	0.858222	-0.220578
P45974	Ubiquitin carboxyl-terminal hydrolase 5	USP5	>sp|P45974|UBP5_HUMAN Ubiquitin carboxyl-terminal hydrolase 5 OS=Homo sapiens GN=USP5 PE=1 SV=2	23.3	95.785	858	3.5103e-124	3807700000	2147300000	1660400000	0.981643	-0.0267293
P45984;P45983;P53779	Mitogen-activated protein kinase 9;Mitogen-activated protein kinase 8;Mitogen-activated protein kinase 10	MAPK9;MAPK8;MAPK10	>sp|P45984|MK09_HUMAN Mitogen-activated protein kinase 9 OS=Homo sapiens GN=MAPK9 PE=1 SV=2;>sp|P45983|MK08_HUMAN Mitogen-activated protein kinase 8 OS=Homo sapiens GN=MAPK8 PE=1 SV=2;>sp|P53779|MK10_HUMAN Mitogen-activated protein kinase 10 OS=Homo sapien	2.4	48.139	424	2.4065e-06	0	0	0	#VALUE!	#VALUE!
P45985	Dual specificity mitogen-activated protein kinase kinase 4	MAP2K4	>sp|P45985|MP2K4_HUMAN Dual specificity mitogen-activated protein kinase kinase 4 OS=Homo sapiens GN=MAP2K4 PE=1 SV=1	4.3	44.287	399	5.7641e-05	23841000	11270000	12571000	#VALUE!	#VALUE!
P46013	Antigen KI-67	MKI67	>sp|P46013|KI67_HUMAN Antigen KI-67 OS=Homo sapiens GN=MKI67 PE=1 SV=2	18.7	358.69	3256	1.4493e-256	6121700000	2307800000	3813800000	0.515384	-0.95628
P46060	Ran GTPase-activating protein 1	RANGAP1	>sp|P46060|RAGP1_HUMAN Ran GTPase-activating protein 1 OS=Homo sapiens GN=RANGAP1 PE=1 SV=1	21.1	63.541	587	1.9579e-79	2850200000	1560800000	1289400000	1.01774	0.0253679
P46063	ATP-dependent DNA helicase Q1	RECQL	>sp|P46063|RECQ1_HUMAN ATP-dependent DNA helicase Q1 OS=Homo sapiens GN=RECQL PE=1 SV=3	26.3	73.457	649	8.929e-90	1062900000	535890000	527050000	0.893096	-0.163112
P46087	Putative ribosomal RNA methyltransferase NOP2	NOP2	>sp|P46087|NOP2_HUMAN Putative ribosomal RNA methyltransferase NOP2 OS=Homo sapiens GN=NOP2 PE=1 SV=2	15	89.301	812	2.7662e-26	4241700000	2450200000	1791500000	1.13989	0.188891
P46100	Transcriptional regulator ATRX	ATRX	>sp|P46100|ATRX_HUMAN Transcriptional regulator ATRX OS=Homo sapiens GN=ATRX PE=1 SV=5	5	282.58	2492	3.8681e-28	783960000	515100000	268860000	1.66014	0.731302
P46108	Adapter molecule crk	CRK	>sp|P46108|CRK_HUMAN Adapter molecule crk OS=Homo sapiens GN=CRK PE=1 SV=2	21.7	33.83	304	1.9486e-19	461090000	155160000	305940000	1.24538	0.316582
P46109	Crk-like protein	CRKL	>sp|P46109|CRKL_HUMAN Crk-like protein OS=Homo sapiens GN=CRKL PE=1 SV=1	10.6	33.777	303	4.3411e-11	338160000	113530000	224630000	0.418918	-1.25526
P46199	Translation initiation factor IF-2, mitochondrial	MTIF2	>sp|P46199|IF2M_HUMAN Translation initiation factor IF-2, mitochondrial OS=Homo sapiens GN=MTIF2 PE=1 SV=2	5.5	81.316	727	3.0921e-12	346150000	107980000	238160000	0.313519	-1.67338
P46379	Large proline-rich protein BAG6	BAG6	>sp|P46379|BAG6_HUMAN Large proline-rich protein BAG6 OS=Homo sapiens GN=BAG6 PE=1 SV=2	17.5	119.41	1132	6.6913e-44	1767200000	1173600000	593610000	1.38227	0.467035
P46459	Vesicle-fusing ATPase	NSF	>sp|P46459|NSF_HUMAN Vesicle-fusing ATPase OS=Homo sapiens GN=NSF PE=1 SV=3	21	82.593	744	1.7679e-78	2212200000	1357300000	854830000	1.32067	0.401273
P46527	Cyclin-dependent kinase inhibitor 1B	CDKN1B	>sp|P46527|CDN1B_HUMAN Cyclin-dependent kinase inhibitor 1B OS=Homo sapiens GN=CDKN1B PE=1 SV=1	6.6	22.073	198	3.2347e-05	202960000	115860000	87096000	#VALUE!	#VALUE!
P46734;P52564	Dual specificity mitogen-activated protein kinase kinase 3;Dual specificity mitogen-activated protein kinase kinase 6	MAP2K3;MAP2K6	>sp|P46734|MP2K3_HUMAN Dual specificity mitogen-activated protein kinase kinase 3 OS=Homo sapiens GN=MAP2K3 PE=1 SV=2;>sp|P52564|MP2K6_HUMAN Dual specificity mitogen-activated protein kinase kinase 6 OS=Homo sapiens GN=MAP2K6 PE=1 SV=1	6.3	39.318	347	1.6354e-05	345980000	214220000	131760000	1.03609	0.051145
P46736	Lys-63-specific deubiquitinase BRCC36	BRCC3	>sp|P46736|BRCC3_HUMAN Lys-63-specific deubiquitinase BRCC36 OS=Homo sapiens GN=BRCC3 PE=1 SV=2	13.6	36.072	316	3.0761e-07	143950000	63259000	80696000	0.899928	-0.152119
P46776	60S ribosomal protein L27a	RPL27A	>sp|P46776|RL27A_HUMAN 60S ribosomal protein L27a OS=Homo sapiens GN=RPL27A PE=1 SV=2	23	16.561	148	5.2877e-13	4357800000	2231300000	2126500000	1.01223	0.0175339
P46777	60S ribosomal protein L5	RPL5	>sp|P46777|RL5_HUMAN 60S ribosomal protein L5 OS=Homo sapiens GN=RPL5 PE=1 SV=3	37.4	34.362	297	5.4274e-27	12721000000	6613100000	6107800000	0.934405	-0.0978804
P46778	60S ribosomal protein L21	RPL21	>sp|P46778|RL21_HUMAN 60S ribosomal protein L21 OS=Homo sapiens GN=RPL21 PE=1 SV=2	21.9	18.565	160	1.5126e-11	2771300000	1259400000	1511900000	0.740357	-0.433707
P46779	60S ribosomal protein L28	RPL28	>sp|P46779|RL28_HUMAN 60S ribosomal protein L28 OS=Homo sapiens GN=RPL28 PE=1 SV=3	23.4	15.747	137	1.6327e-12	6438300000	3219900000	3218400000	0.984931	-0.0219061
P46781	40S ribosomal protein S9	RPS9	>sp|P46781|RS9_HUMAN 40S ribosomal protein S9 OS=Homo sapiens GN=RPS9 PE=1 SV=3	16	22.591	194	4.2587e-08	1265800000	581430000	684400000	0.719476	-0.474981
P46782	40S ribosomal protein S5;40S ribosomal protein S5, N-terminally processed	RPS5	>sp|P46782|RS5_HUMAN 40S ribosomal protein S5 OS=Homo sapiens GN=RPS5 PE=1 SV=4	32.8	22.876	204	5.1397e-44	21340000000	10150000000	11190000000	0.738116	-0.43808
P46783;Q9NQ39	40S ribosomal protein S10;Putative 40S ribosomal protein S10-like	RPS10;RPS10P5	>sp|P46783|RS10_HUMAN 40S ribosomal protein S10 OS=Homo sapiens GN=RPS10 PE=1 SV=1;>sp|Q9NQ39|RS10L_HUMAN Putative 40S ribosomal protein S10-like OS=Homo sapiens GN=RPS10P5 PE=5 SV=1	18.2	18.898	165	2.1365e-17	1650900000	946820000	704050000	1.50263	0.587489
P46821;P78559	Microtubule-associated protein 1B;MAP1B heavy chain;MAP1 light chain LC1	MAP1B	>sp|P46821|MAP1B_HUMAN Microtubule-associated protein 1B OS=Homo sapiens GN=MAP1B PE=1 SV=2	20	270.63	2468	2.9888e-175	5593600000	3611300000	1982400000	1.62264	0.698342
P46926	Glucosamine-6-phosphate isomerase 1	GNPDA1	>sp|P46926|GNPI1_HUMAN Glucosamine-6-phosphate isomerase 1 OS=Homo sapiens GN=GNPDA1 PE=1 SV=1	10	32.668	289	6.4187e-37	442940000	225970000	216970000	0.921999	-0.117163
P46937	Yorkie homolog	YAP1	>sp|P46937|YAP1_HUMAN Yorkie homolog OS=Homo sapiens GN=YAP1 PE=1 SV=2	19.6	54.461	504	6.3689e-76	438550000	229650000	208900000	0.988435	-0.0167816
P46939	Utrophin	UTRN	>sp|P46939|UTRO_HUMAN Utrophin OS=Homo sapiens GN=UTRN PE=1 SV=2	4.6	394.46	3433	1.1018e-131	397120000	168560000	228570000	0.670331	-0.577054
P46940	Ras GTPase-activating-like protein IQGAP1	IQGAP1	>sp|P46940|IQGA1_HUMAN Ras GTPase-activating-like protein IQGAP1 OS=Homo sapiens GN=IQGAP1 PE=1 SV=1	45.4	189.25	1657	0	32308000000	18971000000	13337000000	1.13843	0.18705
P46976	Glycogenin-1	GYG1	>sp|P46976|GLYG_HUMAN Glycogenin-1 OS=Homo sapiens GN=GYG1 PE=1 SV=4	5.1	39.383	350	0.0023903	19598000	6855500	12743000	#VALUE!	#VALUE!
P46977	Dolichyl-diphosphooligosaccharide--protein glycosyltransferase subunit STT3A	STT3A	>sp|P46977|STT3A_HUMAN Dolichyl-diphosphooligosaccharide--protein glycosyltransferase subunit STT3A OS=Homo sapiens GN=STT3A PE=1 SV=2	10.5	80.529	705	1.2848e-18	3776700000	1701000000	2075700000	0.934317	-0.0980152
P47755	F-actin-capping protein subunit alpha-2	CAPZA2	>sp|P47755|CAZA2_HUMAN F-actin-capping protein subunit alpha-2 OS=Homo sapiens GN=CAPZA2 PE=1 SV=3	31.1	32.949	286	5.1845e-71	1467700000	637300000	830400000	0.759994	-0.39594
P47756	F-actin-capping protein subunit beta	CAPZB	>sp|P47756|CAPZB_HUMAN F-actin-capping protein subunit beta OS=Homo sapiens GN=CAPZB PE=1 SV=4	44.4	31.35	277	8.4276e-82	4473400000	2303400000	2170000000	0.73959	-0.435202
P47813;O14602	Eukaryotic translation initiation factor 1A, X-chromosomal;Eukaryotic translation initiation factor 1A, Y-chromosomal	EIF1AX;EIF1AY	>sp|P47813|IF1AX_HUMAN Eukaryotic translation initiation factor 1A, X-chromosomal OS=Homo sapiens GN=EIF1AX PE=1 SV=2;>sp|O14602|IF1AY_HUMAN Eukaryotic translation initiation factor 1A, Y-chromosomal OS=Homo sapiens GN=EIF1AY PE=1 SV=4	14.6	16.46	144	0.00014153	1106000000	439000000	666990000	0.640861	-0.641916
P47895	Aldehyde dehydrogenase family 1 member A3	ALDH1A3	>sp|P47895|AL1A3_HUMAN Aldehyde dehydrogenase family 1 member A3 OS=Homo sapiens GN=ALDH1A3 PE=1 SV=2	8.2	56.108	512	5.5285e-09	278080000	152400000	125680000	1.2793	0.35535
P47897	Glutamine--tRNA ligase	QARS	>sp|P47897|SYQ_HUMAN Glutamine--tRNA ligase OS=Homo sapiens GN=QARS PE=1 SV=1	25.7	87.798	775	2.044e-96	3591000000	1590000000	2000900000	0.794344	-0.332164
P47914	60S ribosomal protein L29	RPL29	>sp|P47914|RL29_HUMAN 60S ribosomal protein L29 OS=Homo sapiens GN=RPL29 PE=1 SV=2	9.4	17.752	159	0.00055539	3505800000	2187300000	1318500000	1.489	0.574347
P47985;P0C7P4	Cytochrome b-c1 complex subunit Rieske, mitochondrial;Cytochrome b-c1 complex subunit 11;Putative cytochrome b-c1 complex subunit Rieske-like protein 1	UQCRFS1;UQCRFS1P1	>sp|P47985|UCRI_HUMAN Cytochrome b-c1 complex subunit Rieske, mitochondrial OS=Homo sapiens GN=UQCRFS1 PE=1 SV=2;>sp|P0C7P4|UCRIL_HUMAN Putative cytochrome b-c1 complex subunit Rieske-like protein 1 OS=Homo sapiens GN=UQCRFS1P1 PE=5 SV=1	32.5	29.668	274	1.2278e-38	3619900000	2475400000	1144500000	1.84771	0.88574
P48047	ATP synthase subunit O, mitochondrial	ATP5O	>sp|P48047|ATPO_HUMAN ATP synthase subunit O, mitochondrial OS=Homo sapiens GN=ATP5O PE=1 SV=1	22.1	23.277	213	1.9474e-26	3028900000	1856600000	1172300000	1.33378	0.415518
P48059;Q7Z4I7	LIM and senescent cell antigen-like-containing domain protein 1;LIM and senescent cell antigen-like-containing domain protein 2	LIMS1;LIMS2	>sp|P48059|LIMS1_HUMAN LIM and senescent cell antigen-like-containing domain protein 1 OS=Homo sapiens GN=LIMS1 PE=1 SV=4;>sp|Q7Z4I7|LIMS2_HUMAN LIM and senescent cell antigen-like-containing domain protein 2 OS=Homo sapiens GN=LIMS2 PE=1 SV=1	8.3	37.251	325	3.415e-05	60546000	37452000	23094000	1.237	0.306841
P48147	Prolyl endopeptidase	PREP	>sp|P48147|PPCE_HUMAN Prolyl endopeptidase OS=Homo sapiens GN=PREP PE=1 SV=2	14.2	80.699	710	4.3715e-29	946660000	418660000	528000000	0.609979	-0.713168
P48163	NADP-dependent malic enzyme	ME1	>sp|P48163|MAOX_HUMAN NADP-dependent malic enzyme OS=Homo sapiens GN=ME1 PE=1 SV=1	9.6	64.149	572	3.3304e-69	829770000	310370000	519400000	0.528765	-0.919302
P48307	Tissue factor pathway inhibitor 2	TFPI2	>sp|P48307|TFPI2_HUMAN Tissue factor pathway inhibitor 2 OS=Homo sapiens GN=TFPI2 PE=1 SV=1	14.9	26.934	235	3.8042e-30	41685000	37744000	3940100	#VALUE!	#VALUE!
P48426;P78356	Phosphatidylinositol 5-phosphate 4-kinase type-2 alpha;Phosphatidylinositol 5-phosphate 4-kinase type-2 beta	PIP4K2A;PIP4K2B	>sp|P48426|PI42A_HUMAN Phosphatidylinositol 5-phosphate 4-kinase type-2 alpha OS=Homo sapiens GN=PIP4K2A PE=1 SV=2;>sp|P78356|PI42B_HUMAN Phosphatidylinositol 5-phosphate 4-kinase type-2 beta OS=Homo sapiens GN=PIP4K2B PE=1 SV=1	4.2	46.224	406	5.5268e-05	22391000	11213000	11178000	#VALUE!	#VALUE!
P48436	Transcription factor SOX-9	SOX9	>sp|P48436|SOX9_HUMAN Transcription factor SOX-9 OS=Homo sapiens GN=SOX9 PE=1 SV=1	2.4	56.136	509	4.7902e-05	37461000	13712000	23749000	#VALUE!	#VALUE!
P48444	Coatomer subunit delta	ARCN1	>sp|P48444|COPD_HUMAN Coatomer subunit delta OS=Homo sapiens GN=ARCN1 PE=1 SV=1	15.9	57.21	511	3.0922e-26	2492600000	1176300000	1316300000	0.860733	-0.216362
P48449	Lanosterol synthase	LSS	>sp|P48449|ERG7_HUMAN Lanosterol synthase OS=Homo sapiens GN=LSS PE=1 SV=1	5.9	83.308	732	3.7473e-11	377870000	245170000	132700000	1.6824	0.750518
P48506	Glutamate--cysteine ligase catalytic subunit	GCLC	>sp|P48506|GSH1_HUMAN Glutamate--cysteine ligase catalytic subunit OS=Homo sapiens GN=GCLC PE=1 SV=2	13.2	72.765	637	5.1498e-63	365490000	214130000	151360000	1.00003	4.32815e-05
P48507	Glutamate--cysteine ligase regulatory subunit	GCLM	>sp|P48507|GSH0_HUMAN Glutamate--cysteine ligase regulatory subunit OS=Homo sapiens GN=GCLM PE=1 SV=1	17.2	30.727	274	9.212e-38	3758200000	2178100000	1580100000	1.18312	0.242601
P48509	CD151 antigen	CD151	>sp|P48509|CD151_HUMAN CD151 antigen OS=Homo sapiens GN=CD151 PE=1 SV=3	7.5	28.295	253	6.6938e-05	2214100000	1290900000	923220000	1.21717	0.283527
P48556	26S proteasome non-ATPase regulatory subunit 8	PSMD8	>sp|P48556|PSMD8_HUMAN 26S proteasome non-ATPase regulatory subunit 8 OS=Homo sapiens GN=PSMD8 PE=1 SV=2	6.9	39.611	350	3.2502e-56	787660000	403510000	384150000	0.870019	-0.200881
P48634	Protein PRRC2A	PRRC2A	>sp|P48634|PRC2A_HUMAN Protein PRRC2A OS=Homo sapiens GN=PRRC2A PE=1 SV=3	0.7	228.86	2157	0.00096088	38896000	22201000	16695000	#VALUE!	#VALUE!
P48637	Glutathione synthetase	GSS	>sp|P48637|GSHB_HUMAN Glutathione synthetase OS=Homo sapiens GN=GSS PE=1 SV=1	40.9	52.384	474	4.0508e-60	2425200000	1232800000	1192300000	0.987654	-0.0179219
P48643	T-complex protein 1 subunit epsilon	CCT5	>sp|P48643|TCPE_HUMAN T-complex protein 1 subunit epsilon OS=Homo sapiens GN=CCT5 PE=1 SV=1	52.1	59.67	541	5.8704e-265	16788000000	6634600000	10153000000	0.565195	-0.823179
P48651	Phosphatidylserine synthase 1	PTDSS1	>sp|P48651|PTSS1_HUMAN Phosphatidylserine synthase 1 OS=Homo sapiens GN=PTDSS1 PE=1 SV=1	10.4	55.527	473	5.4612e-17	538610000	260090000	278520000	0.95648	-0.0641931
P48681	Nestin	NES	>sp|P48681|NEST_HUMAN Nestin OS=Homo sapiens GN=NES PE=1 SV=2	0.6	177.44	1621	0.010877	151980000	70378000	81605000	#VALUE!	#VALUE!
P48729;Q8N752	Casein kinase I isoform alpha	CSNK1A1	>sp|P48729|KC1A_HUMAN Casein kinase I isoform alpha OS=Homo sapiens GN=CSNK1A1 PE=1 SV=2	16	38.914	337	3.9237e-113	711580000	384660000	326920000	1.04271	0.0603371
P48730;P49674	Casein kinase I isoform delta;Casein kinase I isoform epsilon	CSNK1D;CSNK1E	>sp|P48730|KC1D_HUMAN Casein kinase I isoform delta OS=Homo sapiens GN=CSNK1D PE=1 SV=2;>sp|P49674|KC1E_HUMAN Casein kinase I isoform epsilon OS=Homo sapiens GN=CSNK1E PE=1 SV=1	17.3	47.33	415	3.4051e-21	493580000	276010000	217560000	1.23791	0.307912
P48735	Isocitrate dehydrogenase [NADP], mitochondrial	IDH2	>sp|P48735|IDHP_HUMAN Isocitrate dehydrogenase [NADP], mitochondrial OS=Homo sapiens GN=IDH2 PE=1 SV=2	26.1	50.909	452	4.8033e-34	2664500000	1618200000	1046200000	1.38487	0.469749
P48739	Phosphatidylinositol transfer protein beta isoform	PITPNB	>sp|P48739|PIPNB_HUMAN Phosphatidylinositol transfer protein beta isoform OS=Homo sapiens GN=PITPNB PE=1 SV=2	14.8	31.54	271	6.2151e-07	307110000	111740000	195370000	0.567312	-0.817787
P48960;Q9UHX3	CD97 antigen;CD97 antigen subunit alpha;CD97 antigen subunit beta	CD97	>sp|P48960|CD97_HUMAN CD97 antigen OS=Homo sapiens GN=CD97 PE=1 SV=4	11.7	91.868	835	1.3395e-21	875360000	498580000	376780000	0.73692	-0.440421
P49005	DNA polymerase delta subunit 2	POLD2	>sp|P49005|DPOD2_HUMAN DNA polymerase delta subunit 2 OS=Homo sapiens GN=POLD2 PE=1 SV=1	12.2	51.289	469	2.1452e-19	184590000	115850000	68745000	1.50823	0.592854
P49006	MARCKS-related protein	MARCKSL1	>sp|P49006|MRP_HUMAN MARCKS-related protein OS=Homo sapiens GN=MARCKSL1 PE=1 SV=2	33.8	19.529	195	8.1777e-20	413410000	194270000	219150000	0.943841	-0.0833836
P49023	Paxillin	PXN	>sp|P49023|PAXI_HUMAN Paxillin OS=Homo sapiens GN=PXN PE=1 SV=3	19.3	64.505	591	4.7947e-19	940610000	407890000	532720000	0.671501	-0.574538
P49069	Calcium signal-modulating cyclophilin ligand	CAMLG	>sp|P49069|CAMLG_HUMAN Calcium signal-modulating cyclophilin ligand OS=Homo sapiens GN=CAMLG PE=1 SV=1	7.4	32.952	296	1.6915e-10	60357000	41033000	19323000	2.00008	1.00006
Q16644;P49137	MAP kinase-activated protein kinase 3;MAP kinase-activated protein kinase 2	MAPKAPK3;MAPKAPK2	>sp|Q16644|MAPK3_HUMAN MAP kinase-activated protein kinase 3 OS=Homo sapiens GN=MAPKAPK3 PE=1 SV=1;>sp|P49137|MAPK2_HUMAN MAP kinase-activated protein kinase 2 OS=Homo sapiens GN=MAPKAPK2 PE=1 SV=1	3.1	42.987	382	0.01011	103010000	49574000	53434000	#VALUE!	#VALUE!
P49189	4-trimethylaminobutyraldehyde dehydrogenase	ALDH9A1	>sp|P49189|AL9A1_HUMAN 4-trimethylaminobutyraldehyde dehydrogenase OS=Homo sapiens GN=ALDH9A1 PE=1 SV=3	11.3	53.801	494	7.0729e-10	1610100000	1184400000	425670000	2.3154	1.21126
P49247	Ribose-5-phosphate isomerase	RPIA	>sp|P49247|RPIA_HUMAN Ribose-5-phosphate isomerase OS=Homo sapiens GN=RPIA PE=1 SV=3	11.3	33.269	311	2.3823e-08	275740000	176520000	99226000	0.916338	-0.126048
P49257	Protein ERGIC-53	LMAN1	>sp|P49257|LMAN1_HUMAN Protein ERGIC-53 OS=Homo sapiens GN=LMAN1 PE=1 SV=2	25.9	57.548	510	5.7107e-153	5150500000	3364900000	1785600000	1.50004	0.584999
P49281	Natural resistance-associated macrophage protein 2	SLC11A2	>sp|P49281|NRAM2_HUMAN Natural resistance-associated macrophage protein 2 OS=Homo sapiens GN=SLC11A2 PE=1 SV=2	2.5	62.265	568	7.3867e-16	234610000	51269000	183340000	#VALUE!	#VALUE!
P49321	Nuclear autoantigenic sperm protein	NASP	>sp|P49321|NASP_HUMAN Nuclear autoantigenic sperm protein OS=Homo sapiens GN=NASP PE=1 SV=2	28.2	85.237	788	5.0859e-108	5936400000	3168700000	2767700000	0.835841	-0.2587
P49327	Fatty acid synthase;[Acyl-carrier-protein] S-acetyltransferase;[Acyl-carrier-protein] S-malonyltransferase;3-oxoacyl-[acyl-carrier-protein] synthase;3-oxoacyl-[acyl-carrier-protein] reductase;3-hydroxyacyl-[acyl-carrier-protein] dehydratase;Enoyl-[acyl-carrier-protein] reductase;Oleoyl-[acyl-carrier-protein] hydrolase	FASN	>sp|P49327|FAS_HUMAN Fatty acid synthase OS=Homo sapiens GN=FASN PE=1 SV=3	36.5	273.42	2511	0	73666000000	34107000000	39558000000	0.69701	-0.520749
P49336;Q9BWU1	Cyclin-dependent kinase 8;Cyclin-dependent kinase 19	CDK8;CDK19	>sp|P49336|CDK8_HUMAN Cyclin-dependent kinase 8 OS=Homo sapiens GN=CDK8 PE=1 SV=1;>sp|Q9BWU1|CDK19_HUMAN Cyclin-dependent kinase 19 OS=Homo sapiens GN=CDK19 PE=1 SV=1	6.7	53.283	464	7.6858e-08	195290000	110940000	84350000	1.08192	0.113598
P49354	Protein farnesyltransferase/geranylgeranyltransferase type-1 subunit alpha	FNTA	>sp|P49354|FNTA_HUMAN Protein farnesyltransferase/geranylgeranyltransferase type-1 subunit alpha OS=Homo sapiens GN=FNTA PE=1 SV=1	9.5	44.408	379	1.9427e-13	61533000	23796000	37736000	0.890234	-0.167743
P49356	Protein farnesyltransferase subunit beta	FNTB	>sp|P49356|FNTB_HUMAN Protein farnesyltransferase subunit beta OS=Homo sapiens GN=FNTB PE=1 SV=1	3.7	48.773	437	0.0022879	57193000	20981000	36212000	#VALUE!	#VALUE!
P49366	Deoxyhypusine synthase	DHPS	>sp|P49366|DHYS_HUMAN Deoxyhypusine synthase OS=Homo sapiens GN=DHPS PE=1 SV=1	8.9	40.97	369	1.1455e-09	153200000	54928000	98271000	0.517518	-0.950319
P49368	T-complex protein 1 subunit gamma	CCT3	>sp|P49368|TCPG_HUMAN T-complex protein 1 subunit gamma OS=Homo sapiens GN=CCT3 PE=1 SV=4	42.2	60.533	545	4.5461e-102	15468000000	6921900000	8546400000	0.658718	-0.602267
P49406	39S ribosomal protein L19, mitochondrial	MRPL19	>sp|P49406|RM19_HUMAN 39S ribosomal protein L19, mitochondrial OS=Homo sapiens GN=MRPL19 PE=1 SV=2	18.2	33.535	292	1.6551e-33	648020000	344560000	303460000	1.02312	0.032979
P49407	Beta-arrestin-1	ARRB1	>sp|P49407|ARRB1_HUMAN Beta-arrestin-1 OS=Homo sapiens GN=ARRB1 PE=1 SV=2	10.3	47.065	418	5.5445e-17	439800000	312170000	127630000	1.32709	0.408263
P49411	Elongation factor Tu, mitochondrial	TUFM	>sp|P49411|EFTU_HUMAN Elongation factor Tu, mitochondrial OS=Homo sapiens GN=TUFM PE=1 SV=2	54	49.541	452	1.7343e-304	49450000000	29819000000	19631000000	1.18205	0.241287
P49419	Alpha-aminoadipic semialdehyde dehydrogenase	ALDH7A1	>sp|P49419|AL7A1_HUMAN Alpha-aminoadipic semialdehyde dehydrogenase OS=Homo sapiens GN=ALDH7A1 PE=1 SV=5	21	58.486	539	8.2964e-51	1386200000	732740000	653420000	0.855432	-0.225275
P49447	Cytochrome b561	CYB561	>sp|P49447|CY561_HUMAN Cytochrome b561 OS=Homo sapiens GN=CYB561 PE=2 SV=2	6	27.559	251	5.9083e-05	94266000	64027000	30238000	#VALUE!	#VALUE!
P49454	Centromere protein F	CENPF	>sp|P49454|CENPF_HUMAN Centromere protein F OS=Homo sapiens GN=CENPF PE=1 SV=2	2.2	367.76	3210	1.9807e-33	246740000	91602000	155140000	0.622084	-0.684819
P49458	Signal recognition particle 9 kDa protein	SRP9	>sp|P49458|SRP09_HUMAN Signal recognition particle 9 kDa protein OS=Homo sapiens GN=SRP9 PE=1 SV=2	36	10.112	86	2.4045e-08	3212000000	1520700000	1691300000	1.00688	0.00988741
P49585;Q9Y5K3	Choline-phosphate cytidylyltransferase A;Choline-phosphate cytidylyltransferase B	PCYT1A;PCYT1B	>sp|P49585|PCY1A_HUMAN Choline-phosphate cytidylyltransferase A OS=Homo sapiens GN=PCYT1A PE=1 SV=2;>sp|Q9Y5K3|PCY1B_HUMAN Choline-phosphate cytidylyltransferase B OS=Homo sapiens GN=PCYT1B PE=1 SV=1	5.7	41.731	367	1.3609e-12	547790000	228230000	319550000	0.584556	-0.774587
P49588	Alanine--tRNA ligase, cytoplasmic	AARS	>sp|P49588|SYAC_HUMAN Alanine--tRNA ligase, cytoplasmic OS=Homo sapiens GN=AARS PE=1 SV=2	23.6	106.81	968	5.68e-114	4299400000	1935800000	2363600000	0.732869	-0.448372
P49589	Cysteine--tRNA ligase, cytoplasmic	CARS	>sp|P49589|SYCC_HUMAN Cysteine--tRNA ligase, cytoplasmic OS=Homo sapiens GN=CARS PE=1 SV=3	11.2	85.472	748	9.1929e-54	1217100000	632310000	584800000	0.890869	-0.166715
P49590	Probable histidine--tRNA ligase, mitochondrial	HARS2	>sp|P49590|SYHM_HUMAN Probable histidine--tRNA ligase, mitochondrial OS=Homo sapiens GN=HARS2 PE=1 SV=1	14	56.888	506	3.2995e-13	620810000	327230000	293580000	1.05858	0.0821329
P49591	Serine--tRNA ligase, cytoplasmic	SARS	>sp|P49591|SYSC_HUMAN Serine--tRNA ligase, cytoplasmic OS=Homo sapiens GN=SARS PE=1 SV=3	22	58.777	514	9.9226e-131	1543000000	634170000	908830000	0.532737	-0.908506
P49643	DNA primase large subunit	PRIM2	>sp|P49643|PRI2_HUMAN DNA primase large subunit OS=Homo sapiens GN=PRIM2 PE=1 SV=2	5.7	58.805	509	6.8057e-13	133700000	62880000	70817000	0.762544	-0.391108
P49711	Transcriptional repressor CTCF	CTCF	>sp|P49711|CTCF_HUMAN Transcriptional repressor CTCF OS=Homo sapiens GN=CTCF PE=1 SV=1	11.4	82.785	727	5.2106e-27	756920000	440250000	316670000	1.33435	0.416134
P49720	Proteasome subunit beta type-3	PSMB3	>sp|P49720|PSB3_HUMAN Proteasome subunit beta type-3 OS=Homo sapiens GN=PSMB3 PE=1 SV=2	35.1	22.949	205	6.8231e-22	3881200000	2151500000	1729800000	0.9243	-0.113567
P49721	Proteasome subunit beta type-2	PSMB2	>sp|P49721|PSB2_HUMAN Proteasome subunit beta type-2 OS=Homo sapiens GN=PSMB2 PE=1 SV=1	17.9	22.836	201	4.794e-18	525530000	272240000	253290000	1.09027	0.124692
P49736	DNA replication licensing factor MCM2	MCM2	>sp|P49736|MCM2_HUMAN DNA replication licensing factor MCM2 OS=Homo sapiens GN=MCM2 PE=1 SV=4	28.9	101.89	904	2.4754e-159	7212100000	3329400000	3882800000	0.735294	-0.443607
P49748	Very long-chain specific acyl-CoA dehydrogenase, mitochondrial	ACADVL	>sp|P49748|ACADV_HUMAN Very long-chain specific acyl-CoA dehydrogenase, mitochondrial OS=Homo sapiens GN=ACADVL PE=1 SV=1	49.5	70.389	655	0	35457000000	19132000000	16326000000	0.997307	-0.00389003
P49750	YLP motif-containing protein 1	YLPM1	>sp|P49750|YLPM1_HUMAN YLP motif-containing protein 1 OS=Homo sapiens GN=YLPM1 PE=1 SV=3	15.1	219.98	1951	1.2003e-103	3311700000	1640300000	1671400000	0.810176	-0.303693
Q86TX2;P49753	Acyl-coenzyme A thioesterase 1;Acyl-coenzyme A thioesterase 2, mitochondrial	ACOT1;ACOT2	>sp|Q86TX2|ACOT1_HUMAN Acyl-coenzyme A thioesterase 1 OS=Homo sapiens GN=ACOT1 PE=1 SV=1;>sp|P49753|ACOT2_HUMAN Acyl-coenzyme A thioesterase 2, mitochondrial OS=Homo sapiens GN=ACOT2 PE=1 SV=6	12.4	46.277	421	1.5875e-29	304750000	155360000	149400000	0.905797	-0.14274
P49755	Transmembrane emp24 domain-containing protein 10	TMED10	>sp|P49755|TMEDA_HUMAN Transmembrane emp24 domain-containing protein 10 OS=Homo sapiens GN=TMED10 PE=1 SV=2	32	24.976	219	2.7154e-28	10921000000	6934900000	3986000000	1.41261	0.498362
P49756	RNA-binding protein 25	RBM25	>sp|P49756|RBM25_HUMAN RNA-binding protein 25 OS=Homo sapiens GN=RBM25 PE=1 SV=3	18.6	100.18	843	9.0736e-86	3456600000	1934400000	1522200000	0.986875	-0.0190614
P49757	Protein numb homolog	NUMB	>sp|P49757|NUMB_HUMAN Protein numb homolog OS=Homo sapiens GN=NUMB PE=1 SV=2	17.8	70.803	651	3.3753e-19	512260000	260860000	251400000	0.817327	-0.291014
P49759	Dual specificity protein kinase CLK1	CLK1	>sp|P49759|CLK1_HUMAN Dual specificity protein kinase CLK1 OS=Homo sapiens GN=CLK1 PE=1 SV=2	2.5	57.29	484	1.7544e-05	27984000	20497000	7486500	2.21774	1.14909
P49761	Dual specificity protein kinase CLK3	CLK3	>sp|P49761|CLK3_HUMAN Dual specificity protein kinase CLK3 OS=Homo sapiens GN=CLK3 PE=1 SV=3	1.4	73.514	638	0.011159	45161000	24984000	20178000	#VALUE!	#VALUE!
P49768	Presenilin-1;Presenilin-1 NTF subunit;Presenilin-1 CTF subunit;Presenilin-1 CTF12	PSEN1	>sp|P49768|PSN1_HUMAN Presenilin-1 OS=Homo sapiens GN=PSEN1 PE=1 SV=1	8.4	52.667	467	1.362e-14	361110000	224070000	137030000	1.56539	0.646519
P49773	Histidine triad nucleotide-binding protein 1	HINT1	>sp|P49773|HINT1_HUMAN Histidine triad nucleotide-binding protein 1 OS=Homo sapiens GN=HINT1 PE=1 SV=2	69.8	13.802	126	6.2865e-39	2584100000	994460000	1589600000	0.442791	-1.1753
P49790	Nuclear pore complex protein Nup153	NUP153	>sp|P49790|NU153_HUMAN Nuclear pore complex protein Nup153 OS=Homo sapiens GN=NUP153 PE=1 SV=2	17.4	153.94	1475	1.8503e-78	2780900000	1582800000	1198100000	1.10923	0.149553
P49792;Q99666;O14715;P0DJD0;P0DJD1	E3 SUMO-protein ligase RanBP2;Putative peptidyl-prolyl cis-trans isomerase	RANBP2	>sp|P49792|RBP2_HUMAN E3 SUMO-protein ligase RanBP2 OS=Homo sapiens GN=RANBP2 PE=1 SV=2	18.4	358.2	3224	6.0287e-234	6274800000	3477000000	2797800000	1.03274	0.046474
P49821	NADH dehydrogenase [ubiquinone] flavoprotein 1, mitochondrial	NDUFV1	>sp|P49821|NDUV1_HUMAN NADH dehydrogenase [ubiquinone] flavoprotein 1, mitochondrial OS=Homo sapiens GN=NDUFV1 PE=1 SV=4	42.5	50.817	464	1.4949e-215	3286100000	1934200000	1352000000	1.22932	0.297857
P49840	Glycogen synthase kinase-3 alpha	GSK3A	>sp|P49840|GSK3A_HUMAN Glycogen synthase kinase-3 alpha OS=Homo sapiens GN=GSK3A PE=1 SV=2	9.1	50.98	483	7.7822e-09	99920000	53490000	46430000	1.10588	0.14519
P49841	Glycogen synthase kinase-3 beta	GSK3B	>sp|P49841|GSK3B_HUMAN Glycogen synthase kinase-3 beta OS=Homo sapiens GN=GSK3B PE=1 SV=2	25.2	46.744	420	3.8576e-33	783440000	426920000	356520000	1.07888	0.10953
P49848	Transcription initiation factor TFIID subunit 6	TAF6	>sp|P49848|TAF6_HUMAN Transcription initiation factor TFIID subunit 6 OS=Homo sapiens GN=TAF6 PE=1 SV=1	3.2	72.668	677	9.5352e-16	30525000	25084000	5441400	#VALUE!	#VALUE!
P49902	Cytosolic purine 5-nucleotidase	NT5C2	>sp|P49902|5NTC_HUMAN Cytosolic purine 5-nucleotidase OS=Homo sapiens GN=NT5C2 PE=1 SV=1	15.2	64.969	561	4.4601e-20	759910000	461480000	298430000	1.42491	0.510868
P49903	Selenide, water dikinase 1	SEPHS1	>sp|P49903|SPS1_HUMAN Selenide, water dikinase 1 OS=Homo sapiens GN=SEPHS1 PE=1 SV=2	17.6	42.91	392	8.4762e-77	410840000	149290000	261540000	0.503043	-0.991245
P49914	5-formyltetrahydrofolate cyclo-ligase	MTHFS	>sp|P49914|MTHFS_HUMAN 5-formyltetrahydrofolate cyclo-ligase OS=Homo sapiens GN=MTHFS PE=1 SV=2	6.9	23.255	203	0.0049681	43742000	27614000	16128000	#VALUE!	#VALUE!
P49915	GMP synthase [glutamine-hydrolyzing]	GMPS	>sp|P49915|GUAA_HUMAN GMP synthase [glutamine-hydrolyzing] OS=Homo sapiens GN=GMPS PE=1 SV=1	33	76.715	693	1.5316e-71	4027200000	1790500000	2236700000	0.729607	-0.454808
P49916	DNA ligase 3	LIG3	>sp|P49916|DNLI3_HUMAN DNA ligase 3 OS=Homo sapiens GN=LIG3 PE=1 SV=2	2.6	112.91	1009	7.2393e-07	58012000	32907000	25104000	1.58403	0.663602
P49917	DNA ligase 4	LIG4	>sp|P49917|DNLI4_HUMAN DNA ligase 4 OS=Homo sapiens GN=LIG4 PE=1 SV=2	2.2	103.97	911	0.011373	89616000	39580000	50037000	#VALUE!	#VALUE!
P49959	Double-strand break repair protein MRE11A	MRE11A	>sp|P49959|MRE11_HUMAN Double-strand break repair protein MRE11A OS=Homo sapiens GN=MRE11A PE=1 SV=3	13.8	80.592	708	2.6456e-28	677650000	372010000	305640000	0.951113	-0.0723116
P50148	Guanine nucleotide-binding protein G(q) subunit alpha	GNAQ	>sp|P50148|GNAQ_HUMAN Guanine nucleotide-binding protein G(q) subunit alpha OS=Homo sapiens GN=GNAQ PE=1 SV=4	16.4	42.142	359	3.1434e-54	1286500000	899680000	386800000	2.19553	1.13457
P50150	Guanine nucleotide-binding protein G(I)/G(S)/G(O) subunit gamma-4	GNG4	>sp|P50150|GBG4_HUMAN Guanine nucleotide-binding protein G(I)/G(S)/G(O) subunit gamma-4 OS=Homo sapiens GN=GNG4 PE=1 SV=1	22.7	8.3887	75	0.0033657	51649000	33286000	18363000	#VALUE!	#VALUE!
P50151	Guanine nucleotide-binding protein G(I)/G(S)/G(O) subunit gamma-10	GNG10	>sp|P50151|GBG10_HUMAN Guanine nucleotide-binding protein G(I)/G(S)/G(O) subunit gamma-10 OS=Homo sapiens GN=GNG10 PE=1 SV=1	64.7	7.2053	68	9.6071e-11	765960000	306550000	459420000	1.61802	0.694228
P50213	Isocitrate dehydrogenase [NAD] subunit alpha, mitochondrial	IDH3A	>sp|P50213|IDH3A_HUMAN Isocitrate dehydrogenase [NAD] subunit alpha, mitochondrial OS=Homo sapiens GN=IDH3A PE=1 SV=1	24.3	39.591	366	6.312e-153	3254500000	1880300000	1374100000	1.20327	0.266958
P50225;P50224	Sulfotransferase 1A1;Sulfotransferase 1A3/1A4	SULT1A1;SULT1A3	>sp|P50225|ST1A1_HUMAN Sulfotransferase 1A1 OS=Homo sapiens GN=SULT1A1 PE=1 SV=3;>sp|P50224|ST1A3_HUMAN Sulfotransferase 1A3/1A4 OS=Homo sapiens GN=SULT1A3 PE=1 SV=1	5.4	34.165	295	4.1606e-09	295810000	166960000	128850000	1.28041	0.356606
P50226	Sulfotransferase 1A2	SULT1A2	>sp|P50226|ST1A2_HUMAN Sulfotransferase 1A2 OS=Homo sapiens GN=SULT1A2 PE=1 SV=2	5.4	34.309	295	9.096e-10	52985000	26399000	26587000	#VALUE!	#VALUE!
P50238	Cysteine-rich protein 1	CRIP1	>sp|P50238|CRIP1_HUMAN Cysteine-rich protein 1 OS=Homo sapiens GN=CRIP1 PE=1 SV=3	36.4	8.5328	77	2.5659e-12	1647100000	1164200000	482920000	1.66733	0.737543
P50336	Protoporphyrinogen oxidase	PPOX	>sp|P50336|PPOX_HUMAN Protoporphyrinogen oxidase OS=Homo sapiens GN=PPOX PE=1 SV=1	10.7	50.765	477	4.7907e-09	618130000	476720000	141420000	2.9152	1.54359
P50395	Rab GDP dissociation inhibitor beta	GDI2	>sp|P50395|GDIB_HUMAN Rab GDP dissociation inhibitor beta OS=Homo sapiens GN=GDI2 PE=1 SV=2	38	50.663	445	4.6532e-125	8013900000	3191700000	4822200000	0.517304	-0.950916
P50402	Emerin	EMD	>sp|P50402|EMD_HUMAN Emerin OS=Homo sapiens GN=EMD PE=1 SV=1	57.1	28.994	254	4.9688e-66	8276700000	4454100000	3822600000	0.952109	-0.0708015
P50416	Carnitine O-palmitoyltransferase 1, liver isoform	CPT1A	>sp|P50416|CPT1A_HUMAN Carnitine O-palmitoyltransferase 1, liver isoform OS=Homo sapiens GN=CPT1A PE=1 SV=2	9.6	88.367	773	3.1656e-24	3562300000	2399800000	1162500000	1.86078	0.895905
P50454	Serpin H1	SERPINH1	>sp|P50454|SERPH_HUMAN Serpin H1 OS=Homo sapiens GN=SERPINH1 PE=1 SV=2	29.2	46.44	418	6.3821e-186	21936000000	10206000000	11730000000	0.753693	-0.407951
P50502;Q8IZP2;Q8NFI4	Hsc70-interacting protein;Putative protein FAM10A4;Putative protein FAM10A5	ST13;ST13P4;ST13P5	>sp|P50502|F10A1_HUMAN Hsc70-interacting protein OS=Homo sapiens GN=ST13 PE=1 SV=2;>sp|Q8IZP2|ST134_HUMAN Putative protein FAM10A4 OS=Homo sapiens GN=ST13P4 PE=5 SV=1;>sp|Q8NFI4|F10A5_HUMAN Putative protein FAM10A5 OS=Homo sapiens GN=ST13P5 PE=5 SV=1	18.7	41.331	369	1.1106e-21	2225300000	1292300000	933050000	1.32952	0.410908
P50552	Vasodilator-stimulated phosphoprotein	VASP	>sp|P50552|VASP_HUMAN Vasodilator-stimulated phosphoprotein OS=Homo sapiens GN=VASP PE=1 SV=3	27.4	39.829	380	1.1108e-72	2129100000	893940000	1235200000	0.561073	-0.83374
P50570;Q05193;Q9UQ16	Dynamin-2	DNM2	>sp|P50570|DYN2_HUMAN Dynamin-2 OS=Homo sapiens GN=DNM2 PE=1 SV=2	13.1	98.063	870	2.2108e-56	1575800000	892900000	682930000	1.00623	0.00895804
P50579	Methionine aminopeptidase 2	METAP2	>sp|P50579|MAP2_HUMAN Methionine aminopeptidase 2 OS=Homo sapiens GN=METAP2 PE=1 SV=1	18.2	52.891	478	1.9514e-21	579510000	289180000	290330000	0.76646	-0.383718
P50613	Cyclin-dependent kinase 7	CDK7	>sp|P50613|CDK7_HUMAN Cyclin-dependent kinase 7 OS=Homo sapiens GN=CDK7 PE=1 SV=1	18.2	39.038	346	5.109e-15	822310000	498620000	323690000	1.10655	0.146068
P50747	Biotin--protein ligase;Biotin--[methylmalonyl-CoA-carboxytransferase] ligase;Biotin--[propionyl-CoA-carboxylase [ATP-hydrolyzing]] ligase;Biotin--[methylcrotonoyl-CoA-carboxylase] ligase;Biotin--[acetyl-CoA-carboxylase] ligase	HLCS	>sp|P50747|BPL1_HUMAN Biotin--protein ligase OS=Homo sapiens GN=HLCS PE=1 SV=1	1.7	80.759	726	6.5945e-05	11738000	4432100	7305500	#VALUE!	#VALUE!
P50750	Cyclin-dependent kinase 9	CDK9	>sp|P50750|CDK9_HUMAN Cyclin-dependent kinase 9 OS=Homo sapiens GN=CDK9 PE=1 SV=3	13.2	42.777	372	6.7075e-23	596850000	334500000	262360000	1.20106	0.264305
P50851;Q8NFP9	Lipopolysaccharide-responsive and beige-like anchor protein	LRBA	>sp|P50851|LRBA_HUMAN Lipopolysaccharide-responsive and beige-like anchor protein OS=Homo sapiens GN=LRBA PE=1 SV=4	3.9	319.1	2863	1.0413e-23	494670000	189550000	305120000	1.5072	0.591875
P50895	Basal cell adhesion molecule	BCAM	>sp|P50895|BCAM_HUMAN Basal cell adhesion molecule OS=Homo sapiens GN=BCAM PE=1 SV=2	17.8	67.404	628	3.4219e-35	929920000	456010000	473910000	0.771307	-0.374622
P50897	Palmitoyl-protein thioesterase 1	PPT1	>sp|P50897|PPT1_HUMAN Palmitoyl-protein thioesterase 1 OS=Homo sapiens GN=PPT1 PE=1 SV=1	9.2	34.193	306	5.9442e-09	812230000	498630000	313600000	1.45798	0.543972
P50914	60S ribosomal protein L14	RPL14	>sp|P50914|RL14_HUMAN 60S ribosomal protein L14 OS=Homo sapiens GN=RPL14 PE=1 SV=4	19.5	23.432	215	9.0818e-11	3201100000	1472300000	1728800000	0.793714	-0.333309
P50990	T-complex protein 1 subunit theta	CCT8	>sp|P50990|TCPQ_HUMAN T-complex protein 1 subunit theta OS=Homo sapiens GN=CCT8 PE=1 SV=4	45.4	59.62	548	9.2378e-48	10852000000	4522500000	6329100000	0.63597	-0.652968
P50991	T-complex protein 1 subunit delta	CCT4	>sp|P50991|TCPD_HUMAN T-complex protein 1 subunit delta OS=Homo sapiens GN=CCT4 PE=1 SV=4	40.4	57.924	539	3.0194e-235	15618000000	6366100000	9251500000	0.563539	-0.827413
P50993	Sodium/potassium-transporting ATPase subunit alpha-2	ATP1A2	>sp|P50993|AT1A2_HUMAN Sodium/potassium-transporting ATPase subunit alpha-2 OS=Homo sapiens GN=ATP1A2 PE=1 SV=1	12.9	112.26	1020	6.711e-252	38955000	17949000	21006000	#VALUE!	#VALUE!
P50995;P27216	Annexin A11	ANXA11	>sp|P50995|ANX11_HUMAN Annexin A11 OS=Homo sapiens GN=ANXA11 PE=1 SV=1	22.6	54.389	505	4.1029e-38	11597000000	6673400000	4924000000	1.13007	0.176414
P51003;Q9NRJ5;Q9BWT3	Poly(A) polymerase alpha	PAPOLA	>sp|P51003|PAPOA_HUMAN Poly(A) polymerase alpha OS=Homo sapiens GN=PAPOLA PE=1 SV=4	14.2	82.842	745	9.0739e-20	724880000	427330000	297550000	1.22329	0.290762
P51114	Fragile X mental retardation syndrome-related protein 1	FXR1	>sp|P51114|FXR1_HUMAN Fragile X mental retardation syndrome-related protein 1 OS=Homo sapiens GN=FXR1 PE=1 SV=3	31.6	69.72	621	1.9995e-171	3707100000	2006800000	1700200000	1.05471	0.0768432
P51116	Fragile X mental retardation syndrome-related protein 2	FXR2	>sp|P51116|FXR2_HUMAN Fragile X mental retardation syndrome-related protein 2 OS=Homo sapiens GN=FXR2 PE=1 SV=2	15.2	74.222	673	6.2878e-111	1037400000	518110000	519340000	1.0517	0.0727255
P51148	Ras-related protein Rab-5C	RAB5C	>sp|P51148|RAB5C_HUMAN Ras-related protein Rab-5C OS=Homo sapiens GN=RAB5C PE=1 SV=2	55.6	23.482	216	1.8145e-69	4028300000	2432000000	1596300000	1.24026	0.310647
P51149	Ras-related protein Rab-7a	RAB7A	>sp|P51149|RAB7A_HUMAN Ras-related protein Rab-7a OS=Homo sapiens GN=RAB7A PE=1 SV=1	49.8	23.489	207	1.0171e-63	15573000000	9044000000	6528500000	1.3271	0.408282
P51151	Ras-related protein Rab-9A	RAB9A	>sp|P51151|RAB9A_HUMAN Ras-related protein Rab-9A OS=Homo sapiens GN=RAB9A PE=1 SV=1	20.4	22.837	201	2.4505e-15	772320000	545690000	226620000	1.82452	0.867515
P51398	28S ribosomal protein S29, mitochondrial	DAP3	>sp|P51398|RT29_HUMAN 28S ribosomal protein S29, mitochondrial OS=Homo sapiens GN=DAP3 PE=1 SV=1	20.6	45.566	398	6.3707e-51	1552900000	1024000000	528850000	1.92541	0.945165
P51511	Matrix metalloproteinase-15	MMP15	>sp|P51511|MMP15_HUMAN Matrix metalloproteinase-15 OS=Homo sapiens GN=MMP15 PE=1 SV=1	2.1	75.806	669	9.0654e-06	27789000	22463000	5325400	#VALUE!	#VALUE!
P51531	Probable global transcription activator SNF2L2	SMARCA2	>sp|P51531|SMCA2_HUMAN Probable global transcription activator SNF2L2 OS=Homo sapiens GN=SMARCA2 PE=1 SV=2	3.8	181.28	1590	1.1445e-13	277090000	153200000	123890000	1.82825	0.870466
P51532	Transcription activator BRG1	SMARCA4	>sp|P51532|SMCA4_HUMAN Transcription activator BRG1 OS=Homo sapiens GN=SMARCA4 PE=1 SV=2	9	184.64	1647	4.7571e-38	2151800000	1036200000	1115500000	0.870171	-0.20063
P51553	Isocitrate dehydrogenase [NAD] subunit gamma, mitochondrial	IDH3G	>sp|P51553|IDH3G_HUMAN Isocitrate dehydrogenase [NAD] subunit gamma, mitochondrial OS=Homo sapiens GN=IDH3G PE=1 SV=1	22.1	42.794	393	4.5559e-29	1508300000	855100000	653220000	1.08903	0.123041
P51571	Translocon-associated protein subunit delta	SSR4	>sp|P51571|SSRD_HUMAN Translocon-associated protein subunit delta OS=Homo sapiens GN=SSR4 PE=1 SV=1	18.5	18.998	173	3.926e-28	1121900000	689510000	432380000	1.68461	0.752413
P51572	B-cell receptor-associated protein 31	BCAP31	>sp|P51572|BAP31_HUMAN B-cell receptor-associated protein 31 OS=Homo sapiens GN=BCAP31 PE=1 SV=3	20.3	27.991	246	2.0119e-27	12842000000	6502400000	6339400000	0.910996	-0.134484
P51608	Methyl-CpG-binding protein 2	MECP2	>sp|P51608|MECP2_HUMAN Methyl-CpG-binding protein 2 OS=Homo sapiens GN=MECP2 PE=1 SV=1	20.4	52.44	486	3.7797e-60	776740000	543240000	233510000	1.92186	0.942501
P51610	Host cell factor 1;HCF N-terminal chain 1;HCF N-terminal chain 2;HCF N-terminal chain 3;HCF N-terminal chain 4;HCF N-terminal chain 5;HCF N-terminal chain 6;HCF C-terminal chain 1;HCF C-terminal chain 2;HCF C-terminal chain 3;HCF C-terminal chain 4;HCF C-terminal chain 5;HCF C-terminal chain 6	HCFC1	>sp|P51610|HCFC1_HUMAN Host cell factor 1 OS=Homo sapiens GN=HCFC1 PE=1 SV=2	11.4	208.73	2035	2.6268e-103	5109300000	2679200000	2430100000	1.21084	0.276013
P51636	Caveolin-2	CAV2	>sp|P51636|CAV2_HUMAN Caveolin-2 OS=Homo sapiens GN=CAV2 PE=1 SV=2	25.3	18.291	162	3.4199e-07	626470000	342740000	283720000	1.02969	0.0422042
P51648	Fatty aldehyde dehydrogenase	ALDH3A2	>sp|P51648|AL3A2_HUMAN Fatty aldehyde dehydrogenase OS=Homo sapiens GN=ALDH3A2 PE=1 SV=1	26.2	54.847	485	6.4617e-50	8124700000	5587400000	2537400000	1.68234	0.75047
P51649	Succinate-semialdehyde dehydrogenase, mitochondrial	ALDH5A1	>sp|P51649|SSDH_HUMAN Succinate-semialdehyde dehydrogenase, mitochondrial OS=Homo sapiens GN=ALDH5A1 PE=1 SV=2	6.5	57.214	535	9.6233e-09	169270000	130160000	39107000	2.70929	1.43792
P51659	Peroxisomal multifunctional enzyme type 2;(3R)-hydroxyacyl-CoA dehydrogenase;Enoyl-CoA hydratase 2	HSD17B4	>sp|P51659|DHB4_HUMAN Peroxisomal multifunctional enzyme type 2 OS=Homo sapiens GN=HSD17B4 PE=1 SV=3	29.5	79.685	736	1.113e-171	13366000000	8377700000	4987800000	1.55548	0.637356
P51665	26S proteasome non-ATPase regulatory subunit 7	PSMD7	>sp|P51665|PSMD7_HUMAN 26S proteasome non-ATPase regulatory subunit 7 OS=Homo sapiens GN=PSMD7 PE=1 SV=2	17.9	37.025	324	2.5454e-111	1999800000	987760000	1012000000	0.658458	-0.602837
P51784	Ubiquitin carboxyl-terminal hydrolase 11	USP11	>sp|P51784|UBP11_HUMAN Ubiquitin carboxyl-terminal hydrolase 11 OS=Homo sapiens GN=USP11 PE=1 SV=3	4.8	109.82	963	3.3759e-06	126940000	81483000	45458000	1.30161	0.380296
P51790	H(+)/Cl(-) exchange transporter 3	CLCN3	>sp|P51790|CLCN3_HUMAN H(+)/Cl(-) exchange transporter 3 OS=Homo sapiens GN=CLCN3 PE=1 SV=2	3.7	90.965	818	8.3489e-12	170700000	116500000	54203000	1.80727	0.853814
P51798	H(+)/Cl(-) exchange transporter 7	CLCN7	>sp|P51798|CLCN7_HUMAN H(+)/Cl(-) exchange transporter 7 OS=Homo sapiens GN=CLCN7 PE=1 SV=2	1.7	88.678	805	0.00029963	34004000	10330000	23674000	#VALUE!	#VALUE!
P51809	Vesicle-associated membrane protein 7	VAMP7	>sp|P51809|VAMP7_HUMAN Vesicle-associated membrane protein 7 OS=Homo sapiens GN=VAMP7 PE=1 SV=3	13.2	24.935	220	2.1378e-10	239130000	146770000	92367000	1.47124	0.55703
P51812;Q15349;Q9UK32	Ribosomal protein S6 kinase alpha-3;Ribosomal protein S6 kinase alpha-2	RPS6KA3;RPS6KA2	>sp|P51812|KS6A3_HUMAN Ribosomal protein S6 kinase alpha-3 OS=Homo sapiens GN=RPS6KA3 PE=1 SV=1;>sp|Q15349|KS6A2_HUMAN Ribosomal protein S6 kinase alpha-2 OS=Homo sapiens GN=RPS6KA2 PE=1 SV=2	10	83.735	740	1.845e-20	509940000	284750000	225190000	0.940645	-0.0882773
P51843	Nuclear receptor subfamily 0 group B member 1	NR0B1	>sp|P51843|NR0B1_HUMAN Nuclear receptor subfamily 0 group B member 1 OS=Homo sapiens GN=NR0B1 PE=1 SV=2	28.5	51.717	470	3.0917e-63	995230000	764880000	230360000	2.78017	1.47517
P51858	Hepatoma-derived growth factor	HDGF	>sp|P51858|HDGF_HUMAN Hepatoma-derived growth factor OS=Homo sapiens GN=HDGF PE=1 SV=1	26.2	26.788	240	8.7379e-54	10246000000	5692900000	4553400000	1.00528	0.0075941
P51946	Cyclin-H	CCNH	>sp|P51946|CCNH_HUMAN Cyclin-H OS=Homo sapiens GN=CCNH PE=1 SV=1	14.2	37.643	323	3.5101e-11	339610000	227910000	111690000	1.86407	0.898457
P51948	CDK-activating kinase assembly factor MAT1	MNAT1	>sp|P51948|MAT1_HUMAN CDK-activating kinase assembly factor MAT1 OS=Homo sapiens GN=MNAT1 PE=1 SV=1	14.2	35.823	309	4.4868e-17	328630000	205980000	122650000	1.43308	0.519114
P51970	NADH dehydrogenase [ubiquinone] 1 alpha subcomplex subunit 8	NDUFA8	>sp|P51970|NDUA8_HUMAN NADH dehydrogenase [ubiquinone] 1 alpha subcomplex subunit 8 OS=Homo sapiens GN=NDUFA8 PE=1 SV=3	59.3	20.105	172	1.6355e-43	3429100000	2511400000	917700000	1.95351	0.966066
P51991	Heterogeneous nuclear ribonucleoprotein A3	HNRNPA3	>sp|P51991|ROA3_HUMAN Heterogeneous nuclear ribonucleoprotein A3 OS=Homo sapiens GN=HNRNPA3 PE=1 SV=2	39.7	39.594	378	7.1161e-113	34376000000	16717000000	17659000000	0.891742	-0.165301
P52209	6-phosphogluconate dehydrogenase, decarboxylating	PGD	>sp|P52209|6PGD_HUMAN 6-phosphogluconate dehydrogenase, decarboxylating OS=Homo sapiens GN=PGD PE=1 SV=3	41	53.139	483	3.6677e-106	11371000000	5892500000	5478300000	0.867679	-0.204767
P52272	Heterogeneous nuclear ribonucleoprotein M	HNRNPM	>sp|P52272|HNRPM_HUMAN Heterogeneous nuclear ribonucleoprotein M OS=Homo sapiens GN=HNRNPM PE=1 SV=3	36.4	77.515	730	2.8449e-124	30455000000	15615000000	14840000000	0.930665	-0.103665
P52292	Importin subunit alpha-2	KPNA2	>sp|P52292|IMA1_HUMAN Importin subunit alpha-1 OS=Homo sapiens GN=KPNA2 PE=1 SV=1	25.5	57.861	529	1.8602e-57	1274000000	637110000	636890000	1.08584	0.118805
P52294	Importin subunit alpha-1	KPNA1	>sp|P52294|IMA5_HUMAN Importin subunit alpha-5 OS=Homo sapiens GN=KPNA1 PE=1 SV=3	18.8	60.221	538	4.6193e-29	583590000	317410000	266180000	0.819672	-0.286881
P52306	Rap1 GTPase-GDP dissociation stimulator 1	RAP1GDS1	>sp|P52306|GDS1_HUMAN Rap1 GTPase-GDP dissociation stimulator 1 OS=Homo sapiens GN=RAP1GDS1 PE=1 SV=3	10.2	66.316	607	1.5083e-38	230360000	85943000	144420000	0.566219	-0.820567
P52434	DNA-directed RNA polymerases I, II, and III subunit RPABC3	POLR2H	>sp|P52434|RPAB3_HUMAN DNA-directed RNA polymerases I, II, and III subunit RPABC3 OS=Homo sapiens GN=POLR2H PE=1 SV=4	36.7	17.143	150	1.053e-17	668200000	359710000	308490000	0.802504	-0.31742
Q9GZM3;P52435;Q9H1A7	DNA-directed RNA polymerase II subunit RPB11-b1;DNA-directed RNA polymerase II subunit RPB11-a;DNA-directed RNA polymerase II subunit RPB11-b2	POLR2J2;POLR2J;POLR2J3	>sp|Q9GZM3|RPB1B_HUMAN DNA-directed RNA polymerase II subunit RPB11-b1 OS=Homo sapiens GN=POLR2J2 PE=1 SV=1;>sp|P52435|RPB11_HUMAN DNA-directed RNA polymerase II subunit RPB11-a OS=Homo sapiens GN=POLR2J PE=1 SV=1;>sp|Q9H1A7|RPB1C_HUMAN DNA-directed RNA po	24.3	13.074	115	8.9386e-08	232460000	126570000	105890000	1.10822	0.148241
P52565	Rho GDP-dissociation inhibitor 1	ARHGDIA	>sp|P52565|GDIR1_HUMAN Rho GDP-dissociation inhibitor 1 OS=Homo sapiens GN=ARHGDIA PE=1 SV=3	38.2	23.207	204	2.016e-28	5955700000	2801800000	3153900000	0.595451	-0.747946
P52566	Rho GDP-dissociation inhibitor 2	ARHGDIB	>sp|P52566|GDIR2_HUMAN Rho GDP-dissociation inhibitor 2 OS=Homo sapiens GN=ARHGDIB PE=1 SV=3	32.3	22.988	201	1.4153e-15	689090000	600610000	88479000	4.13052	2.04633
P52594	Arf-GAP domain and FG repeat-containing protein 1	AGFG1	>sp|P52594|AGFG1_HUMAN Arf-GAP domain and FG repeat-containing protein 1 OS=Homo sapiens GN=AGFG1 PE=1 SV=2	7.5	58.259	562	9.1055e-12	348280000	181570000	166710000	0.662164	-0.59474
P52597	Heterogeneous nuclear ribonucleoprotein F;Heterogeneous nuclear ribonucleoprotein F, N-terminally processed	HNRNPF	>sp|P52597|HNRPF_HUMAN Heterogeneous nuclear ribonucleoprotein F OS=Homo sapiens GN=HNRNPF PE=1 SV=3	42.7	45.671	415	4.788e-207	23573000000	12422000000	11150000000	0.961816	-0.0561673
P52630	Signal transducer and activator of transcription 2	STAT2	>sp|P52630|STAT2_HUMAN Signal transducer and activator of transcription 2 OS=Homo sapiens GN=STAT2 PE=1 SV=1	2.2	97.915	851	5.1358e-07	35468000	19230000	16237000	#VALUE!	#VALUE!
P52655	Transcription initiation factor IIA subunit 1;Transcription initiation factor IIA alpha chain;Transcription initiation factor IIA beta chain	GTF2A1	>sp|P52655|TF2AA_HUMAN Transcription initiation factor IIA subunit 1 OS=Homo sapiens GN=GTF2A1 PE=1 SV=1	2.9	41.513	376	0.013973	68154000	23073000	45081000	#VALUE!	#VALUE!
P52701	DNA mismatch repair protein Msh6	MSH6	>sp|P52701|MSH6_HUMAN DNA mismatch repair protein Msh6 OS=Homo sapiens GN=MSH6 PE=1 SV=2	11.5	152.78	1360	5.9083e-56	1511800000	912340000	599430000	1.19417	0.256011
P52732	Kinesin-like protein KIF11	KIF11	>sp|P52732|KIF11_HUMAN Kinesin-like protein KIF11 OS=Homo sapiens GN=KIF11 PE=1 SV=2	1.3	119.16	1056	0.00046709	21213000	8326500	12887000	#VALUE!	#VALUE!
P52735	Guanine nucleotide exchange factor VAV2	VAV2	>sp|P52735|VAV2_HUMAN Guanine nucleotide exchange factor VAV2 OS=Homo sapiens GN=VAV2 PE=1 SV=2	2.8	101.29	878	8.3226e-05	245490000	115910000	129570000	0.714592	-0.484808
Q6P2D0;P52738;Q8NDW4	Zinc finger protein 1 homolog;Zinc finger protein 140;Zinc finger protein 248	ZFP1;ZNF140;ZNF248	>sp|Q6P2D0|ZFP1_HUMAN Zinc finger protein 1 homolog OS=Homo sapiens GN=ZFP1 PE=2 SV=2;>sp|P52738|ZN140_HUMAN Zinc finger protein 140 OS=Homo sapiens GN=ZNF140 PE=2 SV=2;>sp|Q8NDW4|ZN248_HUMAN Zinc finger protein 248 OS=Homo sapiens GN=ZNF248 PE=2 SV=1	3.7	47.515	407	9.9714e-06	46020000	25338000	20682000	1.13784	0.186295
P52739	Zinc finger protein 131	ZNF131	>sp|P52739|ZN131_HUMAN Zinc finger protein 131 OS=Homo sapiens GN=ZNF131 PE=1 SV=2	5.9	71.421	623	2.9615e-07	40953000	26205000	14749000	1.11932	0.162622
P52756	RNA-binding protein 5	RBM5	>sp|P52756|RBM5_HUMAN RNA-binding protein 5 OS=Homo sapiens GN=RBM5 PE=1 SV=2	1.5	92.153	815	0.00046276	63251000	24560000	38690000	#VALUE!	#VALUE!
P52758	Ribonuclease UK114	HRSP12	>sp|P52758|UK114_HUMAN Ribonuclease UK114 OS=Homo sapiens GN=HRSP12 PE=1 SV=1	11.7	14.494	137	0.00014306	231900000	173770000	58133000	#VALUE!	#VALUE!
P52788	Spermine synthase	SMS	>sp|P52788|SPSY_HUMAN Spermine synthase OS=Homo sapiens GN=SMS PE=1 SV=2	35.8	41.268	366	3.2077e-125	2725300000	1397800000	1327500000	0.954472	-0.0672257
P52789;P52790	Hexokinase-2	HK2	>sp|P52789|HXK2_HUMAN Hexokinase-2 OS=Homo sapiens GN=HK2 PE=1 SV=2	18.1	102.38	917	9.7823e-73	1727100000	575420000	1151700000	0.370755	-1.43146
P52815	39S ribosomal protein L12, mitochondrial	MRPL12	>sp|P52815|RM12_HUMAN 39S ribosomal protein L12, mitochondrial OS=Homo sapiens GN=MRPL12 PE=1 SV=2	23.2	21.348	198	7.6654e-35	172280000	122440000	49841000	1.34793	0.430742
P52888	Thimet oligopeptidase	THOP1	>sp|P52888|THOP1_HUMAN Thimet oligopeptidase OS=Homo sapiens GN=THOP1 PE=1 SV=2	13.1	78.839	689	1.0009e-21	623670000	261070000	362600000	0.622704	-0.683382
P52895	Aldo-keto reductase family 1 member C2	AKR1C2	>sp|P52895|AK1C2_HUMAN Aldo-keto reductase family 1 member C2 OS=Homo sapiens GN=AKR1C2 PE=1 SV=3	48.3	36.735	323	3.9175e-119	31139000	16797000	14341000	#VALUE!	#VALUE!
P52907	F-actin-capping protein subunit alpha-1	CAPZA1	>sp|P52907|CAZA1_HUMAN F-actin-capping protein subunit alpha-1 OS=Homo sapiens GN=CAPZA1 PE=1 SV=3	52.8	32.922	286	6.8648e-121	6753000000	3213800000	3539200000	0.869414	-0.201885
P52926	High mobility group protein HMGI-C	HMGA2	>sp|P52926|HMGA2_HUMAN High mobility group protein HMGI-C OS=Homo sapiens GN=HMGA2 PE=1 SV=1	28.4	11.832	109	8.8499e-10	447960000	94707000	353250000	0.131653	-2.92518
P52943	Cysteine-rich protein 2	CRIP2	>sp|P52943|CRIP2_HUMAN Cysteine-rich protein 2 OS=Homo sapiens GN=CRIP2 PE=1 SV=1	23.1	22.492	208	1.7505e-05	268050000	114980000	153070000	0.709622	-0.494876
P52948	Nuclear pore complex protein Nup98-Nup96;Nuclear pore complex protein Nup98;Nuclear pore complex protein Nup96	NUP98	>sp|P52948|NUP98_HUMAN Nuclear pore complex protein Nup98-Nup96 OS=Homo sapiens GN=NUP98 PE=1 SV=4	11.5	197.58	1817	6.9713e-158	3470500000	2223600000	1246900000	1.35344	0.436627
P53004	Biliverdin reductase A	BLVRA	>sp|P53004|BIEA_HUMAN Biliverdin reductase A OS=Homo sapiens GN=BLVRA PE=1 SV=2	16.9	33.428	296	4.2601e-13	912420000	497380000	415040000	1.03304	0.0468912
P53007	Tricarboxylate transport protein, mitochondrial	SLC25A1	>sp|P53007|TXTP_HUMAN Tricarboxylate transport protein, mitochondrial OS=Homo sapiens GN=SLC25A1 PE=1 SV=2	18.6	34.012	311	1.216e-22	1815000000	974940000	840100000	1.02703	0.0384804
P53041	Serine/threonine-protein phosphatase 5	PPP5C	>sp|P53041|PPP5_HUMAN Serine/threonine-protein phosphatase 5 OS=Homo sapiens GN=PPP5C PE=1 SV=1	19.4	56.878	499	2.5388e-45	928340000	437770000	490570000	0.634156	-0.657091
P53365	Arfaptin-2	ARFIP2	>sp|P53365|ARFP2_HUMAN Arfaptin-2 OS=Homo sapiens GN=ARFIP2 PE=1 SV=1	12.9	37.855	341	2.0969e-11	449250000	275760000	173480000	1.25276	0.325106
P53367	Arfaptin-1	ARFIP1	>sp|P53367|ARFP1_HUMAN Arfaptin-1 OS=Homo sapiens GN=ARFIP1 PE=1 SV=2	13.7	41.738	373	2.6839e-128	367580000	238630000	128950000	1.40335	0.488876
P53384	Cytosolic Fe-S cluster assembly factor NUBP1	NUBP1	>sp|P53384|NUBP1_HUMAN Cytosolic Fe-S cluster assembly factor NUBP1 OS=Homo sapiens GN=NUBP1 PE=1 SV=2	3.4	34.534	320	0.012111	46254000	19190000	27063000	#VALUE!	#VALUE!
P53396	ATP-citrate synthase	ACLY	>sp|P53396|ACLY_HUMAN ATP-citrate synthase OS=Homo sapiens GN=ACLY PE=1 SV=3	22.6	120.84	1101	1.4264e-85	5008900000	2819000000	2189900000	1.19749	0.260014
P53567	CCAAT/enhancer-binding protein gamma	CEBPG	>sp|P53567|CEBPG_HUMAN CCAAT/enhancer-binding protein gamma OS=Homo sapiens GN=CEBPG PE=1 SV=1	20.7	16.408	150	7.9428e-07	0	0	0	#VALUE!	#VALUE!
P53582	Methionine aminopeptidase 1	METAP1	>sp|P53582|MAP11_HUMAN Methionine aminopeptidase 1 OS=Homo sapiens GN=METAP1 PE=1 SV=2	13.5	43.215	386	6.8188e-74	1184400000	644470000	539970000	0.941442	-0.0870554
P53597	Succinyl-CoA ligase [ADP/GDP-forming] subunit alpha, mitochondrial	SUCLG1	>sp|P53597|SUCA_HUMAN Succinyl-CoA ligase [ADP/GDP-forming] subunit alpha, mitochondrial OS=Homo sapiens GN=SUCLG1 PE=1 SV=4	19.4	36.249	346	6.4083e-17	2272500000	1437100000	835410000	1.58348	0.6631
P53602	Diphosphomevalonate decarboxylase	MVD	>sp|P53602|MVD1_HUMAN Diphosphomevalonate decarboxylase OS=Homo sapiens GN=MVD PE=1 SV=1	10.8	43.404	400	3.0233e-46	292120000	183690000	108430000	1.52674	0.610455
P53611	Geranylgeranyl transferase type-2 subunit beta	RABGGTB	>sp|P53611|PGTB2_HUMAN Geranylgeranyl transferase type-2 subunit beta OS=Homo sapiens GN=RABGGTB PE=1 SV=2	7.3	36.924	331	6.6254e-07	37426000	16510000	20916000	0.520508	-0.942008
P53618	Coatomer subunit beta	COPB1	>sp|P53618|COPB_HUMAN Coatomer subunit beta OS=Homo sapiens GN=COPB1 PE=1 SV=3	19	107.14	953	1.6413e-60	2872500000	1420700000	1451800000	0.805672	-0.311736
P53621	Coatomer subunit alpha;Xenin;Proxenin	COPA	>sp|P53621|COPA_HUMAN Coatomer subunit alpha OS=Homo sapiens GN=COPA PE=1 SV=2	16.5	138.34	1224	5.0268e-112	3354000000	1768700000	1585300000	0.909753	-0.136454
P53634	Dipeptidyl peptidase 1;Dipeptidyl peptidase 1 exclusion domain chain;Dipeptidyl peptidase 1 heavy chain;Dipeptidyl peptidase 1 light chain	CTSC	>sp|P53634|CATC_HUMAN Dipeptidyl peptidase 1 OS=Homo sapiens GN=CTSC PE=1 SV=2	13.8	51.853	463	5.1721e-100	1643300000	645090000	998180000	0.52356	-0.933573
P53701	Cytochrome c-type heme lyase	HCCS	>sp|P53701|CCHL_HUMAN Cytochrome c-type heme lyase OS=Homo sapiens GN=HCCS PE=1 SV=1	13.1	30.601	268	4.4695e-07	401130000	198410000	202720000	0.793903	-0.332966
P53801	Pituitary tumor-transforming gene 1 protein-interacting protein	PTTG1IP	>sp|P53801|PTTG_HUMAN Pituitary tumor-transforming gene 1 protein-interacting protein OS=Homo sapiens GN=PTTG1IP PE=1 SV=1	10	20.324	180	2.2401e-05	1480300000	1102200000	378170000	2.57539	1.36479
P53985	Monocarboxylate transporter 1	SLC16A1	>sp|P53985|MOT1_HUMAN Monocarboxylate transporter 1 OS=Homo sapiens GN=SLC16A1 PE=1 SV=3	6.6	53.944	500	1.502e-73	1013400000	484300000	529050000	0.65634	-0.607484
P53990	IST1 homolog	IST1	>sp|P53990|IST1_HUMAN IST1 homolog OS=Homo sapiens GN=IST1 PE=1 SV=1	9.6	39.75	364	4.0387e-11	584790000	316780000	268010000	1.30217	0.380916
P53992	Protein transport protein Sec24C	SEC24C	>sp|P53992|SC24C_HUMAN Protein transport protein Sec24C OS=Homo sapiens GN=SEC24C PE=1 SV=3	15.3	118.32	1094	1.7293e-131	2654300000	1145400000	1508900000	0.653211	-0.61438
P53999	Activated RNA polymerase II transcriptional coactivator p15	SUB1	>sp|P53999|TCP4_HUMAN Activated RNA polymerase II transcriptional coactivator p15 OS=Homo sapiens GN=SUB1 PE=1 SV=3	29.9	14.395	127	1.8912e-11	4155600000	1706200000	2449400000	0.685542	-0.544683
P54105	Methylosome subunit pICln	CLNS1A	>sp|P54105|ICLN_HUMAN Methylosome subunit pICln OS=Homo sapiens GN=CLNS1A PE=1 SV=1	18.6	26.215	237	2.752e-22	208620000	76814000	131810000	0.586166	-0.770618
P54136	Arginine--tRNA ligase, cytoplasmic	RARS	>sp|P54136|SYRC_HUMAN Arginine--tRNA ligase, cytoplasmic OS=Homo sapiens GN=RARS PE=1 SV=2	22.4	75.378	660	1.1561e-89	3326200000	1701100000	1625200000	0.872524	-0.196733
P54252	Ataxin-3	ATXN3	>sp|P54252|ATX3_HUMAN Ataxin-3 OS=Homo sapiens GN=ATXN3 PE=1 SV=4	4.4	41.78	364	0.0013576	44836000	21453000	23382000	#VALUE!	#VALUE!
P54278	Mismatch repair endonuclease PMS2	PMS2	>sp|P54278|PMS2_HUMAN Mismatch repair endonuclease PMS2 OS=Homo sapiens GN=PMS2 PE=1 SV=2	1.7	95.796	862	3.8205e-08	14560000	9180100	5379900	#VALUE!	#VALUE!
P54577	Tyrosine--tRNA ligase, cytoplasmic	YARS	>sp|P54577|SYYC_HUMAN Tyrosine--tRNA ligase, cytoplasmic OS=Homo sapiens GN=YARS PE=1 SV=4	15.7	59.143	528	1.0914e-21	2093900000	910500000	1183400000	0.650322	-0.620774
P54578	Ubiquitin carboxyl-terminal hydrolase 14	USP14	>sp|P54578|UBP14_HUMAN Ubiquitin carboxyl-terminal hydrolase 14 OS=Homo sapiens GN=USP14 PE=1 SV=3	17.6	56.068	494	1.5193e-130	1037700000	456830000	580880000	0.762137	-0.391878
P54619	5-AMP-activated protein kinase subunit gamma-1	PRKAG1	>sp|P54619|AAKG1_HUMAN 5-AMP-activated protein kinase subunit gamma-1 OS=Homo sapiens GN=PRKAG1 PE=1 SV=1	3.9	37.579	331	0.0001208	39155000	19843000	19312000	#VALUE!	#VALUE!
P54652	Heat shock-related 70 kDa protein 2	HSPA2	>sp|P54652|HSP72_HUMAN Heat shock-related 70 kDa protein 2 OS=Homo sapiens GN=HSPA2 PE=1 SV=1	16.6	70.02	639	4.4554e-65	146270000	75493000	70775000	1.33076	0.412251
P54687	Branched-chain-amino-acid aminotransferase, cytosolic	BCAT1	>sp|P54687|BCAT1_HUMAN Branched-chain-amino-acid aminotransferase, cytosolic OS=Homo sapiens GN=BCAT1 PE=1 SV=3	5.2	42.966	386	0.00033995	264300000	76427000	187880000	#VALUE!	#VALUE!
P54709	Sodium/potassium-transporting ATPase subunit beta-3	ATP1B3	>sp|P54709|AT1B3_HUMAN Sodium/potassium-transporting ATPase subunit beta-3 OS=Homo sapiens GN=ATP1B3 PE=1 SV=1	12.5	31.512	279	2.6721e-10	830460000	406430000	424020000	0.65368	-0.613343
P54725	UV excision repair protein RAD23 homolog A	RAD23A	>sp|P54725|RD23A_HUMAN UV excision repair protein RAD23 homolog A OS=Homo sapiens GN=RAD23A PE=1 SV=1	8.3	39.609	363	0.00016686	205330000	155510000	49817000	1.98369	0.98819
P54727	UV excision repair protein RAD23 homolog B	RAD23B	>sp|P54727|RD23B_HUMAN UV excision repair protein RAD23 homolog B OS=Homo sapiens GN=RAD23B PE=1 SV=1	24.9	43.171	409	2.191e-58	1973100000	1304100000	669000000	1.81874	0.862942
P54819	Adenylate kinase 2, mitochondrial	AK2	>sp|P54819|KAD2_HUMAN Adenylate kinase 2, mitochondrial OS=Homo sapiens GN=AK2 PE=1 SV=2	32.6	26.477	239	2.1877e-52	5162300000	3267400000	1894900000	1.23475	0.30422
P54886	Delta-1-pyrroline-5-carboxylate synthase;Glutamate 5-kinase;Gamma-glutamyl phosphate reductase	ALDH18A1	>sp|P54886|P5CS_HUMAN Delta-1-pyrroline-5-carboxylate synthase OS=Homo sapiens GN=ALDH18A1 PE=1 SV=2	21.9	87.301	795	6.6921e-118	11686000000	6697100000	4988900000	1.23163	0.300573
P54920;Q9H115	Alpha-soluble NSF attachment protein	NAPA	>sp|P54920|SNAA_HUMAN Alpha-soluble NSF attachment protein OS=Homo sapiens GN=NAPA PE=1 SV=3	42	33.232	295	5.8219e-116	2174600000	1033300000	1141300000	0.74151	-0.431463
P55010	Eukaryotic translation initiation factor 5	EIF5	>sp|P55010|IF5_HUMAN Eukaryotic translation initiation factor 5 OS=Homo sapiens GN=EIF5 PE=1 SV=2	12.8	49.222	431	9.3562e-19	908250000	360860000	547390000	0.482253	-1.05214
P55011	Solute carrier family 12 member 2	SLC12A2	>sp|P55011|S12A2_HUMAN Solute carrier family 12 member 2 OS=Homo sapiens GN=SLC12A2 PE=1 SV=1	6.8	131.45	1212	1.3029e-22	450490000	275400000	175100000	1.15972	0.213772
P55036;A2A3N6	26S proteasome non-ATPase regulatory subunit 4	PSMD4	>sp|P55036|PSMD4_HUMAN 26S proteasome non-ATPase regulatory subunit 4 OS=Homo sapiens GN=PSMD4 PE=1 SV=1	24.9	40.736	377	1.1931e-31	2388600000	1192500000	1196100000	0.874814	-0.192952
P55039	Developmentally-regulated GTP-binding protein 2	DRG2	>sp|P55039|DRG2_HUMAN Developmentally-regulated GTP-binding protein 2 OS=Homo sapiens GN=DRG2 PE=1 SV=1	8.5	40.746	364	1.3623e-07	264170000	82455000	181710000	0.3885	-1.36401
Q13133;P55055	Oxysterols receptor LXR-alpha;Oxysterols receptor LXR-beta	NR1H3;NR1H2	>sp|Q13133|NR1H3_HUMAN Oxysterols receptor LXR-alpha OS=Homo sapiens GN=NR1H3 PE=1 SV=2;>sp|P55055|NR1H2_HUMAN Oxysterols receptor LXR-beta OS=Homo sapiens GN=NR1H2 PE=1 SV=2	2.9	50.395	447	1.5718e-06	0	0	0	#VALUE!	#VALUE!
P55058	Phospholipid transfer protein	PLTP	>sp|P55058|PLTP_HUMAN Phospholipid transfer protein OS=Homo sapiens GN=PLTP PE=1 SV=1	4.9	54.739	493	1.3829e-07	117000000	56053000	60950000	0.765462	-0.385597
P55060	Exportin-2	CSE1L	>sp|P55060|XPO2_HUMAN Exportin-2 OS=Homo sapiens GN=CSE1L PE=1 SV=3	20.2	110.42	971	1.5126e-104	9134700000	3799400000	5335300000	0.641643	-0.640158
P55072	Transitional endoplasmic reticulum ATPase	VCP	>sp|P55072|TERA_HUMAN Transitional endoplasmic reticulum ATPase OS=Homo sapiens GN=VCP PE=1 SV=4	42.3	89.321	806	1.0749e-279	29913000000	16149000000	13764000000	1.00435	0.00626043
P55081	Microfibrillar-associated protein 1	MFAP1	>sp|P55081|MFAP1_HUMAN Microfibrillar-associated protein 1 OS=Homo sapiens GN=MFAP1 PE=1 SV=2	12.1	51.958	439	4.4454e-24	517530000	299530000	218000000	0.859328	-0.218719
P55084	Trifunctional enzyme subunit beta, mitochondrial;3-ketoacyl-CoA thiolase	HADHB	>sp|P55084|ECHB_HUMAN Trifunctional enzyme subunit beta, mitochondrial OS=Homo sapiens GN=HADHB PE=1 SV=3	26.4	51.294	474	1.8265e-122	2896500000	2045400000	851070000	1.64506	0.718142
P55145	Mesencephalic astrocyte-derived neurotrophic factor	MANF	>sp|P55145|MANF_HUMAN Mesencephalic astrocyte-derived neurotrophic factor OS=Homo sapiens GN=MANF PE=1 SV=3	35.2	20.7	182	7.1278e-24	4629500000	2359500000	2269900000	0.948227	-0.0766959
P55196	Afadin	MLLT4	>sp|P55196|AFAD_HUMAN Afadin OS=Homo sapiens GN=MLLT4 PE=1 SV=3	4.6	206.8	1824	2.9377e-21	418310000	186200000	232110000	0.740247	-0.433921
P55199	RNA polymerase II elongation factor ELL	ELL	>sp|P55199|ELL_HUMAN RNA polymerase II elongation factor ELL OS=Homo sapiens GN=ELL PE=1 SV=1	4.5	68.264	621	1.0927e-06	189240000	77012000	112230000	1.95998	0.970837
P55209	Nucleosome assembly protein 1-like 1	NAP1L1	>sp|P55209|NP1L1_HUMAN Nucleosome assembly protein 1-like 1 OS=Homo sapiens GN=NAP1L1 PE=1 SV=1	23.5	45.374	391	1.4219e-83	2851400000	1184900000	1666500000	0.66912	-0.579663
P55263	Adenosine kinase	ADK	>sp|P55263|ADK_HUMAN Adenosine kinase OS=Homo sapiens GN=ADK PE=1 SV=2	27.1	40.545	362	4.758e-87	1348500000	394740000	953720000	0.367539	-1.44403
P55265	Double-stranded RNA-specific adenosine deaminase	ADAR	>sp|P55265|DSRAD_HUMAN Double-stranded RNA-specific adenosine deaminase OS=Homo sapiens GN=ADAR PE=1 SV=4	18.1	136.06	1226	4.59e-243	5745400000	3853100000	1892300000	1.91641	0.938404
P55268	Laminin subunit beta-2	LAMB2	>sp|P55268|LAMB2_HUMAN Laminin subunit beta-2 OS=Homo sapiens GN=LAMB2 PE=1 SV=2	2.6	195.98	1798	1.5387e-13	16461000	11105000	5355800	#VALUE!	#VALUE!
P55317	Hepatocyte nuclear factor 3-alpha	FOXA1	>sp|P55317|FOXA1_HUMAN Hepatocyte nuclear factor 3-alpha OS=Homo sapiens GN=FOXA1 PE=1 SV=2	15.9	49.147	472	2.8041e-14	330160000	190670000	139490000	1.58594	0.66534
P55327	Tumor protein D52	TPD52	>sp|P55327|TPD52_HUMAN Tumor protein D52 OS=Homo sapiens GN=TPD52 PE=1 SV=2	40.2	24.327	224	3.3043e-24	3114000000	1211100000	1902900000	0.534902	-0.902652
P55735	Protein SEC13 homolog	SEC13	>sp|P55735|SEC13_HUMAN Protein SEC13 homolog OS=Homo sapiens GN=SEC13 PE=1 SV=3	25.2	35.54	322	1.2e-68	7581000000	3544200000	4036800000	0.87535	-0.192068
P55769	NHP2-like protein 1	NHP2L1	>sp|P55769|NH2L1_HUMAN NHP2-like protein 1 OS=Homo sapiens GN=NHP2L1 PE=1 SV=3	26.6	14.173	128	2.0121e-10	2251200000	1074200000	1177000000	0.829463	-0.269751
P55786;A6NEC2	Puromycin-sensitive aminopeptidase	NPEPPS	>sp|P55786|PSA_HUMAN Puromycin-sensitive aminopeptidase OS=Homo sapiens GN=NPEPPS PE=1 SV=2	22.3	103.28	919	3.8248e-209	2243500000	1479100000	764390000	1.66221	0.7331
P55789	FAD-linked sulfhydryl oxidase ALR	GFER	>sp|P55789|ALR_HUMAN FAD-linked sulfhydryl oxidase ALR OS=Homo sapiens GN=GFER PE=1 SV=2	32.7	23.449	205	1.8134e-40	670870000	418480000	252390000	1.07355	0.102388
P55795	Heterogeneous nuclear ribonucleoprotein H2	HNRNPH2	>sp|P55795|HNRH2_HUMAN Heterogeneous nuclear ribonucleoprotein H2 OS=Homo sapiens GN=HNRNPH2 PE=1 SV=1	29.6	49.263	449	2.9347e-54	4740800000	2818500000	1922400000	1.28054	0.356753
P55809	Succinyl-CoA:3-ketoacid coenzyme A transferase 1, mitochondrial	OXCT1	>sp|P55809|SCOT1_HUMAN Succinyl-CoA:3-ketoacid coenzyme A transferase 1, mitochondrial OS=Homo sapiens GN=OXCT1 PE=1 SV=1	17.5	56.157	520	5.1578e-37	797970000	532780000	265190000	1.38211	0.466875
P55854	Small ubiquitin-related modifier 3	SUMO3	>sp|P55854|SUMO3_HUMAN Small ubiquitin-related modifier 3 OS=Homo sapiens GN=SUMO3 PE=1 SV=2	8.7	11.637	103	0.00045354	716250000	294410000	421830000	0.626331	-0.675003
P55884	Eukaryotic translation initiation factor 3 subunit B	EIF3B	>sp|P55884|EIF3B_HUMAN Eukaryotic translation initiation factor 3 subunit B OS=Homo sapiens GN=EIF3B PE=1 SV=3	26.3	92.48	814	1.0287e-177	4032300000	2061500000	1970900000	0.89071	-0.166972
P55957	BH3-interacting domain death agonist;BH3-interacting domain death agonist p15;BH3-interacting domain death agonist p13;BH3-interacting domain death agonist p11	BID	>sp|P55957|BID_HUMAN BH3-interacting domain death agonist OS=Homo sapiens GN=BID PE=1 SV=1	14.4	21.994	195	3.7018e-29	291790000	132080000	159710000	#VALUE!	#VALUE!
P56134	ATP synthase subunit f, mitochondrial	ATP5J2	>sp|P56134|ATPK_HUMAN ATP synthase subunit f, mitochondrial OS=Homo sapiens GN=ATP5J2 PE=1 SV=3	13.8	10.918	94	0.0028502	49380000	27368000	22012000	#VALUE!	#VALUE!
P56181	NADH dehydrogenase [ubiquinone] flavoprotein 3, mitochondrial	NDUFV3	>sp|P56181|NDUV3_HUMAN NADH dehydrogenase [ubiquinone] flavoprotein 3, mitochondrial OS=Homo sapiens GN=NDUFV3 PE=1 SV=2	14.8	11.94	108	0.00016211	83056000	69354000	13702000	#VALUE!	#VALUE!
P56182	Ribosomal RNA processing protein 1 homolog A	RRP1	>sp|P56182|RRP1_HUMAN Ribosomal RNA processing protein 1 homolog A OS=Homo sapiens GN=RRP1 PE=1 SV=1	17.6	52.839	461	1.1466e-24	1103800000	589690000	514140000	1.38416	0.46901
P56192	Methionine--tRNA ligase, cytoplasmic	MARS	>sp|P56192|SYMC_HUMAN Methionine--tRNA ligase, cytoplasmic OS=Homo sapiens GN=MARS PE=1 SV=2	26.7	101.11	900	1.8013e-171	4177200000	2167400000	2009800000	0.933184	-0.0997665
P56270	Myc-associated zinc finger protein	MAZ	>sp|P56270|MAZ_HUMAN Myc-associated zinc finger protein OS=Homo sapiens GN=MAZ PE=1 SV=1	6.7	48.607	477	1.5803e-32	464960000	215500000	249460000	0.77688	-0.364236
P56277	Cx9C motif-containing protein 4	CMC4	>sp|P56277|CMC4_HUMAN Cx9C motif-containing protein 4 OS=Homo sapiens GN=CMC4 PE=1 SV=1	41.2	7.7469	68	3.8359e-20	532440000	351650000	180790000	1.5604	0.641919
P56385	ATP synthase subunit e, mitochondrial	ATP5I	>sp|P56385|ATP5I_HUMAN ATP synthase subunit e, mitochondrial OS=Homo sapiens GN=ATP5I PE=1 SV=2	15.9	7.9331	69	0.0019265	1470700000	967940000	502720000	1.76753	0.821738
P56537	Eukaryotic translation initiation factor 6	EIF6	>sp|P56537|IF6_HUMAN Eukaryotic translation initiation factor 6 OS=Homo sapiens GN=EIF6 PE=1 SV=1	42	26.599	245	2.3138e-152	5068100000	1336700000	3731400000	0.942507	-0.0854247
P56545	C-terminal-binding protein 2	CTBP2	>sp|P56545|CTBP2_HUMAN C-terminal-binding protein 2 OS=Homo sapiens GN=CTBP2 PE=1 SV=1	14.8	48.944	445	2.2929e-46	1171800000	580340000	591460000	0.916003	-0.126576
P56557	Transmembrane protein 50B	TMEM50B	>sp|P56557|TM50B_HUMAN Transmembrane protein 50B OS=Homo sapiens GN=TMEM50B PE=1 SV=2	12.7	17.936	158	1.5178e-05	82517000	49304000	33212000	1.53591	0.619093
P56589	Peroxisomal biogenesis factor 3	PEX3	>sp|P56589|PEX3_HUMAN Peroxisomal biogenesis factor 3 OS=Homo sapiens GN=PEX3 PE=1 SV=1	4.6	42.139	373	1.1578e-12	128970000	57946000	71021000	#VALUE!	#VALUE!
P56937	3-keto-steroid reductase	HSD17B7	>sp|P56937|DHB7_HUMAN 3-keto-steroid reductase OS=Homo sapiens GN=HSD17B7 PE=1 SV=1	6.2	38.206	341	7.0439e-78	37856000	37856000	0	#VALUE!	#VALUE!
P56945	Breast cancer anti-estrogen resistance protein 1	BCAR1	>sp|P56945|BCAR1_HUMAN Breast cancer anti-estrogen resistance protein 1 OS=Homo sapiens GN=BCAR1 PE=1 SV=2	5.2	93.371	870	0.00034237	86750000	55253000	31496000	1.47078	0.556584
P56962	Syntaxin-17	STX17	>sp|P56962|STX17_HUMAN Syntaxin-17 OS=Homo sapiens GN=STX17 PE=1 SV=2	4.6	33.403	302	0.00040656	71963000	49315000	22648000	#VALUE!	#VALUE!
P57088	Transmembrane protein 33	TMEM33	>sp|P57088|TMM33_HUMAN Transmembrane protein 33 OS=Homo sapiens GN=TMEM33 PE=1 SV=2	20.2	27.978	247	9.6657e-13	3269400000	1707800000	1561600000	0.842318	-0.247563
P57678	Gem-associated protein 4	GEMIN4	>sp|P57678|GEMI4_HUMAN Gem-associated protein 4 OS=Homo sapiens GN=GEMIN4 PE=1 SV=2	5.4	120.04	1058	1.4507e-10	236770000	122520000	114250000	0.950751	-0.0728604
P57721	Poly(rC)-binding protein 3	PCBP3	>sp|P57721|PCBP3_HUMAN Poly(rC)-binding protein 3 OS=Homo sapiens GN=PCBP3 PE=2 SV=2	15.4	39.465	371	3.6817e-30	441910000	253710000	188200000	#VALUE!	#VALUE!
P57735	Ras-related protein Rab-25	RAB25	>sp|P57735|RAB25_HUMAN Ras-related protein Rab-25 OS=Homo sapiens GN=RAB25 PE=1 SV=2	13.6	23.495	213	5.6721e-12	699290000	482300000	216990000	2.16268	1.11282
P57740	Nuclear pore complex protein Nup107	NUP107	>sp|P57740|NU107_HUMAN Nuclear pore complex protein Nup107 OS=Homo sapiens GN=NUP107 PE=1 SV=1	20.6	106.37	925	4.9621e-108	1667600000	972320000	695300000	1.21726	0.283632
P57764	Gasdermin-D	GSDMD	>sp|P57764|GSDMD_HUMAN Gasdermin-D OS=Homo sapiens GN=GSDMD PE=1 SV=1	10.3	52.8	484	3.1115e-18	216810000	102480000	114330000	0.647207	-0.6277
P57772	Selenocysteine-specific elongation factor	EEFSEC	>sp|P57772|SELB_HUMAN Selenocysteine-specific elongation factor OS=Homo sapiens GN=EEFSEC PE=1 SV=4	5	65.304	596	5.4827e-06	157090000	23920000	133170000	0.418253	-1.25755
P58107	Epiplakin	EPPK1	>sp|P58107|EPIPL_HUMAN Epiplakin OS=Homo sapiens GN=EPPK1 PE=1 SV=2	36.3	555.61	5090	0	18253000000	4516600000	13737000000	0.284341	-1.8143
P58546	Myotrophin	MTPN	>sp|P58546|MTPN_HUMAN Myotrophin OS=Homo sapiens GN=MTPN PE=1 SV=2	39	12.895	118	3.7723e-09	1747800000	614190000	1133600000	0.516129	-0.954196
P58557	Putative ribonuclease	YBEY	>sp|P58557|YBEY_HUMAN Putative ribonuclease OS=Homo sapiens GN=YBEY PE=1 SV=2	9.6	19.298	167	0.013783	13429000	9307400	4121700	#VALUE!	#VALUE!
P59998	Actin-related protein 2/3 complex subunit 4	ARPC4	>sp|P59998|ARPC4_HUMAN Actin-related protein 2/3 complex subunit 4 OS=Homo sapiens GN=ARPC4 PE=1 SV=3	16.7	19.667	168	4.2181e-10	226000000	104840000	121160000	0.896941	-0.156914
P60033	CD81 antigen	CD81	>sp|P60033|CD81_HUMAN CD81 antigen OS=Homo sapiens GN=CD81 PE=1 SV=1	25	25.809	236	9.1496e-242	2328400000	1472400000	855930000	1.47386	0.559601
P60059	Protein transport protein Sec61 subunit gamma	SEC61G	>sp|P60059|SC61G_HUMAN Protein transport protein Sec61 subunit gamma OS=Homo sapiens GN=SEC61G PE=1 SV=1	17.6	7.7412	68	1.1111e-05	3769600000	1971000000	1798600000	0.982511	-0.0254541
P60174	Triosephosphate isomerase	TPI1	>sp|P60174|TPIS_HUMAN Triosephosphate isomerase OS=Homo sapiens GN=TPI1 PE=1 SV=3	71.3	30.791	286	8.3203e-172	150120000000	72084000000	78032000000	0.694734	-0.525468
P60228	Eukaryotic translation initiation factor 3 subunit E	EIF3E	>sp|P60228|EIF3E_HUMAN Eukaryotic translation initiation factor 3 subunit E OS=Homo sapiens GN=EIF3E PE=1 SV=1	19.8	52.22	445	6.3988e-58	1165100000	566730000	598350000	0.736431	-0.441377
P60468	Protein transport protein Sec61 subunit beta	SEC61B	>sp|P60468|SC61B_HUMAN Protein transport protein Sec61 subunit beta OS=Homo sapiens GN=SEC61B PE=1 SV=2	15.6	9.9743	96	0.00012809	4017800000	2824100000	1193700000	2.30468	1.20457
P60510	Serine/threonine-protein phosphatase 4 catalytic subunit	PPP4C	>sp|P60510|PP4C_HUMAN Serine/threonine-protein phosphatase 4 catalytic subunit OS=Homo sapiens GN=PPP4C PE=1 SV=1	29.6	35.08	307	1.1003e-61	686350000	405100000	281250000	1.2508	0.322848
P60520	Gamma-aminobutyric acid receptor-associated protein-like 2	GABARAPL2	>sp|P60520|GBRL2_HUMAN Gamma-aminobutyric acid receptor-associated protein-like 2 OS=Homo sapiens GN=GABARAPL2 PE=1 SV=1	23.1	13.667	117	0.0005851	126810000	102480000	24332000	3.0791	1.62251
P60602	Reactive oxygen species modulator 1	ROMO1	>sp|P60602|ROMO1_HUMAN Reactive oxygen species modulator 1 OS=Homo sapiens GN=ROMO1 PE=1 SV=1	21.5	8.1828	79	3.7105e-05	662390000	479290000	183090000	2.19761	1.13593
P60604	Ubiquitin-conjugating enzyme E2 G2	UBE2G2	>sp|P60604|UB2G2_HUMAN Ubiquitin-conjugating enzyme E2 G2 OS=Homo sapiens GN=UBE2G2 PE=1 SV=1	22.4	18.566	165	3.347e-17	294930000	184990000	109940000	1.24054	0.310969
P60660;P14649	Myosin light polypeptide 6	MYL6	>sp|P60660|MYL6_HUMAN Myosin light polypeptide 6 OS=Homo sapiens GN=MYL6 PE=1 SV=2	39.1	16.93	151	1.0599e-27	9130700000	4796400000	4334200000	0.97371	-0.0384362
P60842	Eukaryotic initiation factor 4A-I	EIF4A1	>sp|P60842|IF4A1_HUMAN Eukaryotic initiation factor 4A-I OS=Homo sapiens GN=EIF4A1 PE=1 SV=1	36	46.153	406	4.8997e-94	18151000000	7482500000	10668000000	0.59393	-0.751635
P60866	40S ribosomal protein S20	RPS20	>sp|P60866|RS20_HUMAN 40S ribosomal protein S20 OS=Homo sapiens GN=RPS20 PE=1 SV=1	19.3	13.373	119	3.7747e-10	10383000000	6036900000	4345700000	1.05021	0.0706786
P60891	Ribose-phosphate pyrophosphokinase 1	PRPS1	>sp|P60891|PRPS1_HUMAN Ribose-phosphate pyrophosphokinase 1 OS=Homo sapiens GN=PRPS1 PE=1 SV=2	29.6	34.834	318	6.6071e-31	2011100000	1164300000	846770000	1.22699	0.295128
P60900	Proteasome subunit alpha type-6	PSMA6	>sp|P60900|PSA6_HUMAN Proteasome subunit alpha type-6 OS=Homo sapiens GN=PSMA6 PE=1 SV=1	47.6	27.399	246	8.1194e-84	7362600000	3776800000	3585900000	0.939408	-0.0901759
P60903	Protein S100-A10	S100A10	>sp|P60903|S10AA_HUMAN Protein S100-A10 OS=Homo sapiens GN=S100A10 PE=1 SV=2	35.1	11.203	97	2.1421e-74	23376000000	16686000000	6689900000	1.98934	0.992288
P60953	Cell division control protein 42 homolog	CDC42	>sp|P60953|CDC42_HUMAN Cell division control protein 42 homolog OS=Homo sapiens GN=CDC42 PE=1 SV=2	25.7	21.258	191	2.0731e-20	6556700000	3972000000	2584700000	1.50568	0.590419
P60981	Destrin	DSTN	>sp|P60981|DEST_HUMAN Destrin OS=Homo sapiens GN=DSTN PE=1 SV=3	40.6	18.506	165	8.9898e-26	6736900000	3165200000	3571700000	0.769408	-0.378179
P60983	Glia maturation factor beta	GMFB	>sp|P60983|GMFB_HUMAN Glia maturation factor beta OS=Homo sapiens GN=GMFB PE=1 SV=2	31	16.713	142	2.2451e-14	655330000	281750000	373580000	0.757289	-0.401084
P61006	Ras-related protein Rab-8A	RAB8A	>sp|P61006|RAB8A_HUMAN Ras-related protein Rab-8A OS=Homo sapiens GN=RAB8A PE=1 SV=1	12.1	23.668	207	2.0785e-11	1059900000	596980000	462870000	#VALUE!	#VALUE!
P61009	Signal peptidase complex subunit 3	SPCS3	>sp|P61009|SPCS3_HUMAN Signal peptidase complex subunit 3 OS=Homo sapiens GN=SPCS3 PE=1 SV=1	6.7	20.313	180	0.0038887	185100000	90034000	95070000	#VALUE!	#VALUE!
P61011	Signal recognition particle 54 kDa protein	SRP54	>sp|P61011|SRP54_HUMAN Signal recognition particle 54 kDa protein OS=Homo sapiens GN=SRP54 PE=1 SV=1	12.5	55.704	504	2.4746e-81	853210000	380060000	473150000	0.69541	-0.524064
P61018	Ras-related protein Rab-4B	RAB4B	>sp|P61018|RAB4B_HUMAN Ras-related protein Rab-4B OS=Homo sapiens GN=RAB4B PE=1 SV=1	13.1	23.586	213	0.0001554	0	0	0	#VALUE!	#VALUE!
P61019	Ras-related protein Rab-2A	RAB2A	>sp|P61019|RAB2A_HUMAN Ras-related protein Rab-2A OS=Homo sapiens GN=RAB2A PE=1 SV=1	39.2	23.545	212	1.0855e-106	4003100000	2079400000	1923800000	1.04411	0.062279
P61020	Ras-related protein Rab-5B	RAB5B	>sp|P61020|RAB5B_HUMAN Ras-related protein Rab-5B OS=Homo sapiens GN=RAB5B PE=1 SV=1	19.5	23.707	215	7.3654e-67	1320000000	762490000	557540000	1.09389	0.129466
P61026	Ras-related protein Rab-10	RAB10	>sp|P61026|RAB10_HUMAN Ras-related protein Rab-10 OS=Homo sapiens GN=RAB10 PE=1 SV=1	23	22.541	200	1.1413e-92	1593900000	1114800000	479090000	1.81412	0.859274
P62837;P61077	Ubiquitin-conjugating enzyme E2 D2;Ubiquitin-conjugating enzyme E2 D3	UBE2D2;UBE2D3	>sp|P62837|UB2D2_HUMAN Ubiquitin-conjugating enzyme E2 D2 OS=Homo sapiens GN=UBE2D2 PE=1 SV=1;>sp|P61077|UB2D3_HUMAN Ubiquitin-conjugating enzyme E2 D3 OS=Homo sapiens GN=UBE2D3 PE=1 SV=1	16.3	16.735	147	2.1303e-29	476960000	365870000	111090000	3.90244	1.96438
P61086	Ubiquitin-conjugating enzyme E2 K	UBE2K	>sp|P61086|UBE2K_HUMAN Ubiquitin-conjugating enzyme E2 K OS=Homo sapiens GN=UBE2K PE=1 SV=3	33.5	22.406	200	5.3298e-22	2521000000	1112500000	1408500000	0.659196	-0.601221
P61088;Q5JXB2	Ubiquitin-conjugating enzyme E2 N;Putative ubiquitin-conjugating enzyme E2 N-like	UBE2N;UBE2NL	>sp|P61088|UBE2N_HUMAN Ubiquitin-conjugating enzyme E2 N OS=Homo sapiens GN=UBE2N PE=1 SV=1;>sp|Q5JXB2|UE2NL_HUMAN Putative ubiquitin-conjugating enzyme E2 N-like OS=Homo sapiens GN=UBE2NL PE=1 SV=1	16.4	17.138	152	1.3828e-06	286500000	157370000	129130000	0.727008	-0.459956
P61106	Ras-related protein Rab-14	RAB14	>sp|P61106|RAB14_HUMAN Ras-related protein Rab-14 OS=Homo sapiens GN=RAB14 PE=1 SV=4	43.7	23.897	215	4.2645e-47	5302800000	3603600000	1699200000	1.62259	0.698295
P61158;Q9C0K3;Q9P1U1	Actin-related protein 3	ACTR3	>sp|P61158|ARP3_HUMAN Actin-related protein 3 OS=Homo sapiens GN=ACTR3 PE=1 SV=3	43.3	47.371	418	1.9012e-162	11447000000	5853100000	5593500000	0.901307	-0.14991
P61160	Actin-related protein 2	ACTR2	>sp|P61160|ARP2_HUMAN Actin-related protein 2 OS=Homo sapiens GN=ACTR2 PE=1 SV=1	23.4	44.76	394	3.7425e-80	3341800000	1416500000	1925400000	0.657505	-0.604925
P61163	Alpha-centractin	ACTR1A	>sp|P61163|ACTZ_HUMAN Alpha-centractin OS=Homo sapiens GN=ACTR1A PE=1 SV=1	17.6	42.613	376	4.8116e-197	2512800000	1327300000	1185500000	0.880902	-0.182946
P61165	Transmembrane protein 258	TMEM258	>sp|P61165|TM258_HUMAN Transmembrane protein 258 OS=Homo sapiens GN=TMEM258 PE=1 SV=1	10.1	9.0788	79	0.009264	1510500000	753160000	757320000	0.885034	-0.176195
P61201	COP9 signalosome complex subunit 2	COPS2	>sp|P61201|CSN2_HUMAN COP9 signalosome complex subunit 2 OS=Homo sapiens GN=COPS2 PE=1 SV=1	11.3	51.596	443	7.9917e-13	961980000	462510000	499470000	0.872144	-0.197362
P84077;P61204	ADP-ribosylation factor 1;ADP-ribosylation factor 3	ARF1;ARF3	>sp|P84077|ARF1_HUMAN ADP-ribosylation factor 1 OS=Homo sapiens GN=ARF1 PE=1 SV=2;>sp|P61204|ARF3_HUMAN ADP-ribosylation factor 3 OS=Homo sapiens GN=ARF3 PE=1 SV=2	35.4	20.697	181	1.7011e-13	2244700000	1198100000	1046700000	#VALUE!	#VALUE!
P61221	ATP-binding cassette sub-family E member 1	ABCE1	>sp|P61221|ABCE1_HUMAN ATP-binding cassette sub-family E member 1 OS=Homo sapiens GN=ABCE1 PE=1 SV=1	15	67.314	599	1.2891e-26	1051800000	488530000	563240000	1.06316	0.0883621
P61224;A6NIZ1	Ras-related protein Rap-1b;Ras-related protein Rap-1b-like protein	RAP1B	>sp|P61224|RAP1B_HUMAN Ras-related protein Rap-1b OS=Homo sapiens GN=RAP1B PE=1 SV=1;>sp|A6NIZ1|RP1BL_HUMAN Ras-related protein Rap-1b-like protein OS=Homo sapiens PE=2 SV=1	41.3	20.825	184	1.2807e-119	2133500000	1153100000	980380000	0.948587	-0.0761486
P61225	Ras-related protein Rap-2b	RAP2B	>sp|P61225|RAP2B_HUMAN Ras-related protein Rap-2b OS=Homo sapiens GN=RAP2B PE=1 SV=1	40.4	20.504	183	4.0602e-48	1423300000	846120000	577210000	1.37024	0.454427
P61244	Protein max	MAX	>sp|P61244|MAX_HUMAN Protein max OS=Homo sapiens GN=MAX PE=1 SV=1	8.1	18.275	160	1.2934e-09	274190000	106920000	167270000	0.62282	-0.683113
P61247	40S ribosomal protein S3a	RPS3A	>sp|P61247|RS3A_HUMAN 40S ribosomal protein S3a OS=Homo sapiens GN=RPS3A PE=1 SV=2	32.2	29.945	264	2.8006e-59	8691300000	4290600000	4400700000	0.787216	-0.345169
P61289	Proteasome activator complex subunit 3	PSME3	>sp|P61289|PSME3_HUMAN Proteasome activator complex subunit 3 OS=Homo sapiens GN=PSME3 PE=1 SV=1	28	29.506	254	7.1811e-25	2290600000	1090400000	1200100000	0.906536	-0.141564
P61313	60S ribosomal protein L15	RPL15	>sp|P61313|RL15_HUMAN 60S ribosomal protein L15 OS=Homo sapiens GN=RPL15 PE=1 SV=2	26	24.146	204	1.5762e-40	6375800000	3359300000	3016400000	0.918695	-0.122341
P61353	60S ribosomal protein L27	RPL27	>sp|P61353|RL27_HUMAN 60S ribosomal protein L27 OS=Homo sapiens GN=RPL27 PE=1 SV=2	28.7	15.798	136	6.2495e-51	3278500000	1703800000	1574700000	0.807885	-0.307778
P61421	V-type proton ATPase subunit d 1	ATP6V0D1	>sp|P61421|VA0D1_HUMAN V-type proton ATPase subunit d 1 OS=Homo sapiens GN=ATP6V0D1 PE=1 SV=1	16.5	40.329	351	5.5692e-117	1508900000	841300000	667550000	1.07709	0.107135
P61586;P62745	Transforming protein RhoA	RHOA	>sp|P61586|RHOA_HUMAN Transforming protein RhoA OS=Homo sapiens GN=RHOA PE=1 SV=1	45.1	21.768	193	2.6167e-82	3629400000	1868400000	1760900000	0.865501	-0.208392
P61604	10 kDa heat shock protein, mitochondrial	HSPE1	>sp|P61604|CH10_HUMAN 10 kDa heat shock protein, mitochondrial OS=Homo sapiens GN=HSPE1 PE=1 SV=2	45.1	10.932	102	9.7863e-19	36447000000	23085000000	13362000000	1.43585	0.521908
P61619;Q9H9S3	Protein transport protein Sec61 subunit alpha isoform 1	SEC61A1	>sp|P61619|S61A1_HUMAN Protein transport protein Sec61 subunit alpha isoform 1 OS=Homo sapiens GN=SEC61A1 PE=1 SV=2	9	52.264	476	1.6367e-11	5489100000	2783800000	2705300000	0.954107	-0.0677764
P61758	Prefoldin subunit 3	VBP1	>sp|P61758|PFD3_HUMAN Prefoldin subunit 3 OS=Homo sapiens GN=VBP1 PE=1 SV=3	27.4	22.658	197	1.1186e-17	841700000	416450000	425250000	0.804764	-0.313362
P61803	Dolichyl-diphosphooligosaccharide--protein glycosyltransferase subunit DAD1	DAD1	>sp|P61803|DAD1_HUMAN Dolichyl-diphosphooligosaccharide--protein glycosyltransferase subunit DAD1 OS=Homo sapiens GN=DAD1 PE=1 SV=3	28.3	12.497	113	7.8476e-12	2659500000	1485800000	1173700000	1.11637	0.158816
P61916	Epididymal secretory protein E1	NPC2	>sp|P61916|NPC2_HUMAN Epididymal secretory protein E1 OS=Homo sapiens GN=NPC2 PE=1 SV=1	23.2	16.57	151	2.0987e-08	4095700000	2330600000	1765000000	0.949758	-0.0743684
P61923	Coatomer subunit zeta-1	COPZ1	>sp|P61923|COPZ1_HUMAN Coatomer subunit zeta-1 OS=Homo sapiens GN=COPZ1 PE=1 SV=1	18.6	20.198	177	3.5784e-11	1666300000	773550000	892750000	0.868056	-0.204141
P61962	DDB1- and CUL4-associated factor 7	DCAF7	>sp|P61962|DCAF7_HUMAN DDB1- and CUL4-associated factor 7 OS=Homo sapiens GN=DCAF7 PE=1 SV=1	4.4	38.926	342	0.00051715	201760000	126640000	75116000	#VALUE!	#VALUE!
P61964	WD repeat-containing protein 5	WDR5	>sp|P61964|WDR5_HUMAN WD repeat-containing protein 5 OS=Homo sapiens GN=WDR5 PE=1 SV=1	13.2	36.588	334	1.7701e-08	350120000	114790000	235340000	0.522794	-0.935686
P61966	AP-1 complex subunit sigma-1A	AP1S1	>sp|P61966|AP1S1_HUMAN AP-1 complex subunit sigma-1A OS=Homo sapiens GN=AP1S1 PE=1 SV=1	22.2	18.733	158	1.5973e-08	356250000	167930000	188320000	0.59848	-0.740625
P61970	Nuclear transport factor 2	NUTF2	>sp|P61970|NTF2_HUMAN Nuclear transport factor 2 OS=Homo sapiens GN=NUTF2 PE=1 SV=1	44.9	14.478	127	9.4423e-37	2169200000	1122100000	1047100000	0.961631	-0.0564448
P61978	Heterogeneous nuclear ribonucleoprotein K	HNRNPK	>sp|P61978|HNRPK_HUMAN Heterogeneous nuclear ribonucleoprotein K OS=Homo sapiens GN=HNRNPK PE=1 SV=1	49	50.976	463	3.6848e-120	32467000000	18119000000	14348000000	0.953652	-0.0684645
P61981	14-3-3 protein gamma;14-3-3 protein gamma, N-terminally processed	YWHAG	>sp|P61981|1433G_HUMAN 14-3-3 protein gamma OS=Homo sapiens GN=YWHAG PE=1 SV=2	48.6	28.302	247	5.7188e-134	9252800000	4863900000	4388900000	0.923532	-0.114767
P62070	Ras-related protein R-Ras2	RRAS2	>sp|P62070|RRAS2_HUMAN Ras-related protein R-Ras2 OS=Homo sapiens GN=RRAS2 PE=1 SV=1	31.4	23.399	204	1.1187e-13	548460000	349760000	198710000	1.92522	0.945027
P62072	Mitochondrial import inner membrane translocase subunit Tim10	TIMM10	>sp|P62072|TIM10_HUMAN Mitochondrial import inner membrane translocase subunit Tim10 OS=Homo sapiens GN=TIMM10 PE=1 SV=1	15.6	10.333	90	4.4474e-21	371460000	181170000	190290000	0.82122	-0.284159
P62081	40S ribosomal protein S7	RPS7	>sp|P62081|RS7_HUMAN 40S ribosomal protein S7 OS=Homo sapiens GN=RPS7 PE=1 SV=1	44.8	22.127	194	2.0359e-101	6109300000	3029100000	3080200000	0.95429	-0.067501
P62136	Serine/threonine-protein phosphatase PP1-alpha catalytic subunit	PPP1CA	>sp|P62136|PP1A_HUMAN Serine/threonine-protein phosphatase PP1-alpha catalytic subunit OS=Homo sapiens GN=PPP1CA PE=1 SV=1	41.8	37.512	330	1.1356e-66	787900000	485700000	302190000	1.68742	0.754821
P62140	Serine/threonine-protein phosphatase PP1-beta catalytic subunit	PPP1CB	>sp|P62140|PP1B_HUMAN Serine/threonine-protein phosphatase PP1-beta catalytic subunit OS=Homo sapiens GN=PPP1CB PE=1 SV=3	32.7	37.186	327	8.9515e-50	1745200000	935810000	809430000	0.957854	-0.0621217
P62158;P27482	Calmodulin	CALM1	>sp|P62158|CALM_HUMAN Calmodulin OS=Homo sapiens GN=CALM1 PE=1 SV=2	53	16.837	149	3.0318e-191	36762000000	20119000000	16642000000	0.978761	-0.0309716
P62191	26S protease regulatory subunit 4	PSMC1	>sp|P62191|PRS4_HUMAN 26S protease regulatory subunit 4 OS=Homo sapiens GN=PSMC1 PE=1 SV=1	27.7	49.184	440	1.0773e-124	6033800000	3205000000	2828800000	1.01082	0.01552
P62195	26S protease regulatory subunit 8	PSMC5	>sp|P62195|PRS8_HUMAN 26S protease regulatory subunit 8 OS=Homo sapiens GN=PSMC5 PE=1 SV=1	50.7	45.626	406	3.1254e-88	6828500000	3240500000	3588000000	0.850919	-0.232906
P62241	40S ribosomal protein S8	RPS8	>sp|P62241|RS8_HUMAN 40S ribosomal protein S8 OS=Homo sapiens GN=RPS8 PE=1 SV=2	47.6	24.205	208	2.1701e-94	15461000000	7430700000	8030500000	0.863707	-0.211386
P62244	40S ribosomal protein S15a	RPS15A	>sp|P62244|RS15A_HUMAN 40S ribosomal protein S15a OS=Homo sapiens GN=RPS15A PE=1 SV=2	26.2	14.839	130	3.3269e-40	1437200000	694570000	742660000	0.832917	-0.263756
P62249	40S ribosomal protein S16	RPS16	>sp|P62249|RS16_HUMAN 40S ribosomal protein S16 OS=Homo sapiens GN=RPS16 PE=1 SV=2	23.3	16.445	146	4.2382e-10	8802100000	4198300000	4603800000	0.797639	-0.326192
P62253	Ubiquitin-conjugating enzyme E2 G1	UBE2G1	>sp|P62253|UB2G1_HUMAN Ubiquitin-conjugating enzyme E2 G1 OS=Homo sapiens GN=UBE2G1 PE=1 SV=3	6.5	19.509	170	1.6725e-09	254420000	134090000	120330000	0.987264	-0.0184917
P62258	14-3-3 protein epsilon	YWHAE	>sp|P62258|1433E_HUMAN 14-3-3 protein epsilon OS=Homo sapiens GN=YWHAE PE=1 SV=1	59.6	29.174	255	1.2018e-167	44653000000	21627000000	23026000000	0.839701	-0.252052
P62263	40S ribosomal protein S14	RPS14	>sp|P62263|RS14_HUMAN 40S ribosomal protein S14 OS=Homo sapiens GN=RPS14 PE=1 SV=3	36.4	16.273	151	3.3007e-46	11414000000	6463200000	4950700000	0.942241	-0.0858325
P62266	40S ribosomal protein S23	RPS23	>sp|P62266|RS23_HUMAN 40S ribosomal protein S23 OS=Homo sapiens GN=RPS23 PE=1 SV=3	27.3	15.807	143	2.3655e-33	1948300000	1008300000	939930000	0.95338	-0.0688771
P62269	40S ribosomal protein S18	RPS18	>sp|P62269|RS18_HUMAN 40S ribosomal protein S18 OS=Homo sapiens GN=RPS18 PE=1 SV=3	15.8	17.718	152	6.0974e-06	1391000000	669460000	721500000	0.664011	-0.590722
P62277	40S ribosomal protein S13	RPS13	>sp|P62277|RS13_HUMAN 40S ribosomal protein S13 OS=Homo sapiens GN=RPS13 PE=1 SV=2	18.5	17.222	151	3.199e-09	5600300000	3169100000	2431200000	1.13118	0.177833
P62280	40S ribosomal protein S11	RPS11	>sp|P62280|RS11_HUMAN 40S ribosomal protein S11 OS=Homo sapiens GN=RPS11 PE=1 SV=3	25.3	18.431	158	8.5518e-46	7394300000	3503300000	3891000000	0.883783	-0.178237
P62304	Small nuclear ribonucleoprotein E	SNRPE	>sp|P62304|RUXE_HUMAN Small nuclear ribonucleoprotein E OS=Homo sapiens GN=SNRPE PE=1 SV=1	27.2	10.803	92	4.4239e-24	55153000	35289000	19864000	#VALUE!	#VALUE!
P62310	U6 snRNA-associated Sm-like protein LSm3	LSM3	>sp|P62310|LSM3_HUMAN U6 snRNA-associated Sm-like protein LSm3 OS=Homo sapiens GN=LSM3 PE=1 SV=2	32.4	11.845	102	2.3639e-120	693520000	378490000	315030000	1.14754	0.198543
P62312	U6 snRNA-associated Sm-like protein LSm6	LSM6	>sp|P62312|LSM6_HUMAN U6 snRNA-associated Sm-like protein LSm6 OS=Homo sapiens GN=LSM6 PE=1 SV=1	23.8	9.1275	80	4.4519e-05	493690000	242050000	251640000	0.783269	-0.35242
P62314	Small nuclear ribonucleoprotein Sm D1	SNRPD1	>sp|P62314|SMD1_HUMAN Small nuclear ribonucleoprotein Sm D1 OS=Homo sapiens GN=SNRPD1 PE=1 SV=1	37	13.281	119	6.1841e-25	4508200000	2730600000	1777600000	1.08565	0.118555
P62316	Small nuclear ribonucleoprotein Sm D2	SNRPD2	>sp|P62316|SMD2_HUMAN Small nuclear ribonucleoprotein Sm D2 OS=Homo sapiens GN=SNRPD2 PE=1 SV=1	49.2	13.527	118	5.6367e-63	16763000000	8734900000	8028100000	0.964506	-0.0521376
P62318	Small nuclear ribonucleoprotein Sm D3	SNRPD3	>sp|P62318|SMD3_HUMAN Small nuclear ribonucleoprotein Sm D3 OS=Homo sapiens GN=SNRPD3 PE=1 SV=1	38.1	13.916	126	7.6844e-196	8055400000	3798800000	4256600000	0.795672	-0.329755
P62328	Thymosin beta-4;Hematopoietic system regulatory peptide	TMSB4X	>sp|P62328|TYB4_HUMAN Thymosin beta-4 OS=Homo sapiens GN=TMSB4X PE=1 SV=2	31.8	5.0526	44	0.00068691	127720000	47217000	80504000	#VALUE!	#VALUE!
P62330	ADP-ribosylation factor 6	ARF6	>sp|P62330|ARF6_HUMAN ADP-ribosylation factor 6 OS=Homo sapiens GN=ARF6 PE=1 SV=2	8.6	20.082	175	0.00018366	344160000	196980000	147180000	#VALUE!	#VALUE!
P62333	26S protease regulatory subunit 10B	PSMC6	>sp|P62333|PRS10_HUMAN 26S protease regulatory subunit 10B OS=Homo sapiens GN=PSMC6 PE=1 SV=1	28.8	44.172	389	6.0612e-84	2236400000	1008300000	1228100000	0.754945	-0.405557
P62341	Selenoprotein T	SELT	>sp|P62341|SELT_HUMAN Selenoprotein T OS=Homo sapiens GN=SELT PE=2 SV=2	10.8	22.342	195	9.9126e-12	41196000	26874000	14321000	#VALUE!	#VALUE!
P62380	TATA box-binding protein-like protein 1	TBPL1	>sp|P62380|TBPL1_HUMAN TATA box-binding protein-like protein 1 OS=Homo sapiens GN=TBPL1 PE=1 SV=1	7	20.886	186	0.00016462	77487000	26892000	50595000	#VALUE!	#VALUE!
P62424	60S ribosomal protein L7a	RPL7A	>sp|P62424|RL7A_HUMAN 60S ribosomal protein L7a OS=Homo sapiens GN=RPL7A PE=1 SV=2	22.6	29.995	266	5.9618e-60	15560000000	8118900000	7440700000	0.820883	-0.284751
P62487	DNA-directed RNA polymerase II subunit RPB7	POLR2G	>sp|P62487|RPB7_HUMAN DNA-directed RNA polymerase II subunit RPB7 OS=Homo sapiens GN=POLR2G PE=1 SV=1	16.3	19.294	172	1.0824e-12	330980000	155870000	175110000	0.880669	-0.183328
P62491	Ras-related protein Rab-11A	RAB11A	>sp|P62491|RB11A_HUMAN Ras-related protein Rab-11A OS=Homo sapiens GN=RAB11A PE=1 SV=3	39.4	24.393	216	1.2429e-36	5141800000	3243900000	1897900000	1.4225	0.508424
P62495	Eukaryotic peptide chain release factor subunit 1	ETF1	>sp|P62495|ERF1_HUMAN Eukaryotic peptide chain release factor subunit 1 OS=Homo sapiens GN=ETF1 PE=1 SV=3	13.5	49.03	437	1.4675e-32	2081100000	751140000	1329900000	0.486003	-1.04096
P62633	Cellular nucleic acid-binding protein	CNBP	>sp|P62633|CNBP_HUMAN Cellular nucleic acid-binding protein OS=Homo sapiens GN=CNBP PE=1 SV=1	36.7	19.463	177	5.1126e-45	8319100000	2962400000	5356700000	0.48216	-1.05242
P62701;P22090;Q8TD47	40S ribosomal protein S4, X isoform;40S ribosomal protein S4, Y isoform 1	RPS4X;RPS4Y1	>sp|P62701|RS4X_HUMAN 40S ribosomal protein S4, X isoform OS=Homo sapiens GN=RPS4X PE=1 SV=2;>sp|P22090|RS4Y1_HUMAN 40S ribosomal protein S4, Y isoform 1 OS=Homo sapiens GN=RPS4Y1 PE=1 SV=2	29.7	29.597	263	7.735e-30	21627000000	10727000000	10899000000	0.933097	-0.0999011
P62714	Serine/threonine-protein phosphatase 2A catalytic subunit beta isoform	PPP2CB	>sp|P62714|PP2AB_HUMAN Serine/threonine-protein phosphatase 2A catalytic subunit beta isoform OS=Homo sapiens GN=PPP2CB PE=1 SV=1	30.1	35.575	309	8.0083e-102	405600000	171190000	234410000	#VALUE!	#VALUE!
P63267;P68133;P68032;P62736	Actin, gamma-enteric smooth muscle;Actin, alpha skeletal muscle;Actin, alpha cardiac muscle 1;Actin, aortic smooth muscle	ACTG2;ACTA1;ACTC1;ACTA2	>sp|P63267|ACTH_HUMAN Actin, gamma-enteric smooth muscle OS=Homo sapiens GN=ACTG2 PE=1 SV=1;>sp|P68133|ACTS_HUMAN Actin, alpha skeletal muscle OS=Homo sapiens GN=ACTA1 PE=1 SV=1;>sp|P68032|ACTC_HUMAN Actin, alpha cardiac muscle 1 OS=Homo sapiens GN=ACTC1 P	19.9	41.876	376	1.478e-39	69674000000	42102000000	27572000000	1.22936	0.29791
P62750	60S ribosomal protein L23a	RPL23A	>sp|P62750|RL23A_HUMAN 60S ribosomal protein L23a OS=Homo sapiens GN=RPL23A PE=1 SV=1	22.4	17.695	156	8.1244e-14	9163900000	4802700000	4361300000	1.00239	0.00343771
P62753	40S ribosomal protein S6	RPS6	>sp|P62753|RS6_HUMAN 40S ribosomal protein S6 OS=Homo sapiens GN=RPS6 PE=1 SV=1	18.9	28.68	249	4.4089e-15	7873800000	4172400000	3701400000	0.803148	-0.316262
P62805	Histone H4	HIST1H4A	>sp|P62805|H4_HUMAN Histone H4 OS=Homo sapiens GN=HIST1H4A PE=1 SV=2	44.7	11.367	103	2.5334e-26	243230000000	123030000000	120200000000	0.924984	-0.1125
P62820	Ras-related protein Rab-1A	RAB1A	>sp|P62820|RAB1A_HUMAN Ras-related protein Rab-1A OS=Homo sapiens GN=RAB1A PE=1 SV=3	46.8	22.677	205	1.2342e-38	2972900000	1538800000	1434000000	1.00162	0.00233906
P62826	GTP-binding nuclear protein Ran	RAN	>sp|P62826|RAN_HUMAN GTP-binding nuclear protein Ran OS=Homo sapiens GN=RAN PE=1 SV=3	30.1	24.423	216	3.199e-17	7880500000	3518000000	4362400000	0.716127	-0.481712
P62829	60S ribosomal protein L23	RPL23	>sp|P62829|RL23_HUMAN 60S ribosomal protein L23 OS=Homo sapiens GN=RPL23 PE=1 SV=1	43.6	14.865	140	1.1847e-35	21087000000	10575000000	10512000000	0.967399	-0.0478175
P62834	Ras-related protein Rap-1A	RAP1A	>sp|P62834|RAP1A_HUMAN Ras-related protein Rap-1A OS=Homo sapiens GN=RAP1A PE=1 SV=1	34.8	20.987	184	3.0035e-51	969940000	461000000	508940000	1.13613	0.18413
P62841	40S ribosomal protein S15	RPS15	>sp|P62841|RS15_HUMAN 40S ribosomal protein S15 OS=Homo sapiens GN=RPS15 PE=1 SV=2	33.1	17.04	145	3.8096e-39	6235600000	3961800000	2273700000	1.34018	0.422424
P62847	40S ribosomal protein S24	RPS24	>sp|P62847|RS24_HUMAN 40S ribosomal protein S24 OS=Homo sapiens GN=RPS24 PE=1 SV=1	17.3	15.423	133	7.2313e-06	2042200000	917240000	1124900000	0.757805	-0.400101
P62851	40S ribosomal protein S25	RPS25	>sp|P62851|RS25_HUMAN 40S ribosomal protein S25 OS=Homo sapiens GN=RPS25 PE=1 SV=1	16.8	13.742	125	4.9959e-07	2117000000	667450000	1449500000	0.464943	-1.10487
P62854	40S ribosomal protein S26	RPS26	>sp|P62854|RS26_HUMAN 40S ribosomal protein S26 OS=Homo sapiens GN=RPS26 PE=1 SV=3	13	13.015	115	0.00050081	873130000	437080000	436050000	#VALUE!	#VALUE!
P62857	40S ribosomal protein S28	RPS28	>sp|P62857|RS28_HUMAN 40S ribosomal protein S28 OS=Homo sapiens GN=RPS28 PE=1 SV=1	30.4	7.8409	69	5.3134e-08	4781700000	2231800000	2549900000	0.844595	-0.243669
P62873	Guanine nucleotide-binding protein G(I)/G(S)/G(T) subunit beta-1	GNB1	>sp|P62873|GBB1_HUMAN Guanine nucleotide-binding protein G(I)/G(S)/G(T) subunit beta-1 OS=Homo sapiens GN=GNB1 PE=1 SV=3	37.6	37.377	340	1.6036e-85	3624400000	2071400000	1552900000	1.1529	0.205264
P62877	E3 ubiquitin-protein ligase RBX1	RBX1	>sp|P62877|RBX1_HUMAN E3 ubiquitin-protein ligase RBX1 OS=Homo sapiens GN=RBX1 PE=1 SV=1	16.7	12.274	108	4.745e-06	610760000	369870000	240890000	#VALUE!	#VALUE!
P62879;Q9HAV0	Guanine nucleotide-binding protein G(I)/G(S)/G(T) subunit beta-2	GNB2	>sp|P62879|GBB2_HUMAN Guanine nucleotide-binding protein G(I)/G(S)/G(T) subunit beta-2 OS=Homo sapiens GN=GNB2 PE=1 SV=3	31.8	37.331	340	1.1893e-151	5392100000	3469100000	1923000000	1.40966	0.495349
P62888	60S ribosomal protein L30	RPL30	>sp|P62888|RL30_HUMAN 60S ribosomal protein L30 OS=Homo sapiens GN=RPL30 PE=1 SV=2	51.3	12.784	115	3.9941e-39	14273000000	7331900000	6941600000	0.794092	-0.332622
Q59GN2;P62891	Putative 60S ribosomal protein L39-like 5;60S ribosomal protein L39	RPL39P5;RPL39	>sp|Q59GN2|R39L5_HUMAN Putative 60S ribosomal protein L39-like 5 OS=Homo sapiens GN=RPL39P5 PE=5 SV=2;>sp|P62891|RL39_HUMAN 60S ribosomal protein L39 OS=Homo sapiens GN=RPL39 PE=1 SV=2	19.6	6.3225	51	0.013026	55398000	33920000	21478000	#VALUE!	#VALUE!
[truncated: 2,906 more rows]

## Sheet: Quantified _Proteins
Protein IDs	Protein_description	Gene_name	Ratio (L : H)	log2Ratio(L : H)	Pvalue
[truncated: 552 more rows]

[truncated: 2 more sheets: UP_regulated_Proteins, Down_regulated_Proteins]
