# Supplementary material for: Integrative Analysis of Proteome and Ubiquitylome Reveals Unique Features of Lysosomal and Endocytic Pathways in Gefitinib‐Resistant Non‐Small Cell Lung Cancer Cells
Source: Proteomics. 2018 Jul 8;18(15):1700388. doi: 10.1002/pmic.201700388 (PMC6099292; doi:10.1002/pmic.201700388)
Supplement: Supplementary file 9 — Supporting Information [file PMIC-18-na-s009.xlsx]

## Sheet: Identified_lysine sites
Protein	Fasta headers	Localization prob	PEP	Modified sequence	Modification (K) Probabilities	Position	Mass error [ppm]	Peptide Score	Ratio (L:H)	Motif Peptide	Motif Logo	Subcellular Location	biological_process	molecular_function	cellular_component	KO No.	Gene desc	Pathway desc	Interpro ID	Domain desc
Q9UHD8	>sp|Q9UHD8|SEPT9_HUMAN Septin-9 OS=Homo sapiens GN=SEPT9 PE=1 SV=2	1	5.205e-09	_ITADLLSNGIDVYPQK(gl)EFDEDSEDR_	ITADLLSNGIDVYPQK(1)EFDEDSEDR	476	1.8777	76.889	1.11	LSNGIDVYPQKEFDEDSEDRL	..........KE.........	nuclear	cellular macromolecule catabolic process;biological_process;organic substance catabolic process;cellular process;cellular macromolecule metabolic process;metabolic process;catabolic process;macromolecule catabolic process;cellular catabolic process;organic substance metabolic process;macromolecule metabolic process;cellular metabolic process;modification-dependent macromolecule catabolic process;…	molecular_function;catalytic activity;small protein activating enzyme activity;purine ribonucleotide binding;anion binding;ribonucleotide binding;small molecule binding;ion binding;ribonucleoside binding;purine ribonucleoside triphosphate binding;carbohydrate derivative binding;adenyl ribonucleotide binding;nucleoside phosphate binding;nucleotide binding;nucleoside binding;adenyl nucleotide bindi…	cellular_component;intracellular;cell part;cell;intracellular part;cytoplasm;	K10699	UBE1L2:ubiquitin-activating enzyme E1-like protein 2 [EC:6.3.2.19];	Ubiquitin mediated proteolysis - Homo sapiens (human) ;	IPR023280;IPR016040;IPR009036;IPR000011;IPR000127;IPR000594;IPR018965;IPR018075;IPR019572;	Ubiquitin-like 1 activating enzyme, catalytic cysteine domain;NAD(P)-binding domain;Molybdenum cofactor biosynthesis, MoeB;Ubiquitin/SUMO-activating enzyme E1;Ubiquitin-activating enzyme repeat;UBA/THIF-type NAD/FAD binding fold;Ubiquitin-activating enzyme e1, C-terminal;Ubiquitin-activating enzyme, E1;Ubiquitin-activating enzyme;
Q13501	>sp|Q13501|SQSTM_HUMAN Sequestosome-1 OS=Homo sapiens GN=SQSTM1 PE=1 SV=1	1	0.000120667	_AYLLGK(gl)EDAAR_	AYLLGK(1)EDAAR	13	-0.81721	94.363	6.40656	SLTVKAYLLGKEDAAREIRRF	..........KE.........	endoplasmic reticulum	biological_process;metabolic process;	molecular_function;binding;cation binding;ion binding;metal ion binding;magnesium ion binding;small molecule binding;vitamin binding;cofactor binding;sulfur compound binding;coenzyme binding;anion binding;heterocyclic compound binding;organic cyclic compound binding;thiamine pyrophosphate binding;catalytic activity;transferase activity;	cellular_component;membrane;membrane part;intrinsic to membrane;integral to membrane;				IPR000399;IPR011766;IPR029061;IPR029035;IPR012001;IPR012000;	TPP-binding enzyme, conserved site;Thiamine pyrophosphate enzyme, C-terminal TPP-binding;Thiamin diphosphate-binding fold;DHS-like NAD/FAD-binding domain;Thiamine pyrophosphate enzyme, N-terminal TPP-binding domain;Thiamine pyrophosphate enzyme, central domain;
Q03169	>sp|Q03169|TNAP2_HUMAN Tumor necrosis factor alpha-induced protein 2 OS=Homo sapiens GN=TNFAIP2 PE=1 SV=2	1	1.29364e-08	_TMK(gl)EDLEAVVER_	TMK(1)EDLEAVVER	225	-0.0010289	111.79	0.592909	SVFLHLGRTMKEDLEAVVERL	..........KE.........	nuclear			cellular_component;intracellular;cell part;cell;intracellular part;cytoplasm;				IPR029145;IPR011044;IPR013244;IPR015943;	Neuroblastoma-amplified sequence, N-terminal;Quinoprotein amine dehydrogenase, beta chain-like;Secretory pathway Sec39;WD40/YVTN repeat-like-containing domain;
P13489	>sp|P13489|RINI_HUMAN Ribonuclease inhibitor OS=Homo sapiens GN=RNH1 PE=1 SV=2	1	0.0068596	_ESLK(gl)ELSLAGNELGDEGAR_	ESLK(1)ELSLAGNELGDEGAR	287	0.3713	58.024	0.543154	CRVLRAKESLKELSLAGNELG	..........KE.........	plasma membrane			cellular_component;membrane;intracellular;organelle;cell part;cell;intracellular part;intracellular organelle;cytoplasmic part;cytoplasm;membrane-bounded organelle;intracellular membrane-bounded organelle;endoplasmic reticulum;membrane part;endomembrane system;nuclear outer membrane-endoplasmic reticulum membrane network;organelle part;organelle membrane;intracellular organelle part;intrinsic to …				IPR019547;	Kua-ubiquitin conjugating enzyme hybrid, localisation;
P29692	>sp|P29692|EF1D_HUMAN Elongation factor 1-delta OS=Homo sapiens GN=EEF1D PE=1 SV=5	1	2.0042e-16	_KPATPAEDDEDDDIDLFGSDNEEEDK(gl)EAAQLR_	KPATPAEDDEDDDIDLFGSDNEEEDK(1)EAAQLR	169	0.94823	110.29	0.95039	LFGSDNEEEDKEAAQLREERL	..........KE.........	mitochondria	biological_process;metabolic process;organic substance metabolic process;macromolecule metabolic process;protein metabolic process;primary metabolic process;proteolysis;	peptidase activity, acting on L-amino acid peptides;molecular_function;hydrolase activity;peptidase activity;catalytic activity;endopeptidase activity;metallopeptidase activity;metalloendopeptidase activity;exopeptidase activity;binding;cation binding;ion binding;metal ion binding;transition metal ion binding;aminopeptidase activity;zinc ion binding;					IPR014782;	Peptidase M1, membrane alanine aminopeptidase, N-terminal;
Q9BQE3	>sp|P68363|TBA1B_HUMAN Tubulin alpha-1B chain OS=Homo sapiens GN=TUBA1B PE=1 SV=1;>ENSEMBL:ENSBTAP00000016242 (Bos taurus) similar to alpha-tubulin I isoform 1;>sp|Q71U36|TBA1A_HUMAN Tubulin alpha-1A chain OS=Homo sapiens GN=TUBA1A PE=1 SV=1;>sp|Q13748|TBA	1	1.40469e-110	_QLFHPEQLITGK(gl)EDAANNYAR_	QLFHPEQLITGK(1)EDAANNYAR	96	0.75006	199.41	0.593437	LFHPEQLITGKEDAANNYARG	..........KE.........	plasma membrane			cellular_component;membrane;membrane part;intrinsic to membrane;integral to membrane;				IPR029201;	Jiraiya;
Q86VP1	>sp|Q86VP1|TAXB1_HUMAN Tax1-binding protein 1 OS=Homo sapiens GN=TAX1BP1 PE=1 SV=2	1	3.29484e-06	_QEVVFLAK(gl)ELSDAVNVR_	QEVVFLAK(1)ELSDAVNVR	375	0.36788	101.53		ATRQEVVFLAKELSDAVNVRD	..........KE.........	mitochondria
P62979	>sp|P62979|RS27A_HUMAN Ubiquitin-40S ribosomal protein S27a OS=Homo sapiens GN=RPS27A PE=1 SV=2;>sp|P62987|RL40_HUMAN Ubiquitin-60S ribosomal protein L40 OS=Homo sapiens GN=UBA52 PE=1 SV=2;>sp|P0CG47|UBB_HUMAN Polyubiquitin-B OS=Homo sapiens GN=UBB PE=1 SV	1	3.96612e-145	_TLSDYNIQK(gl)ESTLHLVLR_	TLSDYNIQK(1)ESTLHLVLR	63	-1.2121	224.86	2.06684	GRTLSDYNIQKESTLHLVLRL	..........KE.........	extracellular			cellular_component;membrane;membrane part;intrinsic to membrane;integral to membrane;				IPR018890;	Uncharacterised protein family FAM171;
Q8N0X7	>sp|Q8N0X7|SPG20_HUMAN Spartin OS=Homo sapiens GN=SPG20 PE=1 SV=1	1	2.81487e-19	_TRPSSDQLK(gl)EASGTDVK(gl)QLDQGNK_	TRPSSDQLK(1)EASGTDVK(1)QLDQGNK	362	-0.16338	147.02	2.70124	GRTRPSSDQLKEASGTDVKQL	..........KE.........	nuclear	biological_process;cellular process;regulation of biological process;biological regulation;regulation of cellular process;signaling;single-organism process;single organism signaling;actin filament-based process;single-organism cellular process;cellular component movement;actin filament-based movement;response to stimulus;cellular response to stimulus;signal transduction;cell communication;intrace…	nucleoside-triphosphatase regulator activity;Ras GTPase activator activity;molecular_function;small GTPase regulator activity;enzyme regulator activity;enzyme activator activity;GTPase regulator activity;GTPase activator activity;Rho GTPase activator activity;pyrophosphatase activity;nucleoside-triphosphatase activity;hydrolase activity, acting on acid anhydrides;hydrolase activity;catalytic acti…	intracellular;organelle;cell part;cell;intracellular part;cellular_component;intracellular organelle;cytoplasmic part;cytoplasm;cell periphery;cell cortex;non-membrane-bounded organelle;intracellular non-membrane-bounded organelle;intracellular organelle part;organelle part;cytoskeleton;cytoskeletal part;macromolecular complex;cytosol;actin cytoskeleton;perinuclear region of cytoplasm;protein com…				IPR008936;IPR029071;IPR000198;IPR000159;IPR000048;IPR027417;IPR002219;IPR001609;	Rho GTPase activation protein;Ubiquitin-related domain;Rho GTPase-activating protein domain;Ras-association;IQ motif, EF-hand binding site;P-loop containing nucleoside triphosphate hydrolase;Protein kinase C-like, phorbol ester/diacylglycerol binding;Myosin head, motor domain;
Q8IWV8	>sp|Q8IWV8|UBR2_HUMAN E3 ubiquitin-protein ligase UBR2 OS=Homo sapiens GN=UBR2 PE=1 SV=1	1	0.000197748	_YFDSVQAK(gl)EQR_	YFDSVQAK(1)EQR	1187	-0.60161	89.805	2.16783	WQRYFDSVQAKEQRRQQRLRL	..........KE.........	plasma membrane	biological_process;cellular process;regulation of biological process;biological regulation;regulation of cellular process;regulation of multicellular organismal process;regulation of signaling;regulation of system process;signaling;single-organism process;single-organism cellular process;multicellular organismal signaling;transmission of nerve impulse;multicellular organismal process;cell communi…		cellular_component;membrane;cell part;cell;cell leading edge;neuron projection;neuron part;cell projection;dendrite;plasma membrane part;plasma membrane;intrinsic to membrane;membrane part;cell periphery;intrinsic to plasma membrane;transmembrane transporter complex;ion channel complex;receptor complex;protein complex;integral to plasma membrane;macromolecular complex;integral to membrane;ionotro…				IPR026910;	Shisa family;
O43291	>sp|O43291|SPIT2_HUMAN Kunitz-type protease inhibitor 2 OS=Homo sapiens GN=SPINT2 PE=1 SV=2	1	2.45604e-19	_TVWSSGDDK(gl)EQLVK_	TVWSSGDDK(1)EQLVK	242	-0.91654	127.71	3.60646	LRTVWSSGDDKEQLVKNTYVL	..........KE.........	nuclear	biological_process;cellular process;cellular macromolecule metabolic process;metabolic process;organic substance metabolic process;protein metabolic process;macromolecule metabolic process;cellular metabolic process;primary metabolic process;cellular protein metabolic process;biosynthetic process;organic substance biosynthetic process;cellular biosynthetic process;macromolecule biosynthetic proce…	molecular_function;binding;organic cyclic compound binding;heterocyclic compound binding;nucleic acid binding;RNA binding;translation factor activity, nucleic acid binding;translation initiation factor activity;	cellular_component;cell;cell part;intracellular;intracellular part;cytoplasm;macromolecular complex;protein complex;cytoplasmic part;cytosol;eukaryotic translation initiation factor 3 complex;	K03252	EIF3C:translation initiation factor 3 subunit C;	RNA transport - Homo sapiens (human) ;	IPR027516;IPR011991;IPR000717;IPR008905;	Eukaryotic translation initiation factor 3 subunit C;Winged helix-turn-helix DNA-binding domain;Proteasome component (PCI) domain;Eukaryotic translation initiation factor 3 subunit C, N-terminal domain;
P09917	>sp|P09917|LOX5_HUMAN Arachidonate 5-lipoxygenase OS=Homo sapiens GN=ALOX5 PE=1 SV=2	1	0.00131841	_GMESK(gl)EDIPYYFYR_	GMESK(1)EDIPYYFYR	463	1.8032	60.157	0.671366	EAIKARGMESKEDIPYYFYRD	..........KE.........	cytoskeleton	biological_process;cellular component organization or biogenesis;cellular component biogenesis;cellular component organization;cellular localization;cellular process;single-organism process;single-organism cellular process;transport;establishment of localization in cell;establishment of localization;localization;intracellular transport;cellular macromolecule metabolic process;metabolic process;or…	molecular_function;binding;heterocyclic compound binding;organic cyclic compound binding;nucleoside phosphate binding;small molecule binding;carbohydrate derivative binding;nucleoside binding;ion binding;hydrolase activity;catalytic activity;hydrolase activity, acting on acid anhydrides;nucleotide binding;pyrophosphatase activity;hydrolase activity, acting on acid anhydrides, in = phosphorus-cont…	intracellular;organelle;cell part;cell;intracellular part;cellular_component;intracellular organelle;cytoskeletal part;protein complex;intracellular non-membrane-bounded organelle;macromolecular complex;non-membrane-bounded organelle;intracellular organelle part;microtubule cytoskeleton;organelle part;cytoskeleton;microtubule;cytoplasmic part;cytoplasm;cytoplasmic microtubule;	K07374	TUBA:tubulin alpha;TUBA:tubulin alpha;TUBA:tubulin alpha;	Phagosome - Homo sapiens (human) ;Gap junction - Homo sapiens (human) ;Pathogenic Escherichia coli infection - Homo sapiens (human) ;	IPR018316;IPR003008;IPR002452;IPR008280;IPR023123;IPR017975;IPR000217;	Tubulin/FtsZ, 2-layer sandwich domain;Tubulin/FtsZ, GTPase domain;Alpha tubulin;Tubulin/FtsZ, C-terminal;Tubulin, C-terminal;Tubulin, conserved site;Tubulin;
P62979	>sp|P62979|RS27A_HUMAN Ubiquitin-40S ribosomal protein S27a OS=Homo sapiens GN=RPS27A PE=1 SV=2;>sp|P62987|RL40_HUMAN Ubiquitin-60S ribosomal protein L40 OS=Homo sapiens GN=UBA52 PE=1 SV=2;>sp|P0CG47|UBB_HUMAN Polyubiquitin-B OS=Homo sapiens GN=UBB PE=1 SV	1	4.62514e-28	_IQDK(gl)EGIPPDQQR_	IQDK(1)EGIPPDQQR	33	0.936	152.16	1.86421	IENVKAKIQDKEGIPPDQQRL	..........KE.........	cytoskeleton	biological_process;cellular component organization or biogenesis;cellular component biogenesis;cellular component organization;cellular localization;cellular process;single-organism process;single-organism cellular process;transport;establishment of localization in cell;establishment of localization;localization;intracellular transport;cellular macromolecule metabolic process;metabolic process;or…	molecular_function;binding;heterocyclic compound binding;organic cyclic compound binding;nucleoside phosphate binding;small molecule binding;carbohydrate derivative binding;nucleoside binding;ion binding;hydrolase activity;catalytic activity;hydrolase activity, acting on acid anhydrides;nucleotide binding;pyrophosphatase activity;hydrolase activity, acting on acid anhydrides, in = phosphorus-cont…	intracellular;organelle;cell part;cell;intracellular part;cellular_component;intracellular organelle;cytoskeletal part;protein complex;intracellular non-membrane-bounded organelle;macromolecular complex;non-membrane-bounded organelle;intracellular organelle part;microtubule cytoskeleton;organelle part;cytoskeleton;microtubule;cytoplasmic part;cytoplasm;cytoplasmic microtubule;	K07374	TUBA:tubulin alpha;TUBA:tubulin alpha;TUBA:tubulin alpha;	Phagosome - Homo sapiens (human) ;Gap junction - Homo sapiens (human) ;Pathogenic Escherichia coli infection - Homo sapiens (human) ;	IPR003008;IPR018316;IPR002452;IPR008280;IPR017975;IPR000217;IPR023123;	Tubulin/FtsZ, GTPase domain;Tubulin/FtsZ, 2-layer sandwich domain;Alpha tubulin;Tubulin/FtsZ, C-terminal;Tubulin, conserved site;Tubulin;Tubulin, C-terminal;
P37837	>sp|P37837|TALDO_HUMAN Transaldolase OS=Homo sapiens GN=TALDO1 PE=1 SV=2	1	0.0418251	_LIELYK(gl)EAGISK_	LIELYK(1)EAGISK	130	-0.51039	47.712	0.962094	ARARRLIELYKEAGISKDRIL	..........KE.........	cytoskeleton	biological_process;cellular component organization or biogenesis;cellular component biogenesis;cellular component organization;cellular localization;cellular process;single-organism process;single-organism cellular process;transport;establishment of localization in cell;establishment of localization;localization;intracellular transport;cellular macromolecule metabolic process;metabolic process;or…	molecular_function;binding;heterocyclic compound binding;organic cyclic compound binding;nucleoside phosphate binding;small molecule binding;carbohydrate derivative binding;nucleoside binding;ion binding;hydrolase activity;catalytic activity;hydrolase activity, acting on acid anhydrides;nucleotide binding;pyrophosphatase activity;hydrolase activity, acting on acid anhydrides, in = phosphorus-cont…	intracellular;organelle;cell part;cell;intracellular part;cellular_component;intracellular organelle;cytoskeletal part;protein complex;intracellular non-membrane-bounded organelle;macromolecular complex;non-membrane-bounded organelle;intracellular organelle part;microtubule cytoskeleton;organelle part;cytoskeleton;microtubule;cytoplasmic part;cytoplasm;cytoplasmic microtubule;	K07374	TUBA:tubulin alpha;TUBA:tubulin alpha;TUBA:tubulin alpha;	Phagosome - Homo sapiens (human) ;Gap junction - Homo sapiens (human) ;Pathogenic Escherichia coli infection - Homo sapiens (human) ;	IPR003008;IPR018316;IPR002452;IPR008280;IPR017975;IPR000217;IPR023123;	Tubulin/FtsZ, GTPase domain;Tubulin/FtsZ, 2-layer sandwich domain;Alpha tubulin;Tubulin/FtsZ, C-terminal;Tubulin, conserved site;Tubulin;Tubulin, C-terminal;
Q9H3K2	>sp|Q9H3K2|GHITM_HUMAN Growth hormone-inducible transmembrane protein OS=Homo sapiens GN=GHITM PE=1 SV=2	1	0.0391551	_TGQELK(gl)EAALEPSMEK_	TGQELK(1)EAALEPSMEK	63	1.7692	47.904	0.900657	IRRGRTGQELKEAALEPSMEK	..........KE.........	cytoskeleton	biological_process;cellular component organization or biogenesis;cellular component biogenesis;cellular component organization;cellular localization;cellular process;single-organism process;single-organism cellular process;transport;establishment of localization in cell;establishment of localization;localization;intracellular transport;cellular macromolecule metabolic process;metabolic process;or…	molecular_function;binding;heterocyclic compound binding;organic cyclic compound binding;nucleoside phosphate binding;small molecule binding;carbohydrate derivative binding;nucleoside binding;ion binding;hydrolase activity;catalytic activity;hydrolase activity, acting on acid anhydrides;nucleotide binding;pyrophosphatase activity;hydrolase activity, acting on acid anhydrides, in = phosphorus-cont…	intracellular;organelle;cell part;cell;intracellular part;cellular_component;intracellular organelle;cytoskeletal part;protein complex;intracellular non-membrane-bounded organelle;macromolecular complex;non-membrane-bounded organelle;intracellular organelle part;microtubule cytoskeleton;organelle part;cytoskeleton;microtubule;cytoplasmic part;cytoplasm;cytoplasmic microtubule;	K07374	TUBA:tubulin alpha;TUBA:tubulin alpha;TUBA:tubulin alpha;	Phagosome - Homo sapiens (human) ;Gap junction - Homo sapiens (human) ;Pathogenic Escherichia coli infection - Homo sapiens (human) ;	IPR003008;IPR018316;IPR002452;IPR008280;IPR017975;IPR000217;IPR023123;	Tubulin/FtsZ, GTPase domain;Tubulin/FtsZ, 2-layer sandwich domain;Alpha tubulin;Tubulin/FtsZ, C-terminal;Tubulin, conserved site;Tubulin;Tubulin, C-terminal;
Q92633	>sp|Q92633|LPAR1_HUMAN Lysophosphatidic acid receptor 1 OS=Homo sapiens GN=LPAR1 PE=1 SV=3	1	0.0470808	_DK(gl)EMSATFR_	DK(1)EMSATFR	316	-0.50144	44.318	2.44792	MNPIIYSYRDKEMSATFRQIL	..........KE.........	cytoskeleton	biological_process;cellular component organization or biogenesis;cellular component biogenesis;cellular component organization;cellular localization;cellular process;single-organism process;single-organism cellular process;transport;establishment of localization in cell;establishment of localization;localization;intracellular transport;cellular macromolecule metabolic process;metabolic process;or…	molecular_function;binding;heterocyclic compound binding;organic cyclic compound binding;nucleoside phosphate binding;small molecule binding;carbohydrate derivative binding;nucleoside binding;ion binding;hydrolase activity;catalytic activity;hydrolase activity, acting on acid anhydrides;nucleotide binding;pyrophosphatase activity;hydrolase activity, acting on acid anhydrides, in = phosphorus-cont…	intracellular;organelle;cell part;cell;intracellular part;cellular_component;intracellular organelle;cytoskeletal part;protein complex;intracellular non-membrane-bounded organelle;macromolecular complex;non-membrane-bounded organelle;intracellular organelle part;microtubule cytoskeleton;organelle part;cytoskeleton;microtubule;cytoplasmic part;cytoplasm;cytoplasmic microtubule;	K07374	TUBA:tubulin alpha;TUBA:tubulin alpha;TUBA:tubulin alpha;	Phagosome - Homo sapiens (human) ;Gap junction - Homo sapiens (human) ;Pathogenic Escherichia coli infection - Homo sapiens (human) ;	IPR003008;IPR018316;IPR002452;IPR008280;IPR017975;IPR000217;IPR023123;	Tubulin/FtsZ, GTPase domain;Tubulin/FtsZ, 2-layer sandwich domain;Alpha tubulin;Tubulin/FtsZ, C-terminal;Tubulin, conserved site;Tubulin;Tubulin, C-terminal;
Q9NZ01	>sp|Q9NZ01|TECR_HUMAN Very-long-chain enoyl-CoA reductase OS=Homo sapiens GN=TECR PE=1 SV=1	1	0.00225406	_SYLK(gl)EFR_	SYLK(1)EFR	291	-0.6346	107.32	1.04648	WAKGKHRSYLKEFRDYPPLRM	..........KE.........	cytoskeleton	biological_process;cellular component organization or biogenesis;cellular component biogenesis;cellular component organization;cellular localization;cellular process;single-organism process;single-organism cellular process;transport;establishment of localization in cell;establishment of localization;localization;intracellular transport;cellular macromolecule metabolic process;metabolic process;or…	molecular_function;binding;heterocyclic compound binding;organic cyclic compound binding;nucleoside phosphate binding;small molecule binding;carbohydrate derivative binding;nucleoside binding;ion binding;hydrolase activity;catalytic activity;hydrolase activity, acting on acid anhydrides;nucleotide binding;pyrophosphatase activity;hydrolase activity, acting on acid anhydrides, in = phosphorus-cont…	intracellular;organelle;cell part;cell;intracellular part;cellular_component;intracellular organelle;cytoskeletal part;protein complex;intracellular non-membrane-bounded organelle;macromolecular complex;non-membrane-bounded organelle;intracellular organelle part;microtubule cytoskeleton;organelle part;cytoskeleton;microtubule;cytoplasmic part;cytoplasm;cytoplasmic microtubule;	K07374	TUBA:tubulin alpha;TUBA:tubulin alpha;TUBA:tubulin alpha;	Phagosome - Homo sapiens (human) ;Gap junction - Homo sapiens (human) ;Pathogenic Escherichia coli infection - Homo sapiens (human) ;	IPR003008;IPR018316;IPR002452;IPR008280;IPR017975;IPR000217;IPR023123;	Tubulin/FtsZ, GTPase domain;Tubulin/FtsZ, 2-layer sandwich domain;Alpha tubulin;Tubulin/FtsZ, C-terminal;Tubulin, conserved site;Tubulin;Tubulin, C-terminal;
Q9NS93	>sp|Q9NS93|TM7S3_HUMAN Transmembrane 7 superfamily member 3 OS=Homo sapiens GN=TM7SF3 PE=2 SV=1	1	3.43468e-18	_GLFQK(gl)EQPAGER_	GLFQK(1)EQPAGER	558	1.2706	136.53	1.23736	RLTQIKGLFQKEQPAGERTPL	..........KE.........	cytoskeleton	biological_process;cellular component organization or biogenesis;cellular component biogenesis;cellular component organization;cellular localization;cellular process;single-organism process;single-organism cellular process;transport;establishment of localization in cell;establishment of localization;localization;intracellular transport;cellular macromolecule metabolic process;metabolic process;or…	molecular_function;binding;heterocyclic compound binding;organic cyclic compound binding;nucleoside phosphate binding;small molecule binding;carbohydrate derivative binding;nucleoside binding;ion binding;hydrolase activity;catalytic activity;hydrolase activity, acting on acid anhydrides;nucleotide binding;pyrophosphatase activity;hydrolase activity, acting on acid anhydrides, in = phosphorus-cont…	intracellular;organelle;cell part;cell;intracellular part;cellular_component;intracellular organelle;cytoskeletal part;protein complex;intracellular non-membrane-bounded organelle;macromolecular complex;non-membrane-bounded organelle;intracellular organelle part;microtubule cytoskeleton;organelle part;cytoskeleton;microtubule;cytoplasmic part;cytoplasm;cytoplasmic microtubule;	K07374	TUBA:tubulin alpha;TUBA:tubulin alpha;TUBA:tubulin alpha;	Phagosome - Homo sapiens (human) ;Gap junction - Homo sapiens (human) ;Pathogenic Escherichia coli infection - Homo sapiens (human) ;	IPR003008;IPR018316;IPR002452;IPR008280;IPR017975;IPR000217;IPR023123;	Tubulin/FtsZ, GTPase domain;Tubulin/FtsZ, 2-layer sandwich domain;Alpha tubulin;Tubulin/FtsZ, C-terminal;Tubulin, conserved site;Tubulin;Tubulin, C-terminal;
Q14152	>sp|Q14152|EIF3A_HUMAN Eukaryotic translation initiation factor 3 subunit A OS=Homo sapiens GN=EIF3A PE=1 SV=1	1	0.000134036	_SHLAK(gl)EGLYQYK_	SHLAK(1)EGLYQYK	68	1.4743	77.124	0.916254	CVDLRKSHLAKEGLYQYKNIC	..........KE.........	cytoskeleton	biological_process;cellular component organization or biogenesis;cellular component biogenesis;cellular component organization;cellular localization;cellular process;single-organism process;single-organism cellular process;transport;establishment of localization in cell;establishment of localization;localization;intracellular transport;cellular macromolecule metabolic process;metabolic process;or…	molecular_function;binding;heterocyclic compound binding;organic cyclic compound binding;nucleoside phosphate binding;small molecule binding;carbohydrate derivative binding;nucleoside binding;ion binding;hydrolase activity;catalytic activity;hydrolase activity, acting on acid anhydrides;nucleotide binding;pyrophosphatase activity;hydrolase activity, acting on acid anhydrides, in = phosphorus-cont…	intracellular;organelle;cell part;cell;intracellular part;cellular_component;intracellular organelle;cytoskeletal part;protein complex;intracellular non-membrane-bounded organelle;macromolecular complex;non-membrane-bounded organelle;intracellular organelle part;microtubule cytoskeleton;organelle part;cytoskeleton;microtubule;cytoplasmic part;cytoplasm;cytoplasmic microtubule;	K07374	TUBA:tubulin alpha;TUBA:tubulin alpha;TUBA:tubulin alpha;	Phagosome - Homo sapiens (human) ;Gap junction - Homo sapiens (human) ;Pathogenic Escherichia coli infection - Homo sapiens (human) ;	IPR003008;IPR018316;IPR002452;IPR008280;IPR017975;IPR000217;IPR023123;	Tubulin/FtsZ, GTPase domain;Tubulin/FtsZ, 2-layer sandwich domain;Alpha tubulin;Tubulin/FtsZ, C-terminal;Tubulin, conserved site;Tubulin;Tubulin, C-terminal;
Q8IUH4	>sp|Q8IUH4|ZDH13_HUMAN Palmitoyltransferase ZDHHC13 OS=Homo sapiens GN=ZDHHC13 PE=1 SV=3	1	2.34109e-15	_YGICAHENK(gl)ELANAR_	YGICAHENK(1)ELANAR	33	0.65645	112.42	3.65123	GRYGICAHENKELANAREALP	..........KE.........	cytoskeleton	biological_process;cellular component organization or biogenesis;cellular component biogenesis;cellular component organization;cellular localization;cellular process;single-organism process;single-organism cellular process;transport;establishment of localization in cell;establishment of localization;localization;intracellular transport;cellular macromolecule metabolic process;metabolic process;or…	molecular_function;binding;heterocyclic compound binding;organic cyclic compound binding;nucleoside phosphate binding;small molecule binding;carbohydrate derivative binding;nucleoside binding;ion binding;hydrolase activity;catalytic activity;hydrolase activity, acting on acid anhydrides;nucleotide binding;pyrophosphatase activity;hydrolase activity, acting on acid anhydrides, in = phosphorus-cont…	intracellular;organelle;cell part;cell;intracellular part;cellular_component;intracellular organelle;cytoskeletal part;protein complex;intracellular non-membrane-bounded organelle;macromolecular complex;non-membrane-bounded organelle;intracellular organelle part;microtubule cytoskeleton;organelle part;cytoskeleton;microtubule;cytoplasmic part;cytoplasm;cytoplasmic microtubule;	K07374	TUBA:tubulin alpha;TUBA:tubulin alpha;TUBA:tubulin alpha;	Phagosome - Homo sapiens (human) ;Gap junction - Homo sapiens (human) ;Pathogenic Escherichia coli infection - Homo sapiens (human) ;	IPR003008;IPR018316;IPR002452;IPR008280;IPR017975;IPR000217;IPR023123;	Tubulin/FtsZ, GTPase domain;Tubulin/FtsZ, 2-layer sandwich domain;Alpha tubulin;Tubulin/FtsZ, C-terminal;Tubulin, conserved site;Tubulin;Tubulin, C-terminal;
O00161	>sp|O00161|SNP23_HUMAN Synaptosomal-associated protein 23 OS=Homo sapiens GN=SNAP23 PE=1 SV=1	1	2.19285e-57	_TITMLDEQK(gl)EQLNR_	TITMLDEQK(1)EQLNR	49	-0.28481	178.15	1.65912	IKTITMLDEQKEQLNRIEEGL	..........KE.........	cytoskeleton	biological_process;cellular component organization or biogenesis;cellular component biogenesis;cellular component organization;cellular localization;cellular process;single-organism process;single-organism cellular process;transport;establishment of localization in cell;establishment of localization;localization;intracellular transport;cellular macromolecule metabolic process;metabolic process;or…	molecular_function;binding;heterocyclic compound binding;organic cyclic compound binding;nucleoside phosphate binding;small molecule binding;carbohydrate derivative binding;nucleoside binding;ion binding;hydrolase activity;catalytic activity;hydrolase activity, acting on acid anhydrides;nucleotide binding;pyrophosphatase activity;hydrolase activity, acting on acid anhydrides, in = phosphorus-cont…	intracellular;organelle;cell part;cell;intracellular part;cellular_component;intracellular organelle;cytoskeletal part;protein complex;intracellular non-membrane-bounded organelle;macromolecular complex;non-membrane-bounded organelle;intracellular organelle part;microtubule cytoskeleton;organelle part;cytoskeleton;microtubule;cytoplasmic part;cytoplasm;cytoplasmic microtubule;	K07374	TUBA:tubulin alpha;TUBA:tubulin alpha;TUBA:tubulin alpha;	Phagosome - Homo sapiens (human) ;Gap junction - Homo sapiens (human) ;Pathogenic Escherichia coli infection - Homo sapiens (human) ;	IPR003008;IPR018316;IPR002452;IPR008280;IPR017975;IPR000217;IPR023123;	Tubulin/FtsZ, GTPase domain;Tubulin/FtsZ, 2-layer sandwich domain;Alpha tubulin;Tubulin/FtsZ, C-terminal;Tubulin, conserved site;Tubulin;Tubulin, C-terminal;
P06493	>sp|P06493|CDK1_HUMAN Cyclin-dependent kinase 1 OS=Homo sapiens GN=CDK1 PE=1 SV=3	1	0.0156057	_EISLLK(gl)ELR_	EISLLK(1)ELR	56	0.21486	61.161	0.496524	STAIREISLLKELRHPNIVSL	..........KE.........	nuclear	biological_process;cellular component organization or biogenesis;cellular component organization;biological regulation;regulation of biological quality;cellular process;single-organism process;single-organism cellular process;multi-organism process;interspecies interaction between organisms;symbiosis, encompassing mutualism through parasitism;multi-organism cellular process;interaction with host;…	molecular_function;structural molecule activity;	intracellular;organelle;cell part;cell;intracellular part;cellular_component;intracellular organelle;non-membrane-bounded organelle;intracellular non-membrane-bounded organelle;intracellular organelle part;organelle part;cytoskeleton;cytoskeletal part;cytoplasm;nucleus;membrane-enclosed lumen;intracellular membrane-bounded organelle;intracellular organelle lumen;organelle lumen;nuclear part;membr…				IPR001664;IPR018039;IPR003054;IPR009053;	Intermediate filament protein;Intermediate filament protein, conserved site;Keratin, type II;Prefoldin;
Q9Y4W2	>sp|Q9Y4W2|LAS1L_HUMAN Ribosomal biogenesis protein LAS1L OS=Homo sapiens GN=LAS1L PE=1 SV=2	1	0.0079655	_ALSHK(gl)ELYER_	ALSHK(1)ELYER	263	1.1907	62.466	0.546807	DSHCKKALSHKELYERARELL	..........KE.........	nuclear	biological_process;cellular component organization or biogenesis;cellular component organization;biological regulation;regulation of biological quality;cellular process;single-organism process;single-organism cellular process;multi-organism process;interspecies interaction between organisms;symbiosis, encompassing mutualism through parasitism;multi-organism cellular process;interaction with host;…	molecular_function;structural molecule activity;	intracellular;organelle;cell part;cell;intracellular part;cellular_component;intracellular organelle;non-membrane-bounded organelle;intracellular non-membrane-bounded organelle;intracellular organelle part;organelle part;cytoskeleton;cytoskeletal part;cytoplasm;nucleus;membrane-enclosed lumen;intracellular membrane-bounded organelle;intracellular organelle lumen;organelle lumen;nuclear part;membr…				IPR001664;IPR018039;IPR003054;IPR009053;	Intermediate filament protein;Intermediate filament protein, conserved site;Keratin, type II;Prefoldin;
P62333	>sp|P62333|PRS10_HUMAN 26S protease regulatory subunit 10B OS=Homo sapiens GN=PSMC6 PE=1 SV=1	1	0.0120627	_EQLK(gl)ELTK_	EQLK(1)ELTK	34	0.89537	78.516	1.32118	GRLKELREQLKELTKQYEKSE	..........KE.........	nuclear	biological_process;cellular component organization or biogenesis;cellular component organization;biological regulation;regulation of biological quality;cellular process;single-organism process;single-organism cellular process;multi-organism process;interspecies interaction between organisms;symbiosis, encompassing mutualism through parasitism;multi-organism cellular process;interaction with host;…	molecular_function;structural molecule activity;	intracellular;organelle;cell part;cell;intracellular part;cellular_component;intracellular organelle;non-membrane-bounded organelle;intracellular non-membrane-bounded organelle;intracellular organelle part;organelle part;cytoskeleton;cytoskeletal part;cytoplasm;nucleus;membrane-enclosed lumen;intracellular membrane-bounded organelle;intracellular organelle lumen;organelle lumen;nuclear part;membr…				IPR001664;IPR018039;IPR003054;IPR009053;	Intermediate filament protein;Intermediate filament protein, conserved site;Keratin, type II;Prefoldin;
P47897	>sp|P47897|SYQ_HUMAN Glutamine--tRNA ligase OS=Homo sapiens GN=QARS PE=1 SV=1	1	0.0434293	_TDFK(gl)EEPEPGFK_	TDFK(1)EEPEPGFK	620	0.13523	48.568	0.486381	PIVFIERTDFKEEPEPGFKRL	..........KE.........	nuclear	biological_process;cellular component organization or biogenesis;cellular component organization;biological regulation;regulation of biological quality;cellular process;single-organism process;single-organism cellular process;multi-organism process;interspecies interaction between organisms;symbiosis, encompassing mutualism through parasitism;multi-organism cellular process;interaction with host;…	molecular_function;structural molecule activity;	intracellular;organelle;cell part;cell;intracellular part;cellular_component;intracellular organelle;non-membrane-bounded organelle;intracellular non-membrane-bounded organelle;intracellular organelle part;organelle part;cytoskeleton;cytoskeletal part;cytoplasm;nucleus;membrane-enclosed lumen;intracellular membrane-bounded organelle;intracellular organelle lumen;organelle lumen;nuclear part;membr…				IPR001664;IPR018039;IPR003054;IPR009053;	Intermediate filament protein;Intermediate filament protein, conserved site;Keratin, type II;Prefoldin;
P51153	>sp|P51153|RAB13_HUMAN Ras-related protein Rab-13 OS=Homo sapiens GN=RAB13 PE=1 SV=1	1	0.00225748	_SIK(gl)ENASAGVER_	SIK(1)ENASAGVER	107	0.74667	67.997	0.693722	ENIQNWMKSIKENASAGVERL	..........KE.........	nuclear	biological_process;cellular component organization or biogenesis;cellular component organization;biological regulation;regulation of biological quality;cellular process;single-organism process;single-organism cellular process;multi-organism process;interspecies interaction between organisms;symbiosis, encompassing mutualism through parasitism;multi-organism cellular process;interaction with host;…	molecular_function;structural molecule activity;	intracellular;organelle;cell part;cell;intracellular part;cellular_component;intracellular organelle;non-membrane-bounded organelle;intracellular non-membrane-bounded organelle;intracellular organelle part;organelle part;cytoskeleton;cytoskeletal part;cytoplasm;nucleus;membrane-enclosed lumen;intracellular membrane-bounded organelle;intracellular organelle lumen;organelle lumen;nuclear part;membr…				IPR001664;IPR018039;IPR003054;IPR009053;	Intermediate filament protein;Intermediate filament protein, conserved site;Keratin, type II;Prefoldin;
Q15714	>sp|Q15714|T22D1_HUMAN TSC22 domain family protein 1 OS=Homo sapiens GN=TSC22D1 PE=1 SV=3;>sp|O75157|T22D2_HUMAN TSC22 domain family protein 2 OS=Homo sapiens GN=TSC22D2 PE=1 SV=3	1	0.0348109	_EEVEVLK(gl)EQIK_	EEVEVLK(1)EQIK	1007	-3.4444	50.149	0.973141	YAVREEVEVLKEQIKELIEKN	..........KE.........	nuclear	biological_process;cellular component organization or biogenesis;cellular component organization;biological regulation;regulation of biological quality;cellular process;single-organism process;single-organism cellular process;multi-organism process;interspecies interaction between organisms;symbiosis, encompassing mutualism through parasitism;multi-organism cellular process;interaction with host;…	molecular_function;structural molecule activity;	intracellular;organelle;cell part;cell;intracellular part;cellular_component;intracellular organelle;non-membrane-bounded organelle;intracellular non-membrane-bounded organelle;intracellular organelle part;organelle part;cytoskeleton;cytoskeletal part;cytoplasm;nucleus;membrane-enclosed lumen;intracellular membrane-bounded organelle;intracellular organelle lumen;organelle lumen;nuclear part;membr…				IPR001664;IPR018039;IPR003054;IPR009053;	Intermediate filament protein;Intermediate filament protein, conserved site;Keratin, type II;Prefoldin;
Q96DX7	>sp|Q96DX7|TRI44_HUMAN Tripartite motif-containing protein 44 OS=Homo sapiens GN=TRIM44 PE=1 SV=1	1	3.72427e-19	_LMTQMAQAK(gl)EQLDTSNESAEPK_	LMTQMAQAK(1)EQLDTSNESAEPK	314	-0.85415	96.55	1.26207	DRLMTQMAQAKEQLDTSNESA	..........KE.........	nuclear	biological_process;cellular component organization or biogenesis;cellular component organization;biological regulation;regulation of biological quality;cellular process;single-organism process;single-organism cellular process;multi-organism process;interspecies interaction between organisms;symbiosis, encompassing mutualism through parasitism;multi-organism cellular process;interaction with host;…	molecular_function;structural molecule activity;	intracellular;organelle;cell part;cell;intracellular part;cellular_component;intracellular organelle;non-membrane-bounded organelle;intracellular non-membrane-bounded organelle;intracellular organelle part;organelle part;cytoskeleton;cytoskeletal part;cytoplasm;nucleus;membrane-enclosed lumen;intracellular membrane-bounded organelle;intracellular organelle lumen;organelle lumen;nuclear part;membr…				IPR001664;IPR018039;IPR003054;IPR009053;	Intermediate filament protein;Intermediate filament protein, conserved site;Keratin, type II;Prefoldin;
Q8TE77	>sp|Q8TE77|SSH3_HUMAN Protein phosphatase Slingshot homolog 3 OS=Homo sapiens GN=SSH3 PE=1 SV=2	1	0.00516756	_VLDVSDLESVTSK(gl)EIR_	VLDVSDLESVTSK(1)EIR	294	0.82507	54.281	0.285796	DVSDLESVTSKEIRQALELRL	..........KE.........	nuclear	biological_process;cellular component organization or biogenesis;cellular component organization;biological regulation;regulation of biological quality;cellular process;single-organism process;single-organism cellular process;multi-organism process;interspecies interaction between organisms;symbiosis, encompassing mutualism through parasitism;multi-organism cellular process;interaction with host;…	molecular_function;structural molecule activity;	intracellular;organelle;cell part;cell;intracellular part;cellular_component;intracellular organelle;non-membrane-bounded organelle;intracellular non-membrane-bounded organelle;intracellular organelle part;organelle part;cytoskeleton;cytoskeletal part;cytoplasm;nucleus;membrane-enclosed lumen;intracellular membrane-bounded organelle;intracellular organelle lumen;organelle lumen;nuclear part;membr…				IPR001664;IPR018039;IPR003054;IPR009053;	Intermediate filament protein;Intermediate filament protein, conserved site;Keratin, type II;Prefoldin;
O60337	>sp|O60337|MARH6_HUMAN E3 ubiquitin-protein ligase MARCH6 OS=Homo sapiens GN=MARCH6 PE=1 SV=2	1	0.0203202	_K(gl)EYCELCK_	K(1)EYCELCK	49	0.38446	53.493	1.83692	CLVQWLKHSRKEYCELCKHRF	..........KE.........	nuclear	biological_process;cellular component organization or biogenesis;cellular component organization;biological regulation;regulation of biological quality;cellular process;single-organism process;single-organism cellular process;multi-organism process;interspecies interaction between organisms;symbiosis, encompassing mutualism through parasitism;multi-organism cellular process;interaction with host;…	molecular_function;structural molecule activity;	intracellular;organelle;cell part;cell;intracellular part;cellular_component;intracellular organelle;non-membrane-bounded organelle;intracellular non-membrane-bounded organelle;intracellular organelle part;organelle part;cytoskeleton;cytoskeletal part;cytoplasm;nucleus;membrane-enclosed lumen;intracellular membrane-bounded organelle;intracellular organelle lumen;organelle lumen;nuclear part;membr…				IPR001664;IPR018039;IPR003054;IPR009053;	Intermediate filament protein;Intermediate filament protein, conserved site;Keratin, type II;Prefoldin;
Q96TC7	>sp|Q96TC7|RMD3_HUMAN Regulator of microtubule dynamics protein 3 OS=Homo sapiens GN=RMDN3 PE=1 SV=2	1	0.00170939	_SYALDGK(gl)EEAEAALEK_	SYALDGK(1)EEAEAALEK	305	-2.2684	69.485	0.95813	SEKKSYALDGKEEAEAALEKG	..........KE.........	nuclear	biological_process;cellular component organization or biogenesis;cellular component organization;biological regulation;regulation of biological quality;cellular process;single-organism process;single-organism cellular process;multi-organism process;interspecies interaction between organisms;symbiosis, encompassing mutualism through parasitism;multi-organism cellular process;interaction with host;…	molecular_function;structural molecule activity;	intracellular;organelle;cell part;cell;intracellular part;cellular_component;intracellular organelle;non-membrane-bounded organelle;intracellular non-membrane-bounded organelle;intracellular organelle part;organelle part;cytoskeleton;cytoskeletal part;cytoplasm;nucleus;membrane-enclosed lumen;intracellular membrane-bounded organelle;intracellular organelle lumen;organelle lumen;nuclear part;membr…				IPR001664;IPR018039;IPR003054;IPR009053;	Intermediate filament protein;Intermediate filament protein, conserved site;Keratin, type II;Prefoldin;
Q03519	>sp|Q03519|TAP2_HUMAN Antigen peptide transporter 2 OS=Homo sapiens GN=TAP2 PE=1 SV=1	1	2.9159e-05	_YK(gl)EALEQCR_	YK(1)EALEQCR	356	0.90696	111.61	1.13383	GAEEHEVCRYKEALEQCRQLY	..........KE.........	nuclear	biological_process;cellular component organization or biogenesis;cellular component organization;biological regulation;regulation of biological quality;cellular process;single-organism process;single-organism cellular process;multi-organism process;interspecies interaction between organisms;symbiosis, encompassing mutualism through parasitism;multi-organism cellular process;interaction with host;…	molecular_function;structural molecule activity;	intracellular;organelle;cell part;cell;intracellular part;cellular_component;intracellular organelle;non-membrane-bounded organelle;intracellular non-membrane-bounded organelle;intracellular organelle part;organelle part;cytoskeleton;cytoskeletal part;cytoplasm;nucleus;membrane-enclosed lumen;intracellular membrane-bounded organelle;intracellular organelle lumen;organelle lumen;nuclear part;membr…				IPR001664;IPR018039;IPR003054;IPR009053;	Intermediate filament protein;Intermediate filament protein, conserved site;Keratin, type II;Prefoldin;
Q6UXT9	>sp|Q6UXT9|ABH15_HUMAN Abhydrolase domain-containing protein 15 OS=Homo sapiens GN=ABHD15 PE=2 SV=2	1	3.43121e-06	_LQPFGDPSDLK(gl)EAVTYIR_	LQPFGDPSDLK(1)EAVTYIR	216	-0.31781	69.979	2.96147	LQPFGDPSDLKEAVTYIRFRH	..........KE.........	nuclear	biological_process;cellular component organization or biogenesis;cellular component organization;biological regulation;regulation of biological quality;cellular process;single-organism process;single-organism cellular process;multi-organism process;interspecies interaction between organisms;symbiosis, encompassing mutualism through parasitism;multi-organism cellular process;interaction with host;…	molecular_function;structural molecule activity;	intracellular;organelle;cell part;cell;intracellular part;cellular_component;intracellular organelle;non-membrane-bounded organelle;intracellular non-membrane-bounded organelle;intracellular organelle part;organelle part;cytoskeleton;cytoskeletal part;cytoplasm;nucleus;membrane-enclosed lumen;intracellular membrane-bounded organelle;intracellular organelle lumen;organelle lumen;nuclear part;membr…				IPR001664;IPR018039;IPR003054;IPR009053;	Intermediate filament protein;Intermediate filament protein, conserved site;Keratin, type II;Prefoldin;
Q9Y4A5	>sp|Q9Y4A5|TRRAP_HUMAN Transformation/transcription domain-associated protein OS=Homo sapiens GN=TRRAP PE=1 SV=3	1	0.0137351	_K(gl)ELLIAAK_	K(1)ELLIAAK	329	-1.6998	68.016	1.32675	NCPAETAHLRKELLIAAKHIL	..........KE.........	nuclear	biological_process;cellular component organization or biogenesis;cellular component organization;biological regulation;regulation of biological quality;cellular process;single-organism process;single-organism cellular process;multi-organism process;interspecies interaction between organisms;symbiosis, encompassing mutualism through parasitism;multi-organism cellular process;interaction with host;…	molecular_function;structural molecule activity;	intracellular;organelle;cell part;cell;intracellular part;cellular_component;intracellular organelle;non-membrane-bounded organelle;intracellular non-membrane-bounded organelle;intracellular organelle part;organelle part;cytoskeleton;cytoskeletal part;cytoplasm;nucleus;membrane-enclosed lumen;intracellular membrane-bounded organelle;intracellular organelle lumen;organelle lumen;nuclear part;membr…				IPR001664;IPR018039;IPR003054;IPR009053;	Intermediate filament protein;Intermediate filament protein, conserved site;Keratin, type II;Prefoldin;
P62258	>sp|P62258|1433E_HUMAN 14-3-3 protein epsilon OS=Homo sapiens GN=YWHAE PE=1 SV=1	1	0.000977789	_IISSIEQK(gl)EENK_	IISSIEQK(1)EENK	69	0.37822	67.385	0.68362	SWRIISSIEQKEENKGGEDKL	..........KE.........	nuclear	biological_process;cellular component organization or biogenesis;cellular component organization;biological regulation;regulation of biological quality;cellular process;single-organism process;single-organism cellular process;multi-organism process;interspecies interaction between organisms;symbiosis, encompassing mutualism through parasitism;multi-organism cellular process;interaction with host;…	molecular_function;structural molecule activity;	intracellular;organelle;cell part;cell;intracellular part;cellular_component;intracellular organelle;non-membrane-bounded organelle;intracellular non-membrane-bounded organelle;intracellular organelle part;organelle part;cytoskeleton;cytoskeletal part;cytoplasm;nucleus;membrane-enclosed lumen;intracellular membrane-bounded organelle;intracellular organelle lumen;organelle lumen;nuclear part;membr…				IPR001664;IPR018039;IPR003054;IPR009053;	Intermediate filament protein;Intermediate filament protein, conserved site;Keratin, type II;Prefoldin;
P50395	>sp|P50395|GDIB_HUMAN Rab GDP dissociation inhibitor beta OS=Homo sapiens GN=GDI2 PE=1 SV=2	1	0.00326056	_YIAIVSTTVETK(gl)EPEK_	YIAIVSTTVETK(1)EPEK	360	-0.55312	57.788	0.773156	IAIVSTTVETKEPEKEIRPAL	..........KE.........	nuclear	biological_process;cellular component organization or biogenesis;cellular component organization;biological regulation;regulation of biological quality;cellular process;single-organism process;single-organism cellular process;multi-organism process;interspecies interaction between organisms;symbiosis, encompassing mutualism through parasitism;multi-organism cellular process;interaction with host;…	molecular_function;structural molecule activity;	intracellular;organelle;cell part;cell;intracellular part;cellular_component;intracellular organelle;non-membrane-bounded organelle;intracellular non-membrane-bounded organelle;intracellular organelle part;organelle part;cytoskeleton;cytoskeletal part;cytoplasm;nucleus;membrane-enclosed lumen;intracellular membrane-bounded organelle;intracellular organelle lumen;organelle lumen;nuclear part;membr…				IPR001664;IPR018039;IPR003054;IPR009053;	Intermediate filament protein;Intermediate filament protein, conserved site;Keratin, type II;Prefoldin;
Q8TC12	>sp|Q8TC12|RDH11_HUMAN Retinol dehydrogenase 11 OS=Homo sapiens GN=RDH11 PE=1 SV=2	1	0.00271723	_ETAK(gl)ELAQR_	ETAK(1)ELAQR	59	-0.70379	85.676	0.823655	ANTGIGKETAKELAQRGARVY	..........KE.........	nuclear	biological_process;cellular component organization or biogenesis;cellular component organization;biological regulation;regulation of biological quality;cellular process;single-organism process;single-organism cellular process;multi-organism process;interspecies interaction between organisms;symbiosis, encompassing mutualism through parasitism;multi-organism cellular process;interaction with host;…	molecular_function;structural molecule activity;	intracellular;organelle;cell part;cell;intracellular part;cellular_component;intracellular organelle;non-membrane-bounded organelle;intracellular non-membrane-bounded organelle;intracellular organelle part;organelle part;cytoskeleton;cytoskeletal part;cytoplasm;nucleus;membrane-enclosed lumen;intracellular membrane-bounded organelle;intracellular organelle lumen;organelle lumen;nuclear part;membr…				IPR001664;IPR018039;IPR003054;IPR009053;	Intermediate filament protein;Intermediate filament protein, conserved site;Keratin, type II;Prefoldin;
Q15029	>sp|Q15029|U5S1_HUMAN 116 kDa U5 small nuclear ribonucleoprotein component OS=Homo sapiens GN=EFTUD2 PE=1 SV=1	1	5.96965e-12	_TLDELGIHLTK(gl)EELK_	TLDELGIHLTK(1)EELK	405	1.1553	103.79	1.05593	TLDELGIHLTKEELKLNIRPL	..........KE.........	nuclear	biological_process;cellular component organization or biogenesis;cellular component organization;biological regulation;regulation of biological quality;cellular process;single-organism process;single-organism cellular process;multi-organism process;interspecies interaction between organisms;symbiosis, encompassing mutualism through parasitism;multi-organism cellular process;interaction with host;…	molecular_function;structural molecule activity;	intracellular;organelle;cell part;cell;intracellular part;cellular_component;intracellular organelle;non-membrane-bounded organelle;intracellular non-membrane-bounded organelle;intracellular organelle part;organelle part;cytoskeleton;cytoskeletal part;cytoplasm;nucleus;membrane-enclosed lumen;intracellular membrane-bounded organelle;intracellular organelle lumen;organelle lumen;nuclear part;membr…				IPR001664;IPR018039;IPR003054;IPR009053;	Intermediate filament protein;Intermediate filament protein, conserved site;Keratin, type II;Prefoldin;
Q14739	>sp|Q14739|LBR_HUMAN Lamin-B receptor OS=Homo sapiens GN=LBR PE=1 SV=2	1	0.0338045	_YVAK(gl)ELAVR_	YVAK(1)ELAVR	190	-1.6562	53.751	0.849257	IDSKEEKYVAKELAVRTFEVT	..........KE.........	nuclear	biological_process;cellular component organization or biogenesis;cellular component organization;biological regulation;regulation of biological quality;cellular process;single-organism process;single-organism cellular process;multi-organism process;interspecies interaction between organisms;symbiosis, encompassing mutualism through parasitism;multi-organism cellular process;interaction with host;…	molecular_function;structural molecule activity;	intracellular;organelle;cell part;cell;intracellular part;cellular_component;intracellular organelle;non-membrane-bounded organelle;intracellular non-membrane-bounded organelle;intracellular organelle part;organelle part;cytoskeleton;cytoskeletal part;cytoplasm;nucleus;membrane-enclosed lumen;intracellular membrane-bounded organelle;intracellular organelle lumen;organelle lumen;nuclear part;membr…				IPR001664;IPR018039;IPR003054;IPR009053;	Intermediate filament protein;Intermediate filament protein, conserved site;Keratin, type II;Prefoldin;
P45974	>sp|P45974|UBP5_HUMAN Ubiquitin carboxyl-terminal hydrolase 5 OS=Homo sapiens GN=USP5 PE=1 SV=2	1	0.00452304	_VPEQK(gl)EVQDGIAPR_	VPEQK(1)EVQDGIAPR	406	-0.95124	57.434	0.257235	SGDGERVPEQKEVQDGIAPRM	..........KE.........	nuclear	biological_process;cellular component organization or biogenesis;cellular component organization;biological regulation;regulation of biological quality;cellular process;single-organism process;single-organism cellular process;multi-organism process;interspecies interaction between organisms;symbiosis, encompassing mutualism through parasitism;multi-organism cellular process;interaction with host;…	molecular_function;structural molecule activity;	intracellular;organelle;cell part;cell;intracellular part;cellular_component;intracellular organelle;non-membrane-bounded organelle;intracellular non-membrane-bounded organelle;intracellular organelle part;organelle part;cytoskeleton;cytoskeletal part;cytoplasm;nucleus;membrane-enclosed lumen;intracellular membrane-bounded organelle;intracellular organelle lumen;organelle lumen;nuclear part;membr…				IPR001664;IPR018039;IPR003054;IPR009053;	Intermediate filament protein;Intermediate filament protein, conserved site;Keratin, type II;Prefoldin;
Q14534	>sp|Q14534|ERG1_HUMAN Squalene monooxygenase OS=Homo sapiens GN=SQLE PE=1 SV=3	1	5.29347e-124	_SPPESENK(gl)EQLEAR_	SPPESENK(1)EQLEAR	90	0.58214	231.06	0.805542	WAKSPPESENKEQLEARRRRK	..........KE.........	mitochondria	biological_process;cellular component organization or biogenesis;cellular component biogenesis;biological regulation;regulation of biological quality;response to endogenous stimulus;response to organic cyclic compound;response to organic substance;response to lipid;response to hormone;response to steroid hormone;response to chemical;response to stimulus;response to estrogen;developmental process;…	molecular_function;structural molecule activity;structural constituent of muscle;structural constituent of cytoskeleton;	cellular_component;membrane;cell part;cell;cell periphery;intracellular;cytoplasmic part;cytoplasm;intracellular non-membrane-bounded organelle;organelle;contractile fiber;non-membrane-bounded organelle;intracellular organelle;intracellular part;myofibril;macromolecular complex;sarcomere;contractile fiber part;organelle part;I band;Z disc;cytoskeleton;membrane part;intracellular organelle part;cy…	K07604	KRT1:type I keratin, acidic;KRT1:type I keratin, acidic;	Staphylococcus aureus infection - Homo sapiens (human) ;Pathogenic Escherichia coli infection - Homo sapiens (human) ;	IPR001664;IPR009053;IPR018039;IPR002957;	Intermediate filament protein;Prefoldin;Intermediate filament protein, conserved site;Keratin, type I;
Q86VP1	>sp|Q86VP1|TAXB1_HUMAN Tax1-binding protein 1 OS=Homo sapiens GN=TAX1BP1 PE=1 SV=2	1	0.00741551	_TFLLTTSSK(gl)EDTCFLK_	TFLLTTSSK(1)EDTCFLK	346	1.4064	55.755	7.52899	QRTFLLTTSSKEDTCFLKEQL	..........KE.........	mitochondria	biological_process;cellular component organization or biogenesis;cellular component biogenesis;biological regulation;regulation of biological quality;response to endogenous stimulus;response to organic cyclic compound;response to organic substance;response to lipid;response to hormone;response to steroid hormone;response to chemical;response to stimulus;response to estrogen;developmental process;…	molecular_function;structural molecule activity;structural constituent of muscle;structural constituent of cytoskeleton;	cellular_component;membrane;cell part;cell;cell periphery;intracellular;cytoplasmic part;cytoplasm;intracellular non-membrane-bounded organelle;organelle;contractile fiber;non-membrane-bounded organelle;intracellular organelle;intracellular part;myofibril;macromolecular complex;sarcomere;contractile fiber part;organelle part;I band;Z disc;cytoskeleton;membrane part;intracellular organelle part;cy…	K07604	KRT1:type I keratin, acidic;KRT1:type I keratin, acidic;	Staphylococcus aureus infection - Homo sapiens (human) ;Pathogenic Escherichia coli infection - Homo sapiens (human) ;	IPR001664;IPR009053;IPR018039;IPR002957;	Intermediate filament protein;Prefoldin;Intermediate filament protein, conserved site;Keratin, type I;
Q7Z388	>sp|Q7Z388|D19L4_HUMAN Probable C-mannosyltransferase DPY19L4 OS=Homo sapiens GN=DPY19L4 PE=1 SV=1	1	8.8027e-05	_SLK(gl)ETVTLEDGR_	SLK(1)ETVTLEDGR	450	-0.11971	83.204	1.31499	IFRRINGKSLKETVTLEDGRI	..........KE.........	mitochondria	biological_process;cellular component organization or biogenesis;cellular component biogenesis;biological regulation;regulation of biological quality;response to endogenous stimulus;response to organic cyclic compound;response to organic substance;response to lipid;response to hormone;response to steroid hormone;response to chemical;response to stimulus;response to estrogen;developmental process;…	molecular_function;structural molecule activity;structural constituent of muscle;structural constituent of cytoskeleton;	cellular_component;membrane;cell part;cell;cell periphery;intracellular;cytoplasmic part;cytoplasm;intracellular non-membrane-bounded organelle;organelle;contractile fiber;non-membrane-bounded organelle;intracellular organelle;intracellular part;myofibril;macromolecular complex;sarcomere;contractile fiber part;organelle part;I band;Z disc;cytoskeleton;membrane part;intracellular organelle part;cy…	K07604	KRT1:type I keratin, acidic;KRT1:type I keratin, acidic;	Staphylococcus aureus infection - Homo sapiens (human) ;Pathogenic Escherichia coli infection - Homo sapiens (human) ;	IPR001664;IPR009053;IPR018039;IPR002957;	Intermediate filament protein;Prefoldin;Intermediate filament protein, conserved site;Keratin, type I;
P45973	>sp|P45973|CBX5_HUMAN Chromobox protein homolog 5 OS=Homo sapiens GN=CBX5 PE=1 SV=1	1	6.32947e-21	_DTDEADLVLAK(gl)EANVK_	DTDEADLVLAK(1)EANVK	154	-0.15988	129.38	1.38156	DTDEADLVLAKEANVKCPQIV	..........KE.........	mitochondria	biological_process;cellular component organization or biogenesis;cellular component biogenesis;biological regulation;regulation of biological quality;response to endogenous stimulus;response to organic cyclic compound;response to organic substance;response to lipid;response to hormone;response to steroid hormone;response to chemical;response to stimulus;response to estrogen;developmental process;…	molecular_function;structural molecule activity;structural constituent of muscle;structural constituent of cytoskeleton;	cellular_component;membrane;cell part;cell;cell periphery;intracellular;cytoplasmic part;cytoplasm;intracellular non-membrane-bounded organelle;organelle;contractile fiber;non-membrane-bounded organelle;intracellular organelle;intracellular part;myofibril;macromolecular complex;sarcomere;contractile fiber part;organelle part;I band;Z disc;cytoskeleton;membrane part;intracellular organelle part;cy…	K07604	KRT1:type I keratin, acidic;KRT1:type I keratin, acidic;	Staphylococcus aureus infection - Homo sapiens (human) ;Pathogenic Escherichia coli infection - Homo sapiens (human) ;	IPR001664;IPR009053;IPR018039;IPR002957;	Intermediate filament protein;Prefoldin;Intermediate filament protein, conserved site;Keratin, type I;
P08238	>sp|P08238|HS90B_HUMAN Heat shock protein HSP 90-beta OS=Homo sapiens GN=HSP90AB1 PE=1 SV=4;>sp|Q58FF7|H90B3_HUMAN Putative heat shock protein HSP 90-beta-3 OS=Homo sapiens GN=HSP90AB3P PE=5 SV=1;>sp|Q58FF8|H90B2_HUMAN Putative heat shock protein HSP 90-be	1	0.0142454	_LDSGK(gl)ELK_	LDSGK(1)ELK	69	0.10695	74.92	1.03632	LTDPSKLDSGKELKIDIIPNP	..........KE.........	mitochondria	biological_process;cellular component organization or biogenesis;cellular component biogenesis;biological regulation;regulation of biological quality;response to endogenous stimulus;response to organic cyclic compound;response to organic substance;response to lipid;response to hormone;response to steroid hormone;response to chemical;response to stimulus;response to estrogen;developmental process;…	molecular_function;structural molecule activity;structural constituent of muscle;structural constituent of cytoskeleton;	cellular_component;membrane;cell part;cell;cell periphery;intracellular;cytoplasmic part;cytoplasm;intracellular non-membrane-bounded organelle;organelle;contractile fiber;non-membrane-bounded organelle;intracellular organelle;intracellular part;myofibril;macromolecular complex;sarcomere;contractile fiber part;organelle part;I band;Z disc;cytoskeleton;membrane part;intracellular organelle part;cy…	K07604	KRT1:type I keratin, acidic;KRT1:type I keratin, acidic;	Staphylococcus aureus infection - Homo sapiens (human) ;Pathogenic Escherichia coli infection - Homo sapiens (human) ;	IPR001664;IPR009053;IPR018039;IPR002957;	Intermediate filament protein;Prefoldin;Intermediate filament protein, conserved site;Keratin, type I;
O60266	>sp|O60266|ADCY3_HUMAN Adenylate cyclase type 3 OS=Homo sapiens GN=ADCY3 PE=1 SV=3	1	0.00406446	_IEVHDQK(gl)ER_	IEVHDQK(1)ER	878	-0.31178	71.451	1.50534	FLWKIEVHDQKERVYEMRRWN	..........KE.........	cytoskeleton	biological_process;cellular component organization or biogenesis;cellular component biogenesis;single-organism process;biological regulation;response to wounding;response to stress;regulation of biological quality;coagulation;hemostasis;multicellular organismal process;single-multicellular organism process;wound healing;response to stimulus;regulation of body fluid levels;blood coagulation;develo…	purine ribonucleotide binding;anion binding;ribonucleotide binding;small molecule binding;ion binding;ribonucleoside binding;purine ribonucleoside triphosphate binding;carbohydrate derivative binding;adenyl ribonucleotide binding;nucleoside phosphate binding;molecular_function;nucleotide binding;nucleoside binding;adenyl nucleotide binding;heterocyclic compound binding;binding;purine nucleoside b…	extracellular region;cellular_component;extracellular region part;intracellular;cytoplasmic part;cytoplasm;cell part;cell;intracellular part;cell periphery;cell cortex;organelle;vesicle;membrane-bounded vesicle;intracellular non-membrane-bounded organelle;cell cortex part;non-membrane-bounded organelle;intracellular organelle;cytoskeleton;cortical cytoskeleton;macromolecular complex;catalytic com…	K05692	ACTB_G1:actin beta/gamma 1;ACTB_G1:actin beta/gamma 1;ACTB_G1:actin beta/gamma 1;ACTB_G1:actin beta/gamma 1;ACTB_G1:actin beta/gamma 1;ACTB_G1:actin beta/gamma 1;ACTB_G1:actin beta/gamma 1;ACTB_G1:actin beta/gamma 1;ACTB_G1:actin beta/gamma 1;ACTB_G1:actin beta/gamma 1;ACTB_G1:actin beta/gamma 1;ACTB_G1:actin beta/gamma 1;ACTB_G1:actin beta/gamma 1;ACTB_G1:actin beta/gamma 1;ACTB_G1:actin beta/ga…	Proteoglycans in cancer - Homo sapiens (human) ;Regulation of actin cytoskeleton - Homo sapiens (human) ;Rap1 signaling pathway - Homo sapiens (human) ;Focal adhesion - Homo sapiens (human) ;Influenza A - Homo sapiens (human) ;Oxytocin signaling pathway - Homo sapiens (human) ;Phagosome - Homo sapiens (human) ;Hippo signaling pathway - Homo sapiens (human) ;Tight junction - Homo sapiens (human) ;…	IPR020902;IPR004001;IPR004000;	Actin/actin-like conserved site;Actin, conserved site;Actin-related protein;
O00264	>sp|O00264|PGRC1_HUMAN Membrane-associated progesterone receptor component 1 OS=Homo sapiens GN=PGRMC1 PE=1 SV=3	1	0.000741825	_GLATFCLDK(gl)EALK_	GLATFCLDK(1)EALK	132	0.053897	70.089	4.09433	SRGLATFCLDKEALKDEYDDL	..........KE.........	cytoskeleton	biological_process;cellular component organization or biogenesis;cellular component biogenesis;single-organism process;biological regulation;response to wounding;response to stress;regulation of biological quality;coagulation;hemostasis;multicellular organismal process;single-multicellular organism process;wound healing;response to stimulus;regulation of body fluid levels;blood coagulation;develo…	purine ribonucleotide binding;anion binding;ribonucleotide binding;small molecule binding;ion binding;ribonucleoside binding;purine ribonucleoside triphosphate binding;carbohydrate derivative binding;adenyl ribonucleotide binding;nucleoside phosphate binding;molecular_function;nucleotide binding;nucleoside binding;adenyl nucleotide binding;heterocyclic compound binding;binding;purine nucleoside b…	extracellular region;cellular_component;extracellular region part;intracellular;cytoplasmic part;cytoplasm;cell part;cell;intracellular part;cell periphery;cell cortex;organelle;vesicle;membrane-bounded vesicle;intracellular non-membrane-bounded organelle;cell cortex part;non-membrane-bounded organelle;intracellular organelle;cytoskeleton;cortical cytoskeleton;macromolecular complex;catalytic com…	K05692	ACTB_G1:actin beta/gamma 1;ACTB_G1:actin beta/gamma 1;ACTB_G1:actin beta/gamma 1;ACTB_G1:actin beta/gamma 1;ACTB_G1:actin beta/gamma 1;ACTB_G1:actin beta/gamma 1;ACTB_G1:actin beta/gamma 1;ACTB_G1:actin beta/gamma 1;ACTB_G1:actin beta/gamma 1;ACTB_G1:actin beta/gamma 1;ACTB_G1:actin beta/gamma 1;ACTB_G1:actin beta/gamma 1;ACTB_G1:actin beta/gamma 1;ACTB_G1:actin beta/gamma 1;ACTB_G1:actin beta/ga…	Proteoglycans in cancer - Homo sapiens (human) ;Regulation of actin cytoskeleton - Homo sapiens (human) ;Rap1 signaling pathway - Homo sapiens (human) ;Focal adhesion - Homo sapiens (human) ;Influenza A - Homo sapiens (human) ;Oxytocin signaling pathway - Homo sapiens (human) ;Phagosome - Homo sapiens (human) ;Hippo signaling pathway - Homo sapiens (human) ;Tight junction - Homo sapiens (human) ;…	IPR020902;IPR004001;IPR004000;	Actin/actin-like conserved site;Actin, conserved site;Actin-related protein;
P05023	>sp|P05023|AT1A1_HUMAN Sodium/potassium-transporting ATPase subunit alpha-1 OS=Homo sapiens GN=ATP1A1 PE=1 SV=1	1	4.30778e-14	_CSSILLHGK(gl)EQPLDEELK_	CSSILLHGK(1)EQPLDEELK	526	0.98507	95.9	1.45446	DRCSSILLHGKEQPLDEELKD	..........KE.........	cytoskeleton	biological_process;cellular component organization or biogenesis;cellular component biogenesis;single-organism process;biological regulation;response to wounding;response to stress;regulation of biological quality;coagulation;hemostasis;multicellular organismal process;single-multicellular organism process;wound healing;response to stimulus;regulation of body fluid levels;blood coagulation;develo…	purine ribonucleotide binding;anion binding;ribonucleotide binding;small molecule binding;ion binding;ribonucleoside binding;purine ribonucleoside triphosphate binding;carbohydrate derivative binding;adenyl ribonucleotide binding;nucleoside phosphate binding;molecular_function;nucleotide binding;nucleoside binding;adenyl nucleotide binding;heterocyclic compound binding;binding;purine nucleoside b…	extracellular region;cellular_component;extracellular region part;intracellular;cytoplasmic part;cytoplasm;cell part;cell;intracellular part;cell periphery;cell cortex;organelle;vesicle;membrane-bounded vesicle;intracellular non-membrane-bounded organelle;cell cortex part;non-membrane-bounded organelle;intracellular organelle;cytoskeleton;cortical cytoskeleton;macromolecular complex;catalytic com…	K05692	ACTB_G1:actin beta/gamma 1;ACTB_G1:actin beta/gamma 1;ACTB_G1:actin beta/gamma 1;ACTB_G1:actin beta/gamma 1;ACTB_G1:actin beta/gamma 1;ACTB_G1:actin beta/gamma 1;ACTB_G1:actin beta/gamma 1;ACTB_G1:actin beta/gamma 1;ACTB_G1:actin beta/gamma 1;ACTB_G1:actin beta/gamma 1;ACTB_G1:actin beta/gamma 1;ACTB_G1:actin beta/gamma 1;ACTB_G1:actin beta/gamma 1;ACTB_G1:actin beta/gamma 1;ACTB_G1:actin beta/ga…	Proteoglycans in cancer - Homo sapiens (human) ;Regulation of actin cytoskeleton - Homo sapiens (human) ;Rap1 signaling pathway - Homo sapiens (human) ;Focal adhesion - Homo sapiens (human) ;Influenza A - Homo sapiens (human) ;Oxytocin signaling pathway - Homo sapiens (human) ;Phagosome - Homo sapiens (human) ;Hippo signaling pathway - Homo sapiens (human) ;Tight junction - Homo sapiens (human) ;…	IPR020902;IPR004001;IPR004000;	Actin/actin-like conserved site;Actin, conserved site;Actin-related protein;
P25445	>sp|P25445|TNR6_HUMAN Tumor necrosis factor receptor superfamily member 6 OS=Homo sapiens GN=FAS PE=1 SV=1	1	0.00528099	_K(gl)EAYDTLIK_	K(1)EAYDTLIK	288	0.87302	61.344	4.16372	LRNWHQLHGKKEAYDTLIKDL	..........KE.........	cytoskeleton	biological_process;cellular component organization or biogenesis;cellular component biogenesis;single-organism process;biological regulation;response to wounding;response to stress;regulation of biological quality;coagulation;hemostasis;multicellular organismal process;single-multicellular organism process;wound healing;response to stimulus;regulation of body fluid levels;blood coagulation;develo…	purine ribonucleotide binding;anion binding;ribonucleotide binding;small molecule binding;ion binding;ribonucleoside binding;purine ribonucleoside triphosphate binding;carbohydrate derivative binding;adenyl ribonucleotide binding;nucleoside phosphate binding;molecular_function;nucleotide binding;nucleoside binding;adenyl nucleotide binding;heterocyclic compound binding;binding;purine nucleoside b…	extracellular region;cellular_component;extracellular region part;intracellular;cytoplasmic part;cytoplasm;cell part;cell;intracellular part;cell periphery;cell cortex;organelle;vesicle;membrane-bounded vesicle;intracellular non-membrane-bounded organelle;cell cortex part;non-membrane-bounded organelle;intracellular organelle;cytoskeleton;cortical cytoskeleton;macromolecular complex;catalytic com…	K05692	ACTB_G1:actin beta/gamma 1;ACTB_G1:actin beta/gamma 1;ACTB_G1:actin beta/gamma 1;ACTB_G1:actin beta/gamma 1;ACTB_G1:actin beta/gamma 1;ACTB_G1:actin beta/gamma 1;ACTB_G1:actin beta/gamma 1;ACTB_G1:actin beta/gamma 1;ACTB_G1:actin beta/gamma 1;ACTB_G1:actin beta/gamma 1;ACTB_G1:actin beta/gamma 1;ACTB_G1:actin beta/gamma 1;ACTB_G1:actin beta/gamma 1;ACTB_G1:actin beta/gamma 1;ACTB_G1:actin beta/ga…	Proteoglycans in cancer - Homo sapiens (human) ;Regulation of actin cytoskeleton - Homo sapiens (human) ;Rap1 signaling pathway - Homo sapiens (human) ;Focal adhesion - Homo sapiens (human) ;Influenza A - Homo sapiens (human) ;Oxytocin signaling pathway - Homo sapiens (human) ;Phagosome - Homo sapiens (human) ;Hippo signaling pathway - Homo sapiens (human) ;Tight junction - Homo sapiens (human) ;…	IPR020902;IPR004001;IPR004000;	Actin/actin-like conserved site;Actin, conserved site;Actin-related protein;
P27635	>sp|P27635|RL10_HUMAN 60S ribosomal protein L10 OS=Homo sapiens GN=RPL10 PE=1 SV=4	1	3.71601e-26	_LQNK(gl)EHVIEALR_	LQNK(1)EHVIEALR	145	-0.1216	153.75	2.37648	IMSIRTKLQNKEHVIEALRRA	..........KE.........	cytoskeleton	biological_process;cellular component organization or biogenesis;cellular component biogenesis;single-organism process;biological regulation;response to wounding;response to stress;regulation of biological quality;coagulation;hemostasis;multicellular organismal process;single-multicellular organism process;wound healing;response to stimulus;regulation of body fluid levels;blood coagulation;develo…	purine ribonucleotide binding;anion binding;ribonucleotide binding;small molecule binding;ion binding;ribonucleoside binding;purine ribonucleoside triphosphate binding;carbohydrate derivative binding;adenyl ribonucleotide binding;nucleoside phosphate binding;molecular_function;nucleotide binding;nucleoside binding;adenyl nucleotide binding;heterocyclic compound binding;binding;purine nucleoside b…	extracellular region;cellular_component;extracellular region part;intracellular;cytoplasmic part;cytoplasm;cell part;cell;intracellular part;cell periphery;cell cortex;organelle;vesicle;membrane-bounded vesicle;intracellular non-membrane-bounded organelle;cell cortex part;non-membrane-bounded organelle;intracellular organelle;cytoskeleton;cortical cytoskeleton;macromolecular complex;catalytic com…	K05692	ACTB_G1:actin beta/gamma 1;ACTB_G1:actin beta/gamma 1;ACTB_G1:actin beta/gamma 1;ACTB_G1:actin beta/gamma 1;ACTB_G1:actin beta/gamma 1;ACTB_G1:actin beta/gamma 1;ACTB_G1:actin beta/gamma 1;ACTB_G1:actin beta/gamma 1;ACTB_G1:actin beta/gamma 1;ACTB_G1:actin beta/gamma 1;ACTB_G1:actin beta/gamma 1;ACTB_G1:actin beta/gamma 1;ACTB_G1:actin beta/gamma 1;ACTB_G1:actin beta/gamma 1;ACTB_G1:actin beta/ga…	Proteoglycans in cancer - Homo sapiens (human) ;Regulation of actin cytoskeleton - Homo sapiens (human) ;Rap1 signaling pathway - Homo sapiens (human) ;Focal adhesion - Homo sapiens (human) ;Influenza A - Homo sapiens (human) ;Oxytocin signaling pathway - Homo sapiens (human) ;Phagosome - Homo sapiens (human) ;Hippo signaling pathway - Homo sapiens (human) ;Tight junction - Homo sapiens (human) ;…	IPR020902;IPR004001;IPR004000;	Actin/actin-like conserved site;Actin, conserved site;Actin-related protein;
P60903	>sp|P60903|S10AA_HUMAN Protein S100-A10 OS=Homo sapiens GN=S100A10 PE=1 SV=2	1	0.00239302	_GYLTK(gl)EDLR_	GYLTK(1)EDLR	28	0.76243	86.67	1.03064	KFAGDKGYLTKEDLRVLMEKE	..........KE.........	cytoskeleton	biological_process;cellular component organization or biogenesis;cellular component biogenesis;single-organism process;biological regulation;response to wounding;response to stress;regulation of biological quality;coagulation;hemostasis;multicellular organismal process;single-multicellular organism process;wound healing;response to stimulus;regulation of body fluid levels;blood coagulation;develo…	purine ribonucleotide binding;anion binding;ribonucleotide binding;small molecule binding;ion binding;ribonucleoside binding;purine ribonucleoside triphosphate binding;carbohydrate derivative binding;adenyl ribonucleotide binding;nucleoside phosphate binding;molecular_function;nucleotide binding;nucleoside binding;adenyl nucleotide binding;heterocyclic compound binding;binding;purine nucleoside b…	extracellular region;cellular_component;extracellular region part;intracellular;cytoplasmic part;cytoplasm;cell part;cell;intracellular part;cell periphery;cell cortex;organelle;vesicle;membrane-bounded vesicle;intracellular non-membrane-bounded organelle;cell cortex part;non-membrane-bounded organelle;intracellular organelle;cytoskeleton;cortical cytoskeleton;macromolecular complex;catalytic com…	K05692	ACTB_G1:actin beta/gamma 1;ACTB_G1:actin beta/gamma 1;ACTB_G1:actin beta/gamma 1;ACTB_G1:actin beta/gamma 1;ACTB_G1:actin beta/gamma 1;ACTB_G1:actin beta/gamma 1;ACTB_G1:actin beta/gamma 1;ACTB_G1:actin beta/gamma 1;ACTB_G1:actin beta/gamma 1;ACTB_G1:actin beta/gamma 1;ACTB_G1:actin beta/gamma 1;ACTB_G1:actin beta/gamma 1;ACTB_G1:actin beta/gamma 1;ACTB_G1:actin beta/gamma 1;ACTB_G1:actin beta/ga…	Proteoglycans in cancer - Homo sapiens (human) ;Regulation of actin cytoskeleton - Homo sapiens (human) ;Rap1 signaling pathway - Homo sapiens (human) ;Focal adhesion - Homo sapiens (human) ;Influenza A - Homo sapiens (human) ;Oxytocin signaling pathway - Homo sapiens (human) ;Phagosome - Homo sapiens (human) ;Hippo signaling pathway - Homo sapiens (human) ;Tight junction - Homo sapiens (human) ;…	IPR020902;IPR004001;IPR004000;	Actin/actin-like conserved site;Actin, conserved site;Actin-related protein;
Q00610	>sp|Q00610|CLH1_HUMAN Clathrin heavy chain 1 OS=Homo sapiens GN=CLTC PE=1 SV=5;>sp|P53675|CLH2_HUMAN Clathrin heavy chain 2 OS=Homo sapiens GN=CLTCL1 PE=1 SV=2	0.968085	3.73645e-10	_WLK(gl)EDKLECSEELGDLVK_	WLK(0.968)EDK(0.032)LECSEELGDLVK	453	-1.4384	103.01	1.97437	GRKQLLEKWLKEDKLECSEEL	..........KE.........	cytoskeleton	biological_process;cellular component organization or biogenesis;cellular component biogenesis;single-organism process;biological regulation;response to wounding;response to stress;regulation of biological quality;coagulation;hemostasis;multicellular organismal process;single-multicellular organism process;wound healing;response to stimulus;regulation of body fluid levels;blood coagulation;develo…	purine ribonucleotide binding;anion binding;ribonucleotide binding;small molecule binding;ion binding;ribonucleoside binding;purine ribonucleoside triphosphate binding;carbohydrate derivative binding;adenyl ribonucleotide binding;nucleoside phosphate binding;molecular_function;nucleotide binding;nucleoside binding;adenyl nucleotide binding;heterocyclic compound binding;binding;purine nucleoside b…	extracellular region;cellular_component;extracellular region part;intracellular;cytoplasmic part;cytoplasm;cell part;cell;intracellular part;cell periphery;cell cortex;organelle;vesicle;membrane-bounded vesicle;intracellular non-membrane-bounded organelle;cell cortex part;non-membrane-bounded organelle;intracellular organelle;cytoskeleton;cortical cytoskeleton;macromolecular complex;catalytic com…	K05692	ACTB_G1:actin beta/gamma 1;ACTB_G1:actin beta/gamma 1;ACTB_G1:actin beta/gamma 1;ACTB_G1:actin beta/gamma 1;ACTB_G1:actin beta/gamma 1;ACTB_G1:actin beta/gamma 1;ACTB_G1:actin beta/gamma 1;ACTB_G1:actin beta/gamma 1;ACTB_G1:actin beta/gamma 1;ACTB_G1:actin beta/gamma 1;ACTB_G1:actin beta/gamma 1;ACTB_G1:actin beta/gamma 1;ACTB_G1:actin beta/gamma 1;ACTB_G1:actin beta/gamma 1;ACTB_G1:actin beta/ga…	Proteoglycans in cancer - Homo sapiens (human) ;Regulation of actin cytoskeleton - Homo sapiens (human) ;Rap1 signaling pathway - Homo sapiens (human) ;Focal adhesion - Homo sapiens (human) ;Influenza A - Homo sapiens (human) ;Oxytocin signaling pathway - Homo sapiens (human) ;Phagosome - Homo sapiens (human) ;Hippo signaling pathway - Homo sapiens (human) ;Tight junction - Homo sapiens (human) ;…	IPR020902;IPR004001;IPR004000;	Actin/actin-like conserved site;Actin, conserved site;Actin-related protein;
Q5TDH0	>sp|Q5TDH0|DDI2_HUMAN Protein DDI1 homolog 2 OS=Homo sapiens GN=DDI2 PE=1 SV=1	1	7.66438e-05	_DMLLANPHELSLLK(gl)ER_	DMLLANPHELSLLK(1)ER	153	-0.68589	67.646	0.788892	LANPHELSLLKERNPPLAEAL	..........KE.........	cytoskeleton	biological_process;cellular component organization or biogenesis;cellular component biogenesis;single-organism process;biological regulation;response to wounding;response to stress;regulation of biological quality;coagulation;hemostasis;multicellular organismal process;single-multicellular organism process;wound healing;response to stimulus;regulation of body fluid levels;blood coagulation;develo…	purine ribonucleotide binding;anion binding;ribonucleotide binding;small molecule binding;ion binding;ribonucleoside binding;purine ribonucleoside triphosphate binding;carbohydrate derivative binding;adenyl ribonucleotide binding;nucleoside phosphate binding;molecular_function;nucleotide binding;nucleoside binding;adenyl nucleotide binding;heterocyclic compound binding;binding;purine nucleoside b…	extracellular region;cellular_component;extracellular region part;intracellular;cytoplasmic part;cytoplasm;cell part;cell;intracellular part;cell periphery;cell cortex;organelle;vesicle;membrane-bounded vesicle;intracellular non-membrane-bounded organelle;cell cortex part;non-membrane-bounded organelle;intracellular organelle;cytoskeleton;cortical cytoskeleton;macromolecular complex;catalytic com…	K05692	ACTB_G1:actin beta/gamma 1;ACTB_G1:actin beta/gamma 1;ACTB_G1:actin beta/gamma 1;ACTB_G1:actin beta/gamma 1;ACTB_G1:actin beta/gamma 1;ACTB_G1:actin beta/gamma 1;ACTB_G1:actin beta/gamma 1;ACTB_G1:actin beta/gamma 1;ACTB_G1:actin beta/gamma 1;ACTB_G1:actin beta/gamma 1;ACTB_G1:actin beta/gamma 1;ACTB_G1:actin beta/gamma 1;ACTB_G1:actin beta/gamma 1;ACTB_G1:actin beta/gamma 1;ACTB_G1:actin beta/ga…	Proteoglycans in cancer - Homo sapiens (human) ;Regulation of actin cytoskeleton - Homo sapiens (human) ;Rap1 signaling pathway - Homo sapiens (human) ;Focal adhesion - Homo sapiens (human) ;Influenza A - Homo sapiens (human) ;Oxytocin signaling pathway - Homo sapiens (human) ;Phagosome - Homo sapiens (human) ;Hippo signaling pathway - Homo sapiens (human) ;Tight junction - Homo sapiens (human) ;…	IPR020902;IPR004001;IPR004000;	Actin/actin-like conserved site;Actin, conserved site;Actin-related protein;
P00533	>sp|P00533|EGFR_HUMAN Epidermal growth factor receptor OS=Homo sapiens GN=EGFR PE=1 SV=2	1	0.00953638	_NGLQSCPIK(gl)EDSFLQR_	NGLQSCPIK(1)EDSFLQR	1061	1.1632	49.595	0.969744	DRNGLQSCPIKEDSFLQRYSS	..........KE.........	mitochondria	biological_process;cellular process;regulation of biological process;biological regulation;regulation of cellular process;cellular component organization or biogenesis;cellular component organization;regulation of biological quality;nitrogen compound metabolic process;cellular aromatic compound metabolic process;organic substance biosynthetic process;biosynthetic process;nucleic acid metabolic pr…	molecular_function;structural molecule activity;	intracellular;organelle;cell part;cell;intracellular part;cellular_component;intracellular organelle;non-membrane-bounded organelle;intracellular non-membrane-bounded organelle;intracellular organelle part;organelle part;cytoskeleton;cytoskeletal part;cytoplasm;macromolecular complex;intermediate filament;protein complex;intermediate filament cytoskeleton;keratin filament;membrane-bounded organel…				IPR003054;IPR018039;IPR009053;IPR001664;	Keratin, type II;Intermediate filament protein, conserved site;Prefoldin;Intermediate filament protein;
P28066	>sp|P28066|PSA5_HUMAN Proteasome subunit alpha type-5 OS=Homo sapiens GN=PSMA5 PE=1 SV=3	1	0.00327502	_SM(ox)TLK(gl)EAIK_	SMTLK(1)EAIK	192	0.78107	82.287	1.2109	QEVYHKSMTLKEAIKSSLIIL	..........KE.........	mitochondria	biological_process;cellular process;regulation of biological process;biological regulation;regulation of cellular process;cellular component organization or biogenesis;cellular component organization;regulation of biological quality;nitrogen compound metabolic process;cellular aromatic compound metabolic process;organic substance biosynthetic process;biosynthetic process;nucleic acid metabolic pr…	molecular_function;structural molecule activity;	intracellular;organelle;cell part;cell;intracellular part;cellular_component;intracellular organelle;non-membrane-bounded organelle;intracellular non-membrane-bounded organelle;intracellular organelle part;organelle part;cytoskeleton;cytoskeletal part;cytoplasm;macromolecular complex;intermediate filament;protein complex;intermediate filament cytoskeleton;keratin filament;membrane-bounded organel…				IPR003054;IPR018039;IPR009053;IPR001664;	Keratin, type II;Intermediate filament protein, conserved site;Prefoldin;Intermediate filament protein;
Q9NR31	>sp|Q9NR31|SAR1A_HUMAN GTP-binding protein SAR1a OS=Homo sapiens GN=SAR1A PE=1 SV=1	1	0.00058886	_GNVTLK(gl)ELNAR_	GNVTLK(1)ELNAR	166	-1.5269	84.479	0.456163	QTTGKGNVTLKELNARPMEVF	..........KE.........	mitochondria	biological_process;cellular process;regulation of biological process;biological regulation;regulation of cellular process;cellular component organization or biogenesis;cellular component organization;regulation of biological quality;nitrogen compound metabolic process;cellular aromatic compound metabolic process;organic substance biosynthetic process;biosynthetic process;nucleic acid metabolic pr…	molecular_function;structural molecule activity;	intracellular;organelle;cell part;cell;intracellular part;cellular_component;intracellular organelle;non-membrane-bounded organelle;intracellular non-membrane-bounded organelle;intracellular organelle part;organelle part;cytoskeleton;cytoskeletal part;cytoplasm;macromolecular complex;intermediate filament;protein complex;intermediate filament cytoskeleton;keratin filament;membrane-bounded organel…				IPR003054;IPR018039;IPR009053;IPR001664;	Keratin, type II;Intermediate filament protein, conserved site;Prefoldin;Intermediate filament protein;
Q8TC12	>sp|Q8TC12|RDH11_HUMAN Retinol dehydrogenase 11 OS=Homo sapiens GN=RDH11 PE=1 SV=2	1	0.0122146	_VVVVTGANTGIGK(gl)ETAK_	VVVVTGANTGIGK(1)ETAK	55	-0.29622	58.98	0.607054	VVTGANTGIGKETAKELAQRG	..........KE.........	mitochondria	biological_process;cellular process;regulation of biological process;biological regulation;regulation of cellular process;cellular component organization or biogenesis;cellular component organization;regulation of biological quality;nitrogen compound metabolic process;cellular aromatic compound metabolic process;organic substance biosynthetic process;biosynthetic process;nucleic acid metabolic pr…	molecular_function;structural molecule activity;	intracellular;organelle;cell part;cell;intracellular part;cellular_component;intracellular organelle;non-membrane-bounded organelle;intracellular non-membrane-bounded organelle;intracellular organelle part;organelle part;cytoskeleton;cytoskeletal part;cytoplasm;macromolecular complex;intermediate filament;protein complex;intermediate filament cytoskeleton;keratin filament;membrane-bounded organel…				IPR003054;IPR018039;IPR009053;IPR001664;	Keratin, type II;Intermediate filament protein, conserved site;Prefoldin;Intermediate filament protein;
Q9NZM1	>sp|Q9NZM1|MYOF_HUMAN Myoferlin OS=Homo sapiens GN=MYOF PE=1 SV=1	1	0.000658119	_CDPYAGK(gl)EDIVPQLK_	CDPYAGK(1)EDIVPQLK	1408	0.16889	73.722	11.0813	DRFRCDPYAGKEDIVPQLKAS	..........KE.........	mitochondria	biological_process;cellular process;regulation of biological process;biological regulation;regulation of cellular process;cellular component organization or biogenesis;cellular component organization;regulation of biological quality;nitrogen compound metabolic process;cellular aromatic compound metabolic process;organic substance biosynthetic process;biosynthetic process;nucleic acid metabolic pr…	molecular_function;structural molecule activity;	intracellular;organelle;cell part;cell;intracellular part;cellular_component;intracellular organelle;non-membrane-bounded organelle;intracellular non-membrane-bounded organelle;intracellular organelle part;organelle part;cytoskeleton;cytoskeletal part;cytoplasm;macromolecular complex;intermediate filament;protein complex;intermediate filament cytoskeleton;keratin filament;membrane-bounded organel…				IPR003054;IPR018039;IPR009053;IPR001664;	Keratin, type II;Intermediate filament protein, conserved site;Prefoldin;Intermediate filament protein;
Q86U86	>sp|Q86U86|PB1_HUMAN Protein polybromo-1 OS=Homo sapiens GN=PBRM1 PE=1 SV=1	1	0.00967126	_DVHLSK(gl)EQESR_	DVHLSK(1)EQESR	1642	-0.11847	60.255	0.975134	AARRRDVHLSKEQESRLPSHW	..........KE.........	mitochondria	biological_process;cellular process;regulation of biological process;biological regulation;regulation of cellular process;cellular component organization or biogenesis;cellular component organization;regulation of biological quality;nitrogen compound metabolic process;cellular aromatic compound metabolic process;organic substance biosynthetic process;biosynthetic process;nucleic acid metabolic pr…	molecular_function;structural molecule activity;	intracellular;organelle;cell part;cell;intracellular part;cellular_component;intracellular organelle;non-membrane-bounded organelle;intracellular non-membrane-bounded organelle;intracellular organelle part;organelle part;cytoskeleton;cytoskeletal part;cytoplasm;macromolecular complex;intermediate filament;protein complex;intermediate filament cytoskeleton;keratin filament;membrane-bounded organel…				IPR003054;IPR018039;IPR009053;IPR001664;	Keratin, type II;Intermediate filament protein, conserved site;Prefoldin;Intermediate filament protein;
P55327	>sp|P55327|TPD52_HUMAN Tumor protein D52 OS=Homo sapiens GN=TPD52 PE=1 SV=2	1	5.8551e-06	_VEEEIQTLSQVLAAK(gl)EK_	VEEEIQTLSQVLAAK(1)EK	100	-0.29577	77.221	0.731957	IQTLSQVLAAKEKHLAEIKRK	..........KE.........	mitochondria	biological_process;cellular process;regulation of biological process;biological regulation;regulation of cellular process;cellular component organization or biogenesis;cellular component organization;regulation of biological quality;nitrogen compound metabolic process;cellular aromatic compound metabolic process;organic substance biosynthetic process;biosynthetic process;nucleic acid metabolic pr…	molecular_function;structural molecule activity;	intracellular;organelle;cell part;cell;intracellular part;cellular_component;intracellular organelle;non-membrane-bounded organelle;intracellular non-membrane-bounded organelle;intracellular organelle part;organelle part;cytoskeleton;cytoskeletal part;cytoplasm;macromolecular complex;intermediate filament;protein complex;intermediate filament cytoskeleton;keratin filament;membrane-bounded organel…				IPR003054;IPR018039;IPR009053;IPR001664;	Keratin, type II;Intermediate filament protein, conserved site;Prefoldin;Intermediate filament protein;
O60341	>sp|O60341|KDM1A_HUMAN Lysine-specific histone demethylase 1A OS=Homo sapiens GN=KDM1A PE=1 SV=2	0.999992	1.77856e-05	_ELHQQYK(gl)EASEVKPPR_	ELHQQYK(1)EASEVKPPR	463	1.0975	89.911	1.09771	EKIKELHQQYKEASEVKPPRD	..........KE.........	mitochondria	biological_process;cellular process;regulation of biological process;biological regulation;regulation of cellular process;cellular component organization or biogenesis;cellular component organization;regulation of biological quality;nitrogen compound metabolic process;cellular aromatic compound metabolic process;organic substance biosynthetic process;biosynthetic process;nucleic acid metabolic pr…	molecular_function;structural molecule activity;	intracellular;organelle;cell part;cell;intracellular part;cellular_component;intracellular organelle;non-membrane-bounded organelle;intracellular non-membrane-bounded organelle;intracellular organelle part;organelle part;cytoskeleton;cytoskeletal part;cytoplasm;macromolecular complex;intermediate filament;protein complex;intermediate filament cytoskeleton;keratin filament;membrane-bounded organel…				IPR003054;IPR018039;IPR009053;IPR001664;	Keratin, type II;Intermediate filament protein, conserved site;Prefoldin;Intermediate filament protein;
P07900	>sp|P07900|HS90A_HUMAN Heat shock protein HSP 90-alpha OS=Homo sapiens GN=HSP90AA1 PE=1 SV=5;>sp|Q14568|HS902_HUMAN Putative heat shock protein HSP 90-alpha A2 OS=Homo sapiens GN=HSP90AA2 PE=1 SV=2	1	5.26395e-09	_LDSGK(gl)ELHINLIPNK_	LDSGK(1)ELHINLIPNK	74	-1.3034	91.812	0.601504	LTDPSKLDSGKELHINLIPNK	..........KE.........	mitochondria	biological_process;cellular process;regulation of biological process;biological regulation;regulation of cellular process;cellular component organization or biogenesis;cellular component organization;regulation of biological quality;nitrogen compound metabolic process;cellular aromatic compound metabolic process;organic substance biosynthetic process;biosynthetic process;nucleic acid metabolic pr…	molecular_function;structural molecule activity;	intracellular;organelle;cell part;cell;intracellular part;cellular_component;intracellular organelle;non-membrane-bounded organelle;intracellular non-membrane-bounded organelle;intracellular organelle part;organelle part;cytoskeleton;cytoskeletal part;cytoplasm;macromolecular complex;intermediate filament;protein complex;intermediate filament cytoskeleton;keratin filament;membrane-bounded organel…				IPR003054;IPR018039;IPR009053;IPR001664;	Keratin, type II;Intermediate filament protein, conserved site;Prefoldin;Intermediate filament protein;
Q7L5N1	>sp|Q7L5N1|CSN6_HUMAN COP9 signalosome complex subunit 6 OS=Homo sapiens GN=COPS6 PE=1 SV=1	1	0.00100849	_IIIDK(gl)EYYYTK_	IIIDK(1)EYYYTK	102	0.87343	75.819	6.04558	HTVEEKIIIDKEYYYTKEEQF	..........KE.........	mitochondria	biological_process;cellular process;regulation of biological process;biological regulation;regulation of cellular process;cellular component organization or biogenesis;cellular component organization;regulation of biological quality;nitrogen compound metabolic process;cellular aromatic compound metabolic process;organic substance biosynthetic process;biosynthetic process;nucleic acid metabolic pr…	molecular_function;structural molecule activity;	intracellular;organelle;cell part;cell;intracellular part;cellular_component;intracellular organelle;non-membrane-bounded organelle;intracellular non-membrane-bounded organelle;intracellular organelle part;organelle part;cytoskeleton;cytoskeletal part;cytoplasm;macromolecular complex;intermediate filament;protein complex;intermediate filament cytoskeleton;keratin filament;membrane-bounded organel…				IPR003054;IPR018039;IPR009053;IPR001664;	Keratin, type II;Intermediate filament protein, conserved site;Prefoldin;Intermediate filament protein;
O94886	>sp|O94886|TM63A_HUMAN Transmembrane protein 63A OS=Homo sapiens GN=TMEM63A PE=2 SV=3	1	0.00212482	_YK(gl)EENLVR_	YK(1)EENLVR	221	0.017985	101.43	4.69175	MRHHTQSIKYKEENLVRRTLF	..........KE.........	mitochondria	biological_process;cellular process;regulation of biological process;biological regulation;regulation of cellular process;cellular component organization or biogenesis;cellular component organization;regulation of biological quality;nitrogen compound metabolic process;cellular aromatic compound metabolic process;organic substance biosynthetic process;biosynthetic process;nucleic acid metabolic pr…	molecular_function;structural molecule activity;	intracellular;organelle;cell part;cell;intracellular part;cellular_component;intracellular organelle;non-membrane-bounded organelle;intracellular non-membrane-bounded organelle;intracellular organelle part;organelle part;cytoskeleton;cytoskeletal part;cytoplasm;macromolecular complex;intermediate filament;protein complex;intermediate filament cytoskeleton;keratin filament;membrane-bounded organel…				IPR003054;IPR018039;IPR009053;IPR001664;	Keratin, type II;Intermediate filament protein, conserved site;Prefoldin;Intermediate filament protein;
Q13185	>sp|Q13185|CBX3_HUMAN Chromobox protein homolog 3 OS=Homo sapiens GN=CBX3 PE=1 SV=4	1	2.59063e-09	_DSDEADLVLAK(gl)EANMK_	DSDEADLVLAK(1)EANMK	154	-0.95357	96.247	1.03812	DSDEADLVLAKEANMKCPQIV	..........KE.........	mitochondria	biological_process;cellular process;regulation of biological process;biological regulation;regulation of cellular process;cellular component organization or biogenesis;cellular component organization;regulation of biological quality;nitrogen compound metabolic process;cellular aromatic compound metabolic process;organic substance biosynthetic process;biosynthetic process;nucleic acid metabolic pr…	molecular_function;structural molecule activity;	intracellular;organelle;cell part;cell;intracellular part;cellular_component;intracellular organelle;non-membrane-bounded organelle;intracellular non-membrane-bounded organelle;intracellular organelle part;organelle part;cytoskeleton;cytoskeletal part;cytoplasm;macromolecular complex;intermediate filament;protein complex;intermediate filament cytoskeleton;keratin filament;membrane-bounded organel…				IPR003054;IPR018039;IPR009053;IPR001664;	Keratin, type II;Intermediate filament protein, conserved site;Prefoldin;Intermediate filament protein;
Q01082	>sp|Q01082|SPTB2_HUMAN Spectrin beta chain, non-erythrocytic 1 OS=Homo sapiens GN=SPTBN1 PE=1 SV=2	1	0.000233575	_LSDLQK(gl)EAEK_	LSDLQK(1)EAEK	1017	0.57395	94.363	1.15255	AIEAKLSDLQKEAEKLESEHP	..........KE.........	mitochondria	biological_process;cellular process;regulation of biological process;biological regulation;regulation of cellular process;cellular component organization or biogenesis;cellular component organization;regulation of biological quality;nitrogen compound metabolic process;cellular aromatic compound metabolic process;organic substance biosynthetic process;biosynthetic process;nucleic acid metabolic pr…	molecular_function;structural molecule activity;	intracellular;organelle;cell part;cell;intracellular part;cellular_component;intracellular organelle;non-membrane-bounded organelle;intracellular non-membrane-bounded organelle;intracellular organelle part;organelle part;cytoskeleton;cytoskeletal part;cytoplasm;macromolecular complex;intermediate filament;protein complex;intermediate filament cytoskeleton;keratin filament;membrane-bounded organel…				IPR003054;IPR018039;IPR009053;IPR001664;	Keratin, type II;Intermediate filament protein, conserved site;Prefoldin;Intermediate filament protein;
O15550	>sp|O15550|KDM6A_HUMAN Lysine-specific demethylase 6A OS=Homo sapiens GN=KDM6A PE=1 SV=2	1	0.0117572	_YHSAK(gl)EAYEQLLQTENLSAQVK_	YHSAK(1)EAYEQLLQTENLSAQVK	225	1.5708	46.415	1.75408	YETQRKYHSAKEAYEQLLQTE	..........KE.........	cytosol	biological_process;signaling;single-organism process;single organism signaling;macromolecule localization;nitrogen compound transport;transport;nucleobase-containing compound transport;nucleic acid transport;establishment of localization;RNA localization;organic substance transport;localization;establishment of RNA localization;RNA transport;regulation of cell migration;cellular process;regulatio…	purine ribonucleotide binding;anion binding;ribonucleotide binding;small molecule binding;ion binding;ribonucleoside binding;purine ribonucleoside triphosphate binding;carbohydrate derivative binding;adenyl ribonucleotide binding;nucleoside phosphate binding;molecular_function;nucleotide binding;nucleoside binding;adenyl nucleotide binding;heterocyclic compound binding;binding;purine nucleoside b…	cellular_component;membrane;plasma membrane part;plasma membrane;cell part;cell;membrane part;cell periphery;basolateral plasma membrane;extracellular region;extracellular region part;cell projection;brush border;organelle;vesicle;membrane-bounded vesicle;intracellular;intracellular part;cytoplasm;intrinsic to membrane;macromolecular complex;organelle part;non-membrane-bounded organelle;membrane-…				IPR027417;IPR010926;IPR000048;IPR001609;	P-loop containing nucleoside triphosphate hydrolase;Myosin tail 2;IQ motif, EF-hand binding site;Myosin head, motor domain;
P12270	>sp|P12270|TPR_HUMAN Nucleoprotein TPR OS=Homo sapiens GN=TPR PE=1 SV=3	1	8.00079e-06	_LLK(gl)EAGEANK_	LLK(1)EAGEANK	315	0.22801	114.51	1.71195	RAVEELHKLLKEAGEANKAIQ	..........KE.........	cytosol	biological_process;cellular localization;cellular process;single-organism process;single-organism cellular process;localization;organelle localization;vesicle localization;establishment of localization in cell;establishment of localization;establishment of organelle localization;establishment of vesicle localization;transport;intracellular transport;cellular component organization or biogenesis;c…		cellular_component;membrane;intracellular;cytoplasmic part;cytoplasm;organelle;cell part;cell;intracellular organelle;intracellular part;vesicle;cytoplasmic vesicle;cell periphery;cell junction;membrane-bounded vesicle;membrane-bounded organelle;intracellular membrane-bounded organelle;cytoplasmic membrane-bounded vesicle;vacuole;lytic vacuole;lysosome;neuron part;cell projection;neuron projectio…	K08508	SNAP23:synaptosomal-associated protein 23;SNAP23:synaptosomal-associated protein 23;	Platelet activation - Homo sapiens (human) ;SNARE interactions in vesicular transport - Homo sapiens (human) ;	IPR000727;IPR000928;	Target SNARE coiled-coil domain;SNAP-25;
Q9Y2X9	>sp|Q9Y2X9|ZN281_HUMAN Zinc finger protein 281 OS=Homo sapiens GN=ZNF281 PE=1 SV=1	1	0.0134832	_SESQK(gl)EDPFNIAEPR_	SESQK(1)EDPFNIAEPR	622	1.5607	51.771	0.390885	DQYSNKSESQKEDPFNIAEPR	..........KE.........	cytosol	biological_process;cellular localization;cellular process;single-organism process;single-organism cellular process;localization;organelle localization;vesicle localization;establishment of localization in cell;establishment of localization;establishment of organelle localization;establishment of vesicle localization;transport;intracellular transport;cellular component organization or biogenesis;c…		cellular_component;membrane;intracellular;cytoplasmic part;cytoplasm;organelle;cell part;cell;intracellular organelle;intracellular part;vesicle;cytoplasmic vesicle;cell periphery;cell junction;membrane-bounded vesicle;membrane-bounded organelle;intracellular membrane-bounded organelle;cytoplasmic membrane-bounded vesicle;vacuole;lytic vacuole;lysosome;neuron part;cell projection;neuron projectio…	K08508	SNAP23:synaptosomal-associated protein 23;SNAP23:synaptosomal-associated protein 23;	Platelet activation - Homo sapiens (human) ;SNARE interactions in vesicular transport - Homo sapiens (human) ;	IPR000727;IPR000928;	Target SNARE coiled-coil domain;SNAP-25;
P60842	>sp|P60842|IF4A1_HUMAN Eukaryotic initiation factor 4A-I OS=Homo sapiens GN=EIF4A1 PE=1 SV=1	1	5.12386e-07	_K(gl)EELTLEGIR_	K(1)EELTLEGIR	238	1.8086	102.52	0.511483	MRDPIRILVKKEELTLEGIRQ	..........KE.........	cytosol	biological_process;cellular localization;cellular process;single-organism process;single-organism cellular process;localization;organelle localization;vesicle localization;establishment of localization in cell;establishment of localization;establishment of organelle localization;establishment of vesicle localization;transport;intracellular transport;cellular component organization or biogenesis;c…		cellular_component;membrane;intracellular;cytoplasmic part;cytoplasm;organelle;cell part;cell;intracellular organelle;intracellular part;vesicle;cytoplasmic vesicle;cell periphery;cell junction;membrane-bounded vesicle;membrane-bounded organelle;intracellular membrane-bounded organelle;cytoplasmic membrane-bounded vesicle;vacuole;lytic vacuole;lysosome;neuron part;cell projection;neuron projectio…	K08508	SNAP23:synaptosomal-associated protein 23;SNAP23:synaptosomal-associated protein 23;	Platelet activation - Homo sapiens (human) ;SNARE interactions in vesicular transport - Homo sapiens (human) ;	IPR000727;IPR000928;	Target SNARE coiled-coil domain;SNAP-25;
O14908	>sp|O14908|GIPC1_HUMAN PDZ domain-containing protein GIPC1 OS=Homo sapiens GN=GIPC1 PE=1 SV=2	1	0.000825796	_LLK(gl)ELPR_	LLK(1)ELPR	199	-0.54237	114.78	0.560978	CRHYEVARLLKELPRGRTFTL	..........KE.........	plasma membrane	biological_process;signaling;single-organism process;single organism signaling;multicellular organismal process;single-multicellular organism process;response to organic cyclic compound;response to endogenous stimulus;response to organic substance;response to nitrogen compound;response to organonitrogen compound;response to alkaloid;response to chemical;response to stimulus;response to nicotine;s…	molecular_function;transporter activity;gated channel activity;ion transmembrane transporter activity;substrate-specific transmembrane transporter activity;substrate-specific channel activity;substrate-specific transporter activity;transmembrane transporter activity;ion channel activity;passive transmembrane transporter activity;channel activity;ion gated channel activity;ligand-gated channel act…	cellular_component;membrane;cell part;cell;cell projection;brush border;plasma membrane part;plasma membrane;apical part of cell;membrane part;cell periphery;apical plasma membrane;intracellular;intracellular part;cytoplasm;macromolecular complex;intrinsic to membrane;intrinsic to plasma membrane;integral to membrane;integral to plasma membrane;cytoplasmic part;organelle;membrane-bounded organell…				IPR003092;IPR003280;IPR005408;IPR013099;IPR001779;	Two pore domain potassium channel, TASK family;Two pore domain potassium channel;Two pore domain potassium channel, TWIK family;Two pore domain potassium channel domain;Two pore domain potassium channel, TWIK-1;
P20618	>sp|P20618|PSB1_HUMAN Proteasome subunit beta type-1 OS=Homo sapiens GN=PSMB1 PE=1 SV=2	1	0.0398594	_ICIVTK(gl)EGIR_	ICIVTK(1)EGIR	228	0.19648	50.353	1.42774	GDALRICIVTKEGIREETVSL	..........KE.........	plasma membrane	biological_process;signaling;single-organism process;single organism signaling;multicellular organismal process;single-multicellular organism process;response to organic cyclic compound;response to endogenous stimulus;response to organic substance;response to nitrogen compound;response to organonitrogen compound;response to alkaloid;response to chemical;response to stimulus;response to nicotine;s…	molecular_function;transporter activity;gated channel activity;ion transmembrane transporter activity;substrate-specific transmembrane transporter activity;substrate-specific channel activity;substrate-specific transporter activity;transmembrane transporter activity;ion channel activity;passive transmembrane transporter activity;channel activity;ion gated channel activity;ligand-gated channel act…	cellular_component;membrane;cell part;cell;cell projection;brush border;plasma membrane part;plasma membrane;apical part of cell;membrane part;cell periphery;apical plasma membrane;intracellular;intracellular part;cytoplasm;macromolecular complex;intrinsic to membrane;intrinsic to plasma membrane;integral to membrane;integral to plasma membrane;cytoplasmic part;organelle;membrane-bounded organell…				IPR003092;IPR003280;IPR005408;IPR013099;IPR001779;	Two pore domain potassium channel, TASK family;Two pore domain potassium channel;Two pore domain potassium channel, TWIK family;Two pore domain potassium channel domain;Two pore domain potassium channel, TWIK-1;
O60925	>sp|O60925|PFD1_HUMAN Prefoldin subunit 1 OS=Homo sapiens GN=PFDN1 PE=1 SV=2	1	0.0021651	_SVK(gl)EAEDNIR_	SVK(1)EAEDNIR	106	1.0522	71.03	0.812282	QKKSYLERSVKEAEDNIREML	..........KE.........	plasma membrane	biological_process;signaling;single-organism process;single organism signaling;multicellular organismal process;single-multicellular organism process;response to organic cyclic compound;response to endogenous stimulus;response to organic substance;response to nitrogen compound;response to organonitrogen compound;response to alkaloid;response to chemical;response to stimulus;response to nicotine;s…	molecular_function;transporter activity;gated channel activity;ion transmembrane transporter activity;substrate-specific transmembrane transporter activity;substrate-specific channel activity;substrate-specific transporter activity;transmembrane transporter activity;ion channel activity;passive transmembrane transporter activity;channel activity;ion gated channel activity;ligand-gated channel act…	cellular_component;membrane;cell part;cell;cell projection;brush border;plasma membrane part;plasma membrane;apical part of cell;membrane part;cell periphery;apical plasma membrane;intracellular;intracellular part;cytoplasm;macromolecular complex;intrinsic to membrane;intrinsic to plasma membrane;integral to membrane;integral to plasma membrane;cytoplasmic part;organelle;membrane-bounded organell…				IPR003092;IPR003280;IPR005408;IPR013099;IPR001779;	Two pore domain potassium channel, TASK family;Two pore domain potassium channel;Two pore domain potassium channel, TWIK family;Two pore domain potassium channel domain;Two pore domain potassium channel, TWIK-1;
Q7Z403	>sp|Q7Z403|TMC6_HUMAN Transmembrane channel-like protein 6 OS=Homo sapiens GN=TMC6 PE=2 SV=2	1	3.38216e-06	_VICLLK(gl)EQISNEGEDK_	VICLLK(1)EQISNEGEDK	754	0.1064	79.652	1.35195	RGQRKVICLLKEQISNEGEDK	..........KE.........	cytosol	biological_process;cellular component organization or biogenesis;cellular component biogenesis;cellular process;regulation of cellular process;regulation of biological process;regulation of localization;regulation of transport;biological regulation;transport;vesicle-mediated transport;establishment of localization;localization;regulation of vesicle-mediated transport;single-organism process;respo…		intracellular;organelle;cell part;cell;intracellular part;cellular_component;intracellular organelle;plasma membrane part;membrane;plasma membrane;membrane part;cell periphery;basolateral plasma membrane;apical part of cell;apical plasma membrane;cytoplasmic part;cytoplasm;vesicle;cytoplasmic vesicle;membrane-bounded vesicle;membrane-bounded organelle;intracellular membrane-bounded organelle;cyto…				IPR001619;IPR027482;	Sec1-like protein;Sec1-like, domain 2;
P68366	>sp|P68366|TBA4A_HUMAN Tubulin alpha-4A chain OS=Homo sapiens GN=TUBA4A PE=1 SV=1	1	0.000872853	_GHYTIGK(gl)EIIDPVLDR_	GHYTIGK(1)EIIDPVLDR	112	-0.68714	61.962	0.442282	NYARGHYTIGKEIIDPVLDRI	..........KE.........	extracellular	biological_process;signaling;single-organism process;single organism signaling;cellular process;regulation of biological process;biological regulation;regulation of cellular process;single-organism cellular process;response to stimulus;cellular response to stimulus;signal transduction;cell communication;intracellular signal transduction;regulation of signaling;small GTPase mediated signal transdu…	molecular_function;binding;heterocyclic compound binding;organic cyclic compound binding;nucleoside phosphate binding;small molecule binding;carbohydrate derivative binding;nucleoside binding;ion binding;hydrolase activity;catalytic activity;hydrolase activity, acting on acid anhydrides;nucleotide binding;pyrophosphatase activity;hydrolase activity, acting on acid anhydrides, in = phosphorus-cont…	cellular_component;membrane;cell part;cell;cell periphery;intracellular;intracellular part;cytoplasm;cytoplasmic part;cytosol;plasma membrane;	K07530	RHOD:Ras homolog gene family, member D;	Axon guidance - Homo sapiens (human) ;	IPR001806;IPR027417;IPR003578;IPR005225;	Small GTPase superfamily;P-loop containing nucleoside triphosphate hydrolase;Small GTPase superfamily, Rho type;Small GTP-binding protein domain;
P07900	>sp|P07900|HS90A_HUMAN Heat shock protein HSP 90-alpha OS=Homo sapiens GN=HSP90AA1 PE=1 SV=5;>sp|Q14568|HS902_HUMAN Putative heat shock protein HSP 90-alpha A2 OS=Homo sapiens GN=HSP90AA2 PE=1 SV=2;>sp|P08238|HS90B_HUMAN Heat shock protein HSP 90-beta OS=H	1	5.51987e-16	_VILHLK(gl)EDQTEYLEER_	VILHLK(1)EDQTEYLEER	191	-0.7718	107.69	0.330077	GRGTKVILHLKEDQTEYLEER	..........KE.........	cytosol	biological_process;cellular process;regulation of biological process;biological regulation;regulation of cellular process;regulation of cell activation;lymphocyte activation;single-organism process;single-organism cellular process;regulation of immune system process;regulation of leukocyte activation;regulation of lymphocyte activation;T cell activation;leukocyte activation;cell activation;immune…	molecular_function;binding;carbohydrate binding;	cellular_component;extracellular region;extracellular region part;extracellular space;cell;cell part;intracellular;intracellular part;cytoplasm;				IPR008985;IPR001079;IPR013320;	Concanavalin A-like lectin/glucanases superfamily;Galectin, carbohydrate recognition domain;Concanavalin A-like lectin/glucanase, subgroup;
Q96FW1	>sp|Q96FW1|OTUB1_HUMAN Ubiquitin thioesterase OTUB1 OS=Homo sapiens GN=OTUB1 PE=1 SV=2	1	1.23929e-05	_LELSVLYK(gl)EYAEDDNIYQQK_	LELSVLYK(1)EYAEDDNIYQQK	59	1.7015	65.808	0.790389	SERLELSVLYKEYAEDDNIYQ	..........KE.........	cytosol	biological_process;cellular process;regulation of biological process;biological regulation;regulation of cellular process;regulation of cell activation;lymphocyte activation;single-organism process;single-organism cellular process;regulation of immune system process;regulation of leukocyte activation;regulation of lymphocyte activation;T cell activation;leukocyte activation;cell activation;immune…	molecular_function;binding;carbohydrate binding;	cellular_component;extracellular region;extracellular region part;extracellular space;cell;cell part;intracellular;intracellular part;cytoplasm;				IPR008985;IPR001079;IPR013320;	Concanavalin A-like lectin/glucanases superfamily;Galectin, carbohydrate recognition domain;Concanavalin A-like lectin/glucanase, subgroup;
Q9Y232	>sp|Q9Y232|CDYL1_HUMAN Chromodomain Y-like protein OS=Homo sapiens GN=CDYL PE=1 SV=2	1	0.000125739	_IK(gl)ELASCNPVVLEESK_	IK(1)ELASCNPVVLEESK	538	1.6827	64.454	0.95813	TFTQEVMVRIKELASCNPVVL	..........KE.........	plasma membrane	biological_process;signaling;single-organism process;single organism signaling;cell death;cellular process;regulation of cellular process;regulation of biological process;single-organism cellular process;biological regulation;death;regulation of cell death;positive regulation of protein metabolic process;regulation of protein metabolic process;cellular macromolecule metabolic process;regulation o…	protein binding;molecular_function;binding;TRAIL binding;molecular transducer activity;receptor activity;signal transducer activity;signaling receptor activity;transmembrane signaling receptor activity;death receptor activity;	cellular_component;membrane;membrane part;intrinsic to membrane;integral to membrane;	K04722	TNFRSF10:tumor necrosis factor receptor superfamily member 10;TNFRSF10:tumor necrosis factor receptor superfamily member 10;TNFRSF10:tumor necrosis factor receptor superfamily member 10;TNFRSF10:tumor necrosis factor receptor superfamily member 10;TNFRSF10:tumor necrosis factor receptor superfamily member 10;TNFRSF10:tumor necrosis factor receptor superfamily member 10;	Cytokine-cytokine receptor interaction - Homo sapiens (human) ;Influenza A - Homo sapiens (human) ;Measles - Homo sapiens (human) ;Natural killer cell mediated cytotoxicity - Homo sapiens (human) ;Apoptosis - Homo sapiens (human) ;p53 signaling pathway - Homo sapiens (human) ;	IPR001368;IPR000488;IPR011029;IPR020465;	TNFR/NGFR cysteine-rich region;Death domain;Death-like domain;Tumour necrosis factor receptor 10;
P62258	>sp|P62258|1433E_HUMAN 14-3-3 protein epsilon OS=Homo sapiens GN=YWHAE PE=1 SV=1	1	8.89567e-13	_K(gl)EAAENSLVAYK_	K(1)EAAENSLVAYK	142	0.73768	117.27	1.17151	LAEFATGNDRKEAAENSLVAY	..........KE.........	cytosol	biological_process;signaling;single-organism process;single organism signaling;cell death;cellular process;regulation of cellular process;regulation of biological process;single-organism cellular process;biological regulation;death;regulation of cell death;positive regulation of protein metabolic process;regulation of protein metabolic process;cellular macromolecule metabolic process;regulation o…		intracellular;organelle;cell part;cell;intracellular part;cellular_component;intracellular organelle;protein complex;macromolecular complex;proteasome complex;proteasome accessory complex;proteasome regulatory particle;organelle part;intracellular organelle part;cytoplasm;nucleus;membrane-enclosed lumen;intracellular membrane-bounded organelle;intracellular organelle lumen;organelle lumen;nuclear…	K03035	PSMD12:26S proteasome regulatory subunit N5;PSMD12:26S proteasome regulatory subunit N5;	Epstein-Barr virus infection - Homo sapiens (human) ;Proteasome - Homo sapiens (human) ;	IPR000717;IPR011991;	Proteasome component (PCI) domain;Winged helix-turn-helix DNA-binding domain;
P50148	>sp|P50148|GNAQ_HUMAN Guanine nucleotide-binding protein G(q) subunit alpha OS=Homo sapiens GN=GNAQ PE=1 SV=4	1	4.2899e-49	_(ac)TLESIMACCLSEEAK(gl)EAR_	TLESIMACCLSEEAK(1)EAR	16	-1.7874	158.17	2.65745	IMACCLSEEAKEARRINDEIE	..........KE.........	nuclear	biological_process;cellular component organization or biogenesis;cellular component organization;multicellular organismal process;single-organism process;single-multicellular organism process;developmental process;cellular process;single-organism cellular process;cellular developmental process;single-organism developmental process;generation of neurons;multicellular organismal development;anatomi…	molecular_function;binding;organic cyclic compound binding;heterocyclic compound binding;tetrapyrrole binding;heme binding;lipid binding;steroid binding;	cellular_component;membrane;cell part;cell;membrane part;endomembrane system;nuclear outer membrane-endoplasmic reticulum membrane network;intracellular;cytoplasmic part;cytoplasm;organelle;membrane-bounded organelle;intracellular organelle;intracellular part;intracellular membrane-bounded organelle;endoplasmic reticulum;organelle part;organelle membrane;intrinsic to membrane;non-membrane-bounded…				IPR001199;	Cytochrome b5-like heme/steroid binding domain;
P49368	>sp|P49368|TCPG_HUMAN T-complex protein 1 subunit gamma OS=Homo sapiens GN=CCT3 PE=1 SV=4	1	2.6991e-05	_GASK(gl)EILSEVER_	GASK(1)EILSEVER	381	0.36943	88.021	0.900739	ACTILLRGASKEILSEVERNL	..........KE.........	nuclear	biological_process;cellular component organization or biogenesis;cellular component organization;multicellular organismal process;single-organism process;single-multicellular organism process;developmental process;cellular process;single-organism cellular process;cellular developmental process;single-organism developmental process;generation of neurons;multicellular organismal development;anatomi…	molecular_function;binding;organic cyclic compound binding;heterocyclic compound binding;tetrapyrrole binding;heme binding;lipid binding;steroid binding;	cellular_component;membrane;cell part;cell;membrane part;endomembrane system;nuclear outer membrane-endoplasmic reticulum membrane network;intracellular;cytoplasmic part;cytoplasm;organelle;membrane-bounded organelle;intracellular organelle;intracellular part;intracellular membrane-bounded organelle;endoplasmic reticulum;organelle part;organelle membrane;intrinsic to membrane;non-membrane-bounded…				IPR001199;	Cytochrome b5-like heme/steroid binding domain;
P11940	>sp|P11940|PABP1_HUMAN Polyadenylate-binding protein 1 OS=Homo sapiens GN=PABPC1 PE=1 SV=2;>sp|Q13310|PABP4_HUMAN Polyadenylate-binding protein 4 OS=Homo sapiens GN=PABPC4 PE=1 SV=1	1	0.000211333	_AK(gl)EFTNVYIK_	AK(1)EFTNVYIK	188	0.51432	97.734	0.698617	EREAELGARAKEFTNVYIKNF	..........KE.........	nuclear	biological_process;cellular component organization or biogenesis;cellular component organization;multicellular organismal process;single-organism process;single-multicellular organism process;developmental process;cellular process;single-organism cellular process;cellular developmental process;single-organism developmental process;generation of neurons;multicellular organismal development;anatomi…	molecular_function;binding;organic cyclic compound binding;heterocyclic compound binding;tetrapyrrole binding;heme binding;lipid binding;steroid binding;	cellular_component;membrane;cell part;cell;membrane part;endomembrane system;nuclear outer membrane-endoplasmic reticulum membrane network;intracellular;cytoplasmic part;cytoplasm;organelle;membrane-bounded organelle;intracellular organelle;intracellular part;intracellular membrane-bounded organelle;endoplasmic reticulum;organelle part;organelle membrane;intrinsic to membrane;non-membrane-bounded…				IPR001199;	Cytochrome b5-like heme/steroid binding domain;
Q96EI5	>sp|Q96EI5|TCAL4_HUMAN Transcription elongation factor A protein-like 4 OS=Homo sapiens GN=TCEAL4 PE=1 SV=2	1	3.02567e-145	_EYK(gl)EAIHDM(ox)NFSNEDM(ox)IR_	EYK(1)EAIHDMNFSNEDMIR	142	-0.46181	223.65	1.83942	KGLAHYLKEYKEAIHDMNFSN	..........KE.........	nuclear	biological_process;cellular process;regulation of cellular process;regulation of biological process;regulation of localization;regulation of transport;biological regulation;transport;vesicle-mediated transport;establishment of localization;localization;regulation of vesicle-mediated transport;cellular component organization or biogenesis;cellular component biogenesis;single-organism transport;org…	protein binding;molecular_function;binding;clathrin binding;structural molecule activity;structural constituent of cytoskeleton;phospholipid binding;anion binding;ion binding;lipid binding;phosphatidylinositol binding;	cellular_component;membrane;intracellular;organelle;cell part;cell;intracellular part;intracellular organelle;non-membrane-bounded organelle;intracellular non-membrane-bounded organelle;membrane-bounded organelle;organelle part;organelle membrane;cytoplasmic part;cytoplasm;vesicle;cytoplasmic vesicle;membrane-bounded vesicle;intracellular membrane-bounded organelle;cytoplasmic membrane-bounded ve…	K04559	HIP1:huntingtin interacting protein 1;	Huntington's disease - Homo sapiens (human) ;	IPR002558;IPR013809;IPR008942;IPR011417;	I/LWEQ domain;Epsin-like, N-terminal;ENTH/VHS;AP180 N-terminal homology (ANTH) domain;
Q9Y6I9	>sp|Q9Y6I9|TX264_HUMAN Testis-expressed sequence 264 protein OS=Homo sapiens GN=TEX264 PE=1 SV=1	1	0.0413284	_VHPALDTYIK(gl)ER_	VHPALDTYIK(1)ER	160	0.30749	46.069	0.731048	RVHPALDTYIKERKLCAYPRL	..........KE.........	cytosol	biological_process;signaling;single-organism process;single organism signaling;cellular process;regulation of biological process;biological regulation;regulation of cellular process;single-organism cellular process;response to stimulus;cellular response to stimulus;regulation of biological quality;positive regulation of biological process;positive regulation of cellular process;cellular developme…	molecular_function;transporter activity;gated channel activity;ion transmembrane transporter activity;substrate-specific transmembrane transporter activity;substrate-specific channel activity;substrate-specific transporter activity;transmembrane transporter activity;ion channel activity;passive transmembrane transporter activity;channel activity;ion gated channel activity;anion transmembrane tran…	cellular_component;membrane;cell part;cell;cell projection;brush border;organelle;membrane-bounded organelle;organelle part;organelle membrane;cell periphery;intracellular;intracellular part;cytoplasm;membrane part;intrinsic to membrane;macromolecular complex;organelle envelope;nucleus;nuclear envelope;intracellular membrane-bounded organelle;envelope;endomembrane system;nuclear part;intracellula…				IPR010987;IPR002946;IPR012336;IPR004045;	Glutathione S-transferase, C-terminal-like;Intracellular chloride channel;Thioredoxin-like fold;Glutathione S-transferase, N-terminal;
Q93050	>sp|Q93050|VPP1_HUMAN V-type proton ATPase 116 kDa subunit a isoform 1 OS=Homo sapiens GN=ATP6V0A1 PE=1 SV=3	1	0.000288116	_K(gl)EMASGVNTR_	K(1)EMASGVNTR	255	-2.0983	88.596	1.43877	YPCPETPQERKEMASGVNTRI	..........KE.........	mitochondria	locomotion;biological_process;multi-organism process;interaction with host;interspecies interaction between organisms;entry into other organism involved in symbiotic interaction;movement in environment of other organism involved in symbiotic = interaction;movement in host environment;symbiosis, encompassing mutualism through parasitism;entry into host;biological regulation;regulation of biologica…	molecular_function;ligase activity;catalytic activity;ligase activity, forming carbon-nitrogen bonds;acid-amino acid ligase activity;small conjugating protein ligase activity;protein binding;binding;transcription factor binding;RNA polymerase II transcription factor binding;ubiquitin-protein ligase activity;	cellular_component;organelle;intracellular;membrane-bounded organelle;cell part;cell;intracellular organelle;intracellular part;intracellular membrane-bounded organelle;nucleus;cytoplasm;macromolecular complex;protein complex;catalytic complex;ubiquitin ligase complex;	K05630	WWP2:atrophin-1 interacting protein 2 (WW domain containing E3 ubiquitin protein ligase 2) [EC:6.3.2.19];	Ubiquitin mediated proteolysis - Homo sapiens (human) ;	IPR024928;IPR000569;IPR000008;IPR001202;	E3 ubiquitin-protein ligase, SMURF1 type;HECT;C2 domain;WW domain;
P30876	>sp|P30876|RPB2_HUMAN DNA-directed RNA polymerase II subunit RPB2 OS=Homo sapiens GN=POLR2B PE=1 SV=1	1	0.0112323	_HIDQLK(gl)ER_	HIDQLK(1)ER	644	-0.37929	68.224	0.29693	LLKKRHIDQLKEREYNNYSWQ	..........KE.........	mitochondria	locomotion;biological_process;multi-organism process;interaction with host;interspecies interaction between organisms;entry into other organism involved in symbiotic interaction;movement in environment of other organism involved in symbiotic = interaction;movement in host environment;symbiosis, encompassing mutualism through parasitism;entry into host;biological regulation;regulation of biologica…	molecular_function;ligase activity;catalytic activity;ligase activity, forming carbon-nitrogen bonds;acid-amino acid ligase activity;small conjugating protein ligase activity;protein binding;binding;transcription factor binding;RNA polymerase II transcription factor binding;ubiquitin-protein ligase activity;	cellular_component;organelle;intracellular;membrane-bounded organelle;cell part;cell;intracellular organelle;intracellular part;intracellular membrane-bounded organelle;nucleus;cytoplasm;macromolecular complex;protein complex;catalytic complex;ubiquitin ligase complex;	K05630	WWP2:atrophin-1 interacting protein 2 (WW domain containing E3 ubiquitin protein ligase 2) [EC:6.3.2.19];	Ubiquitin mediated proteolysis - Homo sapiens (human) ;	IPR024928;IPR000569;IPR000008;IPR001202;	E3 ubiquitin-protein ligase, SMURF1 type;HECT;C2 domain;WW domain;
O95477	>sp|O95477|ABCA1_HUMAN ATP-binding cassette sub-family A member 1 OS=Homo sapiens GN=ABCA1 PE=1 SV=3	1	0.00119875	_ILDGGGQNDILEIK(gl)ELTK_	ILDGGGQNDILEIK(1)ELTK	1915	2.9296	67.645		GGGQNDILEIKELTKIYRRKR	..........KE.........	cytosol	biological_process;cellular localization;cellular process;single-organism process;single-organism cellular process;transport;establishment of localization in cell;establishment of localization;localization;intracellular transport;biological regulation;regulation of biological quality;single-organism transport;protein localization to nucleus;nuclear import;protein targeting;protein transport;prote…	protein binding;molecular_function;GTPase binding;binding;enzyme binding;small GTPase binding;transporter activity;substrate-specific transporter activity;protein transporter activity;enzyme regulator activity;nucleoside-triphosphatase regulator activity;GTPase regulator activity;enzyme inhibitor activity;GTPase inhibitor activity;Ras GTPase binding;Ran GTPase binding;	intracellular;organelle;cell part;cell;intracellular part;cellular_component;intracellular organelle;membrane;organelle envelope;nucleus;intrinsic to membrane;nuclear envelope;intracellular membrane-bounded organelle;envelope;endomembrane system;protein complex;pore complex;nuclear part;macromolecular complex;membrane-bounded organelle;intracellular organelle part;membrane part;integral to membra…				IPR016024;IPR011989;IPR001494;IPR000357;	Armadillo-type fold;Armadillo-like helical;Importin-beta, N-terminal domain;HEAT;
Q9BWD3	>sp|Q9BWD3|F127B_HUMAN Protein FAM127B OS=Homo sapiens GN=FAM127B PE=1 SV=3;>sp|A6ZKI3|F127A_HUMAN Protein FAM127A OS=Homo sapiens GN=FAM127A PE=1 SV=1	1	0.000570438	_K(gl)ESPLLNDYR_	K(1)ESPLLNDYR	86	-0.23776	77.062	0.663746	ALQWVIPYIRKESPLLNDYRG	..........KE.........	nuclear	biological_process;cellular process;regulation of biological process;biological regulation;regulation of cellular process;metabolic process;cellular metabolic process;cellular aromatic compound metabolic process;regulation of metabolic process;organic substance metabolic process;macromolecule metabolic process;regulation of macromolecule metabolic process;nitrogen compound metabolic process;regul…	molecular_function;protein binding transcription factor activity;transcription factor binding transcription factor activity;transcription cofactor activity;transcription corepressor activity;	cellular_component;membrane;intracellular;organelle;cell part;cell;intracellular part;intracellular organelle;cell periphery;organelle part;intracellular organelle part;cytoplasm;macromolecular complex;nucleus;membrane-enclosed lumen;intracellular membrane-bounded organelle;intracellular organelle lumen;organelle lumen;nuclear part;membrane-bounded organelle;nuclear lumen;catalytic complex;nucleo…	K14324	SAP18:histone deacetylase complex subunit SAP18;SAP18:histone deacetylase complex subunit SAP18;	RNA transport - Homo sapiens (human) ;mRNA surveillance pathway - Homo sapiens (human) ;	IPR017250;IPR010516;	Histone deacetylase complex, SAP18 subunit;Sin3 associated polypeptide p18;
Q9HCY8	>sp|Q9HCY8|S10AE_HUMAN Protein S100-A14 OS=Homo sapiens GN=S100A14 PE=1 SV=1	1	7.91841e-42	_NFHQYSVEGGK(gl)ETLTPSELR_	NFHQYSVEGGK(1)ETLTPSELR	38	0.53053	136.49	0.930665	NFHQYSVEGGKETLTPSELRD	..........KE.........	cytosol	biological_process;cellular process;regulation of biological process;biological regulation;regulation of cellular process;metabolic process;regulation of metabolic process;organic substance metabolic process;macromolecule metabolic process;regulation of macromolecule metabolic process;regulation of gene expression;gene expression;posttranscriptional regulation of gene expression;cellular macromol…	molecular_function;binding;organic cyclic compound binding;heterocyclic compound binding;nucleic acid binding;RNA binding;mRNA binding;mRNA 5'-UTR binding;nucleoside phosphate binding;mRNA 3'-UTR binding;small molecule binding;nucleotide binding;translation regulator activity;	cellular_component;organelle;intracellular;membrane-bounded organelle;cell part;cell;intracellular organelle;intracellular part;intracellular membrane-bounded organelle;nucleus;cytoplasm;cytoplasmic part;cytosol;				IPR004087;IPR004088;IPR012677;IPR000504;	K Homology domain;K Homology domain, type 1;Nucleotide-binding, alpha-beta plait;RNA recognition motif domain;
Q00765	>sp|Q00765|REEP5_HUMAN Receptor expression-enhancing protein 5 OS=Homo sapiens GN=REEP5 PE=1 SV=3	1	0.000285879	_ETADAITK(gl)EAK_	ETADAITK(1)EAK	172	-0.79168	83.182	2.59639	KAKETADAITKEAKKATVNLL	..........KE.........	cytosol	biological_process;cellular process;regulation of biological process;biological regulation;regulation of cellular process;cellular response to stimulus;single-organism process;single-organism cellular process;response to stress;response to stimulus;cellular response to stress;regulation of gene expression;regulation of RNA stability;gene expression;regulation of mRNA stability;regulation of metab…	molecular_function;binding;organic cyclic compound binding;heterocyclic compound binding;nucleic acid binding;RNA binding;mRNA binding;mRNA 5'-UTR binding;nucleoside phosphate binding;mRNA 3'-UTR binding;small molecule binding;nucleotide binding;translation regulator activity;	cellular_component;membrane;cell part;cell;cell leading edge;neuron projection;neuron part;cell projection;dendrite;intracellular;cytoplasmic part;cytoplasm;intracellular non-membrane-bounded organelle;organelle;macromolecular complex;ribonucleoprotein complex;non-membrane-bounded organelle;intracellular organelle;intracellular part;ribonucleoprotein granule;cytoplasmic stress granule;protein com…				IPR000504;IPR012677;IPR004087;IPR004088;	RNA recognition motif domain;Nucleotide-binding, alpha-beta plait;K Homology domain;K Homology domain, type 1;
Q7Z3C6	>sp|Q7Z3C6|ATG9A_HUMAN Autophagy-related protein 9A OS=Homo sapiens GN=ATG9A PE=1 SV=3	1	0.0216288	_IVQTQK(gl)EHQICIHK_	IVQTQK(1)EHQICIHK	192	0.57307	48.532	2.04562	EVQARIVQTQKEHQICIHKRE	..........KE.........	cytosol	biological_process;signaling;single-organism process;single organism signaling;cellular component organization or biogenesis;cellular component biogenesis;single-organism transport;organelle organization;cellular process;single-organism cellular process;membrane budding;establishment of localization;vesicle organization;transport;membrane organization;single-organism membrane organization;vesicle…	molecular_function;binding;heterocyclic compound binding;organic cyclic compound binding;nucleoside phosphate binding;catalytic activity;transferase activity;transferase activity, transferring phosphorus-containing groups;phosphotransferase activity, alcohol group as acceptor;kinase activity;nucleotide binding;small molecule binding;carbohydrate derivative binding;ribonucleotide binding;phospholi…	cellular_component;membrane;intracellular;organelle;cell part;cell;intracellular part;intracellular organelle;cytoplasmic part;cytoplasm;vesicle;cytoplasmic vesicle;cell periphery;membrane-bounded vesicle;membrane-bounded organelle;intracellular membrane-bounded organelle;cytoplasmic membrane-bounded vesicle;cytosol;coated vesicle;plasma membrane;nucleus;clathrin-coated vesicle;Golgi apparatus;	K00923	PIK3C2:phosphatidylinositol-4-phosphate 3-kinase [EC:2.7.1.154];PIK3C2:phosphatidylinositol-4-phosphate 3-kinase [EC:2.7.1.154];PIK3C2:phosphatidylinositol-4-phosphate 3-kinase [EC:2.7.1.154];	Metabolic pathways - Homo sapiens (human) ;Phosphatidylinositol signaling system - Homo sapiens (human) ;Inositol phosphate metabolism - Homo sapiens (human) ;	IPR029071;IPR000341;IPR000403;IPR001263;IPR000008;IPR016024;IPR011009;IPR001683;IPR002420;IPR018936;	Ubiquitin-related domain;Phosphatidylinositol 3-kinase Ras-binding (PI3K RBD) domain;Phosphatidylinositol 3-/4-kinase, catalytic domain;Phosphoinositide 3-kinase, accessory (PIK) domain;C2 domain;Armadillo-type fold;Protein kinase-like domain;Phox homologous domain;Phosphatidylinositol 3-kinase, C2 domain;Phosphatidylinositol 3/4-kinase, conserved site;
Q96AP7	>sp|Q96AP7|ESAM_HUMAN Endothelial cell-selective adhesion molecule OS=Homo sapiens GN=ESAM PE=1 SV=1	1	1.38321e-06	_ALEEPANDIK(gl)EDAIAPR_	ALEEPANDIK(1)EDAIAPR	286	0.67986	83.54	4.62963	KALEEPANDIKEDAIAPRTLP	..........KE.........	cytoskeleton	biological_process;cellular component organization or biogenesis;cellular component biogenesis;regulation of stress-activated protein kinase signaling cascade;cellular response to stimulus;positive regulation of stress-activated protein kinase signaling = cascade;single-organism cellular process;positive regulation of stress-activated MAPK cascade;phosphate-containing compound metabolic process;p…	protein binding;molecular_function;growth factor receptor binding;binding;receptor binding;cytokine receptor binding;interleukin-5 receptor binding;syndecan binding;cytoskeletal protein binding;binding, bridging;protein binding, bridging;cytoskeletal adaptor activity;	cellular_component;membrane;extracellular region;extracellular region part;intracellular;cytoplasmic part;cytoplasm;organelle;membrane-bounded organelle;cell part;cell;intracellular organelle;intracellular part;intracellular membrane-bounded organelle;endoplasmic reticulum;membrane part;endomembrane system;nuclear outer membrane-endoplasmic reticulum membrane network;vesicle;cytoplasmic vesicle;o…				IPR001478;	PDZ domain;
P14324	>sp|P14324|FPPS_HUMAN Farnesyl pyrophosphate synthase OS=Homo sapiens GN=FDPS PE=1 SV=4	1	0.0112401	_ENYGQK(gl)EAEK_	ENYGQK(1)EAEK	359	0.23292	61.344	1.52126	YQILKENYGQKEAEKVARVKA	..........KE.........	cytoskeleton	biological_process;cellular component organization or biogenesis;cellular component biogenesis;regulation of stress-activated protein kinase signaling cascade;cellular response to stimulus;positive regulation of stress-activated protein kinase signaling = cascade;single-organism cellular process;positive regulation of stress-activated MAPK cascade;phosphate-containing compound metabolic process;p…	protein binding;molecular_function;growth factor receptor binding;binding;receptor binding;cytokine receptor binding;interleukin-5 receptor binding;syndecan binding;cytoskeletal protein binding;binding, bridging;protein binding, bridging;cytoskeletal adaptor activity;	cellular_component;membrane;extracellular region;extracellular region part;intracellular;cytoplasmic part;cytoplasm;organelle;membrane-bounded organelle;cell part;cell;intracellular organelle;intracellular part;intracellular membrane-bounded organelle;endoplasmic reticulum;membrane part;endomembrane system;nuclear outer membrane-endoplasmic reticulum membrane network;vesicle;cytoplasmic vesicle;o…				IPR001478;	PDZ domain;
O60884	>sp|O60884|DNJA2_HUMAN DnaJ homolog subfamily A member 2 OS=Homo sapiens GN=DNAJA2 PE=1 SV=1	1	0.00072751	_FK(gl)EISFAYEVLSNPEK_	FK(1)EISFAYEVLSNPEK	48	0.18879	60.307	0.429314	DKNPNAGDKFKEISFAYEVLS	..........KE.........	nuclear	nitrogen compound metabolic process;cellular aromatic compound metabolic process;RNA metabolic process;cellular macromolecule metabolic process;nucleic acid metabolic process;cellular process;ncRNA metabolic process;cellular nitrogen compound metabolic process;biological_process;nucleobase-containing compound metabolic process;organic cyclic compound metabolic process;metabolic process;organic su…	molecular_function;binding;heterocyclic compound binding;RNA binding;organic cyclic compound binding;nucleic acid binding;snoRNA binding;	intracellular;organelle;cell part;cell;intracellular part;cellular_component;intracellular organelle;non-membrane-bounded organelle;intracellular non-membrane-bounded organelle;cytoplasm;organelle part;intracellular organelle part;nucleus;membrane-enclosed lumen;intracellular membrane-bounded organelle;intracellular organelle lumen;organelle lumen;nuclear part;membrane-bounded organelle;nuclear l…	K14564	NOP56:nucleolar protein 56;	Ribosome biogenesis in eukaryotes - Homo sapiens (human) ;	IPR012974;IPR012976;IPR002687;	NOP5, N-terminal;NOSIC;Nop domain;
Q96A33	>sp|Q96A33|CCD47_HUMAN Coiled-coil domain-containing protein 47 OS=Homo sapiens GN=CCDC47 PE=1 SV=1	1	2.85608e-06	_ELLESNFTLVGDDGTNK(gl)EATSTGK_	ELLESNFTLVGDDGTNK(1)EATSTGK	189	-0.8058	78.272	3.14179	FTLVGDDGTNKEATSTGKLNQ	..........KE.........	endoplasmic reticulum	regulation of cell migration;cellular process;single-organism process;regulation of localization;single-organism cellular process;biological regulation;regulation of cell motility;cellular component movement;positive regulation of biological process;positive regulation of cell motility;locomotion;regulation of locomotion;biological_process;positive regulation of cellular process;cell migration;re…		cell part;cell;cellular_component;cell leading edge;membrane;plasma membrane part;plasma membrane;intrinsic to membrane;membrane part;cell periphery;intrinsic to plasma membrane;cell projection;apical part of cell;apical plasma membrane;cell junction;cell-cell junction;filtration diaphragm;slit diaphragm;intracellular;intracellular part;cytoplasm;integral to membrane;integral to plasma membrane;c…				IPR017403;IPR013836;	Podocalyxin-like protein 1;CD34/Podocalyxin;
P07437	>sp|P07437|TBB5_HUMAN Tubulin beta chain OS=Homo sapiens GN=TUBB PE=1 SV=2;>sp|Q9BVA1|TBB2B_HUMAN Tubulin beta-2B chain OS=Homo sapiens GN=TUBB2B PE=1 SV=1;>sp|Q13885|TBB2A_HUMAN Tubulin beta-2A chain OS=Homo sapiens GN=TUBB2A PE=1 SV=1;>sp|P68371|TBB4B_HU	1	5.21822e-10	_MSMK(gl)EVDEQMLNVQNK_	MSMK(1)EVDEQMLNVQNK	324	-1.3814	95.067	0.390717	AAVFRGRMSMKEVDEQMLNVQ	..........KE.........	nuclear	biological_process;cellular process;regulation of biological process;biological regulation;regulation of cellular process;signaling;single-organism process;single organism signaling;lipid metabolic process;single-organism metabolic process;metabolic process;organic substance metabolic process;cellular metabolic process;cellular lipid metabolic process;primary metabolic process;glycerolipid metabo…	molecular_function;binding;heterocyclic compound binding;organic cyclic compound binding;nucleoside phosphate binding;catalytic activity;transferase activity;transferase activity, transferring phosphorus-containing groups;phosphotransferase activity, alcohol group as acceptor;kinase activity;nucleotide binding;small molecule binding;carbohydrate derivative binding;ribonucleotide binding;phospholi…	cellular_component;membrane;intracellular;organelle;cell part;cell;intracellular part;intracellular organelle;cytoplasmic part;cytoplasm;membrane-bounded organelle;intracellular membrane-bounded organelle;endoplasmic reticulum;vesicle;cytoplasmic vesicle;cell periphery;membrane-bounded vesicle;cytoplasmic membrane-bounded vesicle;cytosol;plasma membrane;nucleus;endocytic vesicle;	K00923	PIK3C2:phosphatidylinositol-4-phosphate 3-kinase [EC:2.7.1.154];PIK3C2:phosphatidylinositol-4-phosphate 3-kinase [EC:2.7.1.154];PIK3C2:phosphatidylinositol-4-phosphate 3-kinase [EC:2.7.1.154];	Metabolic pathways - Homo sapiens (human) ;Phosphatidylinositol signaling system - Homo sapiens (human) ;Inositol phosphate metabolism - Homo sapiens (human) ;	IPR000008;IPR000341;IPR000403;IPR029071;IPR016024;IPR011009;IPR002420;IPR018936;IPR001683;IPR001263;	C2 domain;Phosphatidylinositol 3-kinase Ras-binding (PI3K RBD) domain;Phosphatidylinositol 3-/4-kinase, catalytic domain;Ubiquitin-related domain;Armadillo-type fold;Protein kinase-like domain;Phosphatidylinositol 3-kinase, C2 domain;Phosphatidylinositol 3/4-kinase, conserved site;Phox homologous domain;Phosphoinositide 3-kinase, accessory (PIK) domain;
Q01105	>sp|Q01105|SET_HUMAN Protein SET OS=Homo sapiens GN=SET PE=1 SV=3	1	3.56825e-38	_VLSK(gl)EFHLNESGDPSSK_	VLSK(1)EFHLNESGDPSSK	154	1.404	149.74	1.35038	NPYFENKVLSKEFHLNESGDP	..........KE.........	cytosol	biological_process;biosynthetic process;cellular process;metabolic process;cellular biosynthetic process;cofactor metabolic process;cellular metabolic process;cofactor biosynthetic process;phosphate-containing compound metabolic process;organophosphate metabolic process;organic substance metabolic process;phosphorus metabolic process;pyridoxal phosphate metabolic process;single-organism process;c…	molecular_function;kinase activity;phosphotransferase activity, alcohol group as acceptor;catalytic activity;transferase activity;transferase activity, transferring phosphorus-containing groups;pyridoxal kinase activity;binding;heterocyclic compound binding;organic cyclic compound binding;nucleoside phosphate binding;cation binding;ion binding;alkali metal ion binding;metal ion binding;sodium ion…	cellular_component;organelle;intracellular;membrane-bounded organelle;cell part;cell;intracellular organelle;intracellular part;intracellular membrane-bounded organelle;nucleus;cytoplasm;cytoplasmic part;cytosol;	K00868	pdxK:pyridoxine kinase [EC:2.7.1.35];pdxK:pyridoxine kinase [EC:2.7.1.35];	Metabolic pathways - Homo sapiens (human) ;Vitamin B6 metabolism - Homo sapiens (human) ;	IPR004625;IPR011611;IPR029056;	Pyridoxal phosphate (active vitamin B6) biosynthesis, pyridoxal kinase;Carbohydrate kinase PfkB;Ribokinase-like;
P62158	>sp|P62158|CALM_HUMAN Calmodulin OS=Homo sapiens GN=CALM1 PE=1 SV=2	1	1.91749e-12	_EAFSLFDK(gl)DGDGTITTK(gl)ELGTVMR_	EAFSLFDK(1)DGDGTITTK(1)ELGTVMR	31	0.23481	103.88	0.702198	DKDGDGTITTKELGTVMRSLG	..........KE.........	cytosol	organic substance biosynthetic process;biosynthetic process;cellular process;small molecule biosynthetic process;organic acid metabolic process;small molecule metabolic process;biological_process;single-organism metabolic process;single-organism biosynthetic process;metabolic process;organic substance metabolic process;cellular biosynthetic process;cellular metabolic process;organic acid biosynth…	molecular_function;binding;cation binding;ion binding;transition metal ion binding;metal ion binding;iron ion binding;oxidoreductase activity;acyl-CoA desaturase activity;oxidoreductase activity, acting on paired donors, with = incorporation or reduction of molecular oxygen;catalytic activity;oxidoreductase activity, acting on paired donors, with oxidation = of a pair of donors resulting in the r…	cellular_component;membrane;intracellular;organelle;cell part;cell;intracellular part;intracellular organelle;membrane part;endomembrane system;nuclear outer membrane-endoplasmic reticulum membrane network;cytoplasmic part;cytoplasm;membrane-bounded organelle;intracellular membrane-bounded organelle;endoplasmic reticulum;organelle part;organelle membrane;intracellular organelle part;intrinsic to …	K00507	SCD:stearoyl-CoA desaturase (delta-9 desaturase) [EC:1.14.19.1];SCD:stearoyl-CoA desaturase (delta-9 desaturase) [EC:1.14.19.1];SCD:stearoyl-CoA desaturase (delta-9 desaturase) [EC:1.14.19.1];SCD:stearoyl-CoA desaturase (delta-9 desaturase) [EC:1.14.19.1];	AMPK signaling pathway - Homo sapiens (human) ;PPAR signaling pathway - Homo sapiens (human) ;Fatty acid metabolism - Homo sapiens (human) ;Biosynthesis of unsaturated fatty acids - Homo sapiens (human) ;	IPR015876;IPR005804;IPR001522;	Fatty acid desaturase, type 1, core;Fatty acid desaturase, type 1;Fatty acid desaturase, type 1, C-terminal;
O43688	>sp|O43688|LPP2_HUMAN Lipid phosphate phosphohydrolase 2 OS=Homo sapiens GN=PPAP2C PE=1 SV=1	1	1.43646e-06	_ARPPQHCLK(gl)EEELER_	ARPPQHCLK(1)EEELER	257	-0.59859	96.673	2.03103	FKARPPQHCLKEEELERKPSL	..........KE.........	plasma membrane	biological_process;reproduction;response to organic substance;response to chemical;response to stimulus;response to organic cyclic compound;reproductive process;response to endogenous stimulus;response to oxygen-containing compound;response to ketone;response to lipid;response to hormone;response to steroid hormone;response to progesterone;cellular process;single-organism process;single-organism …	molecular_function;molecular transducer activity;receptor activity;signal transducer activity;signaling receptor activity;protein binding;binding;identical protein binding;transmembrane signaling receptor activity;structural molecule activity;	plasma membrane part;membrane;plasma membrane;cell part;cell;membrane part;cellular_component;cell periphery;basolateral plasma membrane;intrinsic to membrane;intrinsic to plasma membrane;apical part of cell;apical plasma membrane;cell junction;integral to membrane;integral to plasma membrane;cell-cell junction;occluding junction;apical junction complex;tight junction;lateral plasma membrane;apic…	K06087	CLDN:claudin;CLDN:claudin;CLDN:claudin;CLDN:claudin;CLDN:claudin;	Cell adhesion molecules (CAMs) - Homo sapiens (human) ;Tight junction - Homo sapiens (human) ;Hepatitis C - Homo sapiens (human) ;Leukocyte transendothelial migration - Homo sapiens (human) ;Pathogenic Escherichia coli infection - Homo sapiens (human) ;	IPR004031;IPR006187;IPR003550;IPR017974;	PMP-22/EMP/MP20/Claudin superfamily;Claudin;Claudin-4;Claudin, conserved site;
Q16881	>sp|Q16881|TRXR1_HUMAN Thioredoxin reductase 1, cytoplasmic OS=Homo sapiens GN=TXNRD1 PE=1 SV=3	1	2.51938e-14	_SYDYDLIIIGGGSGGLAAAK(gl)EAAQYGK_	SYDYDLIIIGGGSGGLAAAK(1)EAAQYGK	179	0.47538	107.75	1.03864	GGGSGGLAAAKEAAQYGKKVM	..........KE.........	plasma membrane	biological_process;reproduction;response to organic substance;response to chemical;response to stimulus;response to organic cyclic compound;reproductive process;response to endogenous stimulus;response to oxygen-containing compound;response to ketone;response to lipid;response to hormone;response to steroid hormone;response to progesterone;cellular process;single-organism process;single-organism …	molecular_function;molecular transducer activity;receptor activity;signal transducer activity;signaling receptor activity;protein binding;binding;identical protein binding;transmembrane signaling receptor activity;structural molecule activity;	plasma membrane part;membrane;plasma membrane;cell part;cell;membrane part;cellular_component;cell periphery;basolateral plasma membrane;intrinsic to membrane;intrinsic to plasma membrane;apical part of cell;apical plasma membrane;cell junction;integral to membrane;integral to plasma membrane;cell-cell junction;occluding junction;apical junction complex;tight junction;lateral plasma membrane;apic…	K06087	CLDN:claudin;CLDN:claudin;CLDN:claudin;CLDN:claudin;CLDN:claudin;	Cell adhesion molecules (CAMs) - Homo sapiens (human) ;Tight junction - Homo sapiens (human) ;Hepatitis C - Homo sapiens (human) ;Leukocyte transendothelial migration - Homo sapiens (human) ;Pathogenic Escherichia coli infection - Homo sapiens (human) ;	IPR004031;IPR006187;IPR003550;IPR017974;	PMP-22/EMP/MP20/Claudin superfamily;Claudin;Claudin-4;Claudin, conserved site;
P25789	>sp|P25789|PSA4_HUMAN Proteasome subunit alpha type-4 OS=Homo sapiens GN=PSMA4 PE=1 SV=1	1	0.0151453	_QK(gl)EVEQLIK_	QK(1)EVEQLIK	231	0.0012929	61.161	1.66644	GKTVIRVLKQKEVEQLIKKHE	..........KE.........	plasma membrane	biological_process;reproduction;response to organic substance;response to chemical;response to stimulus;response to organic cyclic compound;reproductive process;response to endogenous stimulus;response to oxygen-containing compound;response to ketone;response to lipid;response to hormone;response to steroid hormone;response to progesterone;cellular process;single-organism process;single-organism …	molecular_function;molecular transducer activity;receptor activity;signal transducer activity;signaling receptor activity;protein binding;binding;identical protein binding;transmembrane signaling receptor activity;structural molecule activity;	plasma membrane part;membrane;plasma membrane;cell part;cell;membrane part;cellular_component;cell periphery;basolateral plasma membrane;intrinsic to membrane;intrinsic to plasma membrane;apical part of cell;apical plasma membrane;cell junction;integral to membrane;integral to plasma membrane;cell-cell junction;occluding junction;apical junction complex;tight junction;lateral plasma membrane;apic…	K06087	CLDN:claudin;CLDN:claudin;CLDN:claudin;CLDN:claudin;CLDN:claudin;	Cell adhesion molecules (CAMs) - Homo sapiens (human) ;Tight junction - Homo sapiens (human) ;Hepatitis C - Homo sapiens (human) ;Leukocyte transendothelial migration - Homo sapiens (human) ;Pathogenic Escherichia coli infection - Homo sapiens (human) ;	IPR004031;IPR006187;IPR003550;IPR017974;	PMP-22/EMP/MP20/Claudin superfamily;Claudin;Claudin-4;Claudin, conserved site;
Q5TA45	>sp|Q5TA45|INT11_HUMAN Integrator complex subunit 11 OS=Homo sapiens GN=CPSF3L PE=1 SV=2	1	0.0402472	_LVSSEQALK(gl)ELGLAEHQLR_	LVSSEQALK(1)ELGLAEHQLR	500	-1.4889	43.794	0.784929	FRLVSSEQALKELGLAEHQLR	..........KE.........	plasma membrane	biological_process;signaling;single-organism process;single organism signaling;biological regulation;regulation of biological quality;regulation of cell migration;cellular process;regulation of localization;single-organism cellular process;regulation of cell motility;cellular component movement;positive regulation of biological process;positive regulation of cell motility;locomotion;regulation of…	molecular_function;catalytic activity;hydrolase activity;hydrolase activity, acting on ester bonds;phosphoric ester hydrolase activity;phosphatase activity;lipid phosphatase activity;phosphoprotein phosphatase activity;phosphatidate phosphatase activity;	cellular_component;membrane;intracellular;organelle;cell part;cell;intracellular part;intracellular organelle;cell periphery;cell junction;cytoplasm;anchoring junction;membrane part;intrinsic to membrane;integral to membrane;plasma membrane;membrane-bounded organelle;intracellular membrane-bounded organelle;adherens junction;cytoplasmic part;Golgi apparatus;	K01080	PPAP2:phosphatidate phosphatase [EC:3.1.3.4];PPAP2:phosphatidate phosphatase [EC:3.1.3.4];PPAP2:phosphatidate phosphatase [EC:3.1.3.4];PPAP2:phosphatidate phosphatase [EC:3.1.3.4];PPAP2:phosphatidate phosphatase [EC:3.1.3.4];PPAP2:phosphatidate phosphatase [EC:3.1.3.4];PPAP2:phosphatidate phosphatase [EC:3.1.3.4];	Metabolic pathways - Homo sapiens (human) ;Glycerophospholipid metabolism - Homo sapiens (human) ;Fc gamma R-mediated phagocytosis - Homo sapiens (human) ;Glycerolipid metabolism - Homo sapiens (human) ;Sphingolipid metabolism - Homo sapiens (human) ;Ether lipid metabolism - Homo sapiens (human) ;Fat digestion and absorption - Homo sapiens (human) ;	IPR000326;	Phosphatidic acid phosphatase type 2/haloperoxidase;
P16144	>sp|P16144|ITB4_HUMAN Integrin beta-4 OS=Homo sapiens GN=ITGB4 PE=1 SV=5	1	0.00240369	_MDAGIICDVCTCELQK(gl)EVR_	MDAGIICDVCTCELQK(1)EVR	461	-1.1497	58.024	2.27299	ICDVCTCELQKEVRSARCSFN	..........KE.........	plasma membrane	biological_process;signaling;single-organism process;single organism signaling;biological regulation;regulation of biological quality;regulation of cell migration;cellular process;regulation of localization;single-organism cellular process;regulation of cell motility;cellular component movement;positive regulation of biological process;positive regulation of cell motility;locomotion;regulation of…	molecular_function;catalytic activity;hydrolase activity;hydrolase activity, acting on ester bonds;phosphoric ester hydrolase activity;phosphatase activity;lipid phosphatase activity;phosphoprotein phosphatase activity;phosphatidate phosphatase activity;	cellular_component;membrane;intracellular;organelle;cell part;cell;intracellular part;intracellular organelle;cell periphery;cell junction;cytoplasm;anchoring junction;membrane part;intrinsic to membrane;integral to membrane;plasma membrane;membrane-bounded organelle;intracellular membrane-bounded organelle;adherens junction;cytoplasmic part;Golgi apparatus;	K01080	PPAP2:phosphatidate phosphatase [EC:3.1.3.4];PPAP2:phosphatidate phosphatase [EC:3.1.3.4];PPAP2:phosphatidate phosphatase [EC:3.1.3.4];PPAP2:phosphatidate phosphatase [EC:3.1.3.4];PPAP2:phosphatidate phosphatase [EC:3.1.3.4];PPAP2:phosphatidate phosphatase [EC:3.1.3.4];PPAP2:phosphatidate phosphatase [EC:3.1.3.4];	Metabolic pathways - Homo sapiens (human) ;Glycerophospholipid metabolism - Homo sapiens (human) ;Fc gamma R-mediated phagocytosis - Homo sapiens (human) ;Glycerolipid metabolism - Homo sapiens (human) ;Sphingolipid metabolism - Homo sapiens (human) ;Ether lipid metabolism - Homo sapiens (human) ;Fat digestion and absorption - Homo sapiens (human) ;	IPR000326;	Phosphatidic acid phosphatase type 2/haloperoxidase;
O75832	>sp|O75832|PSD10_HUMAN 26S proteasome non-ATPase regulatory subunit 10 OS=Homo sapiens GN=PSMD10 PE=1 SV=1	1	0.000715158	_LEELK(gl)ESILADK_	LEELK(1)ESILADK	23	0.1786	71.806	1.33129	LAYSGKLEELKESILADKSLA	..........KE.........	nuclear	biological_process;response to organic substance;response to chemical;response to stimulus;response to cytokine;regulation of biological process;biological regulation;response to stress;regulation of response to stimulus;regulation of response to stress;negative regulation of biological process;negative regulation of response to stimulus;defense response;regulation of defense response;immune resp…	molecular_function;binding;ion binding;cation binding;metal ion binding;transition metal ion binding;zinc ion binding;	cellular_component;cell;cell part;intracellular;				IPR015880;	Zinc finger, C2H2-like;
Q8N0X7	>sp|Q8N0X7|SPG20_HUMAN Spartin OS=Homo sapiens GN=SPG20 PE=1 SV=1	1	0.0489738	_MK(gl)ETLQNVR_	MK(1)ETLQNVR	82	2.4641	48.423	14.2106	ESARQMQQKMKETLQNVRTRL	..........KE.........	plasma membrane	cellular response to stimulus;regulation of cell motility;leukocyte migration;response to chemical;positive regulation of cell motility;chemotaxis;regulation of biological process;behavior;regulation of cell migration;positive regulation of cell migration;leukocyte chemotaxis;cellular process;biological regulation;regulation of response to stimulus;positive regulation of response to stimulus;cell…	peptidase activity, acting on L-amino acid peptides;molecular_function;endopeptidase activity;hydrolase activity;peptidase activity;catalytic activity;metallopeptidase activity;metalloendopeptidase activity;protein binding;binding;receptor binding;ion binding;enzyme binding;kinase binding;protein kinase binding;protein dimerization activity;protein complex binding;integrin binding;cation binding;…	cellular_component;membrane;intracellular;cytoplasmic part;cytoplasm;organelle;cell part;cell;intracellular organelle;intracellular part;vesicle;cytoplasmic vesicle;cell periphery;membrane-bounded vesicle;membrane-bounded organelle;intracellular membrane-bounded organelle;cytoplasmic membrane-bounded vesicle;membrane part;intrinsic to membrane;organelle part;non-membrane-bounded organelle;intrace…	K06704	ADAM10:disintegrin and metalloproteinase domain-containing protein 10 [EC:3.4.24.81];ADAM10:disintegrin and metalloproteinase domain-containing protein 10 [EC:3.4.24.81];	Alzheimer's disease - Homo sapiens (human) ;Epithelial cell signaling in Helicobacter pylori infection - Homo sapiens (human) ;	IPR002870;IPR024079;IPR001762;IPR001590;	Peptidase M12B, propeptide;Metallopeptidase, catalytic domain;Blood coagulation inhibitor, Disintegrin;Peptidase M12B, ADAM/reprolysin;
Q8IZK6	>sp|Q8IZK6|MCLN2_HUMAN Mucolipin-2 OS=Homo sapiens GN=MCOLN2 PE=2 SV=2	1	0.0338561	_DSEMK(gl)EECLR_	DSEMK(1)EECLR	37	-0.19341	50.452	1.54844	NAMAHRDSEMKEECLREDLKF	..........KE.........	plasma membrane	biological_process;cellular process;regulation of biological process;biological regulation;regulation of cellular process;response to stimulus;response to stress;cell proliferation;single-organism process;regulation of cell proliferation;negative regulation of biological process;negative regulation of cellular process;negative regulation of cell proliferation;		cellular_component;membrane;membrane part;intrinsic to membrane;integral to membrane;				IPR028266;	Tumor protein p53-inducible protein 11;
Q9ULQ1	>sp|Q9ULQ1|TPC1_HUMAN Two pore calcium channel protein 1 OS=Homo sapiens GN=TPCN1 PE=1 SV=3	1	0.000576165	_EISK(gl)EELVAVLELYR_	EISK(1)EELVAVLELYR	717	-1.3357	75.764	1.44607	GGITLEKEISKEELVAVLELY	..........KE.........	plasma membrane	lipid metabolic process;biological_process;single-organism metabolic process;cellular process;metabolic process;organic substance metabolic process;cellular metabolic process;cellular lipid metabolic process;primary metabolic process;glycerolipid metabolic process;organic substance biosynthetic process;lipid biosynthetic process;biosynthetic process;phosphatidylinositol metabolic process;phosphol…	molecular_function;binding;ion binding;CDP-alcohol phosphatidyltransferase activity;phosphotransferase activity, for other substituted phosphate = groups;catalytic activity;transferase activity;transferase activity, transferring phosphorus-containing groups;CDP-diacylglycerol-inositol 3-phosphatidyltransferase activity;cation binding;transition metal ion binding;metal ion binding;manganese ion bi…	cellular_component;membrane;intracellular;organelle;cell part;cell;intracellular part;intracellular organelle;cytoplasmic part;cytoplasm;membrane-bounded organelle;intracellular membrane-bounded organelle;endoplasmic reticulum;membrane part;endomembrane system;nuclear outer membrane-endoplasmic reticulum membrane network;organelle part;organelle membrane;cell periphery;intracellular organelle par…	K00999	CDIPT:CDP-diacylglycerol--inositol 3-phosphatidyltransferase [EC:2.7.8.11];CDIPT:CDP-diacylglycerol--inositol 3-phosphatidyltransferase [EC:2.7.8.11];CDIPT:CDP-diacylglycerol--inositol 3-phosphatidyltransferase [EC:2.7.8.11];CDIPT:CDP-diacylglycerol--inositol 3-phosphatidyltransferase [EC:2.7.8.11];	Metabolic pathways - Homo sapiens (human) ;Glycerophospholipid metabolism - Homo sapiens (human) ;Phosphatidylinositol signaling system - Homo sapiens (human) ;Inositol phosphate metabolism - Homo sapiens (human) ;	IPR000462;IPR014387;	CDP-alcohol phosphatidyltransferase;CDP-diacylglycerol-inositol 3-phosphatidyltransferase, eukaryote;
O00422	>sp|O00422|SAP18_HUMAN Histone deacetylase complex subunit SAP18 OS=Homo sapiens GN=SAP18 PE=1 SV=1	1	3.22776e-09	_ELTSLVK(gl)EVYPEAR_	ELTSLVK(1)EVYPEAR	74	-0.030451	102.52	1.45007	ATLKELTSLVKEVYPEARKKG	..........KE.........	cytosol	gene expression;nitrogen compound metabolic process;organic substance biosynthetic process;cellular aromatic compound metabolic process;nucleic acid metabolic process;cellular macromolecule metabolic process;transcription from RNA polymerase III promoter;cellular nitrogen compound metabolic process;cellular macromolecule biosynthetic process;heterocycle biosynthetic process;cellular metabolic pro…	molecular_function;binding;heterocyclic compound binding;organic cyclic compound binding;nucleic acid binding;DNA binding;nucleotidyltransferase activity;catalytic activity;transferase activity;transferase activity, transferring phosphorus-containing groups;RNA polymerase activity;ion binding;small molecule binding;carbohydrate derivative binding;nucleoside binding;chromatin binding;cation bindin…	intracellular;organelle;cell part;cell;intracellular part;cellular_component;intracellular organelle;protein complex;catalytic complex;RNA polymerase complex;macromolecular complex;DNA-directed RNA polymerase complex;nucleus;intracellular membrane-bounded organelle;nuclear part;membrane-bounded organelle;intracellular organelle part;organelle part;nuclear DNA-directed RNA polymerase complex;membr…	K03018	RPC1:DNA-directed RNA polymerase III subunit RPC1 [EC:2.7.7.6];RPC1:DNA-directed RNA polymerase III subunit RPC1 [EC:2.7.7.6];RPC1:DNA-directed RNA polymerase III subunit RPC1 [EC:2.7.7.6];RPC1:DNA-directed RNA polymerase III subunit RPC1 [EC:2.7.7.6];RPC1:DNA-directed RNA polymerase III subunit RPC1 [EC:2.7.7.6];RPC1:DNA-directed RNA polymerase III subunit RPC1 [EC:2.7.7.6];	Metabolic pathways - Homo sapiens (human) ;Epstein-Barr virus infection - Homo sapiens (human) ;Purine metabolism - Homo sapiens (human) ;Pyrimidine metabolism - Homo sapiens (human) ;Cytosolic DNA-sensing pathway - Homo sapiens (human) ;RNA polymerase - Homo sapiens (human) ;	IPR006592;IPR007080;IPR007081;IPR007083;IPR007066;IPR000722;	RNA polymerase, N-terminal;RNA polymerase Rpb1, domain 1;RNA polymerase Rpb1, domain 5;RNA polymerase Rpb1, domain 4;RNA polymerase Rpb1, domain 3;RNA polymerase, alpha subunit;
O75147	>sp|O75147|OBSL1_HUMAN Obscurin-like protein 1 OS=Homo sapiens GN=OBSL1 PE=1 SV=4	1	0.00369439	_DGEEVVESPALLLQK(gl)EDTVR_	DGEEVVESPALLLQK(1)EDTVR	948	0.74153	56.081	0.708968	VVESPALLLQKEDTVRRLVLP	..........KE.........	cytosol	biological_process;signaling;single-organism process;single organism signaling;biological regulation;regulation of biological quality;cell death;cellular process;regulation of cellular process;regulation of biological process;single-organism cellular process;death;regulation of cell death;positive regulation of protein metabolic process;regulation of protein metabolic process;cellular macromolecu…	peptidase activity, acting on L-amino acid peptides;molecular_function;hydrolase activity;peptidase activity;catalytic activity;endopeptidase activity;threonine-type peptidase activity;threonine-type endopeptidase activity;	intracellular;organelle;cell part;cell;intracellular part;cellular_component;intracellular organelle;protein complex;proteasome complex;proteasome core complex;macromolecular complex;proteasome core complex, alpha-subunit complex;organelle part;intracellular organelle part;cytoplasm;nucleus;membrane-enclosed lumen;intracellular membrane-bounded organelle;intracellular organelle lumen;organelle lu…	K02731	PSMA7:20S proteasome subunit alpha 4 [EC:3.4.25.1];	Proteasome - Homo sapiens (human) ;	IPR000426;IPR001353;IPR029055;IPR023332;	Proteasome alpha-subunit, N-terminal domain;Proteasome, subunit alpha/beta;Nucleophile aminohydrolases, N-terminal;Proteasome A-type subunit;
O15440	>sp|O15440|MRP5_HUMAN Multidrug resistance-associated protein 5 OS=Homo sapiens GN=ABCC5 PE=1 SV=2	1	0.00012221	_THMK(gl)ECIAQLPLK_	THMK(1)ECIAQLPLK	1309	-1.3117	70.089	1.63795	IWDALERTHMKECIAQLPLKL	..........KE.........	cytosol	biological_process;signaling;single-organism process;single organism signaling;biological regulation;regulation of biological quality;cell death;cellular process;regulation of cellular process;regulation of biological process;single-organism cellular process;death;regulation of cell death;positive regulation of protein metabolic process;regulation of protein metabolic process;cellular macromolecu…	peptidase activity, acting on L-amino acid peptides;molecular_function;hydrolase activity;peptidase activity;catalytic activity;endopeptidase activity;threonine-type peptidase activity;threonine-type endopeptidase activity;	intracellular;organelle;cell part;cell;intracellular part;cellular_component;intracellular organelle;protein complex;proteasome complex;proteasome core complex;macromolecular complex;proteasome core complex, alpha-subunit complex;organelle part;intracellular organelle part;cytoplasm;nucleus;membrane-enclosed lumen;intracellular membrane-bounded organelle;intracellular organelle lumen;organelle lu…	K02731	PSMA7:20S proteasome subunit alpha 4 [EC:3.4.25.1];	Proteasome - Homo sapiens (human) ;	IPR000426;IPR001353;IPR029055;IPR023332;	Proteasome alpha-subunit, N-terminal domain;Proteasome, subunit alpha/beta;Nucleophile aminohydrolases, N-terminal;Proteasome A-type subunit;
Q13772	>sp|Q13772|NCOA4_HUMAN Nuclear receptor coactivator 4 OS=Homo sapiens GN=NCOA4 PE=1 SV=1	1	0.00726059	_EGSPK(gl)EVPGTEDR_	EGSPK(1)EVPGTEDR	509	-0.34803	61.167	5.09113	IRPPYKEGSPKEVPGTEDRAG	..........KE.........	cytosol	biological_process;signaling;single-organism process;single organism signaling;biological regulation;regulation of biological quality;cell death;cellular process;regulation of cellular process;regulation of biological process;single-organism cellular process;death;regulation of cell death;positive regulation of protein metabolic process;regulation of protein metabolic process;cellular macromolecu…	peptidase activity, acting on L-amino acid peptides;molecular_function;hydrolase activity;peptidase activity;catalytic activity;endopeptidase activity;threonine-type peptidase activity;threonine-type endopeptidase activity;	intracellular;organelle;cell part;cell;intracellular part;cellular_component;intracellular organelle;protein complex;proteasome complex;proteasome core complex;macromolecular complex;proteasome core complex, alpha-subunit complex;organelle part;intracellular organelle part;cytoplasm;nucleus;membrane-enclosed lumen;intracellular membrane-bounded organelle;intracellular organelle lumen;organelle lu…	K02731	PSMA7:20S proteasome subunit alpha 4 [EC:3.4.25.1];	Proteasome - Homo sapiens (human) ;	IPR000426;IPR001353;IPR029055;IPR023332;	Proteasome alpha-subunit, N-terminal domain;Proteasome, subunit alpha/beta;Nucleophile aminohydrolases, N-terminal;Proteasome A-type subunit;
P60981	>sp|P60981|DEST_HUMAN Destrin OS=Homo sapiens GN=DSTN PE=1 SV=3	1	0.0100376	_YALYDASFETK(gl)ESR_	YALYDASFETK(1)ESR	92	-1.9583	53.3	0.321326	YALYDASFETKESRKEELMFF	..........KE.........	plasma membrane	biological_process;cellular localization;cellular process;single-organism process;single-organism cellular process;transport;establishment of localization in cell;establishment of localization;localization;intracellular transport;vesicle-mediated transport;response to chemical;response to stimulus;response to oxygen-containing compound;single-organism transport;Golgi vesicle transport;organic sub…		cellular_component;membrane;intracellular;organelle;cell part;cell;intracellular part;intracellular organelle;membrane-bounded organelle;organelle part;organelle membrane;cytoplasm;intracellular organelle part;Golgi apparatus;endomembrane system;intracellular membrane-bounded organelle;cytoplasmic part;Golgi apparatus part;Golgi membrane;membrane part;intrinsic to membrane;integral to membrane;				IPR007273;	SCAMP;
P51149	>sp|P51149|RAB7A_HUMAN Ras-related protein Rab-7a OS=Homo sapiens GN=RAB7A PE=1 SV=1	1	6.37898e-06	_ATIGADFLTK(gl)EVMVDDR_	ATIGADFLTK(1)EVMVDDR	48	-1.4655	77.221	0.966464	KATIGADFLTKEVMVDDRLVT	..........KE.........	plasma membrane	biological_process;cellular localization;cellular process;single-organism process;single-organism cellular process;transport;establishment of localization in cell;establishment of localization;localization;intracellular transport;vesicle-mediated transport;response to chemical;response to stimulus;response to oxygen-containing compound;single-organism transport;Golgi vesicle transport;organic sub…		cellular_component;membrane;intracellular;organelle;cell part;cell;intracellular part;intracellular organelle;membrane-bounded organelle;organelle part;organelle membrane;cytoplasm;intracellular organelle part;Golgi apparatus;endomembrane system;intracellular membrane-bounded organelle;cytoplasmic part;Golgi apparatus part;Golgi membrane;membrane part;intrinsic to membrane;integral to membrane;				IPR007273;	SCAMP;
Q6NZ36	>sp|Q6NZ36|FAP20_HUMAN Fanconi anemia-associated protein of 20 kDa OS=Homo sapiens GN=FAAP20 PE=1 SV=2	1	0.0177086	_SCPMCQK(gl)EFAPR_	SCPMCQK(1)EFAPR	152	-1.1713	50.354	2.32948	AALRSCPMCQKEFAPRLTQLD	..........KE.........	nuclear	biological_process;signaling;single-organism process;single organism signaling;biological regulation;regulation of biological quality;multicellular organismal process;single-multicellular organism process;tissue migration;localization;localization of cell;signal transduction;cellular response to stimulus;cell communication;cellular process;regulation of cellular process;regulation of biological p…	protein binding;molecular_function;binding;identical protein binding;cytoskeletal protein binding;protein dimerization activity;protein homodimerization activity;actin binding;myosin binding;	cellular_component;membrane;neuron projection;cell part;cell;neuron part;cell projection;dendrite;intracellular;cytoplasmic part;cytoplasm;intracellular part;cell periphery;cell cortex;brush border;organelle;membrane-bounded organelle;organelle part;organelle membrane;intracellular organelle;vesicle;cytoplasmic vesicle;membrane-bounded vesicle;intracellular membrane-bounded organelle;cytoplasmic …				IPR017379;IPR001478;	Uncharacterised conserved protein UCP038083, PDZ;PDZ domain;
P14923	>sp|P14923|PLAK_HUMAN Junction plakoglobin OS=Homo sapiens GN=JUP PE=1 SV=3	1	0.0136078	_VAAGVLCELAQDK(gl)EAADAIDAEGASAPLMELLHSR_	VAAGVLCELAQDK(1)EAADAIDAEGASAPLMELLHSR	615	1.0944	65.035	4.14697	AGVLCELAQDKEAADAIDAEG	..........KE.........	cytosol	biological_process;single-organism process;cellular process;metabolic process;cellular metabolic process;nitrogen compound metabolic process;cellular aromatic compound metabolic process;regulation of RNA metabolic process;regulation of nitrogen compound metabolic process;nucleic acid metabolic process;cellular macromolecule metabolic process;negative regulation of nitrogen compound metabolic proc…	molecular_function;catalytic activity;transferase activity;transferase activity, transferring acyl groups;transferase activity, transferring acyl groups other than = amino-acyl groups;N-acyltransferase activity;N-acetyltransferase activity;acetyltransferase activity;histone acetyltransferase activity;	intracellular;organelle;cell part;cell;intracellular part;cellular_component;intracellular organelle;organelle part;intracellular organelle part;cytoplasm;nucleus;membrane-enclosed lumen;intracellular membrane-bounded organelle;intracellular organelle lumen;organelle lumen;nuclear part;membrane-bounded organelle;nuclear lumen;nucleoplasm;nuclear periphery;nuclear matrix;	K11303	HAT1:histone acetyltransferase 1 [EC:2.3.1.48];	Alcoholism - Homo sapiens (human) ;	IPR016181;IPR019467;IPR017380;	Acyl-CoA N-acyltransferase;Histone acetyl transferase HAT1 N-terminal;Histone acetyltransferase type B, catalytic subunit;
P06703	>sp|P06703|S10A6_HUMAN Protein S100-A6 OS=Homo sapiens GN=S100A6 PE=1 SV=1	0.99787	0.0185738	_KELK(gl)ELIQK_	K(0.002)ELK(0.998)ELIQK	35	-0.41424	71.425	1.01733	DKHTLSKKELKELIQKELTIG	..........KE.........	cytosol	biological_process;single-organism process;cellular process;metabolic process;cellular metabolic process;nitrogen compound metabolic process;cellular aromatic compound metabolic process;regulation of RNA metabolic process;regulation of nitrogen compound metabolic process;nucleic acid metabolic process;cellular macromolecule metabolic process;negative regulation of nitrogen compound metabolic proc…	molecular_function;catalytic activity;transferase activity;transferase activity, transferring acyl groups;transferase activity, transferring acyl groups other than = amino-acyl groups;N-acyltransferase activity;N-acetyltransferase activity;acetyltransferase activity;histone acetyltransferase activity;	intracellular;organelle;cell part;cell;intracellular part;cellular_component;intracellular organelle;organelle part;intracellular organelle part;cytoplasm;nucleus;membrane-enclosed lumen;intracellular membrane-bounded organelle;intracellular organelle lumen;organelle lumen;nuclear part;membrane-bounded organelle;nuclear lumen;nucleoplasm;nuclear periphery;nuclear matrix;	K11303	HAT1:histone acetyltransferase 1 [EC:2.3.1.48];	Alcoholism - Homo sapiens (human) ;	IPR016181;IPR019467;IPR017380;	Acyl-CoA N-acyltransferase;Histone acetyl transferase HAT1 N-terminal;Histone acetyltransferase type B, catalytic subunit;
Q14254	>sp|Q14254|FLOT2_HUMAN Flotillin-2 OS=Homo sapiens GN=FLOT2 PE=1 SV=2	1	0.000699782	_TDK(gl)ELIATVR_	TDK(1)ELIATVR	280	-1.1	81.771	0.187143	VEAQEILRTDKELIATVRRPA	..........KE.........	cytosol	biological_process;single-organism process;cellular process;metabolic process;cellular metabolic process;nitrogen compound metabolic process;cellular aromatic compound metabolic process;regulation of RNA metabolic process;regulation of nitrogen compound metabolic process;nucleic acid metabolic process;cellular macromolecule metabolic process;negative regulation of nitrogen compound metabolic proc…	molecular_function;catalytic activity;transferase activity;transferase activity, transferring acyl groups;transferase activity, transferring acyl groups other than = amino-acyl groups;N-acyltransferase activity;N-acetyltransferase activity;acetyltransferase activity;histone acetyltransferase activity;	intracellular;organelle;cell part;cell;intracellular part;cellular_component;intracellular organelle;organelle part;intracellular organelle part;cytoplasm;nucleus;membrane-enclosed lumen;intracellular membrane-bounded organelle;intracellular organelle lumen;organelle lumen;nuclear part;membrane-bounded organelle;nuclear lumen;nucleoplasm;nuclear periphery;nuclear matrix;	K11303	HAT1:histone acetyltransferase 1 [EC:2.3.1.48];	Alcoholism - Homo sapiens (human) ;	IPR016181;IPR019467;IPR017380;	Acyl-CoA N-acyltransferase;Histone acetyl transferase HAT1 N-terminal;Histone acetyltransferase type B, catalytic subunit;
Q04656	>sp|Q04656|ATP7A_HUMAN Copper-transporting ATPase 1 OS=Homo sapiens GN=ATP7A PE=1 SV=3	1	0.0218471	_GMTPVQDK(gl)EEGK_	GMTPVQDK(1)EEGK	481	0.27235	56.956	2.14059	YTKGMTPVQDKEEGKNSSKCY	..........KE.........	cytosol	regulation of epithelial cell proliferation;biological_process;cellular process;cell proliferation;regulation of cellular process;regulation of cell proliferation;single-organism process;regulation of biological process;biological regulation;keratinocyte proliferation;epithelial cell proliferation;regulation of keratinocyte proliferation;positive regulation of metabolic process;biosynthetic proce…	purine ribonucleotide binding;anion binding;ribonucleotide binding;small molecule binding;ion binding;ribonucleoside binding;purine ribonucleoside triphosphate binding;carbohydrate derivative binding;adenyl ribonucleotide binding;nucleoside phosphate binding;molecular_function;nucleotide binding;nucleoside binding;adenyl nucleotide binding;heterocyclic compound binding;binding;purine nucleoside b…	cell projection membrane;plasma membrane;cell;cell projection part;cellular_component;cell projection;cell periphery;cilium part;intracellular membrane-bounded organelle;intracellular;cilium;plasma membrane part;membrane;organelle;organelle membrane;intracellular organelle part;cell part;membrane-bounded organelle;intracellular organelle;intracellular part;membrane part;organelle part;cilium memb…	K06103	CASK:calcium/calmodulin-dependent serine protein kinase [EC:2.7.11.1];	Tight junction - Homo sapiens (human) ;	IPR000719;IPR001478;IPR001452;IPR020590;IPR004172;IPR008145;IPR008144;IPR002290;IPR014775;IPR027417;IPR011511;IPR011009;	Protein kinase domain;PDZ domain;SH3 domain;Guanylate kinase, conserved site;L27;Guanylate kinase/L-type calcium channel beta subunit;Guanylate kinase-like;Serine/threonine- /dual specificity protein kinase, catalytic domain;L27, C-terminal;P-loop containing nucleoside triphosphate hydrolase;Variant SH3 domain;Protein kinase-like domain;
O43175	>sp|O43175|SERA_HUMAN D-3-phosphoglycerate dehydrogenase OS=Homo sapiens GN=PHGDH PE=1 SV=4	1	5.63276e-06	_ALVDHENVISCPHLGASTK(gl)EAQSR_	ALVDHENVISCPHLGASTK(1)EAQSR	289	-0.14844	71.143	0.351321	ISCPHLGASTKEAQSRCGEEI	..........KE.........	nuclear	biological_process;signaling;single-organism process;single organism signaling;lipid metabolic process;single-organism metabolic process;cellular process;metabolic process;organic substance metabolic process;cellular metabolic process;cellular lipid metabolic process;primary metabolic process;glycerolipid metabolic process;single-organism transport;cellular macromolecule metabolic process;establi…	molecular_function;phosphoric ester hydrolase activity;phosphoric diester hydrolase activity;hydrolase activity;hydrolase activity, acting on ester bonds;phospholipase activity;catalytic activity;lipase activity;NAPE-specific phospholipase D activity;binding;ion binding;phospholipase D activity;anion binding;lipid binding;phospholipid binding;phosphatidylinositol binding;	intracellular;organelle;cell part;cell;intracellular part;cellular_component;intracellular organelle;membrane;cytoplasmic part;cytoplasm;membrane-bounded organelle;intracellular membrane-bounded organelle;endoplasmic reticulum;membrane part;endomembrane system;nuclear outer membrane-endoplasmic reticulum membrane network;cell projection;brush border;organelle part;organelle membrane;cell projecti…	K01115	PLD1_2:phospholipase D1/2 [EC:3.1.4.4];PLD1_2:phospholipase D1/2 [EC:3.1.4.4];PLD1_2:phospholipase D1/2 [EC:3.1.4.4];PLD1_2:phospholipase D1/2 [EC:3.1.4.4];PLD1_2:phospholipase D1/2 [EC:3.1.4.4];PLD1_2:phospholipase D1/2 [EC:3.1.4.4];PLD1_2:phospholipase D1/2 [EC:3.1.4.4];PLD1_2:phospholipase D1/2 [EC:3.1.4.4];PLD1_2:phospholipase D1/2 [EC:3.1.4.4];PLD1_2:phospholipase D1/2 [EC:3.1.4.4];	Metabolic pathways - Homo sapiens (human) ;Pathways in cancer - Homo sapiens (human) ;Ras signaling pathway - Homo sapiens (human) ;Endocytosis - Homo sapiens (human) ;Glutamatergic synapse - Homo sapiens (human) ;Glycerophospholipid metabolism - Homo sapiens (human) ;GnRH signaling pathway - Homo sapiens (human) ;Fc gamma R-mediated phagocytosis - Homo sapiens (human) ;Pancreatic cancer - Homo s…	IPR011993;IPR016555;IPR001736;IPR001849;IPR001683;IPR025202;	Pleckstrin homology-like domain;Phospholipase D, eukaryota;Phospholipase D/Transphosphatidylase;Pleckstrin homology domain;Phox homologous domain;Phospholipase D-like domain;
P06703	>sp|P06703|S10A6_HUMAN Protein S100-A6 OS=Homo sapiens GN=S100A6 PE=1 SV=1	1	0.00327137	_ELIQK(gl)ELTIGSK(gl)LQDAEIAR_	ELIQK(1)ELTIGSK(1)LQDAEIAR	40	0.10134	74.029	1.25404	SKKELKELIQKELTIGSKLQD	..........KE.........	nuclear	biological_process;signaling;single-organism process;single organism signaling;cellular response to stimulus;negative regulation of signaling;regulation of signaling;cellular process;single-organism cellular process;negative regulation of cellular process;biological regulation;regulation of response to stimulus;regulation of signal transduction;negative regulation of response to stimulus;negative…	molecular_function;binding;cation binding;ion binding;metal ion binding;	cellular_component;membrane;cell;endosomal part;intracellular membrane-bounded organelle;intracellular;cytoplasmic part;cytoplasm;organelle;organelle membrane;cell part;membrane-bounded organelle;intracellular organelle part;intracellular organelle;intracellular part;organelle part;endosome;endosome membrane;late endosome;vesicle;cytoplasmic vesicle;membrane-bounded vesicle;cytoplasmic membrane-b…	K12182	HGS:hepatocyte growth factor-regulated tyrosine kinase substrate;HGS:hepatocyte growth factor-regulated tyrosine kinase substrate;	Endocytosis - Homo sapiens (human) ;Phagosome - Homo sapiens (human) ;	IPR011011;IPR008942;IPR000306;IPR017073;IPR013083;IPR017455;IPR018205;IPR024641;IPR002014;IPR003903;	Zinc finger, FYVE/PHD-type;ENTH/VHS;FYVE zinc finger;Ubiquitin binding protein, Hrs/VPS27;Zinc finger, RING/FYVE/PHD-type;Zinc finger, FYVE-related;VHS subgroup;Hepatocyte growth factor-regulated tyrosine kinase substrate, helical domain;VHS;Ubiquitin interacting motif;
P07099	>sp|P07099|HYEP_HUMAN Epoxide hydrolase 1 OS=Homo sapiens GN=EPHX1 PE=1 SV=1	1	0.00190218	_DVELLYPVK(gl)EK_	DVELLYPVK(1)EK	286	1.2583	66.267	2.33263	ERDVELLYPVKEKVFYSLMRE	..........KE.........	endoplasmic reticulum	organic substance biosynthetic process;biosynthetic process;cellular process;small molecule biosynthetic process;organic acid metabolic process;small molecule metabolic process;biological_process;single-organism metabolic process;single-organism biosynthetic process;metabolic process;organic substance metabolic process;cellular biosynthetic process;cellular metabolic process;organic acid biosynth…	molecular_function;binding;heterocyclic compound binding;organic cyclic compound binding;nucleoside phosphate binding;catalytic activity;ligase activity;transporter activity;substrate-specific transporter activity;lipid transporter activity;ligase activity, forming carbon-sulfur bonds;acid-thiol ligase activity;pristanate-CoA ligase activity;nucleotide binding;small molecule binding;carbohydrate …	cellular_component;membrane;cell part;cell;membrane part;endomembrane system;nuclear outer membrane-endoplasmic reticulum membrane network;intracellular;cytoplasmic part;cytoplasm;organelle;membrane-bounded organelle;intracellular organelle;intracellular part;intracellular membrane-bounded organelle;endoplasmic reticulum;organelle part;organelle membrane;microbody;intracellular organelle part;mic…	K08746	SLC27A2:solute carrier family 27 (fatty acid transporter), member 2 [EC:6.2.1.- 6.2.1.3];SLC27A2:solute carrier family 27 (fatty acid transporter), member 2 [EC:6.2.1.- 6.2.1.3];	Peroxisome - Homo sapiens (human) ;PPAR signaling pathway - Homo sapiens (human) ;	IPR020845;IPR000873;IPR025110;	AMP-binding, conserved site;AMP-dependent synthetase/ligase;AMP-binding enzyme C-terminal domain;
Q6IQ20	>sp|Q6IQ20|NAPEP_HUMAN N-acyl-phosphatidylethanolamine-hydrolyzing phospholipase D OS=Homo sapiens GN=NAPEPLD PE=1 SV=2	1	7.20487e-17	_DHSSVPSSK(gl)EELDK_	DHSSVPSSK(1)EELDK	97	0.52295	137.8	1.86216	EKDHSSVPSSKEELDKELPVL	..........KE.........	endoplasmic reticulum	organic substance biosynthetic process;biosynthetic process;cellular process;small molecule biosynthetic process;organic acid metabolic process;small molecule metabolic process;biological_process;single-organism metabolic process;single-organism biosynthetic process;metabolic process;organic substance metabolic process;cellular biosynthetic process;cellular metabolic process;organic acid biosynth…	molecular_function;binding;heterocyclic compound binding;organic cyclic compound binding;nucleoside phosphate binding;catalytic activity;ligase activity;transporter activity;substrate-specific transporter activity;lipid transporter activity;ligase activity, forming carbon-sulfur bonds;acid-thiol ligase activity;pristanate-CoA ligase activity;nucleotide binding;small molecule binding;carbohydrate …	cellular_component;membrane;cell part;cell;membrane part;endomembrane system;nuclear outer membrane-endoplasmic reticulum membrane network;intracellular;cytoplasmic part;cytoplasm;organelle;membrane-bounded organelle;intracellular organelle;intracellular part;intracellular membrane-bounded organelle;endoplasmic reticulum;organelle part;organelle membrane;microbody;intracellular organelle part;mic…	K08746	SLC27A2:solute carrier family 27 (fatty acid transporter), member 2 [EC:6.2.1.- 6.2.1.3];SLC27A2:solute carrier family 27 (fatty acid transporter), member 2 [EC:6.2.1.- 6.2.1.3];	Peroxisome - Homo sapiens (human) ;PPAR signaling pathway - Homo sapiens (human) ;	IPR020845;IPR000873;IPR025110;	AMP-binding, conserved site;AMP-dependent synthetase/ligase;AMP-binding enzyme C-terminal domain;
Q12846	>sp|Q12846|STX4_HUMAN Syntaxin-4 OS=Homo sapiens GN=STX4 PE=1 SV=2	1	7.23138e-10	_AIEPQK(gl)EEADENYNSVNTR_	AIEPQK(1)EEADENYNSVNTR	108	-0.26367	86.016	1.13397	RLQLKAIEPQKEEADENYNSV	..........KE.........	cytosol	biological_process;signaling;single-organism process;single organism signaling;macromolecule localization;nitrogen compound transport;transport;nucleobase-containing compound transport;nucleic acid transport;establishment of localization;RNA localization;organic substance transport;localization;establishment of RNA localization;RNA transport;biological regulation;regulation of biological quality;…	molecular_function;binding;organic cyclic compound binding;heterocyclic compound binding;nucleic acid binding;RNA binding;transporter activity;substrate-specific transporter activity;protein transporter activity;	cellular_component;membrane;cell part;cell;membrane part;endomembrane system;nuclear outer membrane-endoplasmic reticulum membrane network;intracellular;intracellular part;cytoplasm;intrinsic to membrane;macromolecular complex;nucleus;nucleoplasm part;nuclear lumen;membrane-enclosed lumen;intracellular membrane-bounded organelle;organelle lumen;intracellular organelle lumen;organelle;nuclear part…	K14290	XPO1:exportin-1;XPO1:exportin-1;XPO1:exportin-1;XPO1:exportin-1;XPO1:exportin-1;	HTLV-I infection - Homo sapiens (human) ;Epstein-Barr virus infection - Homo sapiens (human) ;Influenza A - Homo sapiens (human) ;RNA transport - Homo sapiens (human) ;Ribosome biogenesis in eukaryotes - Homo sapiens (human) ;	IPR014877;IPR011989;IPR016024;IPR013598;IPR001494;	CRM1 C-terminal domain;Armadillo-like helical;Armadillo-type fold;Exportin-1/Importin-beta-like;Importin-beta, N-terminal domain;
Q9Y3I0	>sp|Q9Y3I0|RTCB_HUMAN tRNA-splicing ligase RtcB homolog OS=Homo sapiens GN=RTCB PE=1 SV=1	1	0.00145492	_VEQHVVDGK(gl)ER_	VEQHVVDGK(1)ER	366	0.0028999	65.234	1.63631	AKVEQHVVDGKERTLLVHRKG	..........KE.........	plasma membrane	epithelium development;single-organism developmental process;embryonic epithelial tube formation;embryo development;embryonic morphogenesis;embryo development ending in birth or egg hatching;chordate embryonic development;anatomical structure morphogenesis;system development;epithelial tube formation;developmental process;multicellular organismal process;anatomical structure formation involved in…	molecular_function;molecular transducer activity;receptor activity;signal transducer activity;signaling receptor activity;enzyme regulator activity;nucleoside-triphosphatase regulator activity;GTPase regulator activity;transmembrane signaling receptor activity;semaphorin receptor activity;enzyme activator activity;GTPase activator activity;	cellular_component;membrane;plasma membrane part;plasma membrane;cell part;cell;intrinsic to membrane;membrane part;cell periphery;intrinsic to plasma membrane;intracellular;integral to membrane;integral to plasma membrane;	K06821	PLXNB:plexin B;	Axon guidance - Homo sapiens (human) ;	IPR008936;IPR016201;IPR002165;IPR002909;IPR013783;IPR013548;IPR014756;IPR001627;IPR001936;IPR015943;	Rho GTPase activation protein;Plexin-like fold;Plexin;IPT domain;Immunoglobulin-like fold;Plexin, cytoplasmic RasGAP domain;Immunoglobulin E-set;Sema domain;Ras GTPase-activating protein;WD40/YVTN repeat-like-containing domain;
Q8TCT9	>sp|Q8TCT9|HM13_HUMAN Minor histocompatibility antigen H13 OS=Homo sapiens GN=HM13 PE=1 SV=1	1	1.73329e-29	_DPAAVTESK(gl)EGTEASASK_	DPAAVTESK(1)EGTEASASK	361	-0.42087	159.04	4.7856	PKDPAAVTESKEGTEASASKG	..........KE.........	plasma membrane	epithelium development;single-organism developmental process;embryonic epithelial tube formation;embryo development;embryonic morphogenesis;embryo development ending in birth or egg hatching;chordate embryonic development;anatomical structure morphogenesis;system development;epithelial tube formation;developmental process;multicellular organismal process;anatomical structure formation involved in…	molecular_function;molecular transducer activity;receptor activity;signal transducer activity;signaling receptor activity;enzyme regulator activity;nucleoside-triphosphatase regulator activity;GTPase regulator activity;transmembrane signaling receptor activity;semaphorin receptor activity;enzyme activator activity;GTPase activator activity;	cellular_component;membrane;plasma membrane part;plasma membrane;cell part;cell;intrinsic to membrane;membrane part;cell periphery;intrinsic to plasma membrane;intracellular;integral to membrane;integral to plasma membrane;	K06821	PLXNB:plexin B;	Axon guidance - Homo sapiens (human) ;	IPR008936;IPR016201;IPR002165;IPR002909;IPR013783;IPR013548;IPR014756;IPR001627;IPR001936;IPR015943;	Rho GTPase activation protein;Plexin-like fold;Plexin;IPT domain;Immunoglobulin-like fold;Plexin, cytoplasmic RasGAP domain;Immunoglobulin E-set;Sema domain;Ras GTPase-activating protein;WD40/YVTN repeat-like-containing domain;
Q13595	>sp|Q13595|TRA2A_HUMAN Transformer-2 protein homolog alpha OS=Homo sapiens GN=TRA2A PE=1 SV=1	1	0.000661279	_IDDSK(gl)EAMER_	IDDSK(1)EAMER	174	-0.40642	88.596	0.780457	FVYFERIDDSKEAMERANGME	..........KE.........	plasma membrane	epithelium development;single-organism developmental process;embryonic epithelial tube formation;embryo development;embryonic morphogenesis;embryo development ending in birth or egg hatching;chordate embryonic development;anatomical structure morphogenesis;system development;epithelial tube formation;developmental process;multicellular organismal process;anatomical structure formation involved in…	molecular_function;molecular transducer activity;receptor activity;signal transducer activity;signaling receptor activity;enzyme regulator activity;nucleoside-triphosphatase regulator activity;GTPase regulator activity;transmembrane signaling receptor activity;semaphorin receptor activity;enzyme activator activity;GTPase activator activity;	cellular_component;membrane;plasma membrane part;plasma membrane;cell part;cell;intrinsic to membrane;membrane part;cell periphery;intrinsic to plasma membrane;intracellular;integral to membrane;integral to plasma membrane;	K06821	PLXNB:plexin B;	Axon guidance - Homo sapiens (human) ;	IPR008936;IPR016201;IPR002165;IPR002909;IPR013783;IPR013548;IPR014756;IPR001627;IPR001936;IPR015943;	Rho GTPase activation protein;Plexin-like fold;Plexin;IPT domain;Immunoglobulin-like fold;Plexin, cytoplasmic RasGAP domain;Immunoglobulin E-set;Sema domain;Ras GTPase-activating protein;WD40/YVTN repeat-like-containing domain;
P02545	>sp|P02545|LMNA_HUMAN Prelamin-A/C OS=Homo sapiens GN=LMNA PE=1 SV=1	1	0.0416531	_TLDSVAK(gl)ER_	TLDSVAK(1)ER	97	-0.16558	52.49	1.10474	DARKTLDSVAKERARLQLELS	..........KE.........	plasma membrane	epithelium development;single-organism developmental process;embryonic epithelial tube formation;embryo development;embryonic morphogenesis;embryo development ending in birth or egg hatching;chordate embryonic development;anatomical structure morphogenesis;system development;epithelial tube formation;developmental process;multicellular organismal process;anatomical structure formation involved in…	molecular_function;molecular transducer activity;receptor activity;signal transducer activity;signaling receptor activity;enzyme regulator activity;nucleoside-triphosphatase regulator activity;GTPase regulator activity;transmembrane signaling receptor activity;semaphorin receptor activity;enzyme activator activity;GTPase activator activity;	cellular_component;membrane;plasma membrane part;plasma membrane;cell part;cell;intrinsic to membrane;membrane part;cell periphery;intrinsic to plasma membrane;intracellular;integral to membrane;integral to plasma membrane;	K06821	PLXNB:plexin B;	Axon guidance - Homo sapiens (human) ;	IPR008936;IPR016201;IPR002165;IPR002909;IPR013783;IPR013548;IPR014756;IPR001627;IPR001936;IPR015943;	Rho GTPase activation protein;Plexin-like fold;Plexin;IPT domain;Immunoglobulin-like fold;Plexin, cytoplasmic RasGAP domain;Immunoglobulin E-set;Sema domain;Ras GTPase-activating protein;WD40/YVTN repeat-like-containing domain;
P16615	>sp|P16615|AT2A2_HUMAN Sarcoplasmic/endoplasmic reticulum calcium ATPase 2 OS=Homo sapiens GN=ATP2A2 PE=1 SV=1	1	0.000120153	_NYLEPGK(gl)ECVQPATK_	NYLEPGK(1)ECVQPATK	995	-1.2613	68.283	2.30974	FVARNYLEPGKECVQPATKSC	..........KE.........	plasma membrane	epithelium development;single-organism developmental process;embryonic epithelial tube formation;embryo development;embryonic morphogenesis;embryo development ending in birth or egg hatching;chordate embryonic development;anatomical structure morphogenesis;system development;epithelial tube formation;developmental process;multicellular organismal process;anatomical structure formation involved in…	molecular_function;molecular transducer activity;receptor activity;signal transducer activity;signaling receptor activity;enzyme regulator activity;nucleoside-triphosphatase regulator activity;GTPase regulator activity;transmembrane signaling receptor activity;semaphorin receptor activity;enzyme activator activity;GTPase activator activity;	cellular_component;membrane;plasma membrane part;plasma membrane;cell part;cell;intrinsic to membrane;membrane part;cell periphery;intrinsic to plasma membrane;intracellular;integral to membrane;integral to plasma membrane;	K06821	PLXNB:plexin B;	Axon guidance - Homo sapiens (human) ;	IPR008936;IPR016201;IPR002165;IPR002909;IPR013783;IPR013548;IPR014756;IPR001627;IPR001936;IPR015943;	Rho GTPase activation protein;Plexin-like fold;Plexin;IPT domain;Immunoglobulin-like fold;Plexin, cytoplasmic RasGAP domain;Immunoglobulin E-set;Sema domain;Ras GTPase-activating protein;WD40/YVTN repeat-like-containing domain;
Q687X5	>sp|Q687X5|STEA4_HUMAN Metalloreductase STEAP4 OS=Homo sapiens GN=STEAP4 PE=1 SV=1	1	5.45401e-09	_NLGLTPMDQGSLMAAK(gl)EIEK_	NLGLTPMDQGSLMAAK(1)EIEK	187	0.053503	84.166	1.03089	PMDQGSLMAAKEIEKYPLQLF	..........KE.........	plasma membrane	biological_process;glycosylation;single-organism carbohydrate metabolic process;carbohydrate metabolic process;metabolic process;macromolecule modification;organic substance metabolic process;macromolecule metabolic process;primary metabolic process;macromolecule glycosylation;biological regulation;regulation of biological quality;single-organism metabolic process;organic hydroxy compound metabol…	molecular_function;molecular transducer activity;receptor activity;signal transducer activity;signaling receptor activity;sterol binding;binding;alcohol binding;small molecule binding;organic cyclic compound binding;steroid binding;lipid binding;cholesterol binding;transporter activity;substrate-specific transporter activity;lipid transporter activity;transmembrane signaling receptor activity;hed…	cellular_component;membrane;intracellular;cytoplasmic part;cytoplasm;organelle;membrane-bounded organelle;cell part;cell;intracellular organelle;intracellular part;intracellular membrane-bounded organelle;endoplasmic reticulum;organelle part;organelle membrane;cell periphery;vesicle;membrane part;intrinsic to membrane;plasma membrane part;plasma membrane;intrinsic to plasma membrane;integral to m…	K12385	NPC1:Niemann-Pick C1 protein;	Lysosome - Homo sapiens (human) ;	IPR003392;IPR004765;IPR000731;	Patched;Niemann-Pick C type protein;Sterol-sensing domain;
Q96MT1	>sp|Q96MT1|RN145_HUMAN RING finger protein 145 OS=Homo sapiens GN=RNF145 PE=2 SV=2	1	0.00606732	_SLPIATK(gl)EQLEK_	SLPIATK(1)EQLEK	527	-0.2238	66.393	0.938262	NKIKSLPIATKEQLEKHNDIC	..........KE.........	plasma membrane	biological_process;cellular localization;cellular process;single-organism process;single-organism cellular process;transport;establishment of localization in cell;establishment of localization;localization;intracellular transport;vesicle-mediated transport;single-organism transport;Golgi vesicle transport;organic substance transport;macromolecule localization;protein localization;establishment of…		cell;cellular_component;endosomal part;intracellular membrane-bounded organelle;intracellular;cytoplasmic part;cytoplasm;membrane;organelle;organelle membrane;cell part;membrane-bounded organelle;intracellular organelle part;intracellular organelle;intracellular part;organelle part;endosome;endosome membrane;membrane part;intrinsic to membrane;recycling endosome;recycling endosome membrane;integr…				IPR007273;	SCAMP;
Q13409	>sp|Q13409|DC1I2_HUMAN Cytoplasmic dynein 1 intermediate chain 2 OS=Homo sapiens GN=DYNC1I2 PE=1 SV=3	1	2.71118e-06	_DLEDK(gl)EGEIQAGAK_	DLEDK(1)EGEIQAGAK	255	-0.11352	86.944	1.23928	FDYSGRDLEDKEGEIQAGAKL	..........KE.........	cytosol	biological_process;cellular component organization or biogenesis;cellular component organization;cellular localization;cellular process;single-organism process;single-organism cellular process;transport;establishment of localization in cell;establishment of localization;localization;intracellular transport;vesicle-mediated transport;organelle organization;vesicle organization;membrane organizatio…		cellular_component;membrane;intracellular;organelle;cell part;cell;intracellular part;intracellular organelle;cytoplasmic part;cytoplasm;membrane-bounded organelle;intracellular membrane-bounded organelle;endoplasmic reticulum;membrane part;endomembrane system;nuclear outer membrane-endoplasmic reticulum membrane network;organelle part;organelle membrane;intracellular organelle part;cis-Golgi net…	K08504	BET1:blocked early in transport 1;	SNARE interactions in vesicular transport - Homo sapiens (human) ;	IPR000727;	Target SNARE coiled-coil domain;
Q99442	>sp|Q99442|SEC62_HUMAN Translocation protein SEC62 OS=Homo sapiens GN=SEC62 PE=1 SV=1	1	0.00213072	_IQEVGEPSK(gl)EEK_	IQEVGEPSK(1)EEK	19	0.73515	66.004	1.24677	KRIQEVGEPSKEEKAVAKYLR	..........KE.........	cytosol	biological_process;cellular component organization or biogenesis;cellular component organization;cellular localization;cellular process;single-organism process;single-organism cellular process;transport;establishment of localization in cell;establishment of localization;localization;intracellular transport;vesicle-mediated transport;organelle organization;vesicle organization;membrane organizatio…		cellular_component;membrane;intracellular;organelle;cell part;cell;intracellular part;intracellular organelle;cytoplasmic part;cytoplasm;membrane-bounded organelle;intracellular membrane-bounded organelle;endoplasmic reticulum;membrane part;endomembrane system;nuclear outer membrane-endoplasmic reticulum membrane network;organelle part;organelle membrane;intracellular organelle part;cis-Golgi net…	K08504	BET1:blocked early in transport 1;	SNARE interactions in vesicular transport - Homo sapiens (human) ;	IPR000727;	Target SNARE coiled-coil domain;
P33897	>sp|P33897|ABCD1_HUMAN ATP-binding cassette sub-family D member 1 OS=Homo sapiens GN=ABCD1 PE=1 SV=2;>sp|Q9UBJ2|ABCD2_HUMAN ATP-binding cassette sub-family D member 2 OS=Homo sapiens GN=ABCD2 PE=1 SV=1	1	1.98831e-06	_IMSSYK(gl)EVTELAGYTAR_	IMSSYK(1)EVTELAGYTAR	407	0.26881	80.738	0.895415	DAIERIMSSYKEVTELAGYTA	..........KE.........	cytosol	regulation of cell activation;biological_process;leukocyte activation;cellular process;regulation of cellular process;single-organism process;regulation of biological process;single-organism cellular process;biological regulation;regulation of immune system process;cell activation;immune system process;regulation of leukocyte activation;response to wounding;response to stress;regulation of biolog…	molecular_function;sequence-specific DNA binding transcription factor activity;nucleic acid binding transcription factor activity;sequence-specific DNA binding RNA polymerase II transcription = factor activity;RNA polymerase II transcription regulatory region = sequence-specific DNA binding transcription factor activity involved in = positive regulation of transcription;binding;heterocyclic compo…	cellular_component;membrane;cell part;cell;cell periphery;intracellular;intracellular part;cytoplasm;membrane part;intrinsic to membrane;plasma membrane part;plasma membrane;intrinsic to plasma membrane;integral to membrane;integral to plasma membrane;organelle;organelle part;non-membrane-bounded organelle;membrane-enclosed lumen;organelle lumen;intracellular organelle part;intracellular organell…				IPR005552;	Scramblase;
Q00765	>sp|Q00765|REEP5_HUMAN Receptor expression-enhancing protein 5 OS=Homo sapiens GN=REEP5 PE=1 SV=3	1	0.00399845	_AK(gl)ETADAITK_	AK(1)ETADAITK	164	0.42584	74.611	5.78001	SVVKDLKDKAKETADAITKEA	..........KE.........	cytosol	regulation of cell activation;biological_process;leukocyte activation;cellular process;regulation of cellular process;single-organism process;regulation of biological process;single-organism cellular process;biological regulation;regulation of immune system process;cell activation;immune system process;regulation of leukocyte activation;response to wounding;response to stress;regulation of biolog…	molecular_function;sequence-specific DNA binding transcription factor activity;nucleic acid binding transcription factor activity;sequence-specific DNA binding RNA polymerase II transcription = factor activity;RNA polymerase II transcription regulatory region = sequence-specific DNA binding transcription factor activity involved in = positive regulation of transcription;binding;heterocyclic compo…	cellular_component;membrane;cell part;cell;cell periphery;intracellular;intracellular part;cytoplasm;membrane part;intrinsic to membrane;plasma membrane part;plasma membrane;intrinsic to plasma membrane;integral to membrane;integral to plasma membrane;organelle;organelle part;non-membrane-bounded organelle;membrane-enclosed lumen;organelle lumen;intracellular organelle part;intracellular organell…				IPR005552;	Scramblase;
Q8NBI5	>sp|Q8NBI5|S43A3_HUMAN Solute carrier family 43 member 3 OS=Homo sapiens GN=SLC43A3 PE=1 SV=2	1	6.63685e-18	_ELQSK(gl)EFLSAK(gl)EETPGAGQK_	ELQSK(1)EFLSAK(1)EETPGAGQK	249	0.50566	142.08	0.893895	AEHENRELQSKEFLSAKEETP	..........KE.........	cytosol	regulation of cell activation;biological_process;leukocyte activation;cellular process;regulation of cellular process;single-organism process;regulation of biological process;single-organism cellular process;biological regulation;regulation of immune system process;cell activation;immune system process;regulation of leukocyte activation;response to wounding;response to stress;regulation of biolog…	molecular_function;sequence-specific DNA binding transcription factor activity;nucleic acid binding transcription factor activity;sequence-specific DNA binding RNA polymerase II transcription = factor activity;RNA polymerase II transcription regulatory region = sequence-specific DNA binding transcription factor activity involved in = positive regulation of transcription;binding;heterocyclic compo…	cellular_component;membrane;cell part;cell;cell periphery;intracellular;intracellular part;cytoplasm;membrane part;intrinsic to membrane;plasma membrane part;plasma membrane;intrinsic to plasma membrane;integral to membrane;integral to plasma membrane;organelle;organelle part;non-membrane-bounded organelle;membrane-enclosed lumen;organelle lumen;intracellular organelle part;intracellular organell…				IPR005552;	Scramblase;
Q96S55	>sp|Q96S55|WRIP1_HUMAN ATPase WRNIP1 OS=Homo sapiens GN=WRNIP1 PE=1 SV=2	1	3.5327e-05	_VLITENDVK(gl)EGLQR_	VLITENDVK(1)EGLQR	482	0.004903	78.814	1.25171	SRVLITENDVKEGLQRSHILY	..........KE.........	cytosol		molecular_function;molecular transducer activity;signaling receptor activity;receptor activity;signal transducer activity;steroid hormone receptor activity;binding;organic cyclic compound binding;heterocyclic compound binding;tetrapyrrole binding;heme binding;lipid binding;steroid binding;	cellular_component;membrane;membrane part;intrinsic to membrane;integral to membrane;				IPR001199;	Cytochrome b5-like heme/steroid binding domain;
Q9Y287	>sp|Q9Y287|ITM2B_HUMAN Integral membrane protein 2B OS=Homo sapiens GN=ITM2B PE=1 SV=1	1	1.27599e-26	_VTFNSALAQK(gl)EAK_	VTFNSALAQK(1)EAK	13	0.26572	152.4	3.43938	KVTFNSALAQKEAKKDEPKSG	..........KE.........	plasma membrane	biological_process;establishment of localization;localization;transport;cellular localization;cellular process;single-organism process;single-organism cellular process;establishment of localization in cell;intracellular transport;single-organism transport;Golgi vesicle transport;vesicle-mediated transport;retrograde vesicle-mediated transport, Golgi to ER;		cellular_component;membrane;intracellular;organelle;cell part;cell;intracellular part;intracellular organelle;membrane-bounded organelle;organelle part;organelle membrane;intracellular organelle part;cytoplasm;Golgi apparatus;endomembrane system;intracellular membrane-bounded organelle;cytoplasmic part;Golgi apparatus part;Golgi membrane;membrane part;intrinsic to membrane;intrinsic to Golgi memb…				IPR004932;	Retrieval of early ER protein Rer1;
P11142	>sp|P11142|HSP7C_HUMAN Heat shock cognate 71 kDa protein OS=Homo sapiens GN=HSPA8 PE=1 SV=1	1	6.29187e-104	_NQTAEKEEFEHQQK(gl)ELEK_	NQTAEKEEFEHQQK(1)ELEK	597	-0.39805	212.9	0.394384	AEKEEFEHQQKELEKVCNPII	..........KE.........	cytosol	sphingolipid metabolic process;lipid metabolic process;organonitrogen compound metabolic process;nitrogen compound metabolic process;diol metabolic process;alcohol metabolic process;cellular process;small molecule metabolic process;biological_process;single-organism metabolic process;sphingoid metabolic process;metabolic process;organic hydroxy compound metabolic process;organic substance metabol…	molecular_function;catalytic activity;transferase activity;transferase activity, transferring acyl groups;binding;ion binding;anion binding;transferase activity, transferring acyl groups other than = amino-acyl groups;palmitoyltransferase activity;C-acyltransferase activity;C-palmitoyltransferase activity;serine C-palmitoyltransferase activity;cofactor binding;pyridoxal phosphate binding;	protein complex;macromolecular complex;cellular_component;palmitoyltransferase complex;intracellular;organelle;cell part;cell;intracellular part;intracellular organelle;membrane;cytoplasmic part;cytoplasm;membrane-bounded organelle;intracellular membrane-bounded organelle;endoplasmic reticulum;membrane part;endomembrane system;nuclear outer membrane-endoplasmic reticulum membrane network;organell…	K00654	E2.3.1.50:serine palmitoyltransferase [EC:2.3.1.50];E2.3.1.50:serine palmitoyltransferase [EC:2.3.1.50];	Metabolic pathways - Homo sapiens (human) ;Sphingolipid metabolism - Homo sapiens (human) ;	IPR004839;IPR015421;IPR015422;IPR015424;	Aminotransferase, class I/classII;Pyridoxal phosphate-dependent transferase, major region, subdomain 1;Pyridoxal phosphate-dependent transferase, major region, subdomain 2;Pyridoxal phosphate-dependent transferase;
P59998	>sp|P59998|ARPC4_HUMAN Actin-related protein 2/3 complex subunit 4 OS=Homo sapiens GN=ARPC4 PE=1 SV=3	1	0.00249677	_SSK(gl)ELLLQPVTISR_	SSK(1)ELLLQPVTISR	44	0.32479	61.409	2.45749	NKPEVEVRSSKELLLQPVTIS	..........KE.........	cytosol	sphingolipid metabolic process;lipid metabolic process;organonitrogen compound metabolic process;nitrogen compound metabolic process;diol metabolic process;alcohol metabolic process;cellular process;small molecule metabolic process;biological_process;single-organism metabolic process;sphingoid metabolic process;metabolic process;organic hydroxy compound metabolic process;organic substance metabol…	molecular_function;catalytic activity;transferase activity;transferase activity, transferring acyl groups;binding;ion binding;anion binding;transferase activity, transferring acyl groups other than = amino-acyl groups;palmitoyltransferase activity;C-acyltransferase activity;C-palmitoyltransferase activity;serine C-palmitoyltransferase activity;cofactor binding;pyridoxal phosphate binding;	protein complex;macromolecular complex;cellular_component;palmitoyltransferase complex;intracellular;organelle;cell part;cell;intracellular part;intracellular organelle;membrane;cytoplasmic part;cytoplasm;membrane-bounded organelle;intracellular membrane-bounded organelle;endoplasmic reticulum;membrane part;endomembrane system;nuclear outer membrane-endoplasmic reticulum membrane network;organell…	K00654	E2.3.1.50:serine palmitoyltransferase [EC:2.3.1.50];E2.3.1.50:serine palmitoyltransferase [EC:2.3.1.50];	Metabolic pathways - Homo sapiens (human) ;Sphingolipid metabolism - Homo sapiens (human) ;	IPR004839;IPR015421;IPR015422;IPR015424;	Aminotransferase, class I/classII;Pyridoxal phosphate-dependent transferase, major region, subdomain 1;Pyridoxal phosphate-dependent transferase, major region, subdomain 2;Pyridoxal phosphate-dependent transferase;
P55011	>sp|P55011|S12A2_HUMAN Solute carrier family 12 member 2 OS=Homo sapiens GN=SLC12A2 PE=1 SV=1	1	4.03518e-08	_LHEDDK(gl)EQDIADK_	LHEDDK(1)EQDIADK	1118	-0.2917	103.76	1.11432	IEPYRLHEDDKEQDIADKMKE	..........KE.........	cytosol	sphingolipid metabolic process;lipid metabolic process;organonitrogen compound metabolic process;nitrogen compound metabolic process;diol metabolic process;alcohol metabolic process;cellular process;small molecule metabolic process;biological_process;single-organism metabolic process;sphingoid metabolic process;metabolic process;organic hydroxy compound metabolic process;organic substance metabol…	molecular_function;catalytic activity;transferase activity;transferase activity, transferring acyl groups;binding;ion binding;anion binding;transferase activity, transferring acyl groups other than = amino-acyl groups;palmitoyltransferase activity;C-acyltransferase activity;C-palmitoyltransferase activity;serine C-palmitoyltransferase activity;cofactor binding;pyridoxal phosphate binding;	protein complex;macromolecular complex;cellular_component;palmitoyltransferase complex;intracellular;organelle;cell part;cell;intracellular part;intracellular organelle;membrane;cytoplasmic part;cytoplasm;membrane-bounded organelle;intracellular membrane-bounded organelle;endoplasmic reticulum;membrane part;endomembrane system;nuclear outer membrane-endoplasmic reticulum membrane network;organell…	K00654	E2.3.1.50:serine palmitoyltransferase [EC:2.3.1.50];E2.3.1.50:serine palmitoyltransferase [EC:2.3.1.50];	Metabolic pathways - Homo sapiens (human) ;Sphingolipid metabolism - Homo sapiens (human) ;	IPR004839;IPR015421;IPR015422;IPR015424;	Aminotransferase, class I/classII;Pyridoxal phosphate-dependent transferase, major region, subdomain 1;Pyridoxal phosphate-dependent transferase, major region, subdomain 2;Pyridoxal phosphate-dependent transferase;
Q9UHQ7	>sp|Q9UHQ7|WBP5_HUMAN WW domain-binding protein 5 OS=Homo sapiens GN=WBP5 PE=2 SV=1	1	8.83065e-16	_LIQSLQEFK(gl)EDIHNR_	LIQSLQEFK(1)EDIHNR	57	0.13689	116.51	0.971817	ERLIQSLQEFKEDIHNRHLSN	..........KE.........	cytosol	sphingolipid metabolic process;lipid metabolic process;organonitrogen compound metabolic process;nitrogen compound metabolic process;diol metabolic process;alcohol metabolic process;cellular process;small molecule metabolic process;biological_process;single-organism metabolic process;sphingoid metabolic process;metabolic process;organic hydroxy compound metabolic process;organic substance metabol…	molecular_function;catalytic activity;transferase activity;transferase activity, transferring acyl groups;binding;ion binding;anion binding;transferase activity, transferring acyl groups other than = amino-acyl groups;palmitoyltransferase activity;C-acyltransferase activity;C-palmitoyltransferase activity;serine C-palmitoyltransferase activity;cofactor binding;pyridoxal phosphate binding;	protein complex;macromolecular complex;cellular_component;palmitoyltransferase complex;intracellular;organelle;cell part;cell;intracellular part;intracellular organelle;membrane;cytoplasmic part;cytoplasm;membrane-bounded organelle;intracellular membrane-bounded organelle;endoplasmic reticulum;membrane part;endomembrane system;nuclear outer membrane-endoplasmic reticulum membrane network;organell…	K00654	E2.3.1.50:serine palmitoyltransferase [EC:2.3.1.50];E2.3.1.50:serine palmitoyltransferase [EC:2.3.1.50];	Metabolic pathways - Homo sapiens (human) ;Sphingolipid metabolism - Homo sapiens (human) ;	IPR004839;IPR015421;IPR015422;IPR015424;	Aminotransferase, class I/classII;Pyridoxal phosphate-dependent transferase, major region, subdomain 1;Pyridoxal phosphate-dependent transferase, major region, subdomain 2;Pyridoxal phosphate-dependent transferase;
O00750	>sp|O00750|P3C2B_HUMAN Phosphatidylinositol 4-phosphate 3-kinase C2 domain-containing subunit beta OS=Homo sapiens GN=PIK3C2B PE=1 SV=2	1	1.79111e-31	_K(gl)ELAMAEALQMEYDALSR_	K(1)ELAMAEALQMEYDALSR	22	0.16502	127.59	1.9581	KSLESVGISRKELAMAEALQM	..........KE.........	cytosol	biological_process;signaling;single-organism process;single organism signaling;glycosylation;single-organism carbohydrate metabolic process;carbohydrate metabolic process;metabolic process;macromolecule modification;organic substance metabolic process;macromolecule metabolic process;primary metabolic process;macromolecule glycosylation;positive regulation of protein metabolic process;regulation o…	molecular_function;transferase activity, transferring hexosyl groups;transferase activity, transferring glycosyl groups;UDP-glycosyltransferase activity;catalytic activity;transferase activity;acetylglucosaminyltransferase activity;phospholipid binding;anion binding;binding;ion binding;phosphatidylinositol binding;lipid binding;phosphatidylinositol phosphate binding;protein N-acetylglucosaminyltr…	cellular_component;membrane;cell part;cell;cell periphery;intracellular;intracellular part;cytoplasm;macromolecular complex;catalytic complex;nucleus;nucleoplasm part;nuclear lumen;membrane-enclosed lumen;intracellular membrane-bounded organelle;protein complex;organelle lumen;intracellular organelle lumen;organelle;nuclear part;membrane-bounded organelle;intracellular organelle part;intracellula…	K09667	OGT:protein O-GlcNAc transferase [EC:2.4.1.255];	Other types of O-glycan biosynthesis - Homo sapiens (human) ;	IPR001440;IPR013026;IPR029489;IPR019734;IPR011990;	Tetratricopeptide TPR1;Tetratricopeptide repeat-containing domain;O-GlcNAc transferase, C-terminal;Tetratricopeptide repeat;Tetratricopeptide-like helical;
P60842	>sp|P60842|IF4A1_HUMAN Eukaryotic initiation factor 4A-I OS=Homo sapiens GN=EIF4A1 PE=1 SV=1	1	1.04482e-36	_DFTVSAMHGDMDQK(gl)ER_	DFTVSAMHGDMDQK(1)ER	309	-0.83091	147.12	0.401236	VSAMHGDMDQKERDVIMREFR	..........KE.........	cytosol	biological_process;signaling;single-organism process;single organism signaling;glycosylation;single-organism carbohydrate metabolic process;carbohydrate metabolic process;metabolic process;macromolecule modification;organic substance metabolic process;macromolecule metabolic process;primary metabolic process;macromolecule glycosylation;positive regulation of protein metabolic process;regulation o…	molecular_function;transferase activity, transferring hexosyl groups;transferase activity, transferring glycosyl groups;UDP-glycosyltransferase activity;catalytic activity;transferase activity;acetylglucosaminyltransferase activity;phospholipid binding;anion binding;binding;ion binding;phosphatidylinositol binding;lipid binding;phosphatidylinositol phosphate binding;protein N-acetylglucosaminyltr…	cellular_component;membrane;cell part;cell;cell periphery;intracellular;intracellular part;cytoplasm;macromolecular complex;catalytic complex;nucleus;nucleoplasm part;nuclear lumen;membrane-enclosed lumen;intracellular membrane-bounded organelle;protein complex;organelle lumen;intracellular organelle lumen;organelle;nuclear part;membrane-bounded organelle;intracellular organelle part;intracellula…	K09667	OGT:protein O-GlcNAc transferase [EC:2.4.1.255];	Other types of O-glycan biosynthesis - Homo sapiens (human) ;	IPR001440;IPR013026;IPR029489;IPR019734;IPR011990;	Tetratricopeptide TPR1;Tetratricopeptide repeat-containing domain;O-GlcNAc transferase, C-terminal;Tetratricopeptide repeat;Tetratricopeptide-like helical;
Q8N370	>sp|Q8N370|LAT4_HUMAN Large neutral amino acids transporter small subunit 4 OS=Homo sapiens GN=SLC43A2 PE=1 SV=1	1	0.00515474	_SAK(gl)EQVALQEGHK_	SAK(1)EQVALQEGHK	283	-0.10854	66.004	4.05614	LSVGSSMRSAKEQVALQEGHK	..........KE.........	cytosol	biological_process;cellular process;regulation of biological process;biological regulation;regulation of cellular process;signaling;single-organism process;single organism signaling;single-organism cellular process;response to stimulus;cellular response to stimulus;metabolic process;cell communication;signal transduction;single-organism metabolic process;small molecule metabolic process;	molecular_function;phosphoric ester hydrolase activity;phosphatase activity;hydrolase activity;hydrolase activity, acting on ester bonds;catalytic activity;phosphatidylinositol phosphate phosphatase activity;phosphatidylinositol phosphate 4-phosphatase activity;phosphatidylinositol bisphosphate phosphatase activity;phosphatidylinositol-4,5-bisphosphate 4-phosphatase activity;phosphatidylinositol-…	cellular_component;cell;cell part;intracellular;intracellular part;cytoplasm;cytoplasmic part;cytosol;	K01109	INPP4:inositol polyphosphate-4-phosphatase [EC:3.1.3.66];INPP4:inositol polyphosphate-4-phosphatase [EC:3.1.3.66];INPP4:inositol polyphosphate-4-phosphatase [EC:3.1.3.66];	Metabolic pathways - Homo sapiens (human) ;Phosphatidylinositol signaling system - Homo sapiens (human) ;Inositol phosphate metabolism - Homo sapiens (human) ;	IPR000008;	C2 domain;
P00533	>sp|P00533|EGFR_HUMAN Epidermal growth factor receptor OS=Homo sapiens GN=EGFR PE=1 SV=2	1	4.61908e-15	_ANK(gl)EILDEAYVMASVDNPHVCR_	ANK(1)EILDEAYVMASVDNPHVCR	757	-0.60729	97.69	0.284868	LREATSPKANKEILDEAYVMA	..........KE.........	nuclear	biological_process;cellular process;regulation of biological process;biological regulation;regulation of cellular process;cell cycle;single-organism process;single-organism cellular process;negative regulation of cellular process;regulation of cell cycle;negative regulation of biological process;negative regulation of cell cycle;cell cycle process;cell cycle arrest;cellular macromolecule metaboli…	molecular_function;catalytic activity;hydrolase activity;hydrolase activity, acting on ester bonds;phosphoric ester hydrolase activity;phosphatase activity;phosphoprotein phosphatase activity;protein serine/threonine phosphatase activity;binding;ion binding;cation binding;metal ion binding;	cellular_component;organelle;intracellular;membrane-bounded organelle;cell part;cell;intracellular organelle;intracellular part;intracellular membrane-bounded organelle;nucleus;cytoplasm;				IPR001932;IPR000222;	Protein phosphatase 2C (PP2C)-like domain;Protein phosphatase 2C, manganese/magnesium aspartate binding site;
Q9UBU8	>sp|Q9UBU8|MO4L1_HUMAN Mortality factor 4-like protein 1 OS=Homo sapiens GN=MORF4L1 PE=1 SV=2	1	2.29685e-06	_GNTDNK(gl)EYAVNEVVAGIK_	GNTDNK(1)EYAVNEVVAGIK	249	1.0768	76.586	0.654664	YKKSRGNTDNKEYAVNEVVAG	..........KE.........	plasma membrane		molecular_function;transporter activity;transmembrane transporter activity;active transmembrane transporter activity;secondary active transmembrane transporter activity;substrate-specific transmembrane transporter activity;substrate-specific transporter activity;organic acid transmembrane transporter activity;ion transmembrane transporter activity;symporter activity;anion transmembrane transporte…	cellular_component;membrane;plasma membrane part;plasma membrane;cell part;cell;intrinsic to membrane;membrane part;cell periphery;intrinsic to plasma membrane;integral to membrane;integral to plasma membrane;				IPR020846;IPR016196;IPR011701;	Major facilitator superfamily domain;Major facilitator superfamily domain, general substrate transporter;Major facilitator superfamily;
Q9C0B5	>sp|Q9C0B5|ZDHC5_HUMAN Palmitoyltransferase ZDHHC5 OS=Homo sapiens GN=ZDHHC5 PE=1 SV=2	1	0.0210972	_AEEDEDK(gl)EDDFRAPLYK_	AEEDEDK(1)EDDFRAPLYK	82	0.93325	61.265	1.99167	IFPRAEEDEDKEDDFRAPLYK	..........KE.........	plasma membrane		molecular_function;transporter activity;transmembrane transporter activity;active transmembrane transporter activity;secondary active transmembrane transporter activity;substrate-specific transmembrane transporter activity;substrate-specific transporter activity;organic acid transmembrane transporter activity;ion transmembrane transporter activity;symporter activity;anion transmembrane transporte…	cellular_component;membrane;plasma membrane part;plasma membrane;cell part;cell;intrinsic to membrane;membrane part;cell periphery;intrinsic to plasma membrane;integral to membrane;integral to plasma membrane;				IPR020846;IPR016196;IPR011701;	Major facilitator superfamily domain;Major facilitator superfamily domain, general substrate transporter;Major facilitator superfamily;
Q9Y679	>sp|Q9Y679|AUP1_HUMAN Ancient ubiquitous protein 1 OS=Homo sapiens GN=AUP1 PE=1 SV=1	1	1.35725e-20	_VQQLVAK(gl)ELGQTGTR_	VQQLVAK(1)ELGQTGTR	316	-0.096319	134.37	0.942863	FALRVQQLVAKELGQTGTRLT	..........KE.........	plasma membrane		molecular_function;transporter activity;transmembrane transporter activity;active transmembrane transporter activity;secondary active transmembrane transporter activity;substrate-specific transmembrane transporter activity;substrate-specific transporter activity;organic acid transmembrane transporter activity;ion transmembrane transporter activity;symporter activity;anion transmembrane transporte…	cellular_component;membrane;plasma membrane part;plasma membrane;cell part;cell;intrinsic to membrane;membrane part;cell periphery;intrinsic to plasma membrane;integral to membrane;integral to plasma membrane;				IPR020846;IPR016196;IPR011701;	Major facilitator superfamily domain;Major facilitator superfamily domain, general substrate transporter;Major facilitator superfamily;
P16422	>sp|P16422|EPCAM_HUMAN Epithelial cell adhesion molecule OS=Homo sapiens GN=EPCAM PE=1 SV=2	1	2.59193e-08	_AEIK(gl)EMGEMHR_	AEIK(1)EMGEMHR	303	1.19	118.28	2.14381	RMAKYEKAEIKEMGEMHRELN	..........KE.........	plasma membrane		molecular_function;transporter activity;transmembrane transporter activity;active transmembrane transporter activity;secondary active transmembrane transporter activity;substrate-specific transmembrane transporter activity;substrate-specific transporter activity;organic acid transmembrane transporter activity;ion transmembrane transporter activity;symporter activity;anion transmembrane transporte…	cellular_component;membrane;plasma membrane part;plasma membrane;cell part;cell;intrinsic to membrane;membrane part;cell periphery;intrinsic to plasma membrane;integral to membrane;integral to plasma membrane;				IPR020846;IPR016196;IPR011701;	Major facilitator superfamily domain;Major facilitator superfamily domain, general substrate transporter;Major facilitator superfamily;
Q9HD45	>sp|Q9HD45|TM9S3_HUMAN Transmembrane 9 superfamily member 3 OS=Homo sapiens GN=TM9SF3 PE=1 SV=2	1	8.06499e-09	_YSK(gl)EEEMDDMDR_	YSK(1)EEEMDDMDR	257	-0.93219	111.79	3.65831	TLRKDYARYSKEEEMDDMDRD	..........KE.........	plasma membrane		molecular_function;transporter activity;transmembrane transporter activity;active transmembrane transporter activity;secondary active transmembrane transporter activity;substrate-specific transmembrane transporter activity;substrate-specific transporter activity;organic acid transmembrane transporter activity;ion transmembrane transporter activity;symporter activity;anion transmembrane transporte…	cellular_component;membrane;plasma membrane part;plasma membrane;cell part;cell;intrinsic to membrane;membrane part;cell periphery;intrinsic to plasma membrane;integral to membrane;integral to plasma membrane;				IPR020846;IPR016196;IPR004743;IPR011701;	Major facilitator superfamily domain;Major facilitator superfamily domain, general substrate transporter;Monocarboxylate transporter;Major facilitator superfamily;
Q14789	>sp|Q14789|GOGB1_HUMAN Golgin subfamily B member 1 OS=Homo sapiens GN=GOLGB1 PE=1 SV=2	1	0.0105911	_EIHQK(gl)ELR_	EIHQK(1)ELR	3044	0.21339	81.296	1.23399	LNDSLKEIHQKELRIQQLNSN	..........KE.........	plasma membrane		molecular_function;transporter activity;transmembrane transporter activity;active transmembrane transporter activity;secondary active transmembrane transporter activity;substrate-specific transmembrane transporter activity;substrate-specific transporter activity;organic acid transmembrane transporter activity;ion transmembrane transporter activity;symporter activity;anion transmembrane transporte…	cellular_component;membrane;plasma membrane part;plasma membrane;cell part;cell;intrinsic to membrane;membrane part;cell periphery;intrinsic to plasma membrane;integral to membrane;integral to plasma membrane;				IPR020846;IPR016196;IPR004743;IPR011701;	Major facilitator superfamily domain;Major facilitator superfamily domain, general substrate transporter;Monocarboxylate transporter;Major facilitator superfamily;
P11166	>sp|P11166|GTR1_HUMAN Solute carrier family 2, facilitated glucose transporter member 1 OS=Homo sapiens GN=SLC2A1 PE=1 SV=2	1	2.12128e-246	_GTADVTHDLQEMK(gl)EESR_	GTADVTHDLQEMK(1)EESR	245	-0.1698	273.49	1.42574	ADVTHDLQEMKEESRQMMREK	..........KE.........	plasma membrane	locomotion;biological_process;cellular process;single-organism process;cell motility;single-organism cellular process;localization of cell;cellular component movement;localization;cell migration;multicellular organismal process;single-multicellular organism process;biological regulation;response to wounding;response to stress;regulation of biological quality;coagulation;hemostasis;wound healing;r…	molecular_function;transporter activity;transmembrane transporter activity;active transmembrane transporter activity;secondary active transmembrane transporter activity;substrate-specific transmembrane transporter activity;substrate-specific transporter activity;organic acid transmembrane transporter activity;ion transmembrane transporter activity;symporter activity;anion transmembrane transporte…	cellular_component;membrane;intracellular;organelle;cell part;cell;intracellular part;intracellular organelle;plasma membrane part;plasma membrane;intrinsic to membrane;membrane part;cell periphery;intrinsic to plasma membrane;membrane-bounded organelle;organelle part;organelle membrane;organelle envelope;nucleus;envelope;endomembrane system;intracellular membrane-bounded organelle;nuclear part;i…				IPR020846;IPR016196;IPR004743;IPR011701;	Major facilitator superfamily domain;Major facilitator superfamily domain, general substrate transporter;Monocarboxylate transporter;Major facilitator superfamily;
Q03135	>sp|Q03135|CAV1_HUMAN Caveolin-1 OS=Homo sapiens GN=CAV1 PE=1 SV=4	1	4.56816e-07	_QVYDAHTK(gl)EIDLVNR_	QVYDAHTK(1)EIDLVNR	47	-0.93574	86.214	1.52548	SEKQVYDAHTKEIDLVNRDPK	..........KE.........	plasma membrane	locomotion;biological_process;cellular process;single-organism process;cell motility;single-organism cellular process;localization of cell;cellular component movement;localization;cell migration;multicellular organismal process;single-multicellular organism process;biological regulation;response to wounding;response to stress;regulation of biological quality;coagulation;hemostasis;wound healing;r…	molecular_function;transporter activity;transmembrane transporter activity;active transmembrane transporter activity;secondary active transmembrane transporter activity;substrate-specific transmembrane transporter activity;substrate-specific transporter activity;organic acid transmembrane transporter activity;ion transmembrane transporter activity;symporter activity;anion transmembrane transporte…	cellular_component;membrane;intracellular;organelle;cell part;cell;intracellular part;intracellular organelle;plasma membrane part;plasma membrane;intrinsic to membrane;membrane part;cell periphery;intrinsic to plasma membrane;membrane-bounded organelle;organelle part;organelle membrane;organelle envelope;nucleus;envelope;endomembrane system;intracellular membrane-bounded organelle;nuclear part;i…				IPR020846;IPR016196;IPR004743;IPR011701;	Major facilitator superfamily domain;Major facilitator superfamily domain, general substrate transporter;Monocarboxylate transporter;Major facilitator superfamily;
Q9HAW9	>sp|Q9HAW9|UD18_HUMAN UDP-glucuronosyltransferase 1-8 OS=Homo sapiens GN=UGT1A8 PE=1 SV=1;>sp|Q9HAW8|UD110_HUMAN UDP-glucuronosyltransferase 1-10 OS=Homo sapiens GN=UGT1A10 PE=2 SV=1;>sp|Q9HAW7|UD17_HUMAN UDP-glucuronosyltransferase 1-7 OS=Homo sapiens GN=	1	0.0124047	_SYK(gl)ENIMR_	SYK(1)ENIMR	434	-0.72963	76.478	1.69082	LKAVINDKSYKENIMRLSSLH	..........KE.........	plasma membrane	locomotion;biological_process;cellular process;single-organism process;cell motility;single-organism cellular process;localization of cell;cellular component movement;localization;cell migration;multicellular organismal process;single-multicellular organism process;biological regulation;response to wounding;response to stress;regulation of biological quality;coagulation;hemostasis;wound healing;r…	molecular_function;transporter activity;transmembrane transporter activity;active transmembrane transporter activity;secondary active transmembrane transporter activity;substrate-specific transmembrane transporter activity;substrate-specific transporter activity;organic acid transmembrane transporter activity;ion transmembrane transporter activity;symporter activity;anion transmembrane transporte…	cellular_component;membrane;intracellular;organelle;cell part;cell;intracellular part;intracellular organelle;plasma membrane part;plasma membrane;intrinsic to membrane;membrane part;cell periphery;intrinsic to plasma membrane;membrane-bounded organelle;organelle part;organelle membrane;organelle envelope;nucleus;envelope;endomembrane system;intracellular membrane-bounded organelle;nuclear part;i…				IPR020846;IPR016196;IPR004743;IPR011701;	Major facilitator superfamily domain;Major facilitator superfamily domain, general substrate transporter;Monocarboxylate transporter;Major facilitator superfamily;
P60033	>sp|P60033|CD81_HUMAN CD81 antigen OS=Homo sapiens GN=CD81 PE=1 SV=1	1	0.00413886	_NNLCPSGSNIISNLFK(gl)EDCHQK_	NNLCPSGSNIISNLFK(1)EDCHQK	187	1.1008	52.451	1.67588	SGSNIISNLFKEDCHQKIDDL	..........KE.........	plasma membrane	anion transport;single-organism transport;single-organism process;establishment of localization;monocarboxylic acid transport;biological_process;carboxylic acid transport;transport;organic anion transport;organic acid transport;organic substance transport;ion transport;localization;bile acid and bile salt transport;single-organism metabolic process;metabolic process;small molecule metabolic proce…	molecular_function;binding;heterocyclic compound binding;organic cyclic compound binding;nucleoside phosphate binding;transporter activity;transmembrane transporter activity;active transmembrane transporter activity;primary active transmembrane transporter activity;substrate-specific transporter activity;hydrolase activity;catalytic activity;hydrolase activity, acting on acid anhydrides;substrate…	cellular_component;membrane;plasma membrane part;plasma membrane;cell part;cell;intrinsic to membrane;membrane part;cell periphery;intrinsic to plasma membrane;integral to membrane;integral to plasma membrane;				IPR005292;IPR001140;IPR017871;IPR011527;IPR003593;IPR003439;IPR027417;	Multi drug resistance-associated protein;ABC transporter, transmembrane domain;ABC transporter, conserved site;ABC transporter type 1, transmembrane domain;AAA+ ATPase domain;ABC transporter-like;P-loop containing nucleoside triphosphate hydrolase;
P60709	>sp|P60709|ACTB_HUMAN Actin, cytoplasmic 1 OS=Homo sapiens GN=ACTB PE=1 SV=1;>P60712 SWISS-PROT:P60712 (Bos taurus) Actin, cytoplasmic 1;>sp|P63261|ACTG_HUMAN Actin, cytoplasmic 2 OS=Homo sapiens GN=ACTG1 PE=1 SV=1;>sp|P68133|ACTS_HUMAN Actin, alpha skelet	1	1.98668e-06	_MQK(gl)EITALAPSTMK_	MQK(1)EITALAPSTMK	315	-0.1162	87.647	0.626999	MYPGIADRMQKEITALAPSTM	..........KE.........	plasma membrane	anion transport;single-organism transport;single-organism process;establishment of localization;monocarboxylic acid transport;biological_process;carboxylic acid transport;transport;organic anion transport;organic acid transport;organic substance transport;ion transport;localization;bile acid and bile salt transport;single-organism metabolic process;metabolic process;small molecule metabolic proce…	molecular_function;binding;heterocyclic compound binding;organic cyclic compound binding;nucleoside phosphate binding;transporter activity;transmembrane transporter activity;active transmembrane transporter activity;primary active transmembrane transporter activity;substrate-specific transporter activity;hydrolase activity;catalytic activity;hydrolase activity, acting on acid anhydrides;substrate…	cellular_component;membrane;plasma membrane part;plasma membrane;cell part;cell;intrinsic to membrane;membrane part;cell periphery;intrinsic to plasma membrane;integral to membrane;integral to plasma membrane;				IPR005292;IPR001140;IPR017871;IPR011527;IPR003593;IPR003439;IPR027417;	Multi drug resistance-associated protein;ABC transporter, transmembrane domain;ABC transporter, conserved site;ABC transporter type 1, transmembrane domain;AAA+ ATPase domain;ABC transporter-like;P-loop containing nucleoside triphosphate hydrolase;
Q15149	>sp|Q15149|PLEC_HUMAN Plectin OS=Homo sapiens GN=PLEC PE=1 SV=3	1	0.0435843	_EMELPAK(gl)EADK_	EMELPAK(1)EADK	469	0.51538	48.568	0.94402	LKFKEMELPAKEADKNRSKGI	..........KE.........	plasma membrane	anion transport;single-organism transport;single-organism process;establishment of localization;monocarboxylic acid transport;biological_process;carboxylic acid transport;transport;organic anion transport;organic acid transport;organic substance transport;ion transport;localization;bile acid and bile salt transport;single-organism metabolic process;metabolic process;small molecule metabolic proce…	molecular_function;binding;heterocyclic compound binding;organic cyclic compound binding;nucleoside phosphate binding;transporter activity;transmembrane transporter activity;active transmembrane transporter activity;primary active transmembrane transporter activity;substrate-specific transporter activity;hydrolase activity;catalytic activity;hydrolase activity, acting on acid anhydrides;substrate…	cellular_component;membrane;plasma membrane part;plasma membrane;cell part;cell;intrinsic to membrane;membrane part;cell periphery;intrinsic to plasma membrane;integral to membrane;integral to plasma membrane;				IPR005292;IPR001140;IPR017871;IPR011527;IPR003593;IPR003439;IPR027417;	Multi drug resistance-associated protein;ABC transporter, transmembrane domain;ABC transporter, conserved site;ABC transporter type 1, transmembrane domain;AAA+ ATPase domain;ABC transporter-like;P-loop containing nucleoside triphosphate hydrolase;
P78527	>sp|P78527|PRKDC_HUMAN DNA-dependent protein kinase catalytic subunit OS=Homo sapiens GN=PRKDC PE=1 SV=3	1	1.31146e-26	_NVDSNNK(gl)ELSIAIR_	NVDSNNK(1)ELSIAIR	357	-1.5295	140.82	0.731154	GIIRNVDSNNKELSIAIRGYG	..........KE.........	plasma membrane	anion transport;single-organism transport;single-organism process;establishment of localization;monocarboxylic acid transport;biological_process;carboxylic acid transport;transport;organic anion transport;organic acid transport;organic substance transport;ion transport;localization;bile acid and bile salt transport;single-organism metabolic process;metabolic process;small molecule metabolic proce…	molecular_function;binding;heterocyclic compound binding;organic cyclic compound binding;nucleoside phosphate binding;transporter activity;transmembrane transporter activity;active transmembrane transporter activity;primary active transmembrane transporter activity;substrate-specific transporter activity;hydrolase activity;catalytic activity;hydrolase activity, acting on acid anhydrides;substrate…	cellular_component;membrane;plasma membrane part;plasma membrane;cell part;cell;intrinsic to membrane;membrane part;cell periphery;intrinsic to plasma membrane;integral to membrane;integral to plasma membrane;				IPR005292;IPR001140;IPR017871;IPR011527;IPR003593;IPR003439;IPR027417;	Multi drug resistance-associated protein;ABC transporter, transmembrane domain;ABC transporter, conserved site;ABC transporter type 1, transmembrane domain;AAA+ ATPase domain;ABC transporter-like;P-loop containing nucleoside triphosphate hydrolase;
Q15025	>sp|Q15025|TNIP1_HUMAN TNFAIP3-interacting protein 1 OS=Homo sapiens GN=TNIP1 PE=1 SV=2	1	2.13926e-10	_IEMEETDKEQLTAEAK(gl)ELR_	IEMEETDKEQLTAEAK(1)ELR	389	0.26411	119.8	5.14642	TDKEQLTAEAKELRQKVKYLQ	..........KE.........	plasma membrane	anion transport;single-organism transport;single-organism process;establishment of localization;monocarboxylic acid transport;biological_process;carboxylic acid transport;transport;organic anion transport;organic acid transport;organic substance transport;ion transport;localization;bile acid and bile salt transport;single-organism metabolic process;metabolic process;small molecule metabolic proce…	molecular_function;binding;heterocyclic compound binding;organic cyclic compound binding;nucleoside phosphate binding;transporter activity;transmembrane transporter activity;active transmembrane transporter activity;primary active transmembrane transporter activity;substrate-specific transporter activity;hydrolase activity;catalytic activity;hydrolase activity, acting on acid anhydrides;substrate…	cellular_component;membrane;plasma membrane part;plasma membrane;cell part;cell;intrinsic to membrane;membrane part;cell periphery;intrinsic to plasma membrane;integral to membrane;integral to plasma membrane;				IPR005292;IPR001140;IPR017871;IPR011527;IPR003593;IPR003439;IPR027417;	Multi drug resistance-associated protein;ABC transporter, transmembrane domain;ABC transporter, conserved site;ABC transporter type 1, transmembrane domain;AAA+ ATPase domain;ABC transporter-like;P-loop containing nucleoside triphosphate hydrolase;
P49720	>sp|P49720|PSB3_HUMAN Proteasome subunit beta type-3 OS=Homo sapiens GN=PSMB3 PE=1 SV=2	1	0.000663397	_LNLYELK(gl)EGR_	LNLYELK(1)EGR	77	-0.86296	87.568	1.35355	LKFRLNLYELKEGRQIKPYTL	..........KE.........	plasma membrane	anion transport;single-organism transport;single-organism process;establishment of localization;monocarboxylic acid transport;biological_process;carboxylic acid transport;transport;organic anion transport;organic acid transport;organic substance transport;ion transport;localization;bile acid and bile salt transport;single-organism metabolic process;metabolic process;small molecule metabolic proce…	molecular_function;binding;heterocyclic compound binding;organic cyclic compound binding;nucleoside phosphate binding;transporter activity;transmembrane transporter activity;active transmembrane transporter activity;primary active transmembrane transporter activity;substrate-specific transporter activity;hydrolase activity;catalytic activity;hydrolase activity, acting on acid anhydrides;substrate…	cellular_component;membrane;plasma membrane part;plasma membrane;cell part;cell;intrinsic to membrane;membrane part;cell periphery;intrinsic to plasma membrane;integral to membrane;integral to plasma membrane;				IPR005292;IPR001140;IPR017871;IPR011527;IPR003593;IPR003439;IPR027417;	Multi drug resistance-associated protein;ABC transporter, transmembrane domain;ABC transporter, conserved site;ABC transporter type 1, transmembrane domain;AAA+ ATPase domain;ABC transporter-like;P-loop containing nucleoside triphosphate hydrolase;
O00264	>sp|O00264|PGRC1_HUMAN Membrane-associated progesterone receptor component 1 OS=Homo sapiens GN=PGRMC1 PE=1 SV=3	1	2.02654e-31	_LLK(gl)EGEEPTVYSDEEEPKDESAR_	LLK(1)EGEEPTVYSDEEEPKDESAR	172	0.77356	148.75	0.761615	FKYHHVGKLLKEGEEPTVYSD	..........KE.........	plasma membrane	anion transport;single-organism transport;single-organism process;establishment of localization;monocarboxylic acid transport;biological_process;carboxylic acid transport;transport;organic anion transport;organic acid transport;organic substance transport;ion transport;localization;bile acid and bile salt transport;single-organism metabolic process;metabolic process;small molecule metabolic proce…	molecular_function;binding;heterocyclic compound binding;organic cyclic compound binding;nucleoside phosphate binding;transporter activity;transmembrane transporter activity;active transmembrane transporter activity;primary active transmembrane transporter activity;substrate-specific transporter activity;hydrolase activity;catalytic activity;hydrolase activity, acting on acid anhydrides;substrate…	cellular_component;membrane;plasma membrane part;plasma membrane;cell part;cell;intrinsic to membrane;membrane part;cell periphery;intrinsic to plasma membrane;integral to membrane;integral to plasma membrane;				IPR005292;IPR001140;IPR017871;IPR011527;IPR003593;IPR003439;IPR027417;	Multi drug resistance-associated protein;ABC transporter, transmembrane domain;ABC transporter, conserved site;ABC transporter type 1, transmembrane domain;AAA+ ATPase domain;ABC transporter-like;P-loop containing nucleoside triphosphate hydrolase;
P12268	>sp|P12268|IMDH2_HUMAN Inosine-5'-monophosphate dehydrogenase 2 OS=Homo sapiens GN=IMPDH2 PE=1 SV=2	1	3.70432e-05	_EDLVVAPAGITLK(gl)EANEILQR_	EDLVVAPAGITLK(1)EANEILQR	195	-0.098881	67.227	0.445812	LVVAPAGITLKEANEILQRSK	..........KE.........	plasma membrane	anion transport;single-organism transport;single-organism process;establishment of localization;monocarboxylic acid transport;biological_process;carboxylic acid transport;transport;organic anion transport;organic acid transport;organic substance transport;ion transport;localization;bile acid and bile salt transport;single-organism metabolic process;metabolic process;small molecule metabolic proce…	molecular_function;binding;heterocyclic compound binding;organic cyclic compound binding;nucleoside phosphate binding;transporter activity;transmembrane transporter activity;active transmembrane transporter activity;primary active transmembrane transporter activity;substrate-specific transporter activity;hydrolase activity;catalytic activity;hydrolase activity, acting on acid anhydrides;substrate…	cellular_component;membrane;plasma membrane part;plasma membrane;cell part;cell;intrinsic to membrane;membrane part;cell periphery;intrinsic to plasma membrane;integral to membrane;integral to plasma membrane;				IPR005292;IPR001140;IPR017871;IPR011527;IPR003593;IPR003439;IPR027417;	Multi drug resistance-associated protein;ABC transporter, transmembrane domain;ABC transporter, conserved site;ABC transporter type 1, transmembrane domain;AAA+ ATPase domain;ABC transporter-like;P-loop containing nucleoside triphosphate hydrolase;
O15269	>sp|O15269|SPTC1_HUMAN Serine palmitoyltransferase 1 OS=Homo sapiens GN=SPTLC1 PE=1 SV=1	1	1.23704e-12	_LLK(gl)EQEIEDQK_	LLK(1)EQEIEDQK	222	0.54939	129.89	1.27641	NDMADLERLLKEQEIEDQKNP	..........KE.........	plasma membrane	anion transport;single-organism transport;single-organism process;establishment of localization;monocarboxylic acid transport;biological_process;carboxylic acid transport;transport;organic anion transport;organic acid transport;organic substance transport;ion transport;localization;bile acid and bile salt transport;single-organism metabolic process;metabolic process;small molecule metabolic proce…	molecular_function;binding;heterocyclic compound binding;organic cyclic compound binding;nucleoside phosphate binding;transporter activity;transmembrane transporter activity;active transmembrane transporter activity;primary active transmembrane transporter activity;substrate-specific transporter activity;hydrolase activity;catalytic activity;hydrolase activity, acting on acid anhydrides;substrate…	cellular_component;membrane;plasma membrane part;plasma membrane;cell part;cell;intrinsic to membrane;membrane part;cell periphery;intrinsic to plasma membrane;integral to membrane;integral to plasma membrane;				IPR005292;IPR001140;IPR017871;IPR011527;IPR003593;IPR003439;IPR027417;	Multi drug resistance-associated protein;ABC transporter, transmembrane domain;ABC transporter, conserved site;ABC transporter type 1, transmembrane domain;AAA+ ATPase domain;ABC transporter-like;P-loop containing nucleoside triphosphate hydrolase;
Q6NUK4	>sp|Q6NUK4|REEP3_HUMAN Receptor expression-enhancing protein 3 OS=Homo sapiens GN=REEP3 PE=1 SV=1	1	1.4524e-33	_EIDDYIVQAK(gl)ER_	EIDDYIVQAK(1)ER	111	0.43905	160.52	5.05612	REIDDYIVQAKERGYETMVNF	..........KE.........	plasma membrane	anion transport;single-organism transport;single-organism process;establishment of localization;monocarboxylic acid transport;biological_process;carboxylic acid transport;transport;organic anion transport;organic acid transport;organic substance transport;ion transport;localization;bile acid and bile salt transport;single-organism metabolic process;metabolic process;small molecule metabolic proce…	molecular_function;binding;heterocyclic compound binding;organic cyclic compound binding;nucleoside phosphate binding;transporter activity;transmembrane transporter activity;active transmembrane transporter activity;primary active transmembrane transporter activity;substrate-specific transporter activity;hydrolase activity;catalytic activity;hydrolase activity, acting on acid anhydrides;substrate…	cellular_component;membrane;plasma membrane part;plasma membrane;cell part;cell;intrinsic to membrane;membrane part;cell periphery;intrinsic to plasma membrane;integral to membrane;integral to plasma membrane;				IPR005292;IPR001140;IPR017871;IPR011527;IPR003593;IPR003439;IPR027417;	Multi drug resistance-associated protein;ABC transporter, transmembrane domain;ABC transporter, conserved site;ABC transporter type 1, transmembrane domain;AAA+ ATPase domain;ABC transporter-like;P-loop containing nucleoside triphosphate hydrolase;
Q9Y3L5	>sp|Q9Y3L5|RAP2C_HUMAN Ras-related protein Rap-2c OS=Homo sapiens GN=RAP2C PE=1 SV=1;>sp|P61225|RAP2B_HUMAN Ras-related protein Rap-2b OS=Homo sapiens GN=RAP2B PE=1 SV=1;>sp|P10114|RAP2A_HUMAN Ras-related protein Rap-2a OS=Homo sapiens GN=RAP2A PE=1 SV=1	1	2.48419e-42	_K(gl)EIEVDSSPSVLEILDTAGTEQFASMR_	K(1)EIEVDSSPSVLEILDTAGTEQFASMR	42	0.65479	129.47	2.77016	YDPTIEDFYRKEIEVDSSPSV	..........KE.........	plasma membrane	single-organism process;biological regulation;response to wounding;response to stress;regulation of biological quality;coagulation;hemostasis;biological_process;multicellular organismal process;single-multicellular organism process;wound healing;response to stimulus;regulation of body fluid levels;blood coagulation;organonitrogen compound metabolic process;nitrogen compound metabolic process;cell…	molecular_function;binding;heterocyclic compound binding;organic cyclic compound binding;nucleoside phosphate binding;transporter activity;transmembrane transporter activity;active transmembrane transporter activity;primary active transmembrane transporter activity;hydrolase activity;catalytic activity;hydrolase activity, acting on acid anhydrides;oxidoreductase activity;oxidoreductase activity, …	intracellular;organelle;cell part;cell;intracellular part;cellular_component;intracellular organelle;membrane;membrane-bounded vesicle;cytoplasmic vesicle;vesicle;intracellular membrane-bounded organelle;cytoplasmic part;cytoplasm;membrane-bounded organelle;cytoplasmic membrane-bounded vesicle;secretory granule;platelet dense granule;organelle part;organelle membrane;cell periphery;intracellular …	K05673	ABCC4:ATP-binding cassette, subfamily C (CFTR/MRP), member 4;ABCC4:ATP-binding cassette, subfamily C (CFTR/MRP), member 4;	Bile secretion - Homo sapiens (human) ;ABC transporters - Homo sapiens (human) ;	IPR011527;IPR027417;IPR003439;IPR003593;IPR017871;IPR001140;	ABC transporter type 1, transmembrane domain;P-loop containing nucleoside triphosphate hydrolase;ABC transporter-like;AAA+ ATPase domain;ABC transporter, conserved site;ABC transporter, transmembrane domain;
Q8TAQ2	>sp|Q8TAQ2|SMRC2_HUMAN SWI/SNF complex subunit SMARCC2 OS=Homo sapiens GN=SMARCC2 PE=1 SV=1	1	3.15132e-14	_EGQEEVLK(gl)EVVESEGER_	EGQEEVLK(1)EVVESEGER	836	-1.0902	99.663	0.589936	EPKEGQEEVLKEVVESEGERK	..........KE.........	plasma membrane	single-organism process;biological regulation;response to wounding;response to stress;regulation of biological quality;coagulation;hemostasis;biological_process;multicellular organismal process;single-multicellular organism process;wound healing;response to stimulus;regulation of body fluid levels;blood coagulation;organonitrogen compound metabolic process;nitrogen compound metabolic process;cell…	molecular_function;binding;heterocyclic compound binding;organic cyclic compound binding;nucleoside phosphate binding;transporter activity;transmembrane transporter activity;active transmembrane transporter activity;primary active transmembrane transporter activity;hydrolase activity;catalytic activity;hydrolase activity, acting on acid anhydrides;oxidoreductase activity;oxidoreductase activity, …	intracellular;organelle;cell part;cell;intracellular part;cellular_component;intracellular organelle;membrane;membrane-bounded vesicle;cytoplasmic vesicle;vesicle;intracellular membrane-bounded organelle;cytoplasmic part;cytoplasm;membrane-bounded organelle;cytoplasmic membrane-bounded vesicle;secretory granule;platelet dense granule;organelle part;organelle membrane;cell periphery;intracellular …	K05673	ABCC4:ATP-binding cassette, subfamily C (CFTR/MRP), member 4;ABCC4:ATP-binding cassette, subfamily C (CFTR/MRP), member 4;	Bile secretion - Homo sapiens (human) ;ABC transporters - Homo sapiens (human) ;	IPR011527;IPR027417;IPR003439;IPR003593;IPR017871;IPR001140;	ABC transporter type 1, transmembrane domain;P-loop containing nucleoside triphosphate hydrolase;ABC transporter-like;AAA+ ATPase domain;ABC transporter, conserved site;ABC transporter, transmembrane domain;
O94979	>sp|O94979|SC31A_HUMAN Protein transport protein Sec31A OS=Homo sapiens GN=SEC31A PE=1 SV=3	1	6.30827e-10	_IIAGDK(gl)EVVIAQNDK_	IIAGDK(1)EVVIAQNDK	111	-0.67929	102.5	2.27827	YDPSKIIAGDKEVVIAQNDKH	..........KE.........	plasma membrane	single-organism process;biological regulation;response to wounding;response to stress;regulation of biological quality;coagulation;hemostasis;biological_process;multicellular organismal process;single-multicellular organism process;wound healing;response to stimulus;regulation of body fluid levels;blood coagulation;organonitrogen compound metabolic process;nitrogen compound metabolic process;cell…	molecular_function;binding;heterocyclic compound binding;organic cyclic compound binding;nucleoside phosphate binding;transporter activity;transmembrane transporter activity;active transmembrane transporter activity;primary active transmembrane transporter activity;hydrolase activity;catalytic activity;hydrolase activity, acting on acid anhydrides;oxidoreductase activity;oxidoreductase activity, …	intracellular;organelle;cell part;cell;intracellular part;cellular_component;intracellular organelle;membrane;membrane-bounded vesicle;cytoplasmic vesicle;vesicle;intracellular membrane-bounded organelle;cytoplasmic part;cytoplasm;membrane-bounded organelle;cytoplasmic membrane-bounded vesicle;secretory granule;platelet dense granule;organelle part;organelle membrane;cell periphery;intracellular …	K05673	ABCC4:ATP-binding cassette, subfamily C (CFTR/MRP), member 4;ABCC4:ATP-binding cassette, subfamily C (CFTR/MRP), member 4;	Bile secretion - Homo sapiens (human) ;ABC transporters - Homo sapiens (human) ;	IPR011527;IPR027417;IPR003439;IPR003593;IPR017871;IPR001140;	ABC transporter type 1, transmembrane domain;P-loop containing nucleoside triphosphate hydrolase;ABC transporter-like;AAA+ ATPase domain;ABC transporter, conserved site;ABC transporter, transmembrane domain;
Q92692	>sp|Q92692|PVRL2_HUMAN Poliovirus receptor-related protein 2 OS=Homo sapiens GN=PVRL2 PE=1 SV=1	1	0.0133556	_K(gl)EQTLQGAEEDEDLEGPPSYKPPTPK_	K(1)EQTLQGAEEDEDLEGPPSYKPPTPK	387	0.082789	70.449	2.02729	TGILICRQQRKEQTLQGAEED	..........KE.........	plasma membrane	single-organism process;biological regulation;response to wounding;response to stress;regulation of biological quality;coagulation;hemostasis;biological_process;multicellular organismal process;single-multicellular organism process;wound healing;response to stimulus;regulation of body fluid levels;blood coagulation;organonitrogen compound metabolic process;nitrogen compound metabolic process;cell…	molecular_function;binding;heterocyclic compound binding;organic cyclic compound binding;nucleoside phosphate binding;transporter activity;transmembrane transporter activity;active transmembrane transporter activity;primary active transmembrane transporter activity;hydrolase activity;catalytic activity;hydrolase activity, acting on acid anhydrides;oxidoreductase activity;oxidoreductase activity, …	intracellular;organelle;cell part;cell;intracellular part;cellular_component;intracellular organelle;membrane;membrane-bounded vesicle;cytoplasmic vesicle;vesicle;intracellular membrane-bounded organelle;cytoplasmic part;cytoplasm;membrane-bounded organelle;cytoplasmic membrane-bounded vesicle;secretory granule;platelet dense granule;organelle part;organelle membrane;cell periphery;intracellular …	K05673	ABCC4:ATP-binding cassette, subfamily C (CFTR/MRP), member 4;ABCC4:ATP-binding cassette, subfamily C (CFTR/MRP), member 4;	Bile secretion - Homo sapiens (human) ;ABC transporters - Homo sapiens (human) ;	IPR011527;IPR027417;IPR003439;IPR003593;IPR017871;IPR001140;	ABC transporter type 1, transmembrane domain;P-loop containing nucleoside triphosphate hydrolase;ABC transporter-like;AAA+ ATPase domain;ABC transporter, conserved site;ABC transporter, transmembrane domain;
P62333	>sp|P62333|PRS10_HUMAN 26S protease regulatory subunit 10B OS=Homo sapiens GN=PSMC6 PE=1 SV=1	1	6.83507e-11	_LLEHK(gl)EIDGR_	LLEHK(1)EIDGR	20	-0.86271	125.72	0.758323	QDYRKKLLEHKEIDGRLKELR	..........KE.........	plasma membrane	single-organism process;biological regulation;response to wounding;response to stress;regulation of biological quality;coagulation;hemostasis;biological_process;multicellular organismal process;single-multicellular organism process;wound healing;response to stimulus;regulation of body fluid levels;blood coagulation;organonitrogen compound metabolic process;nitrogen compound metabolic process;cell…	molecular_function;binding;heterocyclic compound binding;organic cyclic compound binding;nucleoside phosphate binding;transporter activity;transmembrane transporter activity;active transmembrane transporter activity;primary active transmembrane transporter activity;hydrolase activity;catalytic activity;hydrolase activity, acting on acid anhydrides;oxidoreductase activity;oxidoreductase activity, …	intracellular;organelle;cell part;cell;intracellular part;cellular_component;intracellular organelle;membrane;membrane-bounded vesicle;cytoplasmic vesicle;vesicle;intracellular membrane-bounded organelle;cytoplasmic part;cytoplasm;membrane-bounded organelle;cytoplasmic membrane-bounded vesicle;secretory granule;platelet dense granule;organelle part;organelle membrane;cell periphery;intracellular …	K05673	ABCC4:ATP-binding cassette, subfamily C (CFTR/MRP), member 4;ABCC4:ATP-binding cassette, subfamily C (CFTR/MRP), member 4;	Bile secretion - Homo sapiens (human) ;ABC transporters - Homo sapiens (human) ;	IPR011527;IPR027417;IPR003439;IPR003593;IPR017871;IPR001140;	ABC transporter type 1, transmembrane domain;P-loop containing nucleoside triphosphate hydrolase;ABC transporter-like;AAA+ ATPase domain;ABC transporter, conserved site;ABC transporter, transmembrane domain;
P02545	>sp|P02545|LMNA_HUMAN Prelamin-A/C OS=Homo sapiens GN=LMNA PE=1 SV=1	1	0.00012202	_LQTMK(gl)EELDFQK_	LQTMK(1)EELDFQK	201	0.42845	76.326	0.829669	VDAENRLQTMKEELDFQKNIY	..........KE.........	plasma membrane	single-organism process;biological regulation;response to wounding;response to stress;regulation of biological quality;coagulation;hemostasis;biological_process;multicellular organismal process;single-multicellular organism process;wound healing;response to stimulus;regulation of body fluid levels;blood coagulation;organonitrogen compound metabolic process;nitrogen compound metabolic process;cell…	molecular_function;binding;heterocyclic compound binding;organic cyclic compound binding;nucleoside phosphate binding;transporter activity;transmembrane transporter activity;active transmembrane transporter activity;primary active transmembrane transporter activity;hydrolase activity;catalytic activity;hydrolase activity, acting on acid anhydrides;oxidoreductase activity;oxidoreductase activity, …	intracellular;organelle;cell part;cell;intracellular part;cellular_component;intracellular organelle;membrane;membrane-bounded vesicle;cytoplasmic vesicle;vesicle;intracellular membrane-bounded organelle;cytoplasmic part;cytoplasm;membrane-bounded organelle;cytoplasmic membrane-bounded vesicle;secretory granule;platelet dense granule;organelle part;organelle membrane;cell periphery;intracellular …	K05673	ABCC4:ATP-binding cassette, subfamily C (CFTR/MRP), member 4;ABCC4:ATP-binding cassette, subfamily C (CFTR/MRP), member 4;	Bile secretion - Homo sapiens (human) ;ABC transporters - Homo sapiens (human) ;	IPR011527;IPR027417;IPR003439;IPR003593;IPR017871;IPR001140;	ABC transporter type 1, transmembrane domain;P-loop containing nucleoside triphosphate hydrolase;ABC transporter-like;AAA+ ATPase domain;ABC transporter, conserved site;ABC transporter, transmembrane domain;
Q13114	>sp|Q13114|TRAF3_HUMAN TNF receptor-associated factor 3 OS=Homo sapiens GN=TRAF3 PE=1 SV=2	1	0.0207523	_ELDK(gl)EIRPFR_	ELDK(1)EIRPFR	335	2.2033	70.908	4.51834	SQAEKLKELDKEIRPFRQNWE	..........KE.........	plasma membrane	organonitrogen compound metabolic process;nitrogen compound metabolic process;cellular aromatic compound metabolic process;cellular process;nucleobase-containing small molecule metabolic process;carbohydrate derivative metabolic process;small molecule metabolic process;cellular nitrogen compound metabolic process;glycosyl compound metabolic process;biological_process;nucleobase-containing compoun…	molecular_function;binding;heterocyclic compound binding;organic cyclic compound binding;nucleoside phosphate binding;transporter activity;transmembrane transporter activity;active transmembrane transporter activity;primary active transmembrane transporter activity;substrate-specific transporter activity;hydrolase activity;catalytic activity;hydrolase activity, acting on acid anhydrides;substrate…	cellular_component;membrane;plasma membrane part;plasma membrane;cell part;cell;intrinsic to membrane;membrane part;cell periphery;intrinsic to plasma membrane;integral to membrane;integral to plasma membrane;				IPR001140;IPR017871;IPR003593;IPR011527;IPR003439;IPR027417;	ABC transporter, transmembrane domain;ABC transporter, conserved site;AAA+ ATPase domain;ABC transporter type 1, transmembrane domain;ABC transporter-like;P-loop containing nucleoside triphosphate hydrolase;
Q92598	>sp|Q92598|HS105_HUMAN Heat shock protein 105 kDa OS=Homo sapiens GN=HSPH1 PE=1 SV=1	1	5.83349e-06	_IK(gl)ELNNTCEPVVTQPK_	IK(1)ELNNTCEPVVTQPK	790	-1.1548	75.376	0.654022	VRAQEIKTKIKELNNTCEPVV	..........KE.........	plasma membrane	organonitrogen compound metabolic process;nitrogen compound metabolic process;cellular aromatic compound metabolic process;cellular process;nucleobase-containing small molecule metabolic process;carbohydrate derivative metabolic process;small molecule metabolic process;cellular nitrogen compound metabolic process;glycosyl compound metabolic process;biological_process;nucleobase-containing compoun…	molecular_function;binding;heterocyclic compound binding;organic cyclic compound binding;nucleoside phosphate binding;transporter activity;transmembrane transporter activity;active transmembrane transporter activity;primary active transmembrane transporter activity;substrate-specific transporter activity;hydrolase activity;catalytic activity;hydrolase activity, acting on acid anhydrides;substrate…	cellular_component;membrane;plasma membrane part;plasma membrane;cell part;cell;intrinsic to membrane;membrane part;cell periphery;intrinsic to plasma membrane;integral to membrane;integral to plasma membrane;				IPR001140;IPR017871;IPR003593;IPR011527;IPR003439;IPR027417;	ABC transporter, transmembrane domain;ABC transporter, conserved site;AAA+ ATPase domain;ABC transporter type 1, transmembrane domain;ABC transporter-like;P-loop containing nucleoside triphosphate hydrolase;
P50402	>sp|P50402|EMD_HUMAN Emerin OS=Homo sapiens GN=EMD PE=1 SV=1	1	8.83977e-12	_K(gl)EDALLYQSK_	K(1)EDALLYQSK	79	0.37285	124.39	0.740686	GDADMYDLPKKEDALLYQSKG	..........KE.........	plasma membrane	organonitrogen compound metabolic process;nitrogen compound metabolic process;cellular aromatic compound metabolic process;cellular process;nucleobase-containing small molecule metabolic process;carbohydrate derivative metabolic process;small molecule metabolic process;cellular nitrogen compound metabolic process;glycosyl compound metabolic process;biological_process;nucleobase-containing compoun…	molecular_function;binding;heterocyclic compound binding;organic cyclic compound binding;nucleoside phosphate binding;transporter activity;transmembrane transporter activity;active transmembrane transporter activity;primary active transmembrane transporter activity;substrate-specific transporter activity;hydrolase activity;catalytic activity;hydrolase activity, acting on acid anhydrides;substrate…	cellular_component;membrane;plasma membrane part;plasma membrane;cell part;cell;intrinsic to membrane;membrane part;cell periphery;intrinsic to plasma membrane;integral to membrane;integral to plasma membrane;				IPR001140;IPR017871;IPR003593;IPR011527;IPR003439;IPR027417;	ABC transporter, transmembrane domain;ABC transporter, conserved site;AAA+ ATPase domain;ABC transporter type 1, transmembrane domain;ABC transporter-like;P-loop containing nucleoside triphosphate hydrolase;
Q9NX02	>sp|Q9NX02|NALP2_HUMAN NACHT, LRR and PYD domains-containing protein 2 OS=Homo sapiens GN=NLRP2 PE=1 SV=1;>sp|Q8WX94|NALP7_HUMAN NACHT, LRR and PYD domains-containing protein 7 OS=Homo sapiens GN=NLRP7 PE=1 SV=1	1	3.0083e-12	_AK(gl)ELEATFGCR_	AK(1)ELEATFGCR	567	-0.95216	128.01	1.26565	SFGLANEKRAKELEATFGCRM	..........KE.........	plasma membrane	organonitrogen compound metabolic process;nitrogen compound metabolic process;cellular aromatic compound metabolic process;cellular process;nucleobase-containing small molecule metabolic process;carbohydrate derivative metabolic process;small molecule metabolic process;cellular nitrogen compound metabolic process;glycosyl compound metabolic process;biological_process;nucleobase-containing compoun…	molecular_function;binding;heterocyclic compound binding;organic cyclic compound binding;nucleoside phosphate binding;transporter activity;transmembrane transporter activity;active transmembrane transporter activity;primary active transmembrane transporter activity;substrate-specific transporter activity;hydrolase activity;catalytic activity;hydrolase activity, acting on acid anhydrides;substrate…	cellular_component;membrane;plasma membrane part;plasma membrane;cell part;cell;intrinsic to membrane;membrane part;cell periphery;intrinsic to plasma membrane;integral to membrane;integral to plasma membrane;				IPR001140;IPR017871;IPR003593;IPR011527;IPR003439;IPR027417;	ABC transporter, transmembrane domain;ABC transporter, conserved site;AAA+ ATPase domain;ABC transporter type 1, transmembrane domain;ABC transporter-like;P-loop containing nucleoside triphosphate hydrolase;
Q96RQ1	>sp|Q96RQ1|ERGI2_HUMAN Endoplasmic reticulum-Golgi intermediate compartment protein 2 OS=Homo sapiens GN=ERGIC2 PE=1 SV=2	1	0.000154799	_TLSLVK(gl)ELDAFPK_	TLSLVK(1)ELDAFPK	14	-0.1723	74.987	0.354484	LNRKKTLSLVKELDAFPKVPE	..........KE.........	extracellular	chromosome organization;cellular macromolecule metabolic process;single-organism cellular process;chromatin organization;methylation;protein methylation;cellular component organization or biogenesis;cellular metabolic process;macromolecule metabolic process;primary metabolic process;organelle organization;cellular process;single-organism process;histone modification;biological_process;metabolic p…	molecular_function;oxidoreductase activity;dioxygenase activity;catalytic activity;oxidoreductase activity, acting on single donors with = incorporation of molecular oxygen;oxidoreductase activity, acting on single donors with = incorporation of molecular oxygen, incorporation of two atoms of oxygen;binding;ion binding;cation binding;metal ion binding;	intracellular;organelle;cell part;cell;intracellular part;cellular_component;intracellular organelle;organelle part;intracellular organelle part;nucleus;membrane-enclosed lumen;intracellular membrane-bounded organelle;intracellular organelle lumen;organelle lumen;nuclear part;membrane-bounded organelle;nuclear lumen;macromolecular complex;catalytic complex;nucleoplasm part;methyltransferase compl…	K11447	UTX:histone demethylase [EC:1.14.11.-];	Transcriptional misregulation in cancer - Homo sapiens (human) ;	IPR013026;IPR003347;IPR011990;IPR019734;IPR001440;	Tetratricopeptide repeat-containing domain;JmjC domain;Tetratricopeptide-like helical;Tetratricopeptide repeat;Tetratricopeptide TPR1;
Q24JP5	>sp|Q24JP5|T132A_HUMAN Transmembrane protein 132A OS=Homo sapiens GN=TMEM132A PE=2 SV=1	1	0.00162166	_K(gl)EPPDSATDPTSPQPHNWVWLGTDQEELSR_	K(1)EPPDSATDPTSPQPHNWVWLGTDQEELSR	878	-0.11285	48.607	1.36851	GVVFVLRYQRKEPPDSATDPT	..........KE.........	plasma membrane	biological_process;biological adhesion;cellular process;single-organism process;single-organism cellular process;cell adhesion;cell-cell adhesion;response to stimulus;response to stress;response to abiotic stimulus;response to decreased oxygen levels;response to oxygen levels;response to hypoxia;calcium-independent cell-cell adhesion;	molecular_function;molecular transducer activity;receptor activity;signal transducer activity;signaling receptor activity;transmembrane signaling receptor activity;structural molecule activity;	cellular_component;membrane;plasma membrane part;plasma membrane;cell part;cell;intrinsic to membrane;membrane part;cell periphery;intrinsic to plasma membrane;cell junction;integral to membrane;integral to plasma membrane;cell-cell junction;occluding junction;apical junction complex;tight junction;	K06087	CLDN:claudin;CLDN:claudin;CLDN:claudin;CLDN:claudin;CLDN:claudin;	Cell adhesion molecules (CAMs) - Homo sapiens (human) ;Tight junction - Homo sapiens (human) ;Hepatitis C - Homo sapiens (human) ;Leukocyte transendothelial migration - Homo sapiens (human) ;Pathogenic Escherichia coli infection - Homo sapiens (human) ;	IPR004031;IPR003549;IPR006187;IPR017974;	PMP-22/EMP/MP20/Claudin superfamily;Claudin-3;Claudin;Claudin, conserved site;
Q92887	>sp|Q92887|MRP2_HUMAN Canalicular multispecific organic anion transporter 1 OS=Homo sapiens GN=ABCC2 PE=1 SV=3	1	0.00169215	_LIK(gl)K(gl)EFIETGK_	LIK(1)K(1)EFIETGK	954	-0.26171	94.85	1.98732	ELVKGQKLIKKEFIETGKVKF	..........KE.........	plasma membrane	biological_process;signaling;single-organism process;single organism signaling;body fluid secretion;single-organism transport;digestion;biological regulation;regulation of biological quality;establishment of localization;secretion;multicellular organismal process;system process;single-multicellular organism process;transport;digestive system process;secretion by tissue;regulation of body fluid le…	molecular_function;transporter activity;gated channel activity;ion transmembrane transporter activity;substrate-specific transmembrane transporter activity;substrate-specific channel activity;substrate-specific transporter activity;transmembrane transporter activity;ion channel activity;passive transmembrane transporter activity;channel activity;ion gated channel activity;inorganic cation transme…	cellular_component;membrane;plasma membrane part;plasma membrane;cell part;cell;intrinsic to membrane;membrane part;cell periphery;intrinsic to plasma membrane;protein complex;transmembrane transporter complex;ion channel complex;macromolecular complex;integral to membrane;cation channel complex;integral to plasma membrane;potassium channel complex;voltage-gated potassium channel complex;	K04945	KCNN4:potassium intermediate/small conductance calcium-activated channel subfamily N member 4;KCNN4:potassium intermediate/small conductance calcium-activated channel subfamily N member 4;KCNN4:potassium intermediate/small conductance calcium-activated channel subfamily N member 4;	Protein digestion and absorption - Homo sapiens (human) ;Salivary secretion - Homo sapiens (human) ;Insulin secretion - Homo sapiens (human) ;	IPR015449;IPR013099;IPR004178;	Potassium channel, calcium-activated, SK;Two pore domain potassium channel domain;Calmodulin-binding domain;
P00338	>sp|P00338|LDHA_HUMAN L-lactate dehydrogenase A chain OS=Homo sapiens GN=LDHA PE=1 SV=2	1	1.13775e-14	_DQLIYNLLK(gl)EEQTPQNK_	DQLIYNLLK(1)EEQTPQNK	14	1.4396	101.53	2.11927	LKDQLIYNLLKEEQTPQNKIT	..........KE.........	nuclear	biological_process;cellular process;metabolic process;cellular metabolic process;cellular aromatic compound metabolic process;biosynthetic process;multi-organism process;multi-organism cellular process;organic substance metabolic process;heterocycle metabolic process;nitrogen compound metabolic process;cellular nitrogen compound metabolic process;organic cyclic compound metabolic process;primary …	molecular_function;binding;organic cyclic compound binding;heterocyclic compound binding;nucleic acid binding;RNA binding;methyltransferase activity;catalytic activity;transferase activity;transferase activity, transferring one-carbon groups;S-adenosylmethionine-dependent methyltransferase activity;RNA methyltransferase activity;mRNA methyltransferase activity;N-methyltransferase activity;mRNA (g…	intracellular;organelle;cell part;cell;intracellular part;cellular_component;intracellular organelle;non-membrane-bounded organelle;intracellular non-membrane-bounded organelle;organelle part;intracellular organelle part;nucleus;membrane-enclosed lumen;intracellular membrane-bounded organelle;intracellular organelle lumen;organelle lumen;nuclear part;membrane-bounded organelle;nuclear lumen;macro…	K00565	RNMT:mRNA (guanine-N7-)-methyltransferase [EC:2.1.1.56];	mRNA surveillance pathway - Homo sapiens (human) ;	IPR029063;IPR016899;IPR004971;	S-adenosyl-L-methionine-dependent methyltransferase-like;mRNA (guanine-N(7))-methyltransferase;mRNA (guanine-N(7))-methyltransferase domain;
Q15021	>sp|Q15021|CND1_HUMAN Condensin complex subunit 1 OS=Homo sapiens GN=NCAPD2 PE=1 SV=3	1	7.19613e-06	_SIDPGLK(gl)EDTLQFLIK_	SIDPGLK(1)EDTLQFLIK	78	-1.5353	78.69	0.95648	HHFRSIDPGLKEDTLQFLIKV	..........KE.........	plasma membrane		molecular_function;binding;cation binding;ion binding;metal ion binding;transition metal ion binding;calcium ion binding;zinc ion binding;					IPR002048;IPR011992;IPR008979;IPR004939;IPR000433;IPR000859;	EF-hand domain;EF-hand domain pair;Galactose-binding domain-like;Anaphase-promoting complex, subunit 10/DOC domain;Zinc finger, ZZ-type;CUB domain;
Q14789	>sp|Q14789|GOGB1_HUMAN Golgin subfamily B member 1 OS=Homo sapiens GN=GOLGB1 PE=1 SV=2	1	6.92368e-05	_DLEITK(gl)ENLAQAVEHR_	DLEITK(1)ENLAQAVEHR	2060	1.3176	68.481	1.75245	TESQKDLEITKENLAQAVEHR	..........KE.........	cytosol	organic substance biosynthetic process;biosynthetic process;cellular process;small molecule biosynthetic process;organic acid metabolic process;small molecule metabolic process;biological_process;single-organism metabolic process;single-organism biosynthetic process;metabolic process;organic substance metabolic process;cellular biosynthetic process;cellular metabolic process;organic acid biosynth…	molecular_function;oxidoreductase activity;catalytic activity;oxidoreductase activity, acting on CH-OH group of donors;binding;organic cyclic compound binding;heterocyclic compound binding;electron carrier activity;oxidoreductase activity, acting on the CH-OH group of donors, NAD = or NADP as acceptor;nucleoside phosphate binding;coenzyme binding;cofactor binding;nucleotide binding;small molecule…	cellular_component;cell;cell part;intracellular;intracellular part;cytoplasm;cytoplasmic part;cytosol;	K00058	serA:D-3-phosphoglycerate dehydrogenase [EC:1.1.1.95];serA:D-3-phosphoglycerate dehydrogenase [EC:1.1.1.95];serA:D-3-phosphoglycerate dehydrogenase [EC:1.1.1.95];serA:D-3-phosphoglycerate dehydrogenase [EC:1.1.1.95];	Metabolic pathways - Homo sapiens (human) ;Carbon metabolism - Homo sapiens (human) ;Biosynthesis of amino acids - Homo sapiens (human) ;Glycine, serine and threonine metabolism - Homo sapiens (human) ;	IPR006236;IPR006140;IPR006139;IPR016040;IPR029009;	D-3-phosphoglycerate dehydrogenase, type 1;D-isomer specific 2-hydroxyacid dehydrogenase, NAD-binding;D-isomer specific 2-hydroxyacid dehydrogenase, catalytic domain;NAD(P)-binding domain;Allosteric substrate binding domain;
Q9BXL7	>sp|Q9BXL7|CAR11_HUMAN Caspase recruitment domain-containing protein 11 OS=Homo sapiens GN=CARD11 PE=1 SV=3	1	0.000577406	_LVTGK(gl)EPTR_	LVTGK(1)EPTR	109	0.063952	91.087		YPELYKLVTGKEPTRRFSTIV	..........KE.........	cytosol	organic substance biosynthetic process;biosynthetic process;cellular process;small molecule biosynthetic process;organic acid metabolic process;small molecule metabolic process;biological_process;single-organism metabolic process;single-organism biosynthetic process;metabolic process;organic substance metabolic process;cellular biosynthetic process;cellular metabolic process;organic acid biosynth…	molecular_function;oxidoreductase activity;catalytic activity;oxidoreductase activity, acting on CH-OH group of donors;binding;organic cyclic compound binding;heterocyclic compound binding;electron carrier activity;oxidoreductase activity, acting on the CH-OH group of donors, NAD = or NADP as acceptor;nucleoside phosphate binding;coenzyme binding;cofactor binding;nucleotide binding;small molecule…	cellular_component;cell;cell part;intracellular;intracellular part;cytoplasm;cytoplasmic part;cytosol;	K00058	serA:D-3-phosphoglycerate dehydrogenase [EC:1.1.1.95];serA:D-3-phosphoglycerate dehydrogenase [EC:1.1.1.95];serA:D-3-phosphoglycerate dehydrogenase [EC:1.1.1.95];serA:D-3-phosphoglycerate dehydrogenase [EC:1.1.1.95];	Metabolic pathways - Homo sapiens (human) ;Carbon metabolism - Homo sapiens (human) ;Biosynthesis of amino acids - Homo sapiens (human) ;Glycine, serine and threonine metabolism - Homo sapiens (human) ;	IPR006236;IPR006140;IPR006139;IPR016040;IPR029009;	D-3-phosphoglycerate dehydrogenase, type 1;D-isomer specific 2-hydroxyacid dehydrogenase, NAD-binding;D-isomer specific 2-hydroxyacid dehydrogenase, catalytic domain;NAD(P)-binding domain;Allosteric substrate binding domain;
Q86Y13	>sp|Q86Y13|DZIP3_HUMAN E3 ubiquitin-protein ligase DZIP3 OS=Homo sapiens GN=DZIP3 PE=1 SV=2	1	0.0183119	_K(gl)ELTDFLR_	K(1)ELTDFLR	1051	-0.4101	46.334	0.210868	LKTAFPQQTRKELTDFLRKLK	..........KE.........	cytosol	organic substance biosynthetic process;biosynthetic process;cellular process;small molecule biosynthetic process;organic acid metabolic process;small molecule metabolic process;biological_process;single-organism metabolic process;single-organism biosynthetic process;metabolic process;organic substance metabolic process;cellular biosynthetic process;cellular metabolic process;organic acid biosynth…	molecular_function;oxidoreductase activity;catalytic activity;oxidoreductase activity, acting on CH-OH group of donors;binding;organic cyclic compound binding;heterocyclic compound binding;electron carrier activity;oxidoreductase activity, acting on the CH-OH group of donors, NAD = or NADP as acceptor;nucleoside phosphate binding;coenzyme binding;cofactor binding;nucleotide binding;small molecule…	cellular_component;cell;cell part;intracellular;intracellular part;cytoplasm;cytoplasmic part;cytosol;	K00058	serA:D-3-phosphoglycerate dehydrogenase [EC:1.1.1.95];serA:D-3-phosphoglycerate dehydrogenase [EC:1.1.1.95];serA:D-3-phosphoglycerate dehydrogenase [EC:1.1.1.95];serA:D-3-phosphoglycerate dehydrogenase [EC:1.1.1.95];	Metabolic pathways - Homo sapiens (human) ;Carbon metabolism - Homo sapiens (human) ;Biosynthesis of amino acids - Homo sapiens (human) ;Glycine, serine and threonine metabolism - Homo sapiens (human) ;	IPR006236;IPR006140;IPR006139;IPR016040;IPR029009;	D-3-phosphoglycerate dehydrogenase, type 1;D-isomer specific 2-hydroxyacid dehydrogenase, NAD-binding;D-isomer specific 2-hydroxyacid dehydrogenase, catalytic domain;NAD(P)-binding domain;Allosteric substrate binding domain;
P33527	>sp|P33527|MRP1_HUMAN Multidrug resistance-associated protein 1 OS=Homo sapiens GN=ABCC1 PE=1 SV=3	1	0.000612293	_LK(gl)EYSETEK_	LK(1)EYSETEK	1265	0.74884	99.815	2.50696	ETNIVAVERLKEYSETEKEAP	..........KE.........	cytosol	organic substance biosynthetic process;biosynthetic process;cellular process;small molecule biosynthetic process;organic acid metabolic process;small molecule metabolic process;biological_process;single-organism metabolic process;single-organism biosynthetic process;metabolic process;organic substance metabolic process;cellular biosynthetic process;cellular metabolic process;organic acid biosynth…	molecular_function;oxidoreductase activity;catalytic activity;oxidoreductase activity, acting on CH-OH group of donors;binding;organic cyclic compound binding;heterocyclic compound binding;electron carrier activity;oxidoreductase activity, acting on the CH-OH group of donors, NAD = or NADP as acceptor;nucleoside phosphate binding;coenzyme binding;cofactor binding;nucleotide binding;small molecule…	cellular_component;cell;cell part;intracellular;intracellular part;cytoplasm;cytoplasmic part;cytosol;	K00058	serA:D-3-phosphoglycerate dehydrogenase [EC:1.1.1.95];serA:D-3-phosphoglycerate dehydrogenase [EC:1.1.1.95];serA:D-3-phosphoglycerate dehydrogenase [EC:1.1.1.95];serA:D-3-phosphoglycerate dehydrogenase [EC:1.1.1.95];	Metabolic pathways - Homo sapiens (human) ;Carbon metabolism - Homo sapiens (human) ;Biosynthesis of amino acids - Homo sapiens (human) ;Glycine, serine and threonine metabolism - Homo sapiens (human) ;	IPR006236;IPR006140;IPR006139;IPR016040;IPR029009;	D-3-phosphoglycerate dehydrogenase, type 1;D-isomer specific 2-hydroxyacid dehydrogenase, NAD-binding;D-isomer specific 2-hydroxyacid dehydrogenase, catalytic domain;NAD(P)-binding domain;Allosteric substrate binding domain;
Q9NUM4	>sp|Q9NUM4|T106B_HUMAN Transmembrane protein 106B OS=Homo sapiens GN=TMEM106B PE=1 SV=2	1	3.84221e-32	_SLSHLPLHSSK(gl)EDAYDGVTSENM(ox)R_	SLSHLPLHSSK(1)EDAYDGVTSENMR	14	-1.1415	139.28	13.1808	SLSHLPLHSSKEDAYDGVTSE	..........KE.........	cytosol	organic substance biosynthetic process;biosynthetic process;cellular process;small molecule biosynthetic process;organic acid metabolic process;small molecule metabolic process;biological_process;single-organism metabolic process;single-organism biosynthetic process;metabolic process;organic substance metabolic process;cellular biosynthetic process;cellular metabolic process;organic acid biosynth…	molecular_function;oxidoreductase activity;catalytic activity;oxidoreductase activity, acting on CH-OH group of donors;binding;organic cyclic compound binding;heterocyclic compound binding;electron carrier activity;oxidoreductase activity, acting on the CH-OH group of donors, NAD = or NADP as acceptor;nucleoside phosphate binding;coenzyme binding;cofactor binding;nucleotide binding;small molecule…	cellular_component;cell;cell part;intracellular;intracellular part;cytoplasm;cytoplasmic part;cytosol;	K00058	serA:D-3-phosphoglycerate dehydrogenase [EC:1.1.1.95];serA:D-3-phosphoglycerate dehydrogenase [EC:1.1.1.95];serA:D-3-phosphoglycerate dehydrogenase [EC:1.1.1.95];serA:D-3-phosphoglycerate dehydrogenase [EC:1.1.1.95];	Metabolic pathways - Homo sapiens (human) ;Carbon metabolism - Homo sapiens (human) ;Biosynthesis of amino acids - Homo sapiens (human) ;Glycine, serine and threonine metabolism - Homo sapiens (human) ;	IPR006236;IPR006140;IPR006139;IPR016040;IPR029009;	D-3-phosphoglycerate dehydrogenase, type 1;D-isomer specific 2-hydroxyacid dehydrogenase, NAD-binding;D-isomer specific 2-hydroxyacid dehydrogenase, catalytic domain;NAD(P)-binding domain;Allosteric substrate binding domain;
Q96TA1	>sp|Q96TA1|NIBL1_HUMAN Niban-like protein 1 OS=Homo sapiens GN=FAM129B PE=1 SV=3	1	8.04447e-06	_TDMDQIITSK(gl)EHLASK_	TDMDQIITSK(1)EHLASK	316	-1.0386	75.018	0.471032	RTDMDQIITSKEHLASKIRAF	..........KE.........	cytosol	biological_process;signaling;single-organism process;single organism signaling;cell death;cellular process;regulation of cellular process;regulation of biological process;single-organism cellular process;biological regulation;death;regulation of cell death;positive regulation of protein metabolic process;regulation of protein metabolic process;cellular macromolecule metabolic process;regulation o…	molecular_function;enzyme regulator activity;	intracellular;organelle;cell part;cell;intracellular part;cellular_component;intracellular organelle;protein complex;macromolecular complex;proteasome complex;organelle part;intracellular organelle part;cytoplasm;nucleus;membrane-enclosed lumen;intracellular membrane-bounded organelle;intracellular organelle lumen;organelle lumen;nuclear part;membrane-bounded organelle;nuclear lumen;cytoplasmic p…	K03033	PSMD3:26S proteasome regulatory subunit N3;PSMD3:26S proteasome regulatory subunit N3;	Epstein-Barr virus infection - Homo sapiens (human) ;Proteasome - Homo sapiens (human) ;	IPR011991;IPR011990;IPR000717;IPR013586;IPR013143;	Winged helix-turn-helix DNA-binding domain;Tetratricopeptide-like helical;Proteasome component (PCI) domain;26S proteasome regulatory subunit, C-terminal;PCI/PINT associated module;
P20020	>sp|P20020|AT2B1_HUMAN Plasma membrane calcium-transporting ATPase 1 OS=Homo sapiens GN=ATP2B1 PE=1 SV=3	1	0.000944235	_EAGHGTQK(gl)EEIPEEELAEDVEEIDHAER_	EAGHGTQK(1)EEIPEEELAEDVEEIDHAER	1078	0.38004	57.745	2.87026	FLKEAGHGTQKEEIPEEELAE	..........KE.........	extracellular	biological_process;cellular process;single-organism process;single-organism cellular process;cellular component movement;	molecular_function;peptidase regulator activity;enzyme regulator activity;endopeptidase regulator activity;enzyme inhibitor activity;endopeptidase inhibitor activity;peptidase inhibitor activity;serine-type endopeptidase inhibitor activity;	cellular_component;membrane;membrane part;cell;cell part;intracellular;intracellular part;cytoplasm;intrinsic to membrane;integral to membrane;extracellular region;				IPR020901;IPR002223;	Proteinase inhibitor I2, Kunitz, conserved site;Proteinase inhibitor I2, Kunitz metazoa;
Q8NE01	>sp|Q8NE01|CNNM3_HUMAN Metal transporter CNNM3 OS=Homo sapiens GN=CNNM3 PE=1 SV=1	1	0.0124413	_VEVEIGK(gl)EGLK_	VEVEIGK(1)EGLK	572	-0.34916	64.64	3.0889	LQGRVEVEIGKEGLKFENGAF	..........KE.........	plasma membrane	biological_process;cellular component organization or biogenesis;cellular component biogenesis;biological regulation;regulation of biological quality;lipid metabolic process;single-organism metabolic process;cellular process;metabolic process;organic substance metabolic process;cellular metabolic process;cellular lipid metabolic process;primary metabolic process;glycerolipid metabolic process;mem…	protein binding;cytoskeletal protein binding;molecular_function;binding;tubulin binding;	cellular_component;membrane;intracellular;organelle;cell part;cell;intracellular part;intracellular organelle;cytoplasmic part;cytoplasm;membrane-bounded organelle;intracellular membrane-bounded organelle;endoplasmic reticulum;membrane part;endomembrane system;nuclear outer membrane-endoplasmic reticulum membrane network;organelle part;organelle membrane;intracellular organelle part;macromolecula…	K05289	GAA1:glycosylphosphatidylinositol transamidase;GAA1:glycosylphosphatidylinositol transamidase;	Metabolic pathways - Homo sapiens (human) ;Glycosylphosphatidylinositol(GPI)-anchor biosynthesis - Homo sapiens (human) ;	IPR017063;IPR007246;	Glycosylphosphatidylinositol:protein transamidase complex, GAA1 component;Gaa1-like, GPI transamidase component;
Q9NV79	>sp|Q9NV79|PCMD2_HUMAN Protein-L-isoaspartate O-methyltransferase domain-containing protein 2 OS=Homo sapiens GN=PCMTD2 PE=2 SV=2	1	3.91514e-20	_METIVFLDK(gl)EVFASR_	METIVFLDK(1)EVFASR	295	2.8928	123.29	3.97551	RRMETIVFLDKEVFASRISNP	..........KE.........	plasma membrane	biological_process;signaling;single-organism process;single organism signaling;positive regulation of protein metabolic process;regulation of protein metabolic process;cellular macromolecule metabolic process;cellular process;biological regulation;regulation of metabolic process;regulation of cellular protein metabolic process;positive regulation of biological process;regulation of macromolecule …	purine ribonucleotide binding;anion binding;ribonucleotide binding;small molecule binding;ion binding;ribonucleoside binding;purine ribonucleoside triphosphate binding;carbohydrate derivative binding;adenyl ribonucleotide binding;nucleoside phosphate binding;molecular_function;nucleotide binding;nucleoside binding;adenyl nucleotide binding;heterocyclic compound binding;binding;purine nucleoside b…	cellular_component;membrane;intracellular;organelle;membrane-bounded organelle;cell part;cell;intracellular organelle;intracellular part;cell projection;intracellular membrane-bounded organelle;cilium;cell periphery;membrane part;intrinsic to membrane;integral to membrane;plasma membrane;	K08046	ADCY6:adenylate cyclase 6 [EC:4.6.1.1];ADCY6:adenylate cyclase 6 [EC:4.6.1.1];ADCY6:adenylate cyclase 6 [EC:4.6.1.1];ADCY6:adenylate cyclase 6 [EC:4.6.1.1];ADCY6:adenylate cyclase 6 [EC:4.6.1.1];ADCY6:adenylate cyclase 6 [EC:4.6.1.1];ADCY6:adenylate cyclase 6 [EC:4.6.1.1];ADCY6:adenylate cyclase 6 [EC:4.6.1.1];ADCY6:adenylate cyclase 6 [EC:4.6.1.1];ADCY6:adenylate cyclase 6 [EC:4.6.1.1];ADCY6:ade…	HTLV-I infection - Homo sapiens (human) ;Rap1 signaling pathway - Homo sapiens (human) ;Chemokine signaling pathway - Homo sapiens (human) ;Purine metabolism - Homo sapiens (human) ;cGMP-PKG signaling pathway - Homo sapiens (human) ;Oxytocin signaling pathway - Homo sapiens (human) ;Adrenergic signaling in cardiomyocytes - Homo sapiens (human) ;Platelet activation - Homo sapiens (human) ;Vascular…	IPR009398;IPR018297;IPR001054;	Adenylate cyclase-like;Adenylyl cyclase class-3/4/guanylyl cyclase, conserved site;Adenylyl cyclase class-3/4/guanylyl cyclase;
Q13049	>sp|Q13049|TRI32_HUMAN E3 ubiquitin-protein ligase TRIM32 OS=Homo sapiens GN=TRIM32 PE=1 SV=2	1	0.0512861	_GFLK(gl)EIR_	GFLK(1)EIR	405	-0.67247	62.717	0.3641	IQVFTRKGFLKEIRRSPSGID	..........KE.........	cytosol	biological_process;cell death;cellular process;regulation of cellular process;single-organism process;regulation of biological process;single-organism cellular process;biological regulation;death;regulation of cell death;signaling;single organism signaling;regulation of signaling;metabolic process;biosynthetic process;cellular metabolic process;cell proliferation;regulation of cell proliferation;…		cellular_component;organelle;intracellular;membrane-bounded organelle;cell part;cell;intracellular organelle;intracellular part;intracellular membrane-bounded organelle;nucleus;cytoplasm;cytoplasmic part;cytosol;				IPR004046;IPR010987;	Glutathione S-transferase, C-terminal;Glutathione S-transferase, C-terminal-like;
Q13564	>sp|Q13564|ULA1_HUMAN NEDD8-activating enzyme E1 regulatory subunit OS=Homo sapiens GN=NAE1 PE=1 SV=1	1	0.00509902	_IIIK(gl)EHPVIESHPDNALEDLR_	IIIK(1)EHPVIESHPDNALEDLR	167	0.53207	51.876	0.350275	GLVGYMRIIIKEHPVIESHPD	..........KE.........	cytosol	biological_process;cellular process;regulation of biological process;biological regulation;regulation of cellular process;regulation of biological quality;single-organism metabolic process;metabolic process;oxidation-reduction process;small molecule metabolic process;cellular homeostasis;single-organism process;single-organism cellular process;homeostatic process;cell redox homeostasis;organic su…	oxidoreductase activity, acting on a sulfur group of donors;molecular_function;oxidoreductase activity;disulfide oxidoreductase activity;catalytic activity;protein disulfide oxidoreductase activity;electron carrier activity;	cellular_component;organelle;intracellular;membrane-bounded organelle;cell part;cell;intracellular organelle;intracellular part;intracellular membrane-bounded organelle;nucleus;protein complex;macromolecular complex;proteasome complex;cytoplasm;				IPR012336;IPR010400;IPR013766;IPR008979;IPR017937;	Thioredoxin-like fold;PITH domain;Thioredoxin domain;Galactose-binding domain-like;Thioredoxin, conserved site;
Q99653	>sp|Q99653|CHP1_HUMAN Calcineurin B homologous protein 1 OS=Homo sapiens GN=CHP1 PE=1 SV=3	1	4.08538e-06	_K(gl)ETGFSHSQITR_	K(1)ETGFSHSQITR	19	0.378	85.813	1.30348	LRDEELEEIKKETGFSHSQIT	..........KE.........	cytosol	biological_process;cellular process;regulation of biological process;biological regulation;regulation of cellular process;regulation of biological quality;single-organism metabolic process;metabolic process;oxidation-reduction process;small molecule metabolic process;cellular homeostasis;single-organism process;single-organism cellular process;homeostatic process;cell redox homeostasis;organic su…	oxidoreductase activity, acting on a sulfur group of donors;molecular_function;oxidoreductase activity;disulfide oxidoreductase activity;catalytic activity;protein disulfide oxidoreductase activity;electron carrier activity;	cellular_component;organelle;intracellular;membrane-bounded organelle;cell part;cell;intracellular organelle;intracellular part;intracellular membrane-bounded organelle;nucleus;protein complex;macromolecular complex;proteasome complex;cytoplasm;				IPR012336;IPR010400;IPR013766;IPR008979;IPR017937;	Thioredoxin-like fold;PITH domain;Thioredoxin domain;Galactose-binding domain-like;Thioredoxin, conserved site;
P54727	>sp|P54727|RD23B_HUMAN UV excision repair protein RAD23 homolog B OS=Homo sapiens GN=RAD23B PE=1 SV=1	1	0.0249827	_ILNDDTALK(gl)EYK_	ILNDDTALK(1)EYK	60	-0.95082	49.448	1.05821	GKILNDDTALKEYKIDEKNFV	..........KE.........	extracellular			cellular_component;membrane;intracellular;organelle;cell part;cell;intracellular part;intracellular organelle;cytoplasmic part;cytoplasm;membrane-bounded organelle;intracellular membrane-bounded organelle;endoplasmic reticulum;membrane part;endomembrane system;nuclear outer membrane-endoplasmic reticulum membrane network;organelle part;organelle membrane;intracellular organelle part;macromolecula…				IPR005366;	Uncharacterised protein family UPF0172;
Q96DB2	>sp|Q96DB2|HDA11_HUMAN Histone deacetylase 11 OS=Homo sapiens GN=HDAC11 PE=1 SV=1	1	0.0304561	_VINFLK(gl)EEK_	VINFLK(1)EEK	50	1.5407	53.751	2.44254	GKWGKVINFLKEEKLLSDSML	..........KE.........	plasma membrane	biological_process;biological regulation;regulation of biological quality;single-organism process;membrane organization;single-organism membrane organization;cellular component organization or biogenesis;cellular component organization;regulation of membrane lipid distribution;nitrogen compound metabolic process;cellular aromatic compound metabolic process;regulation of RNA metabolic process;regu…	transporter activity;primary active transmembrane transporter activity;nucleoside-triphosphatase activity;P-P-bond-hydrolysis-driven transmembrane transporter activity;hydrolase activity, acting on acid anhydrides;ATPase activity, coupled;ion transmembrane transporter activity;transmembrane transporter activity;ATPase activity, coupled to transmembrane movement of substances;active transmembrane …	intracellular;organelle;cell part;cell;intracellular part;cellular_component;intracellular organelle;membrane;plasma membrane part;plasma membrane;intrinsic to membrane;membrane part;cell periphery;intrinsic to plasma membrane;cytoplasmic part;cytoplasm;membrane-bounded organelle;intracellular membrane-bounded organelle;endoplasmic reticulum;cell projection;brush border;apical part of cell;apical…				IPR008250;IPR023299;IPR023214;IPR006539;IPR001757;IPR018303;	P-type ATPase, A domain;P-type ATPase, cytoplasmic domain N;HAD-like domain;Cation-transporting P-type ATPase, subfamily IV;Cation-transporting P-type ATPase;P-type ATPase, phosphorylation site;
P63104	>sp|P27348|1433T_HUMAN 14-3-3 protein theta OS=Homo sapiens GN=YWHAQ PE=1 SV=1;>sp|P31946|1433B_HUMAN 14-3-3 protein beta/alpha OS=Homo sapiens GN=YWHAB PE=1 SV=3;>sp|P63104|1433Z_HUMAN 14-3-3 protein zeta/delta OS=Homo sapiens GN=YWHAZ PE=1 SV=1	1	1.22574e-16	_K(gl)EMQPTHPIR_	K(1)EMQPTHPIR	158	-0.85253	133.89	1.46585	AYQEAFEISKKEMQPTHPIRL	..........KE.........	plasma membrane	biological_process;developmental process;multicellular organismal process;single-organism process;single-multicellular organism process;multicellular organismal development;anatomical structure development;system development;cellular process;single-organism cellular process;biological adhesion;organ development;cell adhesion;cell-substrate adhesion;single-organism developmental process;muscle str…	molecular_function;binding;ion binding;cation binding;metal ion binding;calcium ion binding;	cellular_component;membrane;intracellular;organelle;cell part;cell;intracellular part;intracellular organelle;plasma membrane part;plasma membrane;intrinsic to membrane;membrane part;cell periphery;intrinsic to plasma membrane;non-membrane-bounded organelle;intracellular non-membrane-bounded organelle;cytoplasm;macromolecular complex;integral to membrane;integral to plasma membrane;protein comple…				IPR006644;IPR008908;	Dystroglycan-type cadherin-like;Sarcoglycan alphaepsilon;
P04626	>sp|P04626|ERBB2_HUMAN Receptor tyrosine-protein kinase erbB-2 OS=Homo sapiens GN=ERBB2 PE=1 SV=1	1	0.00714502	_ANK(gl)EILDEAYVMAGVGSPYVSR_	ANK(1)EILDEAYVMAGVGSPYVSR	765	4.0722	55.128	0.410223	LRENTSPKANKEILDEAYVMA	..........KE.........	extracellular	cellular macromolecule metabolic process;cellular process;protein modification by small protein conjugation;biological_process;metabolic process;protein modification by small protein conjugation or removal;macromolecule modification;organic substance metabolic process;cellular protein metabolic process;protein modification process;cellular protein modification process;cellular metabolic process;m…	molecular_function;ligase activity;catalytic activity;ligase activity, forming carbon-nitrogen bonds;binding;cation binding;ion binding;metal ion binding;transition metal ion binding;acid-amino acid ligase activity;small conjugating protein ligase activity;ubiquitin-protein ligase activity;zinc ion binding;	cellular_component;membrane;intracellular;cytoplasmic part;cytoplasm;organelle;membrane-bounded organelle;cell part;cell;intracellular organelle;intracellular part;intracellular membrane-bounded organelle;endoplasmic reticulum;membrane part;endomembrane system;nuclear outer membrane-endoplasmic reticulum membrane network;organelle part;organelle membrane;intrinsic to membrane;vacuole;vacuolar mem…				IPR001841;IPR003137;IPR013083;	Zinc finger, RING-type;Protease-associated domain, PA;Zinc finger, RING/FYVE/PHD-type;
P60606	>sp|P60606|CTXN1_HUMAN Cortexin-1 OS=Homo sapiens GN=CTXN1 PE=2 SV=1	1	0.0484729	_MPASSWTDHK(gl)EALER_	MPASSWTDHK(1)EALER	69	1.1172	44.252	1.65873	RMPASSWTDHKEALERGQFDY	..........KE.........	extracellular	cellular macromolecule metabolic process;cellular process;protein modification by small protein conjugation;biological_process;metabolic process;protein modification by small protein conjugation or removal;macromolecule modification;organic substance metabolic process;cellular protein metabolic process;protein modification process;cellular protein modification process;cellular metabolic process;m…	molecular_function;ligase activity;catalytic activity;ligase activity, forming carbon-nitrogen bonds;binding;cation binding;ion binding;metal ion binding;transition metal ion binding;acid-amino acid ligase activity;small conjugating protein ligase activity;ubiquitin-protein ligase activity;zinc ion binding;	cellular_component;membrane;intracellular;cytoplasmic part;cytoplasm;organelle;membrane-bounded organelle;cell part;cell;intracellular organelle;intracellular part;intracellular membrane-bounded organelle;endoplasmic reticulum;membrane part;endomembrane system;nuclear outer membrane-endoplasmic reticulum membrane network;organelle part;organelle membrane;intrinsic to membrane;vacuole;vacuolar mem…				IPR001841;IPR003137;IPR013083;	Zinc finger, RING-type;Protease-associated domain, PA;Zinc finger, RING/FYVE/PHD-type;
O00180	>sp|O00180|KCNK1_HUMAN Potassium channel subfamily K member 1 OS=Homo sapiens GN=KCNK1 PE=1 SV=1	0.999999	0.0149517	_DKDEDQVHIIEHDQLSFSSITDQAAGMK(gl)EDQK_	DKDEDQVHIIEHDQLSFSSITDQAAGMK(1)EDQK	312	-0.25025	64.885	2.05398	SSITDQAAGMKEDQKQNEPFV	..........KE.........	extracellular	cellular macromolecule metabolic process;cellular process;protein modification by small protein conjugation;biological_process;metabolic process;protein modification by small protein conjugation or removal;macromolecule modification;organic substance metabolic process;cellular protein metabolic process;protein modification process;cellular protein modification process;cellular metabolic process;m…	molecular_function;ligase activity;catalytic activity;ligase activity, forming carbon-nitrogen bonds;binding;cation binding;ion binding;metal ion binding;transition metal ion binding;acid-amino acid ligase activity;small conjugating protein ligase activity;ubiquitin-protein ligase activity;zinc ion binding;	cellular_component;membrane;intracellular;cytoplasmic part;cytoplasm;organelle;membrane-bounded organelle;cell part;cell;intracellular organelle;intracellular part;intracellular membrane-bounded organelle;endoplasmic reticulum;membrane part;endomembrane system;nuclear outer membrane-endoplasmic reticulum membrane network;organelle part;organelle membrane;intrinsic to membrane;vacuole;vacuolar mem…				IPR001841;IPR003137;IPR013083;	Zinc finger, RING-type;Protease-associated domain, PA;Zinc finger, RING/FYVE/PHD-type;
Q86VP1	>sp|Q86VP1|TAXB1_HUMAN Tax1-binding protein 1 OS=Homo sapiens GN=TAX1BP1 PE=1 SV=2	1	0.00305037	_EDTCFLK(gl)EQLR_	EDTCFLK(1)EQLR	353	0.39162	66.267	2.25119	TSSKEDTCFLKEQLRKAEEQV	..........KE.........	cytosol	biological_process;cellular localization;cellular process;single-organism process;single-organism cellular process;transport;establishment of localization in cell;establishment of localization;localization;intracellular transport;cellular component organization or biogenesis;cellular component organization;organic substance transport;macromolecule localization;protein localization;establishment o…		cellular_component;membrane;cell;endosomal part;intracellular membrane-bounded organelle;intracellular;cytoplasmic part;cytoplasm;organelle;organelle membrane;cell part;membrane-bounded organelle;intracellular organelle part;intracellular organelle;intracellular part;organelle part;endosome;endosome membrane;late endosome;cytosol;late endosome membrane;	K12191	CHMP2A:charged multivesicular body protein 2A;	Endocytosis - Homo sapiens (human) ;	IPR005024;	Snf7;
P63241	>sp|P63241|IF5A1_HUMAN Eukaryotic translation initiation factor 5A-1 OS=Homo sapiens GN=EIF5A PE=1 SV=2;>sp|Q6IS14|IF5AL_HUMAN Eukaryotic translation initiation factor 5A-1-like OS=Homo sapiens GN=EIF5AL1 PE=1 SV=2	1	5.70693e-19	_LPEGDLGK(gl)EIEQK_	LPEGDLGK(1)EIEQK	121	1.28	137.62	0.470345	DLRLPEGDLGKEIEQKYDCGE	..........KE.........	extracellular			cellular_component;membrane;cell;cell part;cell periphery;membrane part;intrinsic to membrane;anchored to membrane;plasma membrane;				IPR016054;IPR001526;	Ly-6 antigen / uPA receptor -like;CD59 antigen;
Q76L83	>sp|Q76L83|ASXL2_HUMAN Putative Polycomb group protein ASXL2 OS=Homo sapiens GN=ASXL2 PE=1 SV=1	1	1.82157e-05	_VEPWK(gl)EQFFESYYGQSSGLSLEDSK_	VEPWK(1)EQFFESYYGQSSGLSLEDSK	370	-0.41115	83.312	1.14142	IEKEKKVEPWKEQFFESYYGQ	..........KE.........	plasma membrane	biological_process;cellular process;regulation of biological process;biological regulation;regulation of cellular process;cellular response to stimulus;regulation of signaling;single-organism process;signaling;single-organism cellular process;regulation of response to stimulus;regulation of signal transduction;intracellular protein kinase cascade;intracellular signal transduction;signal transduct…	molecular_function;molecular transducer activity;signal transducer activity;	cellular_component;membrane;membrane part;intrinsic to membrane;integral to membrane;				IPR018499;IPR018503;IPR000301;IPR008952;	Tetraspanin/Peripherin;Tetraspanin, conserved site;Tetraspanin;Tetraspanin, EC2 domain;
Q96JB5	>sp|Q96JB5|CK5P3_HUMAN CDK5 regulatory subunit-associated protein 3 OS=Homo sapiens GN=CDK5RAP3 PE=1 SV=2	1	3.97679e-11	_AVELSEEADVLSVSQFQLAPAILQGQTK(gl)EK_	AVELSEEADVLSVSQFQLAPAILQGQTK(1)EK	395	-0.081934	94.96	3.48554	LAPAILQGQTKEKMVTMVSVL	..........KE.........	nuclear	negative regulation of ligase activity;protein ubiquitination;cellular macromolecule metabolic process;regulation of metabolic process;negative regulation of biological process;negative regulation of protein modification process;regulation of primary metabolic process;regulation of biological process;regulation of protein modification process;regulation of protein ubiquitination;negative regulati…		intracellular;organelle;cell part;cell;intracellular part;cellular_component;intracellular organelle;non-membrane-bounded organelle;intracellular non-membrane-bounded organelle;condensed chromosome;chromosome;protein-DNA complex;macromolecular complex;intracellular organelle part;chromosomal part;organelle part;chromosome, centromeric region;condensed chromosome, centromeric region;cytoplasm;cyto…	K02180	BUB3:cell cycle arrest protein BUB3;BUB3:cell cycle arrest protein BUB3;	HTLV-I infection - Homo sapiens (human) ;Cell cycle - Homo sapiens (human) ;	IPR020472;IPR001680;IPR017986;IPR015943;	G-protein beta WD-40 repeat;WD40 repeat;WD40-repeat-containing domain;WD40/YVTN repeat-like-containing domain;
P51148	>sp|P51148|RAB5C_HUMAN Ras-related protein Rab-5C OS=Homo sapiens GN=RAB5C PE=1 SV=2;>sp|P20339|RAB5A_HUMAN Ras-related protein Rab-5A OS=Homo sapiens GN=RAB5A PE=1 SV=2	1	0.0428973	_NWVK(gl)ELQR_	NWVK(1)ELQR	117	0.064125	50.04	3.03435	DTFARAKNWVKELQRQASPNI	..........KE.........	plasma membrane	lipid metabolic process;biological_process;single-organism metabolic process;cellular process;metabolic process;organic substance metabolic process;cellular metabolic process;cellular lipid metabolic process;primary metabolic process;membrane lipid metabolic process;small molecule metabolic process;nitrogen compound metabolic process;biosynthetic process;organonitrogen compound metabolic process;…	molecular_function;catalytic activity;hydrolase activity;phosphoric ester hydrolase activity;phosphatase activity;hydrolase activity, acting on ester bonds;phosphoprotein phosphatase activity;phosphatidate phosphatase activity;	cellular_component;membrane;cell;cell part;cell periphery;membrane part;intrinsic to membrane;integral to membrane;plasma membrane;	K01080	PPAP2:phosphatidate phosphatase [EC:3.1.3.4];PPAP2:phosphatidate phosphatase [EC:3.1.3.4];PPAP2:phosphatidate phosphatase [EC:3.1.3.4];PPAP2:phosphatidate phosphatase [EC:3.1.3.4];PPAP2:phosphatidate phosphatase [EC:3.1.3.4];PPAP2:phosphatidate phosphatase [EC:3.1.3.4];PPAP2:phosphatidate phosphatase [EC:3.1.3.4];	Metabolic pathways - Homo sapiens (human) ;Glycerophospholipid metabolism - Homo sapiens (human) ;Fc gamma R-mediated phagocytosis - Homo sapiens (human) ;Glycerolipid metabolism - Homo sapiens (human) ;Sphingolipid metabolism - Homo sapiens (human) ;Ether lipid metabolism - Homo sapiens (human) ;Fat digestion and absorption - Homo sapiens (human) ;	IPR000326;	Phosphatidic acid phosphatase type 2/haloperoxidase;
P20700	>sp|P20700|LMNB1_HUMAN Lamin-B1 OS=Homo sapiens GN=LMNB1 PE=1 SV=2	1	0.00403884	_IESLSSQLSNLQK(gl)ESR_	IESLSSQLSNLQK(1)ESR	312	-0.98711	55.975	1.40011	SLSSQLSNLQKESRACLERIQ	..........KE.........	cytosol	biological_process;cellular process;regulation of cellular process;regulation of biological process;regulation of localization;regulation of transport;biological regulation;transport;vesicle-mediated transport;establishment of localization;localization;regulation of vesicle-mediated transport;cellular component organization or biogenesis;cellular component biogenesis;cell death;single-organism pr…	cytoskeletal protein binding;protein binding;molecular_function;binding;actin binding;protein complex binding;actin filament binding;receptor binding;protein dimerization activity;heterocyclic compound binding;small molecule binding;organic cyclic compound binding;carbohydrate derivative binding;nucleoside binding;ion binding;integrin binding;identical protein binding;protein homodimerization act…	membrane-bounded vesicle;cell;vesicle lumen;cytoplasmic vesicle;cellular_component;cytoplasmic membrane-bounded vesicle lumen;vesicle;membrane-enclosed lumen;intracellular membrane-bounded organelle;intracellular;cytoplasmic part;organelle lumen;cytoplasm;cytoplasmic vesicle part;organelle;intracellular organelle part;cell part;membrane-bounded organelle;cytoplasmic membrane-bounded vesicle;intra…	K05699	ACTN:actinin alpha;ACTN:actinin alpha;ACTN:actinin alpha;ACTN:actinin alpha;ACTN:actinin alpha;ACTN:actinin alpha;ACTN:actinin alpha;ACTN:actinin alpha;ACTN:actinin alpha;	Regulation of actin cytoskeleton - Homo sapiens (human) ;Focal adhesion - Homo sapiens (human) ;Viral carcinogenesis - Homo sapiens (human) ;Systemic lupus erythematosus - Homo sapiens (human) ;Tight junction - Homo sapiens (human) ;Leukocyte transendothelial migration - Homo sapiens (human) ;Amoebiasis - Homo sapiens (human) ;Arrhythmogenic right ventricular cardiomyopathy (ARVC) - Homo sapiens …	IPR002017;IPR002048;IPR011992;IPR001589;IPR001715;IPR018247;IPR018159;IPR014837;	Spectrin repeat;EF-hand domain;EF-hand domain pair;Actinin-type, actin-binding, conserved site;Calponin homology domain;EF-Hand 1, calcium-binding site;Spectrin/alpha-actinin;EF-hand, Ca insensitive;
Q8NBN3	>sp|Q8NBN3|TM87A_HUMAN Transmembrane protein 87A OS=Homo sapiens GN=TMEM87A PE=1 SV=3	1	4.12041e-26	_FAFSPLSEEEEEDEQK(gl)EPMLK_	FAFSPLSEEEEEDEQK(1)EPMLK	484	-0.31682	106.75	3.17904	LSEEEEEDEQKEPMLKESFEG	..........KE.........	cytosol	biological_process;cellular process;regulation of cellular process;regulation of biological process;regulation of localization;regulation of transport;biological regulation;transport;vesicle-mediated transport;establishment of localization;localization;regulation of vesicle-mediated transport;cellular component organization or biogenesis;cellular component biogenesis;cell death;single-organism pr…	cytoskeletal protein binding;protein binding;molecular_function;binding;actin binding;protein complex binding;actin filament binding;receptor binding;protein dimerization activity;heterocyclic compound binding;small molecule binding;organic cyclic compound binding;carbohydrate derivative binding;nucleoside binding;ion binding;integrin binding;identical protein binding;protein homodimerization act…	membrane-bounded vesicle;cell;vesicle lumen;cytoplasmic vesicle;cellular_component;cytoplasmic membrane-bounded vesicle lumen;vesicle;membrane-enclosed lumen;intracellular membrane-bounded organelle;intracellular;cytoplasmic part;organelle lumen;cytoplasm;cytoplasmic vesicle part;organelle;intracellular organelle part;cell part;membrane-bounded organelle;cytoplasmic membrane-bounded vesicle;intra…	K05699	ACTN:actinin alpha;ACTN:actinin alpha;ACTN:actinin alpha;ACTN:actinin alpha;ACTN:actinin alpha;ACTN:actinin alpha;ACTN:actinin alpha;ACTN:actinin alpha;ACTN:actinin alpha;	Regulation of actin cytoskeleton - Homo sapiens (human) ;Focal adhesion - Homo sapiens (human) ;Viral carcinogenesis - Homo sapiens (human) ;Systemic lupus erythematosus - Homo sapiens (human) ;Tight junction - Homo sapiens (human) ;Leukocyte transendothelial migration - Homo sapiens (human) ;Amoebiasis - Homo sapiens (human) ;Arrhythmogenic right ventricular cardiomyopathy (ARVC) - Homo sapiens …	IPR002017;IPR002048;IPR011992;IPR001589;IPR001715;IPR018247;IPR018159;IPR014837;	Spectrin repeat;EF-hand domain;EF-hand domain pair;Actinin-type, actin-binding, conserved site;Calponin homology domain;EF-Hand 1, calcium-binding site;Spectrin/alpha-actinin;EF-hand, Ca insensitive;
Q13310	>sp|Q13310|PABP4_HUMAN Polyadenylate-binding protein 4 OS=Homo sapiens GN=PABPC4 PE=1 SV=1	1	0.0120116	_K(gl)EFSPFGSITSAK_	K(1)EFSPFGSITSAK	312	2.2686	52.133	0.412729	DDTIDDEKLRKEFSPFGSITS	..........KE.........	cytosol	biological_process;cellular process;regulation of cellular process;regulation of biological process;regulation of localization;regulation of transport;biological regulation;transport;vesicle-mediated transport;establishment of localization;localization;regulation of vesicle-mediated transport;cellular component organization or biogenesis;cellular component biogenesis;cell death;single-organism pr…	cytoskeletal protein binding;protein binding;molecular_function;binding;actin binding;protein complex binding;actin filament binding;receptor binding;protein dimerization activity;heterocyclic compound binding;small molecule binding;organic cyclic compound binding;carbohydrate derivative binding;nucleoside binding;ion binding;integrin binding;identical protein binding;protein homodimerization act…	membrane-bounded vesicle;cell;vesicle lumen;cytoplasmic vesicle;cellular_component;cytoplasmic membrane-bounded vesicle lumen;vesicle;membrane-enclosed lumen;intracellular membrane-bounded organelle;intracellular;cytoplasmic part;organelle lumen;cytoplasm;cytoplasmic vesicle part;organelle;intracellular organelle part;cell part;membrane-bounded organelle;cytoplasmic membrane-bounded vesicle;intra…	K05699	ACTN:actinin alpha;ACTN:actinin alpha;ACTN:actinin alpha;ACTN:actinin alpha;ACTN:actinin alpha;ACTN:actinin alpha;ACTN:actinin alpha;ACTN:actinin alpha;ACTN:actinin alpha;	Regulation of actin cytoskeleton - Homo sapiens (human) ;Focal adhesion - Homo sapiens (human) ;Viral carcinogenesis - Homo sapiens (human) ;Systemic lupus erythematosus - Homo sapiens (human) ;Tight junction - Homo sapiens (human) ;Leukocyte transendothelial migration - Homo sapiens (human) ;Amoebiasis - Homo sapiens (human) ;Arrhythmogenic right ventricular cardiomyopathy (ARVC) - Homo sapiens …	IPR002017;IPR002048;IPR011992;IPR001589;IPR001715;IPR018247;IPR018159;IPR014837;	Spectrin repeat;EF-hand domain;EF-hand domain pair;Actinin-type, actin-binding, conserved site;Calponin homology domain;EF-Hand 1, calcium-binding site;Spectrin/alpha-actinin;EF-hand, Ca insensitive;
Q15843	>sp|Q15843|NEDD8_HUMAN NEDD8 OS=Homo sapiens GN=NEDD8 PE=1 SV=1	1	8.74725e-16	_TLTGK(gl)EIEIDIEPTDK_	TLTGK(1)EIEIDIEPTDK	11	0.61149	112.34	0.461318	MLIKVKTLTGKEIEIDIEPTD	..........KE.........	nuclear	biological_process;cellular process;regulation of biological process;biological regulation;regulation of cellular process;multi-organism process;interspecies interaction between organisms;multi-organism cellular process;viral life cycle;viral process;symbiosis, encompassing mutualism through parasitism;viral genome replication;metabolic process;cellular metabolic process;cellular aromatic compoun…	molecular_function;binding;organic cyclic compound binding;heterocyclic compound binding;nucleic acid binding;RNA binding;nucleoside phosphate binding;small molecule binding;nucleotide binding;	cellular_component;organelle;intracellular;membrane-bounded organelle;cell part;cell;intracellular organelle;intracellular part;intracellular membrane-bounded organelle;nucleus;				IPR000504;IPR012677;	RNA recognition motif domain;Nucleotide-binding, alpha-beta plait;
P09471	>sp|P09471|GNAO_HUMAN Guanine nucleotide-binding protein G(o) subunit alpha OS=Homo sapiens GN=GNAO1 PE=1 SV=4	1	0.0192814	_AMDTLGIEYGDK(gl)ER_	AMDTLGIEYGDK(1)ER	98	-0.06125	55.724		MDTLGIEYGDKERKADAKMVC	..........KE.........	nuclear	biological_process;cellular process;regulation of biological process;biological regulation;regulation of cellular process;multi-organism process;interspecies interaction between organisms;multi-organism cellular process;viral life cycle;viral process;symbiosis, encompassing mutualism through parasitism;viral genome replication;metabolic process;cellular metabolic process;cellular aromatic compoun…	molecular_function;binding;organic cyclic compound binding;heterocyclic compound binding;nucleic acid binding;RNA binding;nucleoside phosphate binding;small molecule binding;nucleotide binding;	cellular_component;organelle;intracellular;membrane-bounded organelle;cell part;cell;intracellular organelle;intracellular part;intracellular membrane-bounded organelle;nucleus;				IPR000504;IPR012677;	RNA recognition motif domain;Nucleotide-binding, alpha-beta plait;
Q9NQ84	>sp|Q9NQ84|GPC5C_HUMAN G-protein coupled receptor family C group 5 member C OS=Homo sapiens GN=GPRC5C PE=1 SV=2	1	3.41427e-05	_GVGYETILK(gl)EQK_	GVGYETILK(1)EQK	329	0.51069	101.71	5.60444	TRGVGYETILKEQKGQSMFVE	..........KE.........	extracellular	biological_process;signaling;single-organism process;single organism signaling;biological regulation;regulation of biological quality;positive regulation of protein metabolic process;regulation of protein metabolic process;cellular macromolecule metabolic process;cellular process;regulation of metabolic process;regulation of cellular protein metabolic process;positive regulation of biological pro…	molecular_function;peptide binding;amide binding;binding;signal sequence binding;ER retention sequence binding;	cellular_component;membrane;intracellular;organelle;cell part;cell;intracellular part;intracellular organelle;cytoplasmic part;cytoplasm;membrane-bounded organelle;intracellular membrane-bounded organelle;endoplasmic reticulum;membrane part;endomembrane system;nuclear outer membrane-endoplasmic reticulum membrane network;organelle part;organelle membrane;intracellular organelle part;intrinsic to …	K10949	KDELR:ER lumen protein retaining receptor;	Vibrio cholerae infection - Homo sapiens (human) ;	IPR000133;	ER lumen protein retaining receptor;
Q9HBI6	>sp|Q9HBI6|CP4FB_HUMAN Cytochrome P450 4F11 OS=Homo sapiens GN=CYP4F11 PE=2 SV=3	1	2.20203e-06	_TLDFIDVLLLSK(gl)DEDGK(gl)ELSDEDIR_	TLDFIDVLLLSK(1)DEDGK(1)ELSDEDIR	311	0.37544	92.886	1.34198	VLLLSKDEDGKELSDEDIRAE	..........KE.........	mitochondria	biological_process;cellular localization;cellular process;single-organism process;single-organism cellular process;transport;establishment of localization in cell;establishment of localization;localization;intracellular transport;cellular component organization or biogenesis;cellular component organization;response to biotic stimulus;regulation of biological process;biological regulation;regulati…	molecular_function;transporter activity;substrate-specific transporter activity;protein transporter activity;	cellular_component;membrane;coated membrane;cell;membrane coat;intracellular;cytoplasmic part;protein complex;cytoplasm;macromolecular complex;cell part;intracellular part;membrane part;AP-type membrane coat adaptor complex;organelle;membrane-bounded organelle;organelle part;organelle membrane;intracellular organelle;vesicle;cytoplasmic vesicle;membrane-bounded vesicle;intracellular membrane-boun…	K12391	AP1G1:AP-1 complex subunit gamma-1;	Lysosome - Homo sapiens (human) ;	IPR016024;IPR013041;IPR008153;IPR008152;IPR011989;IPR017107;IPR002553;	Armadillo-type fold;Coatomer/clathrin adaptor appendage, Ig-like subdomain;Clathrin adaptor, gamma-adaptin, appendage;Clathrin adaptor, alpha/beta/gamma-adaptin, appendage, Ig-like subdomain;Armadillo-like helical;Adaptor protein complex AP-1, gamma subunit;Clathrin/coatomer adaptor, adaptin-like, N-terminal;
Q8WUM9	>sp|Q8WUM9|S20A1_HUMAN Sodium-dependent phosphate transporter 1 OS=Homo sapiens GN=SLC20A1 PE=1 SV=1	1	6.11216e-05	_DSGLYK(gl)ELLHK_	DSGLYK(1)ELLHK	389	0.94848	99.283	5.25486	HTVHKDSGLYKELLHKLHLAK	..........KE.........	mitochondria	biological_process;cellular localization;cellular process;single-organism process;single-organism cellular process;transport;establishment of localization in cell;establishment of localization;localization;intracellular transport;cellular component organization or biogenesis;cellular component organization;response to biotic stimulus;regulation of biological process;biological regulation;regulati…	molecular_function;transporter activity;substrate-specific transporter activity;protein transporter activity;	cellular_component;membrane;coated membrane;cell;membrane coat;intracellular;cytoplasmic part;protein complex;cytoplasm;macromolecular complex;cell part;intracellular part;membrane part;AP-type membrane coat adaptor complex;organelle;membrane-bounded organelle;organelle part;organelle membrane;intracellular organelle;vesicle;cytoplasmic vesicle;membrane-bounded vesicle;intracellular membrane-boun…	K12391	AP1G1:AP-1 complex subunit gamma-1;	Lysosome - Homo sapiens (human) ;	IPR016024;IPR013041;IPR008153;IPR008152;IPR011989;IPR017107;IPR002553;	Armadillo-type fold;Coatomer/clathrin adaptor appendage, Ig-like subdomain;Clathrin adaptor, gamma-adaptin, appendage;Clathrin adaptor, alpha/beta/gamma-adaptin, appendage, Ig-like subdomain;Armadillo-like helical;Adaptor protein complex AP-1, gamma subunit;Clathrin/coatomer adaptor, adaptin-like, N-terminal;
Q9Y225	>sp|Q9Y225|RNF24_HUMAN RING finger protein 24 OS=Homo sapiens GN=RNF24 PE=1 SV=1	1	1.73549e-08	_VK(gl)ELNLHELCAVCLEDFKPR_	VK(1)ELNLHELCAVCLEDFKPR	70	0.71234	91.589	3.26456	YKQVILKEKVKELNLHELCAV	..........KE.........	plasma membrane	biological_process;cellular process;regulation of biological process;biological regulation;regulation of cellular process;cellular localization;single-organism process;single-organism cellular process;transport;establishment of localization in cell;establishment of localization;localization;intracellular transport;regulation of biological quality;signaling;single organism signaling;regulation of …		cellular_component;membrane;organelle;membrane-bounded organelle;organelle part;organelle membrane;intracellular;cytoplasmic part;cytoplasm;cell part;cell;intracellular organelle;intracellular part;vesicle;cytoplasmic vesicle;membrane-bounded vesicle;cell junction;intracellular membrane-bounded organelle;cytoplasmic membrane-bounded vesicle;intracellular organelle part;cytoplasmic vesicle part;me…				IPR008253;IPR016579;	Marvel domain;Synaptogyrin;
P25686	>sp|P25686|DNJB2_HUMAN DnaJ homolog subfamily B member 2 OS=Homo sapiens GN=DNAJB2 PE=1 SV=3	1	0.0208272	_FK(gl)EVAEAYEVLSDK_	FK(1)EVAEAYEVLSDK	47	2.2913	54.281	1.82495	DNKEFAEKKFKEVAEAYEVLS	..........KE.........	plasma membrane	biological_process;cellular localization;cellular process;single-organism process;single-organism cellular process;transport;establishment of localization in cell;establishment of localization;localization;intracellular transport;organic substance transport;macromolecule localization;protein localization;establishment of protein localization;protein transport;single-organism transport;cellular ma…		intracellular;organelle;cell part;cell;intracellular part;cellular_component;intracellular organelle;membrane;cytoplasmic part;cytoplasm;vesicle;cytoplasmic vesicle;membrane-bounded vesicle;membrane-bounded organelle;intracellular membrane-bounded organelle;cytoplasmic membrane-bounded vesicle;membrane part;intrinsic to membrane;coated vesicle;integral to membrane;synapse;clathrin-coated vesicle;…				IPR016579;IPR008253;	Synaptogyrin;Marvel domain;
P23528	>sp|P23528|COF1_HUMAN Cofilin-1 OS=Homo sapiens GN=CFL1 PE=1 SV=3;>sp|Q9Y281|COF2_HUMAN Cofilin-2 OS=Homo sapiens GN=CFL2 PE=1 SV=1	1	0.00011852	_YALYDATYETK(gl)ESK_	YALYDATYETK(1)ESK	92	1.1674	72.891	0.673083	YALYDATYETKESKKEDLVFI	..........KE.........	cytosol,nuclear	biological_process;biological regulation;regulation of biological quality;multi-organism process;cellular process;interspecies interaction between organisms;multi-organism cellular process;symbiosis, encompassing mutualism through parasitism;viral process;interaction with host;modification of morphology or physiology of other organism;modification of morphology or physiology of other organism = i…		cellular_component;intracellular;cell part;cell;intracellular part;cytoplasm;				IPR019734;IPR001440;IPR013026;IPR011990;	Tetratricopeptide repeat;Tetratricopeptide TPR1;Tetratricopeptide repeat-containing domain;Tetratricopeptide-like helical;
P37108	>sp|P37108|SRP14_HUMAN Signal recognition particle 14 kDa protein OS=Homo sapiens GN=SRP14 PE=1 SV=2	1	0.00246007	_ISTVVSSK(gl)EVNK_	ISTVVSSK(1)EVNK	74	2.2674	66.538	1.49102	KKKISTVVSSKEVNKFQMAYS	..........KE.........	cytosol,nuclear	biological_process;biological regulation;regulation of biological quality;multi-organism process;cellular process;interspecies interaction between organisms;multi-organism cellular process;symbiosis, encompassing mutualism through parasitism;viral process;interaction with host;modification of morphology or physiology of other organism;modification of morphology or physiology of other organism = i…		cellular_component;intracellular;cell part;cell;intracellular part;cytoplasm;				IPR019734;IPR001440;IPR013026;IPR011990;	Tetratricopeptide repeat;Tetratricopeptide TPR1;Tetratricopeptide repeat-containing domain;Tetratricopeptide-like helical;
Q96HC4	>sp|Q96HC4|PDLI5_HUMAN PDZ and LIM domain protein 5 OS=Homo sapiens GN=PDLIM5 PE=1 SV=5	1	0.00443421	_ILAQITGTEHLK(gl)ESEADNTK_	ILAQITGTEHLK(1)ESEADNTK	296	0.14798	55.031	1.36344	LAQITGTEHLKESEADNTKKA	..........KE.........	cytosol,nuclear	biological_process;biological regulation;regulation of biological quality;multi-organism process;cellular process;interspecies interaction between organisms;multi-organism cellular process;symbiosis, encompassing mutualism through parasitism;viral process;interaction with host;modification of morphology or physiology of other organism;modification of morphology or physiology of other organism = i…		cellular_component;intracellular;cell part;cell;intracellular part;cytoplasm;				IPR019734;IPR001440;IPR013026;IPR011990;	Tetratricopeptide repeat;Tetratricopeptide TPR1;Tetratricopeptide repeat-containing domain;Tetratricopeptide-like helical;
Q9Y6C9	>sp|Q9Y6C9|MTCH2_HUMAN Mitochondrial carrier homolog 2 OS=Homo sapiens GN=MTCH2 PE=1 SV=1	1	0.00189508	_EVSSSFDHVIK(gl)ETTR_	EVSSSFDHVIK(1)ETTR	122	-0.28869	60.489	1.62451	EVSSSFDHVIKETTREMIARS	..........KE.........	cytosol,nuclear	biological_process;biological regulation;regulation of biological quality;multi-organism process;cellular process;interspecies interaction between organisms;multi-organism cellular process;symbiosis, encompassing mutualism through parasitism;viral process;interaction with host;modification of morphology or physiology of other organism;modification of morphology or physiology of other organism = i…		cellular_component;intracellular;cell part;cell;intracellular part;cytoplasm;				IPR019734;IPR001440;IPR013026;IPR011990;	Tetratricopeptide repeat;Tetratricopeptide TPR1;Tetratricopeptide repeat-containing domain;Tetratricopeptide-like helical;
P34932	>sp|P34932|HSP74_HUMAN Heat shock 70 kDa protein 4 OS=Homo sapiens GN=HSPA4 PE=1 SV=4	1	3.90328e-11	_LK(gl)ETAESVLK_	LK(1)ETAESVLK	126	1.7589	132.32	0.273883	QVTAMLLSKLKETAESVLKKP	..........KE.........	cytosol,nuclear	biological_process;biological regulation;regulation of biological quality;multi-organism process;cellular process;interspecies interaction between organisms;multi-organism cellular process;symbiosis, encompassing mutualism through parasitism;viral process;interaction with host;modification of morphology or physiology of other organism;modification of morphology or physiology of other organism = i…		cellular_component;intracellular;cell part;cell;intracellular part;cytoplasm;				IPR019734;IPR001440;IPR013026;IPR011990;	Tetratricopeptide repeat;Tetratricopeptide TPR1;Tetratricopeptide repeat-containing domain;Tetratricopeptide-like helical;
Q01813	>sp|Q01813|K6PP_HUMAN 6-phosphofructokinase type C OS=Homo sapiens GN=PFKP PE=1 SV=2	1	0.0422806	_NGQIDK(gl)EAVQK_	NGQIDK(1)EAVQK	156	-0.4465	52.391	0.252131	EELARNGQIDKEAVQKYAYLN	..........KE.........	nuclear	nitrogen compound metabolic process;gene expression;cellular aromatic compound metabolic process;RNA metabolic process;cellular macromolecule metabolic process;nucleic acid metabolic process;cellular process;cellular nitrogen compound metabolic process;biological_process;nucleobase-containing compound metabolic process;organic cyclic compound metabolic process;metabolic process;organic substance …		cellular_component;organelle;intracellular;membrane-bounded organelle;cell part;cell;intracellular organelle;intracellular part;intracellular membrane-bounded organelle;nucleus;				IPR002083;IPR011333;IPR000210;IPR013069;IPR008974;	MATH;BTB/POZ fold;BTB/POZ-like;BTB/POZ;TRAF-like;
P67775	>sp|P67775|PP2AA_HUMAN Serine/threonine-protein phosphatase 2A catalytic subunit alpha isoform OS=Homo sapiens GN=PPP2CA PE=1 SV=1;>sp|P62714|PP2AB_HUMAN Serine/threonine-protein phosphatase 2A catalytic subunit beta isoform OS=Homo sapiens GN=PPP2CB PE=1	1	2.09304e-35	_EILTK(gl)ESNVQEVR_	EILTK(1)ESNVQEVR	41	-0.11526	162.22	0.552639	LCEKAKEILTKESNVQEVRCP	..........KE.........	cytosol	actin filament-based process;biological_process;cellular process;single-organism process;single-organism cellular process;cellular component movement;actin filament-based movement;cellular component organization or biogenesis;cellular component biogenesis;cellular component organization;macromolecular complex subunit organization;protein complex subunit organization;organelle organization;actin c…	molecular_function;pyrophosphatase activity;nucleoside-triphosphatase activity;hydrolase activity, acting on acid anhydrides;hydrolase activity;catalytic activity;hydrolase activity, acting on acid anhydrides, in = phosphorus-containing anhydrides;motor activity;binding;heterocyclic compound binding;organic cyclic compound binding;nucleoside phosphate binding;nucleotide binding;small molecule bin…	cellular_component;membrane;intracellular;organelle;cell part;cell;intracellular part;intracellular organelle;cell projection;brush border;non-membrane-bounded organelle;intracellular non-membrane-bounded organelle;cell periphery;intracellular organelle part;organelle part;cytoskeleton;cytoskeletal part;cytoplasm;macromolecular complex;actin cytoskeleton;plasma membrane;filopodium;protein complex…				IPR027417;IPR001609;IPR000048;IPR010926;	P-loop containing nucleoside triphosphate hydrolase;Myosin head, motor domain;IQ motif, EF-hand binding site;Myosin tail 2;
Q9BPX3	>sp|Q9BPX3|CND3_HUMAN Condensin complex subunit 3 OS=Homo sapiens GN=NCAPG PE=1 SV=1	1	0.00299499	_ASELK(gl)EEIK_	ASELK(1)EEIK	522	-0.19761	83.647	1.04811	LQDFNRASELKEEIKALEDAR	..........KE.........	cytosol	actin filament-based process;biological_process;cellular process;single-organism process;single-organism cellular process;cellular component movement;actin filament-based movement;cellular component organization or biogenesis;cellular component biogenesis;cellular component organization;macromolecular complex subunit organization;protein complex subunit organization;organelle organization;actin c…	molecular_function;pyrophosphatase activity;nucleoside-triphosphatase activity;hydrolase activity, acting on acid anhydrides;hydrolase activity;catalytic activity;hydrolase activity, acting on acid anhydrides, in = phosphorus-containing anhydrides;motor activity;binding;heterocyclic compound binding;organic cyclic compound binding;nucleoside phosphate binding;nucleotide binding;small molecule bin…	cellular_component;membrane;intracellular;organelle;cell part;cell;intracellular part;intracellular organelle;cell projection;brush border;non-membrane-bounded organelle;intracellular non-membrane-bounded organelle;cell periphery;intracellular organelle part;organelle part;cytoskeleton;cytoskeletal part;cytoplasm;macromolecular complex;actin cytoskeleton;plasma membrane;filopodium;protein complex…				IPR027417;IPR001609;IPR000048;IPR010926;	P-loop containing nucleoside triphosphate hydrolase;Myosin head, motor domain;IQ motif, EF-hand binding site;Myosin tail 2;
Q9H6Y7	>sp|Q9H6Y7|RN167_HUMAN E3 ubiquitin-protein ligase RNF167 OS=Homo sapiens GN=RNF167 PE=1 SV=1	1	2.91537e-06	_LTK(gl)EQLK(gl)QIPTHDYQK_	LTK(1)EQLK(1)QIPTHDYQK	210	-0.65967	127.84	5.84556	RKRLQRNRLTKEQLKQIPTHD	..........KE.........	mitochondria	biological_process;cellular component organization or biogenesis;cellular component biogenesis;nitrogen compound metabolic process;RNA processing;gene expression;cellular aromatic compound metabolic process;RNA metabolic process;cellular macromolecule metabolic process;cellular process;nucleic acid metabolic process;cellular nitrogen compound metabolic process;nucleobase-containing compound metab…	molecular_function;binding;organic cyclic compound binding;heterocyclic compound binding;RNA binding;nucleic acid binding;mRNA binding;AU-rich element binding;catalytic activity;hydrolase activity;	intracellular;organelle;cell part;cell;intracellular part;cellular_component;intracellular organelle;non-membrane-bounded organelle;intracellular non-membrane-bounded organelle;intracellular organelle part;organelle part;cytoskeleton;cytoskeletal part;nucleus;nucleoplasm part;nuclear lumen;membrane-enclosed lumen;intracellular membrane-bounded organelle;nuclear body;organelle lumen;intracellular …	K14397	NUDT21:cleavage and polyadenylation specificity factor subunit 5;	mRNA surveillance pathway - Homo sapiens (human) ;	IPR016706;IPR000086;IPR015797;	Cleavage/polyadenylation specificity factor subunit 5;NUDIX hydrolase domain;NUDIX hydrolase domain-like;
P30447	>sp|P30447|1A23_HUMAN HLA class I histocompatibility antigen, A-23 alpha chain OS=Homo sapiens GN=HLA-A PE=1 SV=1;>sp|P05534|1A24_HUMAN HLA class I histocompatibility antigen, A-24 alpha chain OS=Homo sapiens GN=HLA-A PE=1 SV=2;>sp|Q09160|1A80_HUMAN HLA cl	1	0.0135039	_YLENGK(gl)ETLQR_	YLENGK(1)ETLQR	200	-0.80046	54.259	2.18508	DGLRRYLENGKETLQRTDPPK	..........KE.........	mitochondria	biological_process;synapse organization;cellular process;single-organism process;single-organism cellular process;cellular component organization or biogenesis;cellular component organization;neuromuscular junction development;positive regulation of protein metabolic process;regulation of protein metabolic process;cellular macromolecule metabolic process;biological regulation;regulation of metabo…	peptidase activity, acting on L-amino acid peptides;molecular_function;hydrolase activity;peptidase activity;catalytic activity;endopeptidase activity;metallopeptidase activity;metalloendopeptidase activity;protein binding;growth factor binding;binding;hormone binding;epidermal growth factor binding;cation binding;ion binding;metal ion binding;transition metal ion binding;zinc ion binding;	cellular_component;cell part;cell;intracellular;intracellular part;cytoplasm;cell surface;cytoplasmic part;cytosol;				IPR001431;IPR011765;IPR011237;IPR011249;IPR007863;	Peptidase M16, zinc-binding site;Peptidase M16, N-terminal;Peptidase M16 domain;Metalloenzyme, LuxS/M16 peptidase-like;Peptidase M16, C-terminal domain;
O00443	>sp|O00443|P3C2A_HUMAN Phosphatidylinositol 4-phosphate 3-kinase C2 domain-containing subunit alpha OS=Homo sapiens GN=PIK3C2A PE=1 SV=2	1	2.04756e-26	_(ac)AQISSNSGFK(gl)ECPSSHPEPTR_	AQISSNSGFK(1)ECPSSHPEPTR	11	0.34692	118.37	1.60411	MAQISSNSGFKECPSSHPEPT	..........KE.........	nuclear	biological_process;cellular localization;cellular process;single-organism process;single-organism cellular process;localization;organelle localization;transport;establishment of localization in cell;establishment of localization;intracellular transport;cellular component organization or biogenesis;cellular component organization;macromolecule localization;protein localization;cellular macromolecu…	purine ribonucleotide binding;anion binding;ribonucleotide binding;small molecule binding;ion binding;ribonucleoside binding;purine ribonucleoside triphosphate binding;carbohydrate derivative binding;adenyl ribonucleotide binding;nucleoside phosphate binding;molecular_function;nucleotide binding;nucleoside binding;adenyl nucleotide binding;heterocyclic compound binding;binding;purine nucleoside b…	cellular_component;membrane;cell;intracellular membrane-bounded organelle;microbody;intracellular;cytoplasmic part;cytoplasm;organelle;organelle membrane;cell part;membrane-bounded organelle;intracellular organelle;intracellular part;organelle part;microbody membrane;microbody part;intracellular organelle part;peroxisome;peroxisomal part;cytosol;peroxisomal membrane;nucleus;	K13338	PEX1:peroxin-1;	Peroxisome - Homo sapiens (human) ;	IPR029067;IPR015343;IPR015342;IPR003959;IPR003960;IPR003593;IPR009010;IPR027417;	CDC48 domain 2-like;Peroxisome biogenesis factor 1, alpha/beta;Peroxisome biogenesis factor 1, N-terminal;ATPase, AAA-type, core;ATPase, AAA-type, conserved site;AAA+ ATPase domain;Aspartate decarboxylase-like domain;P-loop containing nucleoside triphosphate hydrolase;
Q92887	>sp|Q92887|MRP2_HUMAN Canalicular multispecific organic anion transporter 1 OS=Homo sapiens GN=ABCC2 PE=1 SV=3	1	1.42902e-09	_NVNSLK(gl)EDEELVK_	NVNSLK(1)EDEELVK	940	0.82864	110.92	3.10357	SLKTRNVNSLKEDEELVKGQK	..........KE.........	cytosol	biological_process;multicellular organismal process;single-organism process;single-multicellular organism process;digestion;metabolic process;organic substance metabolic process;organic hydroxy compound metabolic process;single-organism metabolic process;small molecule metabolic process;alcohol metabolic process;lipid metabolic process;cellular process;cellular metabolic process;primary metabolic…	molecular_function;oxidoreductase activity, acting on the aldehyde or oxo group of = donors;oxidoreductase activity;catalytic activity;oxidoreductase activity, acting on the aldehyde or oxo group of = donors, NAD or NADP as acceptor;oxidoreductase activity, acting on CH-OH group of donors;oxidoreductase activity, acting on the CH-OH group of donors, NAD = or NADP as acceptor;indanol dehydrogenase…	cellular_component;organelle;intracellular;membrane-bounded organelle;cell part;cell;intracellular organelle;intracellular part;intracellular membrane-bounded organelle;vacuole;lytic vacuole;cytoplasmic part;cytoplasm;lysosome;extracellular region;	K00011	E1.1.1.21:aldehyde reductase [EC:1.1.1.21];E1.1.1.21:aldehyde reductase [EC:1.1.1.21];E1.1.1.21:aldehyde reductase [EC:1.1.1.21];E1.1.1.21:aldehyde reductase [EC:1.1.1.21];E1.1.1.21:aldehyde reductase [EC:1.1.1.21];E1.1.1.21:aldehyde reductase [EC:1.1.1.21];	Metabolic pathways - Homo sapiens (human) ;Glycerolipid metabolism - Homo sapiens (human) ;Pyruvate metabolism - Homo sapiens (human) ;Pentose and glucuronate interconversions - Homo sapiens (human) ;Fructose and mannose metabolism - Homo sapiens (human) ;Galactose metabolism - Homo sapiens (human) ;	IPR023210;IPR020471;IPR018170;	NADP-dependent oxidoreductase domain;Aldo/keto reductase subgroup;Aldo/keto reductase, conserved site;
P05023	>sp|P05023|AT1A1_HUMAN Sodium/potassium-transporting ATPase subunit alpha-1 OS=Homo sapiens GN=ATP1A1 PE=1 SV=1	1	9.37837e-19	_CIELCCGSVK(gl)EMR_	CIELCCGSVK(1)EMR	468	0.059854	130.1	1.4995	KCIELCCGSVKEMRERYAKIV	..........KE.........	cytosol	biological_process;multicellular organismal process;single-organism process;single-multicellular organism process;digestion;metabolic process;organic substance metabolic process;organic hydroxy compound metabolic process;single-organism metabolic process;small molecule metabolic process;alcohol metabolic process;lipid metabolic process;cellular process;cellular metabolic process;primary metabolic…	molecular_function;oxidoreductase activity, acting on the aldehyde or oxo group of = donors;oxidoreductase activity;catalytic activity;oxidoreductase activity, acting on the aldehyde or oxo group of = donors, NAD or NADP as acceptor;oxidoreductase activity, acting on CH-OH group of donors;oxidoreductase activity, acting on the CH-OH group of donors, NAD = or NADP as acceptor;indanol dehydrogenase…	cellular_component;organelle;intracellular;membrane-bounded organelle;cell part;cell;intracellular organelle;intracellular part;intracellular membrane-bounded organelle;vacuole;lytic vacuole;cytoplasmic part;cytoplasm;lysosome;extracellular region;	K00011	E1.1.1.21:aldehyde reductase [EC:1.1.1.21];E1.1.1.21:aldehyde reductase [EC:1.1.1.21];E1.1.1.21:aldehyde reductase [EC:1.1.1.21];E1.1.1.21:aldehyde reductase [EC:1.1.1.21];E1.1.1.21:aldehyde reductase [EC:1.1.1.21];E1.1.1.21:aldehyde reductase [EC:1.1.1.21];	Metabolic pathways - Homo sapiens (human) ;Glycerolipid metabolism - Homo sapiens (human) ;Pyruvate metabolism - Homo sapiens (human) ;Pentose and glucuronate interconversions - Homo sapiens (human) ;Fructose and mannose metabolism - Homo sapiens (human) ;Galactose metabolism - Homo sapiens (human) ;	IPR023210;IPR020471;IPR018170;	NADP-dependent oxidoreductase domain;Aldo/keto reductase subgroup;Aldo/keto reductase, conserved site;
P07355	>sp|P07355|ANXA2_HUMAN Annexin A2 OS=Homo sapiens GN=ANXA2 PE=1 SV=2;>sp|A6NMY6|AXA2L_HUMAN Putative annexin A2-like protein OS=Homo sapiens GN=ANXA2P2 PE=5 SV=2	1	0.0245827	_VYK(gl)EM(ox)YK_	VYK(1)EMYK	148	0.41488	68.915	1.64425	QELQEINRVYKEMYKTDLEKD	..........KE.........	nuclear	biological_process;signaling;single-organism process;single organism signaling;developmental process;regulation of biological process;regulation of developmental process;biological regulation;negative regulation of biological process;negative regulation of developmental process;cellular process;single-organism cellular process;cellular developmental process;positive regulation of metabolic proces…	protein binding;molecular_function;binding;receptor binding;nuclear hormone receptor binding;hormone receptor binding;transcription factor binding;vitamin D receptor binding;thyroid hormone receptor binding;transcription cofactor activity;protein binding transcription factor activity;RNA polymerase II transcription factor binding transcription = factor activity;transcription factor binding transc…	intracellular;organelle;cell part;cell;intracellular part;cellular_component;intracellular organelle;organelle part;intracellular organelle part;nucleus;membrane-enclosed lumen;intracellular membrane-bounded organelle;intracellular organelle lumen;organelle lumen;nuclear part;membrane-bounded organelle;nuclear lumen;macromolecular complex;nucleoplasm;nucleoplasm part;protein complex;mediator comp…	K15156	MED14:mediator of RNA polymerase II transcription subunit 14;	Thyroid hormone signaling pathway - Homo sapiens (human) ;	IPR013947;	Mediator complex, subunit Med14;
P17980	>sp|P17980|PRS6A_HUMAN 26S protease regulatory subunit 6A OS=Homo sapiens GN=PSMC3 PE=1 SV=3	1	0.0283173	_DAFALAK(gl)EK_	DAFALAK(1)EK	276	0.28817	58.699	0.935716	KLVRDAFALAKEKAPSIIFID	..........KE.........	plasma membrane	biological_process;signaling;single-organism process;single organism signaling;cellular response to stimulus;response to organic substance;cellular process;cellular response to organic substance;single-organism cellular process;biological regulation;neurotrophin signaling pathway;cellular response to chemical stimulus;response to growth factor;response to chemical;signal transduction;cell communi…	purine ribonucleotide binding;anion binding;ribonucleotide binding;small molecule binding;ion binding;ribonucleoside binding;purine ribonucleoside triphosphate binding;carbohydrate derivative binding;adenyl ribonucleotide binding;nucleoside phosphate binding;molecular_function;nucleotide binding;nucleoside binding;adenyl nucleotide binding;heterocyclic compound binding;binding;purine nucleoside b…	cellular_component;membrane;plasma membrane part;plasma membrane;cell part;cell;intrinsic to membrane;membrane part;cell periphery;intrinsic to plasma membrane;intracellular;intracellular part;cytoplasm;integral to membrane;integral to plasma membrane;	K08043	ADCY3:adenylate cyclase 3 [EC:4.6.1.1];ADCY3:adenylate cyclase 3 [EC:4.6.1.1];ADCY3:adenylate cyclase 3 [EC:4.6.1.1];ADCY3:adenylate cyclase 3 [EC:4.6.1.1];ADCY3:adenylate cyclase 3 [EC:4.6.1.1];ADCY3:adenylate cyclase 3 [EC:4.6.1.1];ADCY3:adenylate cyclase 3 [EC:4.6.1.1];ADCY3:adenylate cyclase 3 [EC:4.6.1.1];ADCY3:adenylate cyclase 3 [EC:4.6.1.1];ADCY3:adenylate cyclase 3 [EC:4.6.1.1];ADCY3:ade…	Olfactory transduction - Homo sapiens (human) ;HTLV-I infection - Homo sapiens (human) ;Rap1 signaling pathway - Homo sapiens (human) ;Chemokine signaling pathway - Homo sapiens (human) ;Calcium signaling pathway - Homo sapiens (human) ;Purine metabolism - Homo sapiens (human) ;cGMP-PKG signaling pathway - Homo sapiens (human) ;Oxytocin signaling pathway - Homo sapiens (human) ;Adrenergic signali…	IPR018297;IPR001054;	Adenylyl cyclase class-3/4/guanylyl cyclase, conserved site;Adenylyl cyclase class-3/4/guanylyl cyclase;
Q63HN8	>sp|Q63HN8|RN213_HUMAN E3 ubiquitin-protein ligase RNF213 OS=Homo sapiens GN=RNF213 PE=1 SV=3	1	7.414e-24	_VTCRPPK(gl)EVIDMELSALR_	VTCRPPK(1)EVIDMELSALR	2136	0.30479	131.25	1.25109	IFPKVTCRPPKEVIDMELSAL	..........KE.........	nuclear	biological_process;cellular process;regulation of biological process;biological regulation;regulation of cellular process;cellular localization;single-organism process;single-organism cellular process;transport;establishment of localization in cell;establishment of localization;localization;intracellular transport;cellular response to stimulus;regulation of signaling;signaling;regulation of respo…	molecular_function;ligase activity;catalytic activity;ligase activity, forming carbon-nitrogen bonds;binding;cation binding;ion binding;metal ion binding;transition metal ion binding;acid-amino acid ligase activity;small conjugating protein ligase activity;ubiquitin-protein ligase activity;zinc ion binding;	cellular_component;membrane;intracellular;organelle;cell part;cell;intracellular part;intracellular organelle;cell periphery;cytoplasm;cytoplasmic part;cytosol;plasma membrane;membrane-bounded organelle;intracellular membrane-bounded organelle;endosome;early endosome;nucleus;	K10604	MGRN1:E3 ubiquitin-protein ligase MGRN1 [EC:6.3.2.19];	Ubiquitin mediated proteolysis - Homo sapiens (human) ;	IPR013083;IPR001841;	Zinc finger, RING/FYVE/PHD-type;Zinc finger, RING-type;
Q9HBG4	>sp|Q9HBG4|VPP4_HUMAN V-type proton ATPase 116 kDa subunit a isoform 4 OS=Homo sapiens GN=ATP6V0A4 PE=1 SV=2	1	2.08498e-14	_FSEMDAPLEDPVTK(gl)EEIQK_	FSEMDAPLEDPVTK(1)EEIQK	214	-1.2598	103.66	2.77531	MDAPLEDPVTKEEIQKNIFII	..........KE.........	nuclear	biological_process;cellular process;regulation of biological process;biological regulation;regulation of cellular process;cellular localization;single-organism process;single-organism cellular process;transport;establishment of localization in cell;establishment of localization;localization;intracellular transport;cellular response to stimulus;regulation of signaling;signaling;regulation of respo…	molecular_function;ligase activity;catalytic activity;ligase activity, forming carbon-nitrogen bonds;binding;cation binding;ion binding;metal ion binding;transition metal ion binding;acid-amino acid ligase activity;small conjugating protein ligase activity;ubiquitin-protein ligase activity;zinc ion binding;	cellular_component;membrane;intracellular;organelle;cell part;cell;intracellular part;intracellular organelle;cell periphery;cytoplasm;cytoplasmic part;cytosol;plasma membrane;membrane-bounded organelle;intracellular membrane-bounded organelle;endosome;early endosome;nucleus;	K10604	MGRN1:E3 ubiquitin-protein ligase MGRN1 [EC:6.3.2.19];	Ubiquitin mediated proteolysis - Homo sapiens (human) ;	IPR013083;IPR001841;	Zinc finger, RING/FYVE/PHD-type;Zinc finger, RING-type;
Q9H6H4	>sp|Q9H6H4|REEP4_HUMAN Receptor expression-enhancing protein 4 OS=Homo sapiens GN=REEP4 PE=1 SV=1	1	1.06097e-10	_EIDAYIVQAK(gl)ER_	EIDAYIVQAK(1)ER	111	-0.60977	132.5	2.53627	KEIDAYIVQAKERSYETVLSF	..........KE.........	nuclear	biological_process;cellular process;regulation of biological process;biological regulation;regulation of cellular process;cellular localization;single-organism process;single-organism cellular process;transport;establishment of localization in cell;establishment of localization;localization;intracellular transport;cellular response to stimulus;regulation of signaling;signaling;regulation of respo…	molecular_function;ligase activity;catalytic activity;ligase activity, forming carbon-nitrogen bonds;binding;cation binding;ion binding;metal ion binding;transition metal ion binding;acid-amino acid ligase activity;small conjugating protein ligase activity;ubiquitin-protein ligase activity;zinc ion binding;	cellular_component;membrane;intracellular;organelle;cell part;cell;intracellular part;intracellular organelle;cell periphery;cytoplasm;cytoplasmic part;cytosol;plasma membrane;membrane-bounded organelle;intracellular membrane-bounded organelle;endosome;early endosome;nucleus;	K10604	MGRN1:E3 ubiquitin-protein ligase MGRN1 [EC:6.3.2.19];	Ubiquitin mediated proteolysis - Homo sapiens (human) ;	IPR013083;IPR001841;	Zinc finger, RING/FYVE/PHD-type;Zinc finger, RING-type;
P31350	>sp|P31350|RIR2_HUMAN Ribonucleoside-diphosphate reductase subunit M2 OS=Homo sapiens GN=RRM2 PE=1 SV=1	1	1.88794e-06	_GLSLVDK(gl)ENTPPALSGTR_	GLSLVDK(1)ENTPPALSGTR	30	-1.6316	79.837	3.51543	SPLKGLSLVDKENTPPALSGT	..........KE.........	mitochondria	epithelium development;single-organism developmental process;embryonic epithelial tube formation;embryo development;embryonic morphogenesis;embryo development ending in birth or egg hatching;chordate embryonic development;anatomical structure morphogenesis;system development;epithelial tube formation;developmental process;multicellular organismal process;anatomical structure formation involved in…	molecular_function;binding;cation binding;ion binding;metal ion binding;magnesium ion binding;heterocyclic compound binding;organic cyclic compound binding;nucleoside phosphate binding;small molecule binding;carbohydrate derivative binding;nucleoside binding;hydrolase activity;catalytic activity;hydrolase activity, acting on acid anhydrides;nucleotide binding;pyrophosphatase activity;hydrolase ac…	cellular_component;membrane;neuron projection;cell part;cell;neuron part;cell projection;dendrite;outer membrane;organelle;membrane-bounded organelle;organelle part;organelle membrane;intracellular;intracellular part;cytoplasm;membrane part;intrinsic to membrane;organelle envelope;mitochondrial membrane;mitochondrial envelope;intracellular membrane-bounded organelle;envelope;mitochondrion;cytopla…				IPR001401;IPR022812;IPR027417;	Dynamin, GTPase domain;Dynamin superfamily;P-loop containing nucleoside triphosphate hydrolase;
Q14596	>sp|Q14596|NBR1_HUMAN Next to BRCA1 gene 1 protein OS=Homo sapiens GN=NBR1 PE=1 SV=3	1	1.22245e-06	_TDDLTCQQEETFLLAK(gl)EER_	TDDLTCQQEETFLLAK(1)EER	515	-0.3916	80.585	3.83921	CQQEETFLLAKEERQLGEVTE	..........KE.........	plasma membrane	protein polyubiquitination;protein ubiquitination;cellular macromolecule metabolic process;cellular process;protein modification by small protein conjugation;biological_process;metabolic process;protein modification by small protein conjugation or removal;macromolecule modification;organic substance metabolic process;cellular protein metabolic process;protein modification process;protein metaboli…	molecular_function;ligase activity;catalytic activity;ligase activity, forming carbon-nitrogen bonds;binding;cation binding;ion binding;metal ion binding;transition metal ion binding;acid-amino acid ligase activity;small conjugating protein ligase activity;ubiquitin-protein ligase activity;zinc ion binding;	cellular_component;membrane;intracellular;organelle;cell part;cell;intracellular part;intracellular organelle;cytoplasmic part;cytoplasm;membrane-bounded organelle;intracellular membrane-bounded organelle;endoplasmic reticulum;membrane part;endomembrane system;nuclear outer membrane-endoplasmic reticulum membrane network;organelle part;organelle membrane;intracellular organelle part;intrinsic to …	K10661	MARCH6:E3 ubiquitin-protein ligase MARCH6 [EC:6.3.2.19];	Protein processing in endoplasmic reticulum - Homo sapiens (human) ;	IPR011016;IPR013083;	Zinc finger, RING-CH-type;Zinc finger, RING/FYVE/PHD-type;
Q6NZI2	>sp|Q6NZI2|PTRF_HUMAN Polymerase I and transcript release factor OS=Homo sapiens GN=PTRF PE=1 SV=1	1	0.0108309	_SLK(gl)ESEALPEK_	SLK(1)ESEALPEK	173	-0.78711	65.179	3.29587	PAKLSISKSLKESEALPEKEG	..........KE.........	plasma membrane	protein polyubiquitination;protein ubiquitination;cellular macromolecule metabolic process;cellular process;protein modification by small protein conjugation;biological_process;metabolic process;protein modification by small protein conjugation or removal;macromolecule modification;organic substance metabolic process;cellular protein metabolic process;protein modification process;protein metaboli…	molecular_function;ligase activity;catalytic activity;ligase activity, forming carbon-nitrogen bonds;binding;cation binding;ion binding;metal ion binding;transition metal ion binding;acid-amino acid ligase activity;small conjugating protein ligase activity;ubiquitin-protein ligase activity;zinc ion binding;	cellular_component;membrane;intracellular;organelle;cell part;cell;intracellular part;intracellular organelle;cytoplasmic part;cytoplasm;membrane-bounded organelle;intracellular membrane-bounded organelle;endoplasmic reticulum;membrane part;endomembrane system;nuclear outer membrane-endoplasmic reticulum membrane network;organelle part;organelle membrane;intracellular organelle part;intrinsic to …	K10661	MARCH6:E3 ubiquitin-protein ligase MARCH6 [EC:6.3.2.19];	Protein processing in endoplasmic reticulum - Homo sapiens (human) ;	IPR011016;IPR013083;	Zinc finger, RING-CH-type;Zinc finger, RING/FYVE/PHD-type;
Q9NZ32	>sp|Q9NZ32|ARP10_HUMAN Actin-related protein 10 OS=Homo sapiens GN=ACTR10 PE=1 SV=1	1	0.000617861	_SVSK(gl)EYYNQTGR_	SVSK(1)EYYNQTGR	375	-1.005	71.176	2.48108	QDILGSRSVSKEYYNQTGRIP	..........KE.........	plasma membrane	protein polyubiquitination;protein ubiquitination;cellular macromolecule metabolic process;cellular process;protein modification by small protein conjugation;biological_process;metabolic process;protein modification by small protein conjugation or removal;macromolecule modification;organic substance metabolic process;cellular protein metabolic process;protein modification process;protein metaboli…	molecular_function;ligase activity;catalytic activity;ligase activity, forming carbon-nitrogen bonds;binding;cation binding;ion binding;metal ion binding;transition metal ion binding;acid-amino acid ligase activity;small conjugating protein ligase activity;ubiquitin-protein ligase activity;zinc ion binding;	cellular_component;membrane;intracellular;organelle;cell part;cell;intracellular part;intracellular organelle;cytoplasmic part;cytoplasm;membrane-bounded organelle;intracellular membrane-bounded organelle;endoplasmic reticulum;membrane part;endomembrane system;nuclear outer membrane-endoplasmic reticulum membrane network;organelle part;organelle membrane;intracellular organelle part;intrinsic to …	K10661	MARCH6:E3 ubiquitin-protein ligase MARCH6 [EC:6.3.2.19];	Protein processing in endoplasmic reticulum - Homo sapiens (human) ;	IPR011016;IPR013083;	Zinc finger, RING-CH-type;Zinc finger, RING/FYVE/PHD-type;
Q8TC12	>sp|Q8TC12|RDH11_HUMAN Retinol dehydrogenase 11 OS=Homo sapiens GN=RDH11 PE=1 SV=2	1	1.92923e-34	_GELVAK(gl)EIQTTTGNQQVLVR_	GELVAK(1)EIQTTTGNQQVLVR	83	0.39493	127.97	0.905961	RDVEKGELVAKEIQTTTGNQQ	..........KE.........	plasma membrane	protein polyubiquitination;protein ubiquitination;cellular macromolecule metabolic process;cellular process;protein modification by small protein conjugation;biological_process;metabolic process;protein modification by small protein conjugation or removal;macromolecule modification;organic substance metabolic process;cellular protein metabolic process;protein modification process;protein metaboli…	molecular_function;ligase activity;catalytic activity;ligase activity, forming carbon-nitrogen bonds;binding;cation binding;ion binding;metal ion binding;transition metal ion binding;acid-amino acid ligase activity;small conjugating protein ligase activity;ubiquitin-protein ligase activity;zinc ion binding;	cellular_component;membrane;intracellular;organelle;cell part;cell;intracellular part;intracellular organelle;cytoplasmic part;cytoplasm;membrane-bounded organelle;intracellular membrane-bounded organelle;endoplasmic reticulum;membrane part;endomembrane system;nuclear outer membrane-endoplasmic reticulum membrane network;organelle part;organelle membrane;intracellular organelle part;intrinsic to …	K10661	MARCH6:E3 ubiquitin-protein ligase MARCH6 [EC:6.3.2.19];	Protein processing in endoplasmic reticulum - Homo sapiens (human) ;	IPR011016;IPR013083;	Zinc finger, RING-CH-type;Zinc finger, RING/FYVE/PHD-type;
Q86VP1	>sp|Q86VP1|TAXB1_HUMAN Tax1-binding protein 1 OS=Homo sapiens GN=TAX1BP1 PE=1 SV=2	1	0.00183163	_GQVCEMTK(gl)EIADK_	GQVCEMTK(1)EIADK	529	-0.42876	71.879		VTKGQVCEMTKEIADKTEKYN	..........KE.........	extracellular	biological_process;cell death;cellular process;regulation of cellular process;single-organism process;regulation of biological process;single-organism cellular process;biological regulation;death;regulation of cell death;response to wounding;response to stress;regulation of biological quality;coagulation;hemostasis;multicellular organismal process;single-multicellular organism process;wound heali…	molecular_function;demethylase activity;histone demethylase activity;catalytic activity;histone demethylase activity (H3-K4 specific);binding;heterocyclic compound binding;organic cyclic compound binding;nucleoside phosphate binding;coenzyme binding;cofactor binding;nucleotide binding;anion binding;small molecule binding;ion binding;flavin adenine dinucleotide binding;protein binding;receptor bin…	intracellular;organelle;cell part;cell;intracellular part;cellular_component;intracellular organelle;non-membrane-bounded organelle;intracellular non-membrane-bounded organelle;organelle part;intracellular organelle part;macromolecular complex;nucleus;membrane-enclosed lumen;intracellular membrane-bounded organelle;intracellular organelle lumen;organelle lumen;nuclear part;membrane-bounded organe…				IPR002937;IPR007526;IPR017366;IPR011991;IPR009057;	Amine oxidase;SWIRM domain;Histone lysine-specific demethylase;Winged helix-turn-helix DNA-binding domain;Homeodomain-like;
Q7KYR7	>sp|Q7KYR7|BT2A1_HUMAN Butyrophilin subfamily 2 member A1 OS=Homo sapiens GN=BTN2A1 PE=1 SV=3	1	0.00346187	_EIALK(gl)ELEK_	EIALK(1)ELEK	295	-1.5432	79.16	1.11834	FERETREIALKELEKERVQKE	..........KE.........	plasma membrane	biological_process;signaling;single-organism process;single organism signaling;organic substance biosynthetic process;biosynthetic process;cellular process;small molecule biosynthetic process;organic acid metabolic process;small molecule metabolic process;single-organism metabolic process;single-organism biosynthetic process;metabolic process;organic substance metabolic process;cellular biosynthe…	molecular_function;binding;cation binding;ion binding;transition metal ion binding;metal ion binding;iron ion binding;oxidoreductase activity;sterol desaturase activity;oxidoreductase activity, acting on paired donors, with = incorporation or reduction of molecular oxygen;catalytic activity;oxidoreductase activity, acting on paired donors, with oxidation = of a pair of donors resulting in the red…	cellular_component;membrane;intracellular;organelle;cell part;cell;intracellular part;intracellular organelle;cytoplasmic part;cytoplasm;membrane-bounded organelle;intracellular membrane-bounded organelle;endoplasmic reticulum;membrane part;endomembrane system;nuclear outer membrane-endoplasmic reticulum membrane network;organelle part;organelle membrane;intracellular organelle part;intrinsic to …	K10224	FADS1:fatty acid desaturase 1 (delta-5 desaturase) [EC:1.14.19.-];FADS1:fatty acid desaturase 1 (delta-5 desaturase) [EC:1.14.19.-];	Fatty acid metabolism - Homo sapiens (human) ;Biosynthesis of unsaturated fatty acids - Homo sapiens (human) ;	IPR012171;IPR005804;IPR001199;	Fatty acid/sphingolipid desaturase;Fatty acid desaturase, type 1;Cytochrome b5-like heme/steroid binding domain;
P43490	>sp|P43490|NAMPT_HUMAN Nicotinamide phosphoribosyltransferase OS=Homo sapiens GN=NAMPT PE=1 SV=1	1	0.00016629	_DVYK(gl)EHFQDDVFNEK_	DVYK(1)EHFQDDVFNEK	88	-0.33076	61.444	0.616789	EKIQEAKDVYKEHFQDDVFNE	..........KE.........	plasma membrane	biological_process;signaling;single-organism process;single organism signaling;organic substance biosynthetic process;biosynthetic process;cellular process;small molecule biosynthetic process;organic acid metabolic process;small molecule metabolic process;single-organism metabolic process;single-organism biosynthetic process;metabolic process;organic substance metabolic process;cellular biosynthe…	molecular_function;binding;cation binding;ion binding;transition metal ion binding;metal ion binding;iron ion binding;oxidoreductase activity;sterol desaturase activity;oxidoreductase activity, acting on paired donors, with = incorporation or reduction of molecular oxygen;catalytic activity;oxidoreductase activity, acting on paired donors, with oxidation = of a pair of donors resulting in the red…	cellular_component;membrane;intracellular;organelle;cell part;cell;intracellular part;intracellular organelle;cytoplasmic part;cytoplasm;membrane-bounded organelle;intracellular membrane-bounded organelle;endoplasmic reticulum;membrane part;endomembrane system;nuclear outer membrane-endoplasmic reticulum membrane network;organelle part;organelle membrane;intracellular organelle part;intrinsic to …	K10224	FADS1:fatty acid desaturase 1 (delta-5 desaturase) [EC:1.14.19.-];FADS1:fatty acid desaturase 1 (delta-5 desaturase) [EC:1.14.19.-];	Fatty acid metabolism - Homo sapiens (human) ;Biosynthesis of unsaturated fatty acids - Homo sapiens (human) ;	IPR012171;IPR005804;IPR001199;	Fatty acid/sphingolipid desaturase;Fatty acid desaturase, type 1;Cytochrome b5-like heme/steroid binding domain;
Q9UPY5	>sp|Q9UPY5|XCT_HUMAN Cystine/glutamate transporter OS=Homo sapiens GN=SLC7A11 PE=1 SV=1	1	1.63325e-35	_LPSLGNK(gl)EPPGQEK_	LPSLGNK(1)EPPGQEK	30	-0.1759	159.18	1.10275	VNGRLPSLGNKEPPGQEKVQL	..........KE.........	nuclear	biological_process;developmental process;multicellular organismal process;single-organism process;single-multicellular organism process;tissue development;anatomical structure development;epithelium development;multicellular organismal development;organ development;system development;skin development;cellular process;single-organism cellular process;cellular developmental process;cell differentia…	molecular_function;structural molecule activity;structural constituent of cytoskeleton;	cellular_component;membrane;intracellular;organelle;cell part;cell;intracellular part;intracellular organelle;non-membrane-bounded organelle;intracellular non-membrane-bounded organelle;cell periphery;cell junction;cytoplasm;anchoring junction;cell-cell junction;cytoplasmic part;membrane-bounded organelle;intracellular membrane-bounded organelle;mitochondrion;plasma membrane;desmosome;cytoskeleto…				IPR001101;IPR018159;	Plectin repeat;Spectrin/alpha-actinin;
Q9UHD9	>sp|Q9UHD9|UBQL2_HUMAN Ubiquilin-2 OS=Homo sapiens GN=UBQLN2 PE=1 SV=2	1	7.64812e-06	_EKEEFAVPENSSVQQFK(gl)EAISK_	EKEEFAVPENSSVQQFK(1)EAISK	58	1.623	83.395	1.05831	VPENSSVQQFKEAISKRFKSQ	..........KE.........	nuclear	biological_process;developmental process;multicellular organismal process;single-organism process;single-multicellular organism process;tissue development;anatomical structure development;epithelium development;multicellular organismal development;organ development;system development;skin development;cellular process;single-organism cellular process;cellular developmental process;cell differentia…	molecular_function;structural molecule activity;structural constituent of cytoskeleton;	cellular_component;membrane;intracellular;organelle;cell part;cell;intracellular part;intracellular organelle;non-membrane-bounded organelle;intracellular non-membrane-bounded organelle;cell periphery;cell junction;cytoplasm;anchoring junction;cell-cell junction;cytoplasmic part;membrane-bounded organelle;intracellular membrane-bounded organelle;mitochondrion;plasma membrane;desmosome;cytoskeleto…				IPR001101;IPR018159;	Plectin repeat;Spectrin/alpha-actinin;
P26038	>sp|P26038|MOES_HUMAN Moesin OS=Homo sapiens GN=MSN PE=1 SV=3	1	0.000104405	_YGDFNK(gl)EVHK_	YGDFNK(1)EVHK	139	-0.16969	97.813	2.33967	AVQSKYGDFNKEVHKSGYLAG	..........KE.........	plasma membrane	biological_process;developmental process;multicellular organismal process;single-organism process;single-multicellular organism process;cellular process;single-organism cellular process;cell activation;immune system process;leukocyte activation;hemopoiesis;lymphocyte activation;single-organism developmental process;leukocyte differentiation;cellular developmental process;multicellular organismal …		cellular_component;membrane;intracellular;intracellular non-membrane-bounded organelle;organelle;non-membrane-bounded organelle;cell part;cell;intracellular organelle;intracellular part;cytoskeleton;cell periphery;membrane part;intrinsic to membrane;integral to membrane;plasma membrane;				IPR007110;IPR013783;IPR013106;IPR003596;IPR000920;	Immunoglobulin-like domain;Immunoglobulin-like fold;Immunoglobulin V-set domain;Immunoglobulin V-set, subgroup;Myelin P0 protein;
P06702	>sp|P06702|S10A9_HUMAN Protein S100-A9 OS=Homo sapiens GN=S100A9 PE=1 SV=1	1	3.465e-10	_LGHPDTLNQGEFK(gl)ELVR_	LGHPDTLNQGEFK(1)ELVR	38	0.039131	94.569	1.07228	HPDTLNQGEFKELVRKDLQNF	..........KE.........	extracellular	biological_process;cellular component organization or biogenesis;cellular component biogenesis;cellular process;regulation of cellular process;regulation of biological process;regulation of localization;regulation of transport;biological regulation;transport;vesicle-mediated transport;establishment of localization;localization;regulation of vesicle-mediated transport;developmental process;multice…	purine ribonucleotide binding;anion binding;ribonucleotide binding;small molecule binding;ion binding;ribonucleoside binding;purine ribonucleoside triphosphate binding;carbohydrate derivative binding;adenyl ribonucleotide binding;nucleoside phosphate binding;molecular_function;nucleotide binding;nucleoside binding;adenyl nucleotide binding;heterocyclic compound binding;binding;purine nucleoside b…	cellular_component;membrane;outer membrane;intracellular;cytoplasmic part;cytoplasm;organelle;membrane-bounded organelle;cell part;cell;intracellular organelle;intracellular part;intracellular membrane-bounded organelle;endoplasmic reticulum;membrane part;endomembrane system;nuclear outer membrane-endoplasmic reticulum membrane network;organelle part;organelle membrane;microbody;intracellular org…	K01897	ACSL:long-chain acyl-CoA synthetase [EC:6.2.1.3];ACSL:long-chain acyl-CoA synthetase [EC:6.2.1.3];ACSL:long-chain acyl-CoA synthetase [EC:6.2.1.3];ACSL:long-chain acyl-CoA synthetase [EC:6.2.1.3];ACSL:long-chain acyl-CoA synthetase [EC:6.2.1.3];ACSL:long-chain acyl-CoA synthetase [EC:6.2.1.3];	Metabolic pathways - Homo sapiens (human) ;Peroxisome - Homo sapiens (human) ;Adipocytokine signaling pathway - Homo sapiens (human) ;PPAR signaling pathway - Homo sapiens (human) ;Fatty acid metabolism - Homo sapiens (human) ;Fatty acid degradation - Homo sapiens (human) ;	IPR020845;IPR000873;	AMP-binding, conserved site;AMP-dependent synthetase/ligase;
P00533	>sp|P00533|EGFR_HUMAN Epidermal growth factor receptor OS=Homo sapiens GN=EGFR PE=1 SV=2	1	1.76281e-06	_ILK(gl)ETEFK_	ILK(1)ETEFK	708	-0.53562	127.56	0.366892	APNQALLRILKETEFKKIKVL	..........KE.........	endoplasmic reticulum	biological_process;biosynthetic process;cellular process;metabolic process;cellular biosynthetic process;cofactor metabolic process;cellular metabolic process;cofactor biosynthetic process;lipid metabolic process;single-organism metabolic process;organic substance metabolic process;cellular lipid metabolic process;primary metabolic process;glycerolipid metabolic process;reproduction;reproductive …	purine ribonucleotide binding;anion binding;ribonucleotide binding;small molecule binding;ion binding;ribonucleoside binding;purine ribonucleoside triphosphate binding;carbohydrate derivative binding;adenyl ribonucleotide binding;nucleoside phosphate binding;molecular_function;nucleotide binding;nucleoside binding;adenyl nucleotide binding;heterocyclic compound binding;binding;purine nucleoside b…	cellular_component;membrane;outer membrane;intracellular;cytoplasmic part;cytoplasm;organelle;membrane-bounded organelle;cell part;cell;intracellular organelle;intracellular part;intracellular membrane-bounded organelle;endoplasmic reticulum;membrane part;endomembrane system;nuclear outer membrane-endoplasmic reticulum membrane network;organelle part;organelle membrane;neuron part;cell body;neuro…	K01897	ACSL:long-chain acyl-CoA synthetase [EC:6.2.1.3];ACSL:long-chain acyl-CoA synthetase [EC:6.2.1.3];ACSL:long-chain acyl-CoA synthetase [EC:6.2.1.3];ACSL:long-chain acyl-CoA synthetase [EC:6.2.1.3];ACSL:long-chain acyl-CoA synthetase [EC:6.2.1.3];ACSL:long-chain acyl-CoA synthetase [EC:6.2.1.3];	Metabolic pathways - Homo sapiens (human) ;Peroxisome - Homo sapiens (human) ;Adipocytokine signaling pathway - Homo sapiens (human) ;PPAR signaling pathway - Homo sapiens (human) ;Fatty acid metabolism - Homo sapiens (human) ;Fatty acid degradation - Homo sapiens (human) ;	IPR000873;IPR020845;	AMP-dependent synthetase/ligase;AMP-binding, conserved site;
P09758	>sp|P09758|TACD2_HUMAN Tumor-associated calcium signal transducer 2 OS=Homo sapiens GN=TACSTD2 PE=1 SV=3	1	6.57728e-11	_VEIK(gl)ELGELR_	VEIK(1)ELGELR	312	1.8537	126.71	5.79039	KSGKYKKVEIKELGELRKEPS	..........KE.........	endoplasmic reticulum	biological_process;biosynthetic process;cellular process;metabolic process;cellular biosynthetic process;cofactor metabolic process;cellular metabolic process;cofactor biosynthetic process;lipid metabolic process;single-organism metabolic process;organic substance metabolic process;cellular lipid metabolic process;primary metabolic process;glycerolipid metabolic process;reproduction;reproductive …	purine ribonucleotide binding;anion binding;ribonucleotide binding;small molecule binding;ion binding;ribonucleoside binding;purine ribonucleoside triphosphate binding;carbohydrate derivative binding;adenyl ribonucleotide binding;nucleoside phosphate binding;molecular_function;nucleotide binding;nucleoside binding;adenyl nucleotide binding;heterocyclic compound binding;binding;purine nucleoside b…	cellular_component;membrane;outer membrane;intracellular;cytoplasmic part;cytoplasm;organelle;membrane-bounded organelle;cell part;cell;intracellular organelle;intracellular part;intracellular membrane-bounded organelle;endoplasmic reticulum;membrane part;endomembrane system;nuclear outer membrane-endoplasmic reticulum membrane network;organelle part;organelle membrane;neuron part;cell body;neuro…	K01897	ACSL:long-chain acyl-CoA synthetase [EC:6.2.1.3];ACSL:long-chain acyl-CoA synthetase [EC:6.2.1.3];ACSL:long-chain acyl-CoA synthetase [EC:6.2.1.3];ACSL:long-chain acyl-CoA synthetase [EC:6.2.1.3];ACSL:long-chain acyl-CoA synthetase [EC:6.2.1.3];ACSL:long-chain acyl-CoA synthetase [EC:6.2.1.3];	Metabolic pathways - Homo sapiens (human) ;Peroxisome - Homo sapiens (human) ;Adipocytokine signaling pathway - Homo sapiens (human) ;PPAR signaling pathway - Homo sapiens (human) ;Fatty acid metabolism - Homo sapiens (human) ;Fatty acid degradation - Homo sapiens (human) ;	IPR000873;IPR020845;	AMP-dependent synthetase/ligase;AMP-binding, conserved site;
O00410	>sp|O00410|IPO5_HUMAN Importin-5 OS=Homo sapiens GN=IPO5 PE=1 SV=4	1	0.0028563	_STACQMLVCYAK(gl)ELK_	STACQMLVCYAK(1)ELK	690	-0.9992	55.975	0.485413	TACQMLVCYAKELKEGFVEYT	..........KE.........	cytosol	positive regulation of protein metabolic process;regulation of protein metabolic process;cellular macromolecule metabolic process;cellular process;biological regulation;regulation of metabolic process;regulation of cellular protein metabolic process;positive regulation of biological process;regulation of macromolecule metabolic process;regulation of primary metabolic process;regulation of cellula…	molecular_function;catalytic activity;transferase activity;transferase activity, transferring acyl groups;transferase activity, transferring acyl groups other than = amino-acyl groups;N-acyltransferase activity;N-acetyltransferase activity;acetyltransferase activity;histone acetyltransferase activity;hydrolase activity;hexosaminidase activity;hydrolase activity, acting on glycosyl bonds;hydrolase…	cellular_component;organelle;intracellular;membrane-bounded organelle;cell part;cell;intracellular organelle;intracellular part;intracellular membrane-bounded organelle;nucleus;cytoplasm;				IPR011496;IPR016181;IPR017853;	Beta-N-acetylglucosaminidase;Acyl-CoA N-acyltransferase;Glycoside hydrolase, superfamily;
P08107	>sp|P08107|HSP71_HUMAN Heat shock 70 kDa protein 1A/1B OS=Homo sapiens GN=HSPA1A PE=1 SV=5	1	0.00308523	_LSK(gl)EEIER_	LSK(1)EEIER	512	-0.71797	100.02	1.12844	TITNDKGRLSKEEIERMVQEA	..........KE.........	cytosol	biological_process;macromolecule localization;protein localization;establishment of localization;localization;establishment of protein localization;transport;organic substance transport;protein transport;		cellular_component;organelle;intracellular;membrane-bounded organelle;cell part;cell;intracellular organelle;intracellular part;intracellular membrane-bounded organelle;nucleus;cytoplasm;				IPR016024;IPR000357;IPR011989;	Armadillo-type fold;HEAT;Armadillo-like helical;
Q8NBI5	>sp|Q8NBI5|S43A3_HUMAN Solute carrier family 43 member 3 OS=Homo sapiens GN=SLC43A3 PE=1 SV=2	1	3.59037e-15	_ELQSK(gl)EFLSAK(gl)EETPGAGQK_	ELQSK(1)EFLSAK(1)EETPGAGQK	255	0.50566	115.83	0.723432	ELQSKEFLSAKEETPGAGQKQ	..........KE.........	nuclear	biological_process;cellular component organization or biogenesis;cellular component biogenesis;biological regulation;regulation of biological quality;single-organism developmental process;cellular process;single-organism process;single-organism cellular process;generation of neurons;cellular developmental process;multicellular organismal development;anatomical structure development;cell different…	molecular_function;binding;protein binding;receptor binding;	cellular_component;membrane;cell part;cell;cell periphery;cell projection membrane;leading edge membrane;plasma membrane;cell projection part;cell projection;ruffle;plasma membrane part;membrane part;cell leading edge;ruffle membrane;intracellular;intracellular part;cytoplasm;macromolecular complex;organelle;organelle part;non-membrane-bounded organelle;intracellular non-membrane-bounded organell…	K05740	DIAPH1:diaphanous 1;DIAPH1:diaphanous 1;DIAPH1:diaphanous 1;	Regulation of actin cytoskeleton - Homo sapiens (human) ;Focal adhesion - Homo sapiens (human) ;Shigellosis - Homo sapiens (human) ;	IPR010473;IPR010472;IPR010465;IPR016024;IPR015425;IPR014767;IPR014768;IPR009408;	Formin, GTPase-binding domain;Formin, FH3 domain;DRF autoregulatory;Armadillo-type fold;Formin, FH2 domain;Formin, diaphanous autoregulatory (DAD) domain;Formin, GTPase-binding and FH3 domain;Formin Homology 1;
Q9UM54	>sp|Q9UM54|MYO6_HUMAN Unconventional myosin-VI OS=Homo sapiens GN=MYO6 PE=1 SV=4	1	0.00524168	_QK(gl)EEESQQQAVLEQER_	QK(1)EEESQQQAVLEQER	993	0.042567	50.077	0.343277	AEVEAQLARQKEEESQQQAVL	..........KE.........	plasma membrane			intracellular;organelle;cell part;cell;intracellular part;cellular_component;intracellular organelle;membrane;membrane-bounded organelle;organelle part;organelle membrane;cytoplasm;intracellular organelle part;membrane part;intrinsic to membrane;integral to membrane;intracellular membrane-bounded organelle;vacuole;vacuolar membrane;lytic vacuole;lysosome;cytoplasmic part;vacuolar part;lysosomal m…				IPR018499;IPR018503;IPR008952;IPR000301;	Tetraspanin/Peripherin;Tetraspanin, conserved site;Tetraspanin, EC2 domain;Tetraspanin;
P54252	>sp|P54252|ATX3_HUMAN Ataxin-3 OS=Homo sapiens GN=ATXN3 PE=1 SV=4	1	6.64735e-19	_LIGEELAQLK(gl)EQR_	LIGEELAQLK(1)EQR	200	0.83459	134.99	0.453042	KLIGEELAQLKEQRVHKTDLE	..........KE.........	extracellular	biological_process;biological regulation;regulation of biological quality;single-organism process;lipid metabolic process;single-organism metabolic process;cellular process;metabolic process;organic substance metabolic process;cellular metabolic process;primary metabolic process;cellular lipid metabolic process;regulation of biological process;regulation of metabolic process;regulation of primary…	molecular_function;transferase activity, transferring glycosyl groups;catalytic activity;transferase activity;transferase activity, transferring hexosyl groups;binding;isoprenoid binding;lipid binding;retinoid binding;ion binding;UDP-glycosyltransferase activity;protein binding;drug binding;carboxylic acid binding;anion binding;organic acid binding;small molecule binding;monocarboxylic acid bindi…	cellular_component;membrane;intracellular;organelle;cell part;cell;intracellular part;intracellular organelle;cytoplasmic part;cytoplasm;membrane-bounded organelle;intracellular membrane-bounded organelle;endoplasmic reticulum;membrane part;endomembrane system;nuclear outer membrane-endoplasmic reticulum membrane network;organelle part;organelle membrane;intracellular organelle part;intrinsic to …	K00699	UGT:glucuronosyltransferase [EC:2.4.1.17];UGT:glucuronosyltransferase [EC:2.4.1.17];UGT:glucuronosyltransferase [EC:2.4.1.17];UGT:glucuronosyltransferase [EC:2.4.1.17];UGT:glucuronosyltransferase [EC:2.4.1.17];UGT:glucuronosyltransferase [EC:2.4.1.17];UGT:glucuronosyltransferase [EC:2.4.1.17];UGT:glucuronosyltransferase [EC:2.4.1.17];UGT:glucuronosyltransferase [EC:2.4.1.17];UGT:glucuronosyltrans…	Metabolic pathways - Homo sapiens (human) ;Chemical carcinogenesis - Homo sapiens (human) ;Metabolism of xenobiotics by cytochrome P450 - Homo sapiens (human) ;Bile secretion - Homo sapiens (human) ;Drug metabolism - cytochrome P450 - Homo sapiens (human) ;Retinol metabolism - Homo sapiens (human) ;Steroid hormone biosynthesis - Homo sapiens (human) ;Starch and sucrose metabolism - Homo sapiens (…	IPR002213;	UDP-glucuronosyl/UDP-glucosyltransferase;
O60427	>sp|O60427|FADS1_HUMAN Fatty acid desaturase 1 OS=Homo sapiens GN=FADS1 PE=1 SV=3	1	0.00169065	_NK(gl)ELTDEFR_	NK(1)ELTDEFR	106	0.58522	90.15	0.697301	EQPSFEPTKNKELTDEFRELR	..........KE.........	extracellular	biological_process;biological regulation;regulation of biological quality;single-organism process;lipid metabolic process;single-organism metabolic process;cellular process;metabolic process;organic substance metabolic process;cellular metabolic process;primary metabolic process;cellular lipid metabolic process;regulation of biological process;regulation of metabolic process;regulation of primary…	molecular_function;transferase activity, transferring glycosyl groups;catalytic activity;transferase activity;transferase activity, transferring hexosyl groups;binding;isoprenoid binding;lipid binding;retinoid binding;ion binding;UDP-glycosyltransferase activity;protein binding;drug binding;carboxylic acid binding;anion binding;organic acid binding;small molecule binding;monocarboxylic acid bindi…	cellular_component;membrane;intracellular;organelle;cell part;cell;intracellular part;intracellular organelle;cytoplasmic part;cytoplasm;membrane-bounded organelle;intracellular membrane-bounded organelle;endoplasmic reticulum;membrane part;endomembrane system;nuclear outer membrane-endoplasmic reticulum membrane network;organelle part;organelle membrane;intracellular organelle part;intrinsic to …	K00699	UGT:glucuronosyltransferase [EC:2.4.1.17];UGT:glucuronosyltransferase [EC:2.4.1.17];UGT:glucuronosyltransferase [EC:2.4.1.17];UGT:glucuronosyltransferase [EC:2.4.1.17];UGT:glucuronosyltransferase [EC:2.4.1.17];UGT:glucuronosyltransferase [EC:2.4.1.17];UGT:glucuronosyltransferase [EC:2.4.1.17];UGT:glucuronosyltransferase [EC:2.4.1.17];UGT:glucuronosyltransferase [EC:2.4.1.17];UGT:glucuronosyltrans…	Metabolic pathways - Homo sapiens (human) ;Chemical carcinogenesis - Homo sapiens (human) ;Metabolism of xenobiotics by cytochrome P450 - Homo sapiens (human) ;Bile secretion - Homo sapiens (human) ;Drug metabolism - cytochrome P450 - Homo sapiens (human) ;Retinol metabolism - Homo sapiens (human) ;Steroid hormone biosynthesis - Homo sapiens (human) ;Starch and sucrose metabolism - Homo sapiens (…	IPR002213;	UDP-glucuronosyl/UDP-glucosyltransferase;
P08195	>sp|P08195|4F2_HUMAN 4F2 cell-surface antigen heavy chain OS=Homo sapiens GN=SLC3A2 PE=1 SV=3	1	2.6403e-05	_FTGLSK(gl)EELLK_	FTGLSK(1)EELLK	166	1.2578	99.752	3.54447	AAAAKFTGLSKEELLKVAGSP	..........KE.........	cytosol	biological_process;signaling;single-organism process;single organism signaling;nitrogen compound metabolic process;cellular aromatic compound metabolic process;cellular process;nucleobase-containing small molecule metabolic process;phosphate-containing compound metabolic process;small molecule metabolic process;phosphorus metabolic process;cellular nitrogen compound metabolic process;nucleoside p…	molecular_function;molecular transducer activity;phosphoric ester hydrolase activity;phosphoric diester hydrolase activity;hydrolase activity;cyclic-nucleotide phosphodiesterase activity;hydrolase activity, acting on ester bonds;catalytic activity;3',5'-cyclic-nucleotide phosphodiesterase activity;binding;ion binding;cation binding;metal ion binding;3',5'-cyclic-AMP phosphodiesterase activity;sig…	cellular_component;cell;cell part;intracellular;intracellular part;cytoplasm;cytoplasmic part;cytosol;	K01120	PDE:3',5'-cyclic-nucleotide phosphodiesterase [EC:3.1.4.17];PDE:3',5'-cyclic-nucleotide phosphodiesterase [EC:3.1.4.17];	Purine metabolism - Homo sapiens (human) ;Morphine addiction - Homo sapiens (human) ;	IPR013767;IPR000014;IPR001789;IPR002073;IPR023088;IPR023174;IPR003607;	PAS fold;PAS domain;Signal transduction response regulator, receiver domain;3'5'-cyclic nucleotide phosphodiesterase, catalytic domain;3'5'-cyclic nucleotide phosphodiesterase;3'5'-cyclic nucleotide phosphodiesterase, conserved site;HD/PDEase domain;
O75880	>sp|O75880|SCO1_HUMAN Protein SCO1 homolog, mitochondrial OS=Homo sapiens GN=SCO1 PE=1 SV=1	1	0.00034256	_DTK(gl)EAIANYVK_	DTK(1)EAIANYVK	210	0.59825	77.062	0.349077	FISIDPERDTKEAIANYVKEF	..........KE.........	plasma membrane		molecular_function;transporter activity;transmembrane transporter activity;active transmembrane transporter activity;secondary active transmembrane transporter activity;substrate-specific transmembrane transporter activity;substrate-specific transporter activity;organic acid transmembrane transporter activity;ion transmembrane transporter activity;symporter activity;anion transmembrane transporte…	cellular_component;membrane;plasma membrane part;plasma membrane;cell part;cell;intrinsic to membrane;membrane part;cell periphery;intrinsic to plasma membrane;integral to membrane;integral to plasma membrane;				IPR016196;IPR004743;IPR011701;IPR020846;	Major facilitator superfamily domain, general substrate transporter;Monocarboxylate transporter;Major facilitator superfamily;Major facilitator superfamily domain;
P48739	>sp|P48739|PIPNB_HUMAN Phosphatidylinositol transfer protein beta isoform OS=Homo sapiens GN=PITPNB PE=1 SV=2	1	0.00329238	_K(gl)ELANSPDCPQMCAYK_	K(1)ELANSPDCPQMCAYK	179	0.23243	41.695	0.591751	KRGPLGPNWKKELANSPDCPQ	..........KE.........	nuclear	biological_process;signaling;single-organism process;single organism signaling;developmental process;epithelium development;single-organism developmental process;tissue morphogenesis;tissue development;anatomical structure morphogenesis;anatomical structure development;morphogenesis of an epithelium;morphogenesis of a polarized epithelium;cellular component organization or biogenesis;cellular com…		cellular_component;membrane;intracellular;organelle;cell part;cell;intracellular part;intracellular organelle;cell leading edge;cell projection;cell periphery;cell junction;cytoplasm;midbody;anchoring junction;adherens junction;cell-cell junction;cell-cell adherens junction;cytoplasmic part;cytosol;plasma membrane;membrane-bounded organelle;intracellular membrane-bounded organelle;nucleus;lamelli…	K05690	CTNND1:catenin (cadherin-associated protein), delta 1;CTNND1:catenin (cadherin-associated protein), delta 1;CTNND1:catenin (cadherin-associated protein), delta 1;	Rap1 signaling pathway - Homo sapiens (human) ;Leukocyte transendothelial migration - Homo sapiens (human) ;Adherens junction - Homo sapiens (human) ;	IPR000225;IPR011989;IPR016024;	Armadillo;Armadillo-like helical;Armadillo-type fold;
Q9H9S3	>sp|Q9H9S3|S61A2_HUMAN Protein transport protein Sec61 subunit alpha isoform 2 OS=Homo sapiens GN=SEC61A2 PE=2 SV=3;>sp|P61619|S61A1_HUMAN Protein transport protein Sec61 subunit alpha isoform 1 OS=Homo sapiens GN=SEC61A1 PE=1 SV=2	1	6.59744e-17	_QLK(gl)EQQMVMR_	QLK(1)EQQMVMR	395	-0.64763	144.77	1.0457	SSAKDVAKQLKEQQMVMRGHR	..........KE.........	nuclear	biological_process;signaling;single-organism process;single organism signaling;developmental process;epithelium development;single-organism developmental process;tissue morphogenesis;tissue development;anatomical structure morphogenesis;anatomical structure development;morphogenesis of an epithelium;morphogenesis of a polarized epithelium;cellular component organization or biogenesis;cellular com…		cellular_component;membrane;intracellular;organelle;cell part;cell;intracellular part;intracellular organelle;cell leading edge;cell projection;cell periphery;cell junction;cytoplasm;midbody;anchoring junction;adherens junction;cell-cell junction;cell-cell adherens junction;cytoplasmic part;cytosol;plasma membrane;membrane-bounded organelle;intracellular membrane-bounded organelle;nucleus;lamelli…	K05690	CTNND1:catenin (cadherin-associated protein), delta 1;CTNND1:catenin (cadherin-associated protein), delta 1;CTNND1:catenin (cadherin-associated protein), delta 1;	Rap1 signaling pathway - Homo sapiens (human) ;Leukocyte transendothelial migration - Homo sapiens (human) ;Adherens junction - Homo sapiens (human) ;	IPR000225;IPR011989;IPR016024;	Armadillo;Armadillo-like helical;Armadillo-type fold;
Q13200	>sp|Q13200|PSMD2_HUMAN 26S proteasome non-ATPase regulatory subunit 2 OS=Homo sapiens GN=PSMD2 PE=1 SV=3	0.995666	1.36615e-13	_DKAPVQPQQSPAAAPGGTDEKPSGK(gl)ER_	DKAPVQPQQSPAAAPGGTDEK(0.004)PSGK(0.996)ER	31	-0.4515	118.9	1.42203	PGGTDEKPSGKERRDAGDKDK	..........KE.........	nuclear	biological_process;signaling;single-organism process;single organism signaling;developmental process;epithelium development;single-organism developmental process;tissue morphogenesis;tissue development;anatomical structure morphogenesis;anatomical structure development;morphogenesis of an epithelium;morphogenesis of a polarized epithelium;cellular component organization or biogenesis;cellular com…		cellular_component;membrane;intracellular;organelle;cell part;cell;intracellular part;intracellular organelle;cell leading edge;cell projection;cell periphery;cell junction;cytoplasm;midbody;anchoring junction;adherens junction;cell-cell junction;cell-cell adherens junction;cytoplasmic part;cytosol;plasma membrane;membrane-bounded organelle;intracellular membrane-bounded organelle;nucleus;lamelli…	K05690	CTNND1:catenin (cadherin-associated protein), delta 1;CTNND1:catenin (cadherin-associated protein), delta 1;CTNND1:catenin (cadherin-associated protein), delta 1;	Rap1 signaling pathway - Homo sapiens (human) ;Leukocyte transendothelial migration - Homo sapiens (human) ;Adherens junction - Homo sapiens (human) ;	IPR000225;IPR011989;IPR016024;	Armadillo;Armadillo-like helical;Armadillo-type fold;
O95994	>sp|O95994|AGR2_HUMAN Anterior gradient protein 2 homolog OS=Homo sapiens GN=AGR2 PE=1 SV=1	1	0.000243763	_VFAENK(gl)EIQK_	VFAENK(1)EIQK	95	2.5804	97.472	1.72706	QALKKVFAENKEIQKLAEQFV	..........KE.........	nuclear	biological_process;signaling;single-organism process;single organism signaling;developmental process;epithelium development;single-organism developmental process;tissue morphogenesis;tissue development;anatomical structure morphogenesis;anatomical structure development;morphogenesis of an epithelium;morphogenesis of a polarized epithelium;cellular component organization or biogenesis;cellular com…		cellular_component;membrane;intracellular;organelle;cell part;cell;intracellular part;intracellular organelle;cell leading edge;cell projection;cell periphery;cell junction;cytoplasm;midbody;anchoring junction;adherens junction;cell-cell junction;cell-cell adherens junction;cytoplasmic part;cytosol;plasma membrane;membrane-bounded organelle;intracellular membrane-bounded organelle;nucleus;lamelli…	K05690	CTNND1:catenin (cadherin-associated protein), delta 1;CTNND1:catenin (cadherin-associated protein), delta 1;CTNND1:catenin (cadherin-associated protein), delta 1;	Rap1 signaling pathway - Homo sapiens (human) ;Leukocyte transendothelial migration - Homo sapiens (human) ;Adherens junction - Homo sapiens (human) ;	IPR000225;IPR011989;IPR016024;	Armadillo;Armadillo-like helical;Armadillo-type fold;
P51572	>sp|P51572|BAP31_HUMAN B-cell receptor-associated protein 31 OS=Homo sapiens GN=BCAP31 PE=1 SV=3	1	1.89196e-06	_QSEGLTK(gl)EYDR_	QSEGLTK(1)EYDR	221	-0.48721	116.51	3.68419	AMRKQSEGLTKEYDRLLEEHA	..........KE.........	nuclear	biological_process;glycosylation;single-organism carbohydrate metabolic process;carbohydrate metabolic process;metabolic process;macromolecule modification;organic substance metabolic process;macromolecule metabolic process;primary metabolic process;macromolecule glycosylation;lipid metabolic process;single-organism metabolic process;cellular process;cellular metabolic process;cellular lipid meta…	molecular_function;mannosyltransferase activity;transferase activity, transferring hexosyl groups;transferase activity, transferring glycosyl groups;catalytic activity;transferase activity;dolichyl-phosphate beta-D-mannosyltransferase activity;binding;small molecule binding;alcohol binding;carbohydrate binding;monosaccharide binding;mannose binding;dolichyl-phosphate-mannose-protein mannosyltrans…	cellular_component;membrane;intracellular;organelle;cell part;cell;intracellular part;intracellular organelle;protein complex;catalytic complex;macromolecular complex;mannosyltransferase complex;cytoplasmic part;cytoplasm;membrane-bounded organelle;intracellular membrane-bounded organelle;endoplasmic reticulum;membrane part;endomembrane system;nuclear outer membrane-endoplasmic reticulum membrane…	K00721	DPM1:dolichol-phosphate mannosyltransferase [EC:2.4.1.83];DPM1:dolichol-phosphate mannosyltransferase [EC:2.4.1.83];	Metabolic pathways - Homo sapiens (human) ;N-Glycan biosynthesis - Homo sapiens (human) ;	IPR001173;IPR029044;	Glycosyltransferase 2-like;Nucleotide-diphospho-sugar transferases;
P38606	>sp|P38606|VATA_HUMAN V-type proton ATPase catalytic subunit A OS=Homo sapiens GN=ATP6V1A PE=1 SV=2	1	1.42295e-19	_AK(gl)EILQEEEDLAEIVQLVGK_	AK(1)EILQEEEDLAEIVQLVGK	480	-0.69763	101.38	0.52222	TEFVPLRTKAKEILQEEEDLA	..........KE.........	cytosol	biological_process;cellular component organization or biogenesis;cellular component organization;cellular localization;cellular process;single-organism process;single-organism cellular process;transport;establishment of localization in cell;establishment of localization;localization;intracellular transport;single-organism transport;vesicle-mediated transport;Golgi vesicle transport;organelle orga…	molecular_function;transporter activity;substrate-specific transporter activity;protein transporter activity;	cellular_component;membrane;intracellular;organelle;cell part;cell;intracellular part;intracellular organelle;membrane-bounded organelle;organelle part;organelle membrane;intracellular organelle part;cytoplasm;Golgi apparatus;endomembrane system;intracellular membrane-bounded organelle;cytoplasmic part;Golgi apparatus part;Golgi membrane;cytosol;				IPR006955;IPR006953;IPR000225;IPR016024;	Uso1/p115-like vesicle tethering protein, C-terminal;Vesicle tethering protein Uso1/P115-like , head domain;Armadillo;Armadillo-type fold;
O14495	>sp|O14495|LPP3_HUMAN Lipid phosphate phosphohydrolase 3 OS=Homo sapiens GN=PPAP2B PE=1 SV=1	1	3.33193e-06	_K(gl)EILSPVDIIDR_	K(1)EILSPVDIIDR	293	0.64188	88.075	3.59376	TLSLPAPAIRKEILSPVDIID	..........KE.........	cytosol	biological_process;cellular localization;cellular process;single-organism process;single-organism cellular process;transport;establishment of localization in cell;establishment of localization;localization;intracellular transport;vesicle-mediated transport;organic substance transport;endocytosis;macromolecule localization;protein localization;establishment of protein localization;protein transpor…		cellular_component;membrane;organelle;intracellular;membrane-bounded organelle;cell part;cell;intracellular organelle;intracellular part;intracellular membrane-bounded organelle;cytoplasm;cytoplasmic part;endosome;cytosol;early endosome;				IPR008942;IPR004152;IPR018205;IPR014645;IPR002014;	ENTH/VHS;GAT;VHS subgroup;Target of Myb protein 1;VHS;
Q8NBR6	>sp|Q8NBR6|FA63B_HUMAN Protein FAM63B OS=Homo sapiens GN=FAM63B PE=1 SV=2	1	3.3549e-23	_PK(gl)EISEIQR_	PK(1)EISEIQR	309	-0.78658	157.78	2.65562	LGDYMLDAKPKEISEIQRLNY	..........KE.........	cytosol	biological_process;cellular localization;cellular process;single-organism process;single-organism cellular process;transport;establishment of localization in cell;establishment of localization;localization;intracellular transport;vesicle-mediated transport;organic substance transport;endocytosis;macromolecule localization;protein localization;establishment of protein localization;protein transpor…		cellular_component;membrane;organelle;intracellular;membrane-bounded organelle;cell part;cell;intracellular organelle;intracellular part;intracellular membrane-bounded organelle;cytoplasm;cytoplasmic part;endosome;cytosol;early endosome;				IPR008942;IPR004152;IPR018205;IPR014645;IPR002014;	ENTH/VHS;GAT;VHS subgroup;Target of Myb protein 1;VHS;
Q9H0M0	>sp|Q96J02|ITCH_HUMAN E3 ubiquitin-protein ligase Itchy homolog OS=Homo sapiens GN=ITCH PE=1 SV=2;>sp|Q9H0M0|WWP1_HUMAN NEDD4-like E3 ubiquitin-protein ligase WWP1 OS=Homo sapiens GN=WWP1 PE=1 SV=1	1	0.019105	_SYEQLK(gl)EK_	SYEQLK(1)EK	906	-0.64498	62.969	8.92299	LPPYKSYEQLKEKLLFAIEET	..........KE.........	cytosol	biological_process;cellular localization;cellular process;single-organism process;single-organism cellular process;transport;establishment of localization in cell;establishment of localization;localization;intracellular transport;vesicle-mediated transport;organic substance transport;endocytosis;macromolecule localization;protein localization;establishment of protein localization;protein transpor…		cellular_component;membrane;organelle;intracellular;membrane-bounded organelle;cell part;cell;intracellular organelle;intracellular part;intracellular membrane-bounded organelle;cytoplasm;cytoplasmic part;endosome;cytosol;early endosome;				IPR008942;IPR004152;IPR018205;IPR014645;IPR002014;	ENTH/VHS;GAT;VHS subgroup;Target of Myb protein 1;VHS;
Q8TEL6	>sp|Q8TEL6|TP4AP_HUMAN Short transient receptor potential channel 4-associated protein OS=Homo sapiens GN=TRPC4AP PE=1 SV=2	1	0.01101	_K(gl)EPAESSFR_	K(1)EPAESSFR	524	-0.72412	55.064	1.33469	LLTRLLQVMKKEPAESSFRFW	..........KE.........	nuclear	biological_process;cellular component organization or biogenesis;cellular component biogenesis;cellular component organization;chromosome organization;organelle organization;protein-DNA complex subunit organization;cellular process;single-organism process;protein complex subunit organization;single-organism cellular process;chromatin organization;macromolecular complex subunit organization;nucleo…	molecular_function;binding;organic cyclic compound binding;heterocyclic compound binding;nucleic acid binding;DNA binding;	intracellular;organelle;cell part;cell;intracellular part;cellular_component;intracellular organelle;non-membrane-bounded organelle;intracellular non-membrane-bounded organelle;organelle part;intracellular organelle part;macromolecular complex;protein complex;protein-DNA complex;DNA bending complex;chromosome;chromosomal part;chromatin;DNA packaging complex;nucleosome;membrane-bounded organelle;i…	K11252	H2B:histone H2B;H2B:histone H2B;H2B:histone H2B;	Viral carcinogenesis - Homo sapiens (human) ;Alcoholism - Homo sapiens (human) ;Systemic lupus erythematosus - Homo sapiens (human) ;	IPR000558;IPR009072;IPR007125;	Histone H2B;Histone-fold;Histone core;
P12830	>sp|P12830|CADH1_HUMAN Cadherin-1 OS=Homo sapiens GN=CDH1 PE=1 SV=3	1	1.47767e-15	_AVVK(gl)EPLLPPEDDTR_	AVVK(1)EPLLPPEDDTR	738	1.2221	120.7	2.05385	LLFLRRRAVVKEPLLPPEDDT	..........KE.........	nuclear	biological_process;cellular component organization or biogenesis;cellular component biogenesis;cellular component organization;chromosome organization;organelle organization;protein-DNA complex subunit organization;cellular process;single-organism process;protein complex subunit organization;single-organism cellular process;chromatin organization;macromolecular complex subunit organization;nucleo…	molecular_function;binding;organic cyclic compound binding;heterocyclic compound binding;nucleic acid binding;DNA binding;	intracellular;organelle;cell part;cell;intracellular part;cellular_component;intracellular organelle;non-membrane-bounded organelle;intracellular non-membrane-bounded organelle;organelle part;intracellular organelle part;macromolecular complex;protein complex;protein-DNA complex;DNA bending complex;chromosome;chromosomal part;chromatin;DNA packaging complex;nucleosome;membrane-bounded organelle;i…	K11252	H2B:histone H2B;H2B:histone H2B;H2B:histone H2B;	Viral carcinogenesis - Homo sapiens (human) ;Alcoholism - Homo sapiens (human) ;Systemic lupus erythematosus - Homo sapiens (human) ;	IPR000558;IPR009072;IPR007125;	Histone H2B;Histone-fold;Histone core;
Q9H3Z4	>sp|Q9H3Z4|DNJC5_HUMAN DnaJ homolog subfamily C member 5 OS=Homo sapiens GN=DNAJC5 PE=1 SV=1	1	2.48048e-06	_FK(gl)EINNAHAILTDATK_	FK(1)EINNAHAILTDATK	58	0.44789	83.404	7.80884	PDNPEAADKFKEINNAHAILT	..........KE.........	nuclear	biological_process;cellular component organization or biogenesis;cellular component biogenesis;cellular component organization;chromosome organization;organelle organization;protein-DNA complex subunit organization;cellular process;single-organism process;protein complex subunit organization;single-organism cellular process;chromatin organization;macromolecular complex subunit organization;nucleo…	molecular_function;binding;organic cyclic compound binding;heterocyclic compound binding;nucleic acid binding;DNA binding;	intracellular;organelle;cell part;cell;intracellular part;cellular_component;intracellular organelle;non-membrane-bounded organelle;intracellular non-membrane-bounded organelle;organelle part;intracellular organelle part;macromolecular complex;protein complex;protein-DNA complex;DNA bending complex;chromosome;chromosomal part;chromatin;DNA packaging complex;nucleosome;membrane-bounded organelle;i…	K11252	H2B:histone H2B;H2B:histone H2B;H2B:histone H2B;	Viral carcinogenesis - Homo sapiens (human) ;Alcoholism - Homo sapiens (human) ;Systemic lupus erythematosus - Homo sapiens (human) ;	IPR000558;IPR009072;IPR007125;	Histone H2B;Histone-fold;Histone core;
[truncated: 2,614 more rows]

## Sheet: Quantified_lysine sites
Protein IDs	Protein_description	Gene_name	Lysine Position	Ratio (L : H)	log2Ratio(L : H)	pValue
A0AVT1	>sp|A0AVT1|UBA6_HUMAN Ubiquitin-like modifier-activating enzyme 6 OS=Homo sapiens GN=UBA6 PE=1 SV=1	UBA6	544	0.472077	-1.08291	0
A5PLL7	>sp|A5PLL7|TM189_HUMAN Transmembrane protein 189 OS=Homo sapiens GN=TMEM189 PE=1 SV=3	TMEM189	257	4.27277	2.09517	0
A6NGB7	>sp|A6NGB7|TM221_HUMAN Transmembrane protein 221 OS=Homo sapiens GN=TMEM221 PE=2 SV=3	TMEM221	203	10.6899	3.41818	0
A8MVW0	>sp|A8MVW0|F1712_HUMAN Protein FAM171A2 OS=Homo sapiens GN=FAM171A2 PE=1 SV=1	FAM171A2	353	5.01958	2.32757	0
Q13459	>sp|Q13459|MYO9B_HUMAN Unconventional myosin-IXb OS=Homo sapiens GN=MYO9B PE=1 SV=3;>sp|B2RTY4|MYO9A_HUMAN Unconventional myosin-IXa OS=Homo sapiens GN=MYO9A PE=1 SV=2	MYO9B	322	0.269324	-1.89259	0
[truncated: 1,133 more rows]

## Sheet: Up-regulated_lysine sites
Protein IDs	Protein_description	Gene_name	Lysine Position	Ratio (L : H)	log2Ratio(L : H)	pValue
[truncated: 799 more rows]

## Sheet: Down-regulated_lysine sites
Protein IDs	Protein_description	Gene_name	Lysine Position	Ratio (L : H)	log2Ratio(L : H)	pValue
[truncated: 339 more rows]
