# Supplementary material for: Integrative Analysis of Proteome and Ubiquitylome Reveals Unique Features of Lysosomal and Endocytic Pathways in Gefitinib‐Resistant Non‐Small Cell Lung Cancer Cells
Source: Proteomics. 2018 Jul 8;18(15):1700388. doi: 10.1002/pmic.201700388 (PMC6099292; doi:10.1002/pmic.201700388)
Supplement: Supplementary file 10 — Supporting Information [file PMIC-18-na-s010.xlsx]

## Sheet: Upregulated in  expression
KEGG Pathway	Mapping	Background	All Mapping	All Background	Fold enrichment	Fisher' exact Test P value	-LOG10(Pvalue)	Benjamini	Protein IDs	Mapping Protein IDs
Alzheimer's disease - Homo sapiens (human)	22	88	193	2083	2.69819	2.431e-05	4.61422	0.00381667	P13073;P06576;P12074;P31040;P16298;P00414;P56181;P00403;P17655;Q99714;P05067;P99999;P00395;Q99643;O75251;P51970;O96000;Q92934;P21912;P07919;Q9UDW1;Q14573;Q9NX14;P16615;P14406;P20674;O00217;Q00535;P49768;P30049;Q9Y6M9;P49841;Q13158;P49821;P63098;O00483;P08574;O43920;P07384;P48047;P55957;Q92542;P14927;Q16718;P47985;Q16795;P10606;P62158;O95139;Q9P0J0;O95168;O95169;O95167;O95182;Q01970;O95298;O95299;…	P00403;Q99714;P05067;Q92934;Q9NX14;Q9Y6M9;O00483;P10606;O95139;O95168;O95169;O95182;O95298;O95299;P19404;O14672;O43678;P50148;P28331;Q9UI09;P17568;O43181;
Lysosome - Homo sapiens (human)	17	61	193	2083	3.00781	7.089e-05	4.14942	0.00416573	P53634;Q15904;P61421;P09497;P49281;P15289;Q9BTY2;P50897;P07858;P17900;P20933;P06865;P07602;P07686;Q00610;O00203;O43747;Q9Y487;Q13286;P11279;P38571;P07711;Q9Y2T2;P20645;Q9UBR2;O00115;Q9Y6Q5;P04062;P09668;P06280;P07339;P15586;Q9BXS5;Q14108;Q8NBK3;Q8NCC3;P34059;P11717;P10619;P27449;O14617;O00754;P08962;P16278;O15118;Q13488;Q93050;P13473;Q9UI12;Q99538;Q99519;Q13510;Q10567;O75503;P10253;O14773;P61966;…	P15289;P17900;P07686;Q13286;P09668;P07339;P15586;Q14108;Q8NCC3;P10619;P08962;P16278;Q93050;P13473;Q99519;Q9UK23;Q9UJJ9;
Metabolic pathways - Homo sapiens (human)	70	503	193	2083	1.50197	7.96e-05	4.09909	0.00416573	P13073;Q6UB35;P53602;P06576;P03915;P12074;P03923;Q9BRR6;P56134;P31040;Q15904;P61421;Q86SF2;P33316;Q92643;P34896;P34897;P00492;P00491;Q92685;Q99798;Q9NW08;P00414;P49247;P48507;P48506;P56181;P35520;P53597;P34913;P09417;P00403;O94766;P09467;P15291;P35573;Q14435;Q9BSD7;P13196;P31153;Q99714;P30566;Q15800;P99999;P50747;P30520;P00374;P00395;P00367;Q99685;P00352;Q8TCG2;P03897;Q8TCJ2;P37837;P00338;P36954;…	P03915;P00403;O94766;P15291;Q99714;Q99685;P00352;Q9BTU6;Q969N2;Q6NVY1;Q8IVS2;Q92903;P21953;Q99943;Q9NX14;P07686;P09917;Q8IXK2;P50336;Q9Y2T3;P30038;Q6UWP7;P05187;Q9Y6M9;P11182;O00483;Q7L5N7;P51649;O00330;P15586;Q9BY49;Q16706;Q96S52;P10606;Q16762;P23378;O95139;Q96EU7;Q9H553;O95168;O95169;O95182;Q96DG6;O95298;O95299;O15327;P25325;P23141;P19404;O15269;P30837;P30838;O15254;P31937;O43678;P16278;P28331;…
Non-alcoholic fatty liver disease (NAFLD) - Homo sapiens (human)	17	69	193	2083	2.65908	0.0003421	3.46585	0.0134274	P13073;P12074;P31040;P00414;P56181;P00403;P99999;P00395;Q99643;O75251;P51970;O96000;P21912;P07919;Q9UDW1;Q9NX14;P14406;Q07812;P20674;O00217;P54619;P05198;Q13131;Q13133;Q9Y6M9;P49841;P49840;P49821;P31749;O00483;P08574;O43920;P63000;P55957;P14927;Q16718;P47985;Q16795;P10606;O95139;Q9P0J0;O95168;O95169;O95167;O95182;O95298;O95299;P19404;P60953;P31930;O43674;O43678;O14561;O14548;P28331;Q04206;Q9UI09;…	P00403;Q9NX14;Q9Y6M9;O00483;P10606;O95139;O95168;O95169;O95182;O95298;O95299;P19404;O43678;P28331;Q9UI09;P17568;O43181;
Oxidative phosphorylation - Homo sapiens (human)	19	86	193	2083	2.38444	0.0005637	3.24895	0.0175291	P13073;P06576;P03915;P12074;P03923;P56134;P31040;Q15904;P61421;P00414;P56181;P00403;P00395;P03897;Q99643;P15313;O75251;P51970;O96000;P21912;P07919;Q9UDW1;Q9NX14;P14406;Q9H008;P20674;P38606;O00217;Q9Y487;P30049;Q9Y6M9;P49821;O00483;P08574;O43920;Q14061;Q15181;Q9Y5K8;P48047;P14927;Q16718;P47985;Q16795;P10606;O95139;Q9P0J0;O95168;O95169;O95167;O95182;O75964;Q16864;O95298;O95299;O75947;P27449;P19404;…	P03915;P00403;Q9NX14;Q9Y6M9;O00483;P10606;O95139;O95168;O95169;O95182;O95298;O95299;P19404;O43678;P28331;Q93050;Q9UI09;P17568;O43181;
Parkinson's disease - Homo sapiens (human)	18	80	193	2083	2.42837	0.0006699	3.17399	0.0175291	P13073;P06576;P03915;P12074;P03923;P31040;P30405;P00414;P56181;P00403;P21796;P99999;P17612;P00395;P03897;Q99643;P05141;O75251;P51970;P12235;O96000;P21912;P07919;Q9UDW1;Q9NX14;P14406;P20674;P09936;O00217;P30049;Q9Y6M9;P49821;O00483;P08574;O43920;P48047;P14927;Q16718;P47985;Q16795;P10606;P62253;O95139;Q9P0J0;O95168;O95169;O95167;O95182;P22314;P08754;O95298;O95299;O75947;P45880;P19404;P24539;P31930;…	P03915;P00403;Q9NX14;Q9Y6M9;O00483;P10606;O95139;O95168;O95169;O95182;O95298;O95299;P19404;O43678;P28331;Q9UI09;P17568;O43181;
ECM-receptor interaction - Homo sapiens (human)	9	26	193	2083	3.73595	0.001639	2.78542	0.0367604	P06756;P26006;P07942;P02751;P07996;P05556;P08648;O00468;P11047;P98160;Q14118;P18084;P23229;O15230;P17301;P24043;P18564;P16144;P16070;P02462;P55268;Q13753;Q13751;O75330;P10451;P18827	P02751;P07996;O00468;P18564;P16144;P02462;Q13753;Q13751;P10451;
Primary immunodeficiency - Homo sapiens (human)	4	4	193	2083	10.7927	0.002878	2.54091	0.0564807	P13051;Q03519;Q03518;P25942	P13051;Q03519;Q03518;P25942;
Glycerophospholipid metabolism - Homo sapiens (human)	9	30	193	2083	3.23782	0.004447	2.35193	0.0775754	Q92604;Q96N66;P48651;Q9UG56;Q8IV08;Q92903;Q99943;P49585;Q8IY17;Q9BVG9;Q9UBM1;Q6UWP7;Q8N335;Q6P1A2;Q7L5N7;O14494;Q643R3;Q8NCC3;O15228;O43688;Q53EU6;Q9C0D9;Q99447;O75608;Q6ZWT7;Q8NF37;O14735;O95674;O95372;P43304	Q92903;Q99943;Q8IY17;Q6UWP7;Q6P1A2;Q7L5N7;Q8NCC3;Q6ZWT7;O95674;
Metabolism of xenobiotics by cytochrome P450 - Homo sapiens (human)	7	19	193	2083	3.97627	0.005535	2.25688	0.0868995	Q99735;Q04828;P09211;P48448;P78417;Q9Y2Q3;P19224;Q96SQ9;P11766;P47895;Q03013;P10620;P52895;O43488;P30838;P07099;Q16678;O14880;P21266	Q99735;Q9Y2Q3;Q96SQ9;P10620;P30838;P07099;O14880;
Peroxisome - Homo sapiens (human)	11	45	193	2083	2.63823	0.006319	2.19935	0.0901894	P00441;P34913;Q06830;O75192;Q9NUI1;Q9BTZ2;O96011;Q92968;P09110;Q8WVX9;P35914;P04040;Q9Y2Q3;P30044;O00116;Q96HA9;Q03426;P33121;P04179;P40855;Q9Y5Y5;Q13011;P51659;Q9BY49;Q15067;P22307;O75874;A8MXV4;O15228;O15254;Q9UHK6;P56589;O95573;Q9UJ83;O75521;P43155;O14734;Q08426;Q9UKG9;Q13608;O75381;O60488;P48735;P33897;O14975	O96011;P04040;Q9Y2Q3;Q9BY49;A8MXV4;O15254;O75521;P43155;Q08426;P33897;O14975;
Huntington's disease - Homo sapiens (human)	19	109	193	2083	1.8813	0.008964	2.0475	0.113777	P13073;P06576;P12074;P31040;P30405;P09497;P00414;P00441;P56181;P00403;P21796;P99999;Q92769;P00395;Q92793;P36954;Q99643;P05141;O75251;Q9GZM3;P51970;P12235;P21980;O96000;P21912;P07919;Q8TED1;Q9UDW1;Q9NX14;P08047;P14406;Q07812;P20674;Q00610;O00217;O00291;O00268;P52434;O95782;P30049;Q9Y6M9;P49821;P24928;P04179;O00483;P08574;O94973;O43920;P63010;Q14203;P48047;P14927;Q16718;P47985;Q16795;P04637;P10606;…	P00403;P21980;Q9NX14;Q9Y6M9;O00483;P10606;O95139;O95168;O95169;O95182;O95298;O95299;P19404;O43678;P50148;P28331;Q9UI09;P17568;O43181;
Mucin type O-Glycan biosynthesis - Homo sapiens (human)	5	10	193	2083	5.39637	0.009421	2.0259	0.113777	Q86SF2;Q14435;Q86SR1;Q8IXK2;O43286;Q96EU7;Q8NCL4;Q9NS00;Q10472;Q10471	Q8IXK2;O43286;Q96EU7;Q9NS00;Q10472;
Glycerolipid metabolism - Homo sapiens (human)	6	18	193	2083	3.59758	0.01999	1.69919	0.224174	Q99685;P49419;Q99943;P15121;Q6UWP7;P06280;P51648;O14494;Q53H12;O75907;P30837;O43688;Q53EU6;P14550;Q6ZWT7;O60218;Q3LXA3;P49189	Q99685;Q99943;Q6UWP7;P30837;Q6ZWT7;P49189;
Drug metabolism - cytochrome P450 - Homo sapiens (human)	5	13	193	2083	4.15106	0.02573	1.58956	0.269307	Q99735;P09211;P48448;P78417;Q9Y2Q3;P19224;P11766;P47895;Q03013;P10620;P30838;O14880;P21266	Q99735;Q9Y2Q3;P10620;P30838;O14880;
Sulfur metabolism - Homo sapiens (human)	4	8	193	2083	5.39637	0.03048	1.51599	0.282862	P99999;Q9NX62;O95861;Q9Y6N5;Q16762;O43252;P25325;O95571	Q9Y6N5;Q16762;P25325;O95571;
Chemical carcinogenesis - Homo sapiens (human)	6	20	193	2083	3.23782	0.0311	1.50724	0.282862	Q99735;Q04828;P09211;P48448;P50226;P50225;P78417;Q9Y2Q3;P19224;P11766;P47895;Q03013;P10620;P52895;P30838;P07099;Q16678;P18440;O14880;P21266	Q99735;Q9Y2Q3;P10620;P30838;P07099;O14880;
Calcium signaling pathway - Homo sapiens (human)	7	27	193	2083	2.79812	0.03243	1.48905	0.282862	P30405;P16298;P21796;P17612;P05141;P12235;P00533;Q14573;P16615;P23634;P63098;P63092;P62158;P04626;P29992;Q01970;P45880;P20020;P50148;Q08209;P17252;Q13555;Q99571;Q13557;Q13586;Q9Y277;O14983	P23634;P63092;P50148;P17252;Q99571;Q13557;Q13586;
Amoebiasis - Homo sapiens (human)	7	28	193	2083	2.69819	0.03822	1.41771	0.315818	P17612;P07942;P02751;P61020;O43707;P63092;P20339;P11047;P30740;P12814;P29992;P18206;Q01970;O15230;P51149;P51148;P50148;P24043;Q04206;P17252;P02462;P19838;P35237;P55268;Q13753;Q13751;Q05397;P04792	P02751;P63092;P50148;P17252;P02462;Q13753;Q13751;
Valine, leucine and isoleucine degradation - Homo sapiens (human)	8	36	193	2083	2.39839	0.04214	1.37531	0.317514	Q99714;P49419;Q6NVY1;P21953;P09110;P54687;Q9BWD1;P11310;P42765;P24752;P35914;P22033;P30084;P05165;P05166;P11182;Q02252;P26440;P12694;P09622;P51648;P40939;Q16836;Q9HCC0;O15382;P30837;P55809;P31937;P45954;P55084;P16219;P80404;Q01581;Q08426;P49189;Q96RQ3	Q99714;Q6NVY1;P21953;P11182;P30837;P31937;Q08426;P49189;
Tryptophan metabolism - Homo sapiens (human)	5	15	193	2083	3.59758	0.04247	1.37192	0.317514	P49419;Q92947;Q9BWD1;P24752;P04040;P30084;P51648;P40939;Q16719;Q16836;P30837;Q16678;Q08426;Q9ULD0;P49189	P04040;P30837;Q08426;Q9ULD0;P49189;
Serotonergic synapse - Homo sapiens (human)	6	22	193	2083	2.94348	0.04545	1.34247	0.324348	P09471;P05067;P17612;Q14573;P09917;Q9UBI6;P04049;P63092;P63218;Q01970;P08754;P50150;P50151;P50148;P01111;P01112;P17252;P28482;O60262;P04899;Q02750;P62879	P05067;P09917;Q9UBI6;P63092;P50148;P17252;
beta-Alanine metabolism - Homo sapiens (human)	5	16	193	2083	3.37273	0.05267	1.27844	0.35953	P49419;Q6NVY1;Q96KP4;P48448;P11310;P30084;P52788;Q02252;P51648;P40939;P47895;P30837;P30838;P80404;Q08426;P49189	Q6NVY1;P30837;P30838;Q08426;P49189;
ABC transporters - Homo sapiens (human)	4	10	193	2083	4.3171	0.05693	1.24466	0.372417	Q92887;P33527;O75027;Q03519;Q03518;O15439;Q9NP58;Q9UNQ0;Q9NRK6;P33897	Q03519;Q03518;Q9NP58;P33897;
Salivary secretion - Homo sapiens (human)	5	17	193	2083	3.17434	0.06409	1.19321	0.402485	P05023;P05026;P17612;P50993;Q14573;P23634;P54709;P63092;P63027;P62158;Q01970;P20020;P50148;P17252;P55011;P01034;P04920	P23634;P63092;P50148;P17252;P01034;
Glycosaminoglycan degradation - Homo sapiens (human)	3	5	193	2083	6.47565	0.07015	1.15397	0.423598	P06865;P07686;P15586;P34059;P16278	P07686;P15586;P16278;
Cell adhesion molecules (CAMs) - Homo sapiens (human)	6	25	193	2083	2.59026	0.0733	1.1349	0.426226	Q92692;P14209;Q5ZPR3;P06756;Q92896;P15151;O95832;P05556;P19256;Q9Y624;P05362;P20273;O15551;P10586;Q9BZZ2;P12830;P23229;P22223;Q16625;P25942;Q29963;P10321;P18827;O95471;Q13740	P14209;Q9Y624;P05362;Q16625;P25942;Q29963;
Phosphatidylinositol signaling system - Homo sapiens (human)	5	18	193	2083	2.99799	0.07669	1.11526	0.430012	Q8TBX8;Q8TCG2;Q9BTU6;Q9NX62;Q14642;Q92903;P48426;Q9BT40;Q14573;O00443;P62158;Q01968;Q01970;O15327;Q8NEB9;P17252;O14735;O95674	Q9BTU6;Q92903;O15327;P17252;O95674;
Sulfur relay system - Homo sapiens (human)	3	6	193	2083	5.39637	0.09897	1.0045	0.535803	Q9BTM9;Q9Y697;Q16762;P25325;O75648;O95396	Q16762;P25325;O95396;
Circadian entrainment - Homo sapiens (human)	5	20	193	2083	2.69819	0.1053	0.977572	0.55107	P09471;P17612;Q14573;Q9UBI6;P63092;P63218;P62158;Q01970;P08754;P50150;P50151;P50148;P16220;P17252;Q13555;Q13557;P28482;O60262;P04899;P62879	Q9UBI6;P63092;P50148;P17252;Q13557;
Biosynthesis of unsaturated fatty acids - Homo sapiens (human)	4	13	193	2083	3.32084	0.1107	0.955852	0.560642	Q86SK9;P09110;Q9NYP7;Q9NZ01;O00154;P40939;Q9BY49;Q53GQ0;Q15067;O15254;O00767;Q86TX2;O60427	Q86SK9;Q9BY49;O15254;O00767;
Pancreatic secretion - Homo sapiens (human)	5	22	193	2083	2.4529	0.1379	0.860436	0.676339	P05023;P05026;P61586;P50993;Q14573;P16615;P61006;P23634;P54709;O00194;O95716;P61224;P63092;P63000;Q01970;P20020;P50148;P17252;P55011;P04920;P62834;O14983	P23634;O00194;P63092;P50148;P17252;
African trypanosomiasis - Homo sapiens (human)	3	8	193	2083	4.04728	0.1637	0.785951	0.676339	Q99836;P05362;Q14116;Q9BQE5;Q01970;P52888;P50148;P17252	P05362;P50148;P17252;
Malaria - Homo sapiens (human)	3	8	193	2083	4.04728	0.1637	0.785951	0.676339	Q99836;P07996;P60033;P08581;P05362;Q14116;P25942;P18827	P07996;P05362;P25942;
Other glycan degradation - Homo sapiens (human)	3	8	193	2083	4.04728	0.1637	0.785951	0.676339	Q9BTY2;P20933;P06865;P07686;P04062;O00754;P16278;Q99519	P07686;P16278;Q99519;
Histidine metabolism - Homo sapiens (human)	3	8	193	2083	4.04728	0.1637	0.785951	0.676339	P49419;Q96KP4;P48448;P51648;P47895;P30837;P30838;P49189	P30837;P30838;P49189;
Staphylococcus aureus infection - Homo sapiens (human)	3	8	193	2083	4.04728	0.1637	0.785951	0.676339	P35527;P19012;P05362;P08779;Q9C075;P00746;P05783;P01024	P19012;P05362;P00746;
Retinol metabolism - Homo sapiens (human)	3	8	193	2083	4.04728	0.1637	0.785951	0.676339	P00352;Q9BTZ2;P19224;Q8IZV5;Q96SQ9;P11766;O75907;Q6NUM9	P00352;Q96SQ9;Q6NUM9;
PPAR signaling pathway - Homo sapiens (human)	5	24	193	2083	2.24849	0.1741	0.759201	0.696687	Q86SK9;P09110;P48163;P11310;P23786;P50416;P33121;Q13133;Q6P1M0;P07108;Q16798;Q15067;Q6PCB7;P22307;O15254;O00767;Q13418;P55058;O95573;Q01581;Q08426;P19793;O60488;O14975	Q86SK9;O15254;O00767;Q08426;O14975;
Inflammatory mediator regulation of TRP channels - Homo sapiens (human)	4	16	193	2083	2.69819	0.1775	0.750802	0.696687	P17612;P36873;Q14573;P46734;P63092;P62136;P62140;P62158;Q01970;P12931;O15264;P50148;P17252;Q13555;Q13557;Q05655	P63092;P50148;P17252;Q13557;
Fatty acid metabolism - Homo sapiens (human)	6	33	193	2083	1.96232	0.1821	0.73969	0.69731	Q86SK9;P49327;Q9NWU1;P50897;Q8IVS2;P09110;Q9BWD1;P11310;P42765;P24752;Q9BV79;P49748;Q9NYP7;Q9NZ01;P23786;P30084;P50416;P33121;Q13085;P40939;Q9BY49;Q53GQ0;Q15067;Q16836;O15254;O00767;P45954;P55084;P16219;O95573;Q08426;O60488;O60427	Q86SK9;Q8IVS2;Q9BY49;O15254;O00767;Q08426;
Complement and coagulation cascades - Homo sapiens (human)	3	9	193	2083	3.59758	0.1983	0.702677	0.720059	P08174;Q03405;P15529;P13987;P08697;P13726;P00749;P00746;P01024	P08174;P15529;P00746;
Sphingolipid metabolism - Homo sapiens (human)	4	17	193	2083	2.53947	0.2018	0.695079	0.720059	P15289;Q9NXE4;Q9BX95;P04062;P06280;Q96G23;Q16739;O14494;Q06136;O15269;O15270;O43688;P16278;O15121;Q99519;Q13510;O95470	P15289;O15269;P16278;Q99519;
Viral myocarditis - Homo sapiens (human)	4	17	193	2083	2.53947	0.2018	0.695079	0.720059	Q04637;P99999;P08174;P15153;P63261;P78344;P63000;P55957;P05362;Q14118;Q03135;P24043;P25942;P60709;Q14790;Q29963;P10321	P08174;P05362;P25942;Q29963;
Lysine degradation - Homo sapiens (human)	5	26	193	2083	2.07553	0.2132	0.671213	0.743831	Q9NVH6;Q8WTS6;P36957;P49419;Q96KQ7;Q92947;Q9BWD1;P24752;P30084;O00469;Q9BZ95;Q9BYW2;P51648;P40939;Q8NBJ5;Q15047;Q16836;O14686;P30837;Q9H9B1;O15047;Q08426;O60568;Q9ULD0;P49189;Q02809	Q9NVH6;P30837;Q08426;Q9ULD0;P49189;
Retrograde endocannabinoid signaling - Homo sapiens (human)	4	18	193	2083	2.39839	0.2269	0.644166	0.7536	P09471;P17612;Q99685;Q9BV23;Q14573;Q9UBI6;P63218;Q01970;P08754;O15264;P50150;P50151;P50148;P17252;P28482;O60262;P04899;P62879	Q99685;Q9UBI6;P50148;P17252;
Endocrine and other factor-regulated calcium reabsorption - Homo sapiens (human)	4	18	193	2083	2.39839	0.2269	0.644166	0.7536	P09497;P05023;P05026;P17612;P50993;Q00610;P23634;P54709;O95782;P63092;O94973;P63010;P50570;Q96CW1;Q01970;P20020;P50148;P17252	P23634;P63092;P50148;P17252;
Glutathione metabolism - Homo sapiens (human)	5	27	193	2083	1.99866	0.2335	0.631713	0.7536	Q99735;P48507;P48506;P00390;P36969;P48637;O75223;P09211;P31350;P52209;Q8TED1;P23921;O95881;P78417;Q9Y2Q3;P52788;Q03013;P28838;P10620;O75874;P11413;P19440;O14880;O14841;P21266;Q9UJ14;P48735	Q99735;Q9Y2Q3;P10620;O14880;Q9UJ14;
Autoimmune thyroid disease - Homo sapiens (human)	2	3	193	2083	7.19516	0.2519	0.598772	0.7536	P25942;Q29963;P10321	P25942;Q29963;
Allograft rejection - Homo sapiens (human)	2	3	193	2083	7.19516	0.2519	0.598772	0.7536	P25942;Q29963;P10321	P25942;Q29963;
Insulin secretion - Homo sapiens (human)	4	19	193	2083	2.27216	0.2524	0.597911	0.7536	P05023;P05026;P17612;Q8TD43;P50993;Q99941;Q14573;P54709;P11166;P63092;P63027;P20336;P29992;Q01970;P50148;P16220;P17252;Q13555;Q13557	P63092;P50148;P17252;Q13557;
Gastric acid secretion - Homo sapiens (human)	4	19	193	2083	2.27216	0.2524	0.597911	0.7536	P05023;P05026;P17612;P15311;P50993;Q14573;P63261;P54709;P63092;P62158;Q01970;P08754;P50148;P17252;Q13555;Q13557;P60709;P04920;P04899	P63092;P50148;P17252;Q13557;
Fatty acid degradation - Homo sapiens (human)	5	28	193	2083	1.92728	0.2544	0.594483	0.7536	P42126;P49419;Q92947;P09110;Q9BWD1;P11310;P42765;P24752;P49748;P23786;P30084;P50416;P33121;P51648;P40939;Q15067;Q16836;P11766;P30837;O15254;P45954;P55084;P16219;O95573;O75521;Q08426;O60488;P49189	P30837;O15254;O75521;Q08426;P49189;
PI3K-Akt signaling pathway - Homo sapiens (human)	11	86	193	2083	1.38047	0.2646	0.57741	0.7693	P29317;Q99650;P06756;P06730;P30153;P26006;Q92934;P07942;P07900;P42345;P02751;P07996;Q99941;P00533;P30281;P08069;Q07817;Q13362;Q15382;Q00534;Q9BVC4;Q9UBI6;P04049;Q04917;P05556;P08238;Q9UBS0;P63104;P08648;Q13131;P49841;P46527;P24941;P31749;P63000;P08581;P67775;P63218;P11047;P23588;P63151;Q8N122;P41743;P18084;P13807;P04637;P62258;P23229;P11802;Q16543;Q16513;O15230;P31946;P50150;P50151;P38398;P01111;…	Q92934;P02751;P07996;Q9UBI6;P17252;P18564;P16144;P02462;Q13753;Q13751;P10451;
Focal adhesion - Homo sapiens (human)	10	78	193	2083	1.38369	0.288	0.540608	0.822109	Q15942;Q9NVD7;O75116;P17655;Q14315;P06756;P36873;P26006;P46109;P46108;Q92934;P61586;P07942;P29353;P02751;P07996;P00533;P30281;P15153;P08069;O43707;Q9Y490;P19105;P63261;P04049;P05556;P08648;P61224;P49841;P52735;Q13177;P31749;P63000;P08581;P50552;P51636;Q13017;P62136;P62140;P11047;P18084;Q03135;P04626;P12814;P23229;O60610;P18206;Q9BZL4;P12931;O15230;P60953;P56945;Q13464;P01112;P21333;Q13418;P17301;…	Q92934;P02751;P07996;P17252;P18564;P16144;P02462;Q13753;Q13751;P10451;
Glutamatergic synapse - Homo sapiens (human)	4	21	193	2083	2.05576	0.3046	0.51627	0.843668	P16298;P09471;P17612;Q14573;Q9UBI6;P63098;P63092;O94925;P63218;Q01970;P08754;P50150;P50151;P50148;Q08209;P17252;P28482;O60262;P04899;P62879;Q96QD8	Q9UBI6;P63092;P50148;P17252;
Leukocyte transendothelial migration - Homo sapiens (human)	6	40	193	2083	1.61891	0.3063	0.513853	0.843668	O75116;P14209;P15311;P26038;P61586;P15153;O95832;O43707;P19105;P63261;P05556;P61224;P52735;Q9Y624;P63000;P50552;Q13017;P05362;O60716;O15551;P12814;P18206;P08754;Q06124;O15264;Q16625;P60953;P56945;Q13464;P17252;P13498;Q9NRY4;P55196;P60709;P04899;P49023;P62834;P35222;Q05397;O95471	P14209;P26038;Q9Y624;P05362;Q16625;P17252;
Long-term depression - Homo sapiens (human)	4	22	193	2083	1.96232	0.3309	0.480303	0.895712	P09471;Q14344;P30153;P07948;Q14573;P08069;P04049;P63092;P67775;O43424;P29992;Q01970;P08754;P50148;P01111;P01112;P36507;P17252;P28482;P62714;P04899;Q02750	Q14344;P63092;P50148;P17252;
Morphine addiction - Homo sapiens (human)	3	13	193	2083	2.49063	0.3402	0.468266	0.900055	P09471;P17612;P49407;Q9UBI6;P63092;P63218;P08754;P50150;P50151;P17252;O60262;P04899;P62879	Q9UBI6;P63092;P17252;
Propanoate metabolism - Homo sapiens (human)	4	23	193	2083	1.877	0.3572	0.447089	0.900055	P53597;P00338;P49419;Q6NVY1;Q9BWD1;P11310;P24752;Q96I99;P22033;P30084;P05165;P05166;Q13085;Q02252;P51648;P40939;P07195;Q9P2R7;P30837;P80404;Q08426;P49189;Q9NR19	Q6NVY1;P30837;Q08426;P49189;
Melanogenesis - Homo sapiens (human)	4	23	193	2083	1.877	0.3572	0.447089	0.900055	P09471;P17612;Q92793;P04049;P49841;P63092;P62158;Q01970;P08754;Q09472;P50148;P01111;P01112;P16220;P36507;P17252;Q13555;Q13557;P28482;Q9NQB0;P04899;Q02750;P35222	P63092;P50148;P17252;Q13557;
Cholinergic synapse - Homo sapiens (human)	4	24	193	2083	1.79879	0.3834	0.416348	0.900055	P09471;P17612;Q14573;Q9UBI6;P31749;P63218;P29992;Q01970;P08754;P50150;P50151;P50148;P01111;P01112;P16220;P17252;Q13555;Q13557;P28482;O60262;Q9Y243;P04899;Q02750;P62879	Q9UBI6;P50148;P17252;Q13557;
N-Glycan biosynthesis - Homo sapiens (human)	4	24	193	2083	1.79879	0.3834	0.416348	0.900055	Q92685;P15291;Q8TCJ2;Q14697;Q9BT22;Q9BVK2;Q9BYC5;Q9Y673;Q16706;Q9UM21;Q9H553;O60762;P46977;Q9P2X0;P61803;P39656;Q10469;Q9H6U8;P04843;P04844;O60476;P33908;Q9UKM7;Q13724	P15291;Q16706;Q9H553;Q9UKM7;
GnRH signaling pathway - Homo sapiens (human)	4	24	193	2083	1.79879	0.3834	0.416348	0.900055	P17612;P00533;Q14573;P46734;P04049;P63092;P62158;P29992;Q01970;P12931;O15264;P45985;P60953;P50148;P01111;P01112;P36507;P17252;Q13555;Q13557;P28482;Q05655;Q02750;P62993	P63092;P50148;P17252;Q13557;
Glycosphingolipid biosynthesis - ganglio series - Homo sapiens (human)	2	5	193	2083	4.3171	0.3837	0.416008	0.900055	P06865;P07686;O00400;Q00973;P16278	P07686;P16278;
Folate biosynthesis - Homo sapiens (human)	2	5	193	2083	4.3171	0.3837	0.416008	0.900055	P09417;P00374;Q92820;P05187;P35270	Q92820;P05187;
Adrenergic signaling in cardiomyocytes - Homo sapiens (human)	5	34	193	2083	1.58717	0.3841	0.415556	0.900055	P05023;P05026;P17612;P30153;P36873;P07951;P50993;Q99941;P16615;Q13362;P23634;P54709;P31749;P63092;P67775;P62136;P62140;P63151;P62158;Q01970;P08754;P20020;O15264;P50148;P16220;P17252;Q13555;Q13557;P28482;P62714;Q9Y243;P04899;Q14738;O14983	P23634;P63092;P50148;P17252;Q13557;
Glycosylphosphatidylinositol(GPI)-anchor biosynthesis - Homo sapiens (human)	2	6	193	2083	3.59758	0.4406	0.355956	0.991119	Q92643;Q969N2;Q8TEQ8;Q96S52;Q9H490;Q8TBF5	Q969N2;Q96S52;
Ascorbate and aldarate metabolism - Homo sapiens (human)	2	6	193	2083	3.59758	0.4406	0.355956	0.991119	P49419;P19224;P51648;O60701;P30837;P49189	P30837;P49189;
Amphetamine addiction - Homo sapiens (human)	3	16	193	2083	2.02364	0.4419	0.354676	0.991119	P16298;Q92769;P17612;P36873;Q99941;P63098;P63092;P62136;P62140;P62158;Q08209;P16220;P17252;Q13555;Q13557;Q13547	P63092;P17252;Q13557;
Toxoplasmosis - Homo sapiens (human)	5	37	193	2083	1.45848	0.4489	0.34785	0.992638	Q99836;P42224;P30405;P09471;P99999;P08107;Q15750;Q92934;P07942;Q07817;P54652;P09917;P46734;P05556;P11142;P31749;P11047;O43318;P40763;P23229;P08754;P17066;O15230;O15264;P01130;P24043;Q04206;P25942;P28482;Q9Y243;P04899;Q14790;P19838;P55268;Q13753;Q13751;P34931	Q92934;P09917;P25942;Q13753;Q13751;
Antigen processing and presentation - Homo sapiens (human)	4	27	193	2083	1.59893	0.46	0.337242	1	P07858;P30101;P08107;P07900;P54652;Q03519;Q03518;P07711;Q06323;P08238;P27824;P61289;P11142;P11021;P23511;O15533;P27797;P17066;P25208;P16220;Q99538;P13284;Q29963;P10321;Q9UL46;P34932;P34931	Q03519;Q03518;O15533;Q29963;
Vibrio cholerae infection - Homo sapiens (human)	4	28	193	2083	1.54182	0.4847	0.314527	1	Q15904;P61421;P17612;P15313;P61619;P60059;Q9UDY2;P38606;Q9Y487;P63261;Q96HE7;P63092;Q9Y5K8;Q16864;P13667;P27449;P84077;Q07157;P36543;Q13488;Q93050;P17252;Q9UI12;P55011;P60709;P21283;P21281;P60468	P63092;Q93050;P17252;P60468;
Dopaminergic synapse - Homo sapiens (human)	5	39	193	2083	1.38369	0.4909	0.309007	1	P16298;P09471;P17612;P30153;P36873;P49407;P21964;Q99941;Q14573;Q13362;Q9UBI6;P49841;P49840;P31749;P63092;P33176;P67775;P63218;P62136;P62140;P63151;P62158;Q01970;P08754;O15264;P50150;P50151;P50148;Q08209;P16220;P17252;Q13555;Q13557;O60262;P62714;Q9Y243;P04899;Q14738;P62879	Q9UBI6;P63092;P50148;P17252;Q13557;
Other types of O-glycan biosynthesis - Homo sapiens (human)	2	7	193	2083	3.08364	0.4923	0.30777	1	P15291;Q9Y644;Q8NBJ5;Q9H488;O15294;Q9Y2G5;O60568	P15291;Q9H488;
Phagosome - Homo sapiens (human)	7	63	193	2083	1.19919	0.5312	0.274742	1	A6NHL2;Q15904;P61421;Q8WTV0;P15313;Q15836;P06756;P68371;P68366;P68363;P61619;P60059;P02786;P07996;Q3ZCM7;P61020;P38606;Q9Y487;P63261;Q03519;Q03518;P11279;P07711;P05556;P20645;P07437;Q9Y6G9;P27824;P08648;P63000;Q14204;P20339;Q9Y5K8;P18084;Q15075;O43237;P27797;Q16864;Q9BQE3;O15400;P27449;Q8NEB9;P51149;P51148;Q13409;P17301;P36543;Q13488;Q93050;P13473;P13498;Q9UI12;P60709;P01024;P21283;P21281;Q86Y82;…	P07996;Q03519;Q03518;Q93050;P13473;Q29963;P60468;
Tuberculosis - Homo sapiens (human)	6	52	193	2083	1.24532	0.5312	0.274742	1	Q99836;Q15904;P61421;P42224;P16298;P53567;P17676;P99999;Q92793;Q92934;P61586;Q15628;Q07812;P61020;P38646;Q9Y487;P11279;P04049;Q13158;P31749;P63098;P07339;P20339;P55957;Q14116;P23511;P62158;Q15075;O43353;P12931;P10809;P27449;Q09472;Q8NEB9;O15264;P51149;P51148;P25208;Q08209;P16220;Q13488;Q93050;Q04206;P13473;Q9UI12;Q13555;Q13557;P01024;P28482;Q9Y243;Q14790;P19838	P17676;Q92934;P07339;Q93050;P13473;Q13557;
Vascular smooth muscle contraction - Homo sapiens (human)	4	30	193	2083	1.43903	0.5324	0.273762	1	O75116;P35579;P35580;P17612;Q14344;Q92888;P36873;P61586;Q7Z406;Q14573;P63267;P04049;P63092;P62136;P62140;P62158;P29992;Q01970;Q9BZL4;P50148;Q13464;P36507;P17252;P60660;O15085;P28482;Q05682;Q05655;Q02750;O14974	Q14344;P63092;P50148;P17252;
GABAergic synapse - Homo sapiens (human)	3	19	193	2083	1.70412	0.5345	0.272052	1	P09471;P17612;P46459;Q9UBI6;O94925;P63218;P08754;P12931;P50150;P50151;P80404;Q9UHW9;P17252;O60262;P04899;P62879;Q96QD8;P60520;Q9NQX3	Q9UBI6;P17252;P60520;
Thyroid hormone synthesis - Homo sapiens (human)	3	19	193	2083	1.70412	0.5345	0.272052	1	P05023;P05026;P17612;P00390;P50993;Q8TED1;Q99941;Q14573;P54709;P27824;P63092;P11021;Q01970;P13667;Q9UNY4;P50148;P16220;P17252;P14625	P63092;P50148;P17252;
Small cell lung cancer - Homo sapiens (human)	4	31	193	2083	1.39261	0.5553	0.255472	1	P99999;P06756;P26006;P07942;P02751;Q07817;P42772;Q9BUZ4;Q00534;P05556;P61244;P46527;P24941;P31749;P06400;P11047;P04637;P23229;P11802;O15230;P17301;P24043;Q04206;Q9Y243;P02462;P19793;P19838;P55268;Q13753;Q13751;Q05397	P02751;P02462;Q13753;Q13751;
Cytosolic DNA-sensing pathway - Homo sapiens (human)	3	20	193	2083	1.61891	0.563	0.249492	1	Q9NW08;Q8N884;Q14653;Q9BUI4;Q9NVU0;Q7Z434;P05423;P52434;Q9Y535;Q14116;Q9ULZ3;P19388;O15160;Q04206;Q9UHD2;O14802;Q13546;Q9NSU2;P19838;P55265	Q7Z434;Q9ULZ3;Q9NSU2;
Dilated cardiomyopathy - Homo sapiens (human)	3	21	193	2083	1.54182	0.5902	0.229001	1	P02545;P17612;P06756;P26006;P07951;P16615;P63261;Q8WZ42;P05556;P50402;P08648;P63092;Q14118;P18084;P23229;P17301;P24043;P18564;P16144;P60709;O14983	P63092;P18564;P16144;
Arginine and proline metabolism - Homo sapiens (human)	3	21	193	2083	1.54182	0.5902	0.229001	1	P00367;P32322;P49419;Q96KP4;P00505;P30038;P52788;O94925;P04181;P51648;P54886;Q03154;O15460;P28838;Q53H96;P13674;P04424;P30837;P17174;P00966;P49189	P30038;P30837;P49189;
Pathways in cancer - Homo sapiens (human)	10	102	193	2083	1.05811	0.6089	0.215454	1	P42224;Q99801;Q99735;Q92734;P99999;Q92769;Q92793;Q9GZT9;P06756;P12270;P36897;P26006;P09211;P46109;P46108;Q92934;P61586;P07942;P07954;P07900;P42345;P02751;P00533;P15153;P08069;Q07817;Q07812;Q13363;Q00653;P78417;P42772;P20585;Q9BUZ4;Q00534;P04049;P11233;P11234;P25054;P05556;P08238;P52701;P61244;P11166;P49841;Q13158;P46527;P24941;P31749;Q15369;Q15370;P63000;P08581;P06400;Q13043;P11047;P55957;Q16204;…	Q99735;Q92934;P02751;P14923;P10620;P17252;O14880;P02462;Q13753;Q13751;
Tight junction - Homo sapiens (human)	6	57	193	2083	1.13608	0.6158	0.21056	1	P35579;P35580;Q92797;P30153;P61586;P68400;Q7Z406;Q9UDY2;Q8TEW0;O95832;O43707;P19105;P63261;Q8N3R9;Q9NYL2;P16989;Q15334;P31749;Q9Y624;Q14247;P67775;P62070;P63151;P41743;Q9H4G0;Q13813;Q9P0L0;O15551;O75970;P12814;P08754;P11802;O60645;P19784;P12931;O43491;Q9P2M7;Q16625;P60953;Q07157;P67870;O95049;P01111;P01112;Q96A65;P17252;P55196;P60709;P62714;Q9Y243;Q05655;P04899;P35222;P10301;O14936;Q8NI35;O95471	Q9Y624;Q9H4G0;O43491;Q9P2M7;Q16625;P17252;
Natural killer cell mediated cytotoxicity - Homo sapiens (human)	3	22	193	2083	1.47174	0.6161	0.210349	1	P16298;P29350;P29353;P15153;P04049;P52735;P63098;P63000;P55957;P05362;Q06124;Q08209;P01111;P01112;P36507;P17252;P28482;O14763;Q02750;Q29963;P10321;P62993	P05362;P17252;Q29963;
NF-kappa B signaling pathway - Homo sapiens (human)	3	22	193	2083	1.47174	0.6161	0.210349	1	Q9UGN5;Q99836;Q8IUD2;Q15750;P07948;P68400;Q15628;Q07817;Q00653;P09874;P63279;Q14258;P05362;O43318;P19784;P67870;P00749;Q04206;P17252;P25942;Q13546;P19838	P05362;P17252;P25942;
Ovarian steroidogenesis - Homo sapiens (human)	2	10	193	2083	2.15855	0.6206	0.207188	1	P17612;Q8WTV0;P42330;P08069;P09917;P63092;Q16678;P56937;P01130;Q86TX2	P09917;P63092;
Arachidonic acid metabolism - Homo sapiens (human)	2	10	193	2083	2.15855	0.6206	0.207188	1	P34913;P42330;Q8TED1;P09917;P09960;Q15185;P19440;Q9H7Z7;Q08477;Q9UJ14	P09917;Q9UJ14;
Platelet activation - Homo sapiens (human)	4	36	193	2083	1.19919	0.6592	0.180983	1	O75116;P17612;Q14344;Q92888;Q9BV40;P36873;P61586;P07948;Q14573;Q9Y490;P19105;P63261;O00161;P05556;P61224;P31749;P63092;P50552;P62136;P62140;P41743;Q01970;P08754;P12931;O15264;P50148;Q13464;P17301;Q9NRY4;Q13586;P60709;P28482;Q9Y243;P04899;P62834;O14974	Q14344;P63092;P50148;Q13586;
Oxytocin signaling pathway - Homo sapiens (human)	4	37	193	2083	1.16678	0.6777	0.168963	1	P16298;P09471;O75116;P17612;P36873;P61586;P00533;Q14573;P63261;P04049;P54619;Q13131;P63098;P63092;P62136;P62140;P62158;Q01970;Q9BZL4;P08754;P13639;P12931;P50148;Q08209;Q13464;P01111;P01112;P36507;P17252;P60660;Q13555;Q13557;P60709;P28482;P04899;Q02750;O14974	P63092;P50148;P17252;Q13557;
Prostate cancer - Homo sapiens (human)	4	37	193	2083	1.16678	0.6777	0.168963	1	Q99801;Q99735;Q92793;P09211;Q92934;P07900;P42345;P00533;P08069;P78417;P04049;P08238;P49841;P46527;P24941;P31749;P06400;P04637;P04626;Q03013;P10620;Q09472;P01111;P01112;P16220;P36507;Q04206;O14880;P14625;P28482;P21266;Q9Y243;Q9NQB0;Q02750;P19838;P35222;P62993	Q99735;Q92934;P10620;O14880;
Long-term potentiation - Homo sapiens (human)	3	26	193	2083	1.24532	0.7073	0.150396	1	P16298;P17612;Q92793;P36873;Q14573;P04049;Q15418;P51812;P61224;P63098;P62136;P62140;P62158;Q01970;Q09472;P50148;Q08209;P01111;P01112;P36507;P17252;Q13555;Q13557;P28482;Q02750;P62834	P50148;P17252;Q13557;
Arrhythmogenic right ventricular cardiomyopathy (ARVC) - Homo sapiens (human)	3	26	193	2083	1.24532	0.7073	0.150396	1	Q02487;P02545;P06756;P26006;Q99959;P16615;O43707;P63261;P05556;P50402;P08648;Q14126;Q14118;P14923;P18084;P12814;P23229;P15924;P17301;P24043;P18564;P16144;P60709;Q9NQB0;P35222;O14983	P14923;P18564;P16144;
Wnt signaling pathway - Homo sapiens (human)	4	39	193	2083	1.10695	0.7126	0.147154	1	P16298;O75116;P17612;Q92793;P61586;P68400;P30281;P15153;Q9Y4D1;Q9HB71;Q13363;P49768;P25054;P49841;P63098;P63000;P63208;O43318;P04637;Q9HC62;Q9HCK8;Q01970;Q9BZK7;P19784;Q09472;P67870;Q08209;Q13485;P17252;P56545;Q13555;Q13557;Q9Y265;Q9NQB0;P62877;P35222;Q13616;P48729;Q8TAA9	Q9HC62;P17252;Q13557;Q8TAA9;
ErbB signaling pathway - Homo sapiens (human)	3	27	193	2083	1.19919	0.7271	0.138406	1	P16333;P46109;P46108;Q92934;P42345;P29353;P00533;P04049;Q9UBS0;P49841;Q13177;P46527;P31749;P04626;P12931;P45985;P01111;P01112;P36507;P17252;Q13555;Q13557;P28482;Q9Y243;Q02750;Q05397;P62993	Q92934;P17252;Q13557;
Amino sugar and nucleotide sugar metabolism - Homo sapiens (human)	3	27	193	2083	1.19919	0.7271	0.138406	1	P00387;Q14376;Q92871;P06744;P36871;P06865;P07686;Q06210;P52789;Q9Y5P6;Q96G03;O94808;O60701;Q96EK6;Q16851;P46926;P19367;O15305;Q8NFW8;Q9UHQ9;Q9UJ70;Q9Y223;Q13630;O95394;O60547;Q9NR45;P34949	P00387;P07686;Q9UHQ9;
Mineral absorption - Homo sapiens (human)	2	14	193	2083	1.54182	0.7429	0.12907	1	Q04656;P49281;P05023;P05026;P30519;P50993;P02792;P02794;P23634;O00244;Q9BX84;P54709;Q9Y6M5;P20020	Q04656;P23634;
Butanoate metabolism - Homo sapiens (human)	2	14	193	2083	1.54182	0.7429	0.12907	1	Q02338;Q9H9P8;Q9BWD1;P24752;P35914;P30084;P51649;P40939;Q16836;P55809;P16219;P80404;Q01581;Q08426	P51649;Q08426;
Gap junction - Homo sapiens (human)	3	28	193	2083	1.15637	0.7457	0.127436	1	A6NHL2;P17612;P68371;P68366;P68363;P00533;Q14573;Q3ZCM7;P04049;P07437;P63092;Q9BQE3;P29992;Q01970;P08754;P12931;Q07157;P50148;P01111;P01112;P36507;P17252;P28482;P04899;Q02750;P48730;P62993;Q71U36	P63092;P50148;P17252;
cGMP-PKG signaling pathway - Homo sapiens (human)	4	43	193	2083	1.00398	0.7735	0.11154	1	P30405;P16298;P05023;P05026;O75116;P21796;Q14344;P05141;P12235;P36873;Q92934;P61586;P50993;Q99941;Q14573;P16615;P23634;P54709;P04049;P78347;P31749;P63098;P50552;P62136;P62140;P62158;P29992;Q01970;P08754;P45880;P20020;P50148;Q08209;Q13464;P16220;P36507;P28482;Q9Y243;Q9Y277;P04899;Q02750;O14983;O14974	Q14344;Q92934;P23634;P50148;
Epithelial cell signaling in Helicobacter pylori infection - Homo sapiens (human)	3	30	193	2083	1.07927	0.7798	0.108017	1	Q15904;P61421;P15313;P07948;P00533;P38606;Q9Y487;Q9Y2X7;Q9Y624;P63000;P08581;Q9Y5K8;Q16864;Q06124;P12931;P27449;O14672;O15264;P45985;P60953;Q07157;P36543;Q13488;Q93050;P41240;Q04206;Q9UI12;P21283;P21281;P19838	Q9Y624;O14672;Q93050;
Galactose metabolism - Homo sapiens (human)	2	16	193	2083	1.34909	0.7884	0.103253	1	P15291;Q14376;P36871;P17858;P15121;P08237;P52789;P06280;Q96G03;Q01813;Q16851;P19367;Q96C23;P16278;O60218;P10253	P15291;P16278;
Inositol phosphate metabolism - Homo sapiens (human)	2	16	193	2083	1.34909	0.7884	0.103253	1	Q8TBX8;Q8TCG2;P60174;Q9BTU6;Q9NX62;Q14642;P48426;Q9BT40;O00443;Q02252;Q01968;Q01970;O15327;Q8NEB9;Q9UNW1;O14735	Q9BTU6;O15327;
Alanine, aspartate and glutamate metabolism - Homo sapiens (human)	2	17	193	2083	1.26973	0.8081	0.0925349	1	P30566;P30520;P00367;Q8TD30;P00505;Q06210;Q06203;P30038;O94925;P51649;O94808;P27708;P04424;P80404;P17174;P00966;Q9NQR4	P30038;P51649;
Rheumatoid arthritis - Homo sapiens (human)	2	17	193	2083	1.26973	0.8081	0.0925349	1	Q15904;P61421;P15313;P38606;Q9Y487;P07711;Q9Y5K8;P05362;Q14116;Q16864;P27449;P36543;Q13488;Q93050;Q9UI12;P21283;P21281	P05362;Q93050;
Amyotrophic lateral sclerosis (ALS) - Homo sapiens (human)	2	17	193	2083	1.26973	0.8081	0.0925349	1	P16298;P00441;P99999;O96008;Q92934;Q8TED1;Q07817;Q07812;P46734;P04040;P63098;P63000;P20339;P55957;P04637;O15264;Q08209	Q92934;P04040;
Bile secretion - Homo sapiens (human)	2	17	193	2083	1.26973	0.8081	0.0925349	1	P05023;P05026;P17612;Q8WTV0;Q92887;P50993;P54709;P19224;P11166;P63092;O15439;Q9UNQ0;P07099;P01130;P04920;P19793;Q6PIU2	P63092;P07099;
Acute myeloid leukemia - Homo sapiens (human)	2	19	193	2083	1.13608	0.8421	0.0746363	1	Q92934;P42345;P04049;Q9UBS0;P31749;P14923;P40763;P29590;P01111;P01112;P36507;Q04206;Q01196;P28482;Q9Y243;Q9NQB0;Q02750;P19838;P62993	Q92934;P14923;
Non-small cell lung cancer - Homo sapiens (human)	2	20	193	2083	1.07927	0.8568	0.0671205	1	Q92934;P00533;Q00534;P04049;P31749;P06400;Q13043;P04637;P04626;Q9HC35;P11802;P01111;P01112;P36507;P17252;P28482;Q9Y243;Q02750;P19793;P62993	Q92934;P17252;
p53 signaling pathway - Homo sapiens (human)	2	20	193	2083	1.07927	0.8568	0.0671205	1	Q658P3;P99999;P36952;O96017;P31350;P07996;P30281;Q07812;Q00534;P24941;Q92466;P55957;P04637;P11802;P27701;P31947;Q13535;O14763;Q8NHY2;Q14790	P07996;P27701;
Cysteine and methionine metabolism - Homo sapiens (human)	2	20	193	2083	1.07927	0.8568	0.0671205	1	P35520;P31153;P00338;Q9BV20;P00505;Q9NZL9;O43865;Q96GX9;P52788;Q13126;Q96GA7;P40925;P40926;P23526;P26358;P07195;Q16762;P25325;Q9UHY7;P17174	Q16762;P25325;
Glioma - Homo sapiens (human)	2	21	193	2083	1.02788	0.8701	0.0604308	1	P42345;P29353;P00533;P08069;Q00534;P04049;P31749;P06400;P04637;P62158;P11802;P01111;P01112;P36507;P17252;Q13555;Q13557;P28482;Q9Y243;Q02750;P62993	P17252;Q13557;
Hypertrophic cardiomyopathy (HCM) - Homo sapiens (human)	2	21	193	2083	1.02788	0.8701	0.0604308	1	P02545;P06756;P26006;P07951;P16615;P63261;Q8WZ42;P54619;P05556;P50402;P08648;Q13131;Q14118;P18084;P23229;P17301;P24043;P18564;P16144;P60709;O14983	P18564;P16144;

## Sheet: Downregulated in expression
KEGG Pathway	Mapping	Background	All Mapping	All Background	Fold enrichment	Fisher' exact Test P value	Benjamini	Protein IDs	Mapping Protein IDs
Amino sugar and nucleotide sugar metabolism - Homo sapiens (human)	6	27	65	2083	7.12137	0.00112	0.04816	P00387;Q14376;Q92871;P06744;P36871;P06865;P07686;Q06210;P52789;Q9Y5P6;Q96G03;O94808;O60701;Q96EK6;Q16851;P46926;P19367;O15305;Q8NFW8;Q9UHQ9;Q9UJ70;Q9Y223;Q13630;O95394;O60547;Q9NR45;P34949	Q06210;P52789;Q9Y5P6;O94808;O60701;Q96EK6;
Drug metabolism - other enzymes - Homo sapiens (human)	3	13	65	2083	7.39527	0.0583	0.673882	P00492;P12268;P32320;P20839;P19224;P11172;P49915;P04183;Q9BY32;Q16831;Q9BZX2;P23141;P18440	P12268;P20839;P04183;
Mineral absorption - Homo sapiens (human)	3	14	65	2083	6.86703	0.0667	0.673882	Q04656;P49281;P05023;P05026;P30519;P50993;P02792;P02794;P23634;O00244;Q9BX84;P54709;Q9Y6M5;P20020	P02792;P02794;O00244;
Metabolic pathways - Homo sapiens (human)	22	503	65	2083	1.40162	0.07045	0.673882	P13073;Q6UB35;P53602;P06576;P03915;P12074;P03923;Q9BRR6;P56134;P31040;Q15904;P61421;Q86SF2;P33316;Q92643;P34896;P34897;P00492;P00491;Q92685;Q99798;Q9NW08;P00414;P49247;P48507;P48506;P56181;P35520;P53597;P34913;P09417;P00403;O94766;P09467;P15291;P35573;Q14435;Q9BSD7;P13196;P31153;Q99714;P30566;Q15800;P99999;P50747;P30520;P00374;P00395;P00367;Q99685;P00352;Q8TCG2;P03897;Q8TCJ2;P37837;P00338;P36954;…	Q6UB35;P00491;P09467;P13196;Q8TD30;P12268;P20839;P29401;P42765;Q06210;P78330;P52789;P04183;Q9Y5P6;P37268;O94808;O60701;P13995;P19440;Q13423;Q8NF37;P55263;
Alanine, aspartate and glutamate metabolism - Homo sapiens (human)	3	17	65	2083	5.6552	0.09403	0.673882	P30566;P30520;P00367;Q8TD30;P00505;Q06210;Q06203;P30038;O94925;P51649;O94808;P27708;P04424;P80404;P17174;P00966;Q9NQR4	Q8TD30;Q06210;O94808;
Porphyrin and chlorophyll metabolism - Homo sapiens (human)	3	17	65	2083	5.6552	0.09403	0.673882	P13196;P30519;P07814;P02792;P02794;P08397;P50336;P06132;P19224;P30043;P53701;Q96EY8;Q5JPH6;P36551;P22830;P53004;Q7KZN9	P13196;P02792;P02794;
Fructose and mannose metabolism - Homo sapiens (human)	3	19	65	2083	5.05992	0.1137	0.6751	P09467;Q92871;P60174;P17858;P15121;P09972;P08237;P52789;P04075;Q00796;Q9Y5P6;Q01813;P19367;O15305;O60218;Q13630;Q9NQ88;O60547;P34949	P09467;P52789;Q9Y5P6;
Purine metabolism - Homo sapiens (human)	5	63	65	2083	2.54335	0.1256	0.6751	Q8WVQ1;P00492;P00491;Q9NW08;Q9BSD7;P30566;P30520;P36954;Q8TCS8;Q9GZS1;Q9GZM3;P12268;P36871;Q9BUI4;P31350;Q9NVU0;Q9H9Y6;P23921;P20839;Q8N4P3;P49643;Q06203;P05423;P07741;Q9H0P0;P52434;Q13232;Q9Y2T3;P24928;P49915;P49902;Q96G03;Q9BY32;Q9Y535;P54819;P15531;Q16774;O43252;Q15054;O15514;P22392;P19388;P19387;P22234;P60891;P62487;Q9P2T1;P30876;P22102;P31939;O15160;P28340;O14802;P14618;O15067;O95602;P49005;…	P00491;P12268;P20839;P55263;Q9UKK9;
Osteoclast differentiation - Homo sapiens (human)	3	23	65	2083	4.17993	0.1558	0.744378	P42224;P16298;P36897;Q15750;Q00653;Q14192;P31749;P63098;P63000;P52630;O43318;O15264;Q08209;P16220;P17275;Q04206;P13498;P28482;Q9Y243;Q13501;Q02750;P19838;P62993	Q14192;O43318;P13498;
Nicotinate and nicotinamide metabolism - Homo sapiens (human)	2	7	65	2083	9.15604	0.1965	0.783382	P00491;Q9H0P0;P49902;P43490;Q13423;Q6IA69;P21589	P00491;Q13423;
Glutathione metabolism - Homo sapiens (human)	3	27	65	2083	3.56068	0.2004	0.783382	Q99735;P48507;P48506;P00390;P36969;P48637;O75223;P09211;P31350;P52209;Q8TED1;P23921;O95881;P78417;Q9Y2Q3;P52788;Q03013;P28838;P10620;O75874;P11413;P19440;O14880;O14841;P21266;Q9UJ14;P48735	Q03013;P19440;O14841;
Carbon metabolism - Homo sapiens (human)	5	79	65	2083	2.02824	0.2225	0.797292	Q9BRR6;P31040;P34896;P34897;Q99798;P49247;P53597;P09467;P37837;Q99643;P36957;Q8TD30;P60174;P06744;Q6NVY1;P07954;P21912;P17858;P52209;P00558;P29401;P09104;P00505;P48163;P09972;Q9BWD1;P50213;P11310;P24752;Q96I99;P22033;P78330;P30084;O43837;P08237;P52789;P05165;P05166;P51553;P04075;P11177;Q02252;P08559;Q96GA7;P40925;P40926;P09622;Q9Y617;P40939;Q16798;P10515;Q01813;P23368;P23378;P11766;P19367;O75874;…	P09467;Q8TD30;P29401;P78330;P52789;
One carbon pool by folate - Homo sapiens (human)	2	9	65	2083	7.12137	0.2453	0.811377	Q6UB35;P34896;P34897;P00374;P49914;P13995;P22102;P31939;P11586	Q6UB35;P13995;
AMPK signaling pathway - Homo sapiens (human)	3	36	65	2083	2.67051	0.304	0.850077	Q86SK9;Q15907;P09467;Q86TI0;P49327;Q15717;P30153;P17858;P42345;P08069;P61026;P61006;P61019;Q13362;Q15382;P54619;P08237;Q9UBS0;P50416;Q13131;Q13085;P31749;P67775;P61106;P63151;Q8N122;O43318;P13807;Q01813;P13639;Q96B36;O00767;P16220;P62714;Q9Y243;Q14738	P09467;Q86TI0;O43318;
Starch and sucrose metabolism - Homo sapiens (human)	2	14	65	2083	4.57802	0.3549	0.850077	P35573;P06737;P06744;P36871;P11216;P19224;P52789;Q96G03;P13807;O60701;Q16851;P19367;P10253;Q04446	P52789;O60701;
Leishmaniasis - Homo sapiens (human)	2	14	65	2083	4.57802	0.3549	0.850077	Q99836;P42224;Q15750;P29350;P05556;O43318;O15264;Q04206;P17252;P13498;P01024;P28482;P49006;P19838	O43318;P13498;
Glycine, serine and threonine metabolism - Homo sapiens (human)	2	15	65	2083	4.27282	0.3748	0.850077	P34896;P34897;P35520;P13196;P49419;P78330;Q9UBQ7;P23434;Q96GA7;P09622;Q9Y617;P23378;O75600;P18669;O43175	P13196;P78330;
NOD-like receptor signaling pathway - Homo sapiens (human)	2	16	65	2083	4.00577	0.3942	0.850077	Q15750;P07900;Q15654;P08238;Q9Y2Z0;Q14116;O43318;Q96RT1;Q9ULZ3;O43353;O15264;Q04206;P14625;P28482;Q14790;P19838	P07900;O43318;
RIG-I-like receptor signaling pathway - Homo sapiens (human)	2	17	65	2083	3.77014	0.4129	0.850077	Q9BRV8;Q14653;Q7Z434;Q15628;P05161;Q13158;Q14258;O43318;O00571;O15264;Q04206;Q9UHD2;Q13526;Q13546;Q3LXA3;Q14790;P19838	Q15628;O43318;
Biosynthesis of amino acids - Homo sapiens (human)	3	47	65	2083	2.0455	0.4273	0.850077	P34896;P34897;Q99798;P49247;P35520;P31153;P37837;Q8TD30;P60174;P32322;P49419;P17858;P00558;P29401;P09104;P00505;P54687;P09972;P50213;Q9NZL9;P78330;O43837;P08237;P51553;P04075;Q96GA7;Q9Y617;P54886;Q03154;Q01813;Q53H96;O75874;O15382;P04406;P11498;P04424;P60891;Q96AT9;P21399;P14618;P17174;P18669;P00966;P11908;O75390;P48735;O43175	Q8TD30;P29401;P78330;
Insulin signaling pathway - Homo sapiens (human)	3	48	65	2083	2.00288	0.438	0.850077	P09467;P17612;P49327;P06737;P06730;P36873;Q14642;P46109;P46108;Q92934;P31323;P31321;P42345;P29353;Q9BT40;Q15642;Q9UPT5;Q15382;P11216;P04049;P54619;Q9UBS0;P52789;Q13131;P49841;Q13085;P31749;Q14254;P62136;P62140;Q8N122;P13861;P41743;P18031;P13807;P62158;P10586;O75955;P10644;P19367;P01111;P01112;P36507;P28482;P62753;Q9Y243;Q02750;P62993	P09467;P46109;P52789;
Pentose phosphate pathway - Homo sapiens (human)	2	20	65	2083	3.20462	0.4658	0.850077	P49247;P09467;P37837;P06744;P36871;P17858;P52209;P29401;P09972;Q9Y315;P08237;P04075;Q96G03;Q01813;P11413;P60891;Q96AT9;P11908;O95336;O95479	P09467;P29401;
Pyrimidine metabolism - Homo sapiens (human)	3	52	65	2083	1.84882	0.4797	0.850077	Q8WVQ1;P33316;P00491;Q9NW08;P36954;Q8TCS8;Q9GZS1;Q9GZM3;P23919;P32321;P32320;Q9BUI4;P31350;P17812;Q9NVU0;Q9H9Y6;P23921;P49643;P05423;Q9H0P0;P52434;Q13232;P30085;P11172;P24928;P04183;P49902;Q9BY32;Q9Y535;Q02127;P15531;Q9NNW7;Q15054;O15514;Q16831;Q9BZX2;P22392;Q16881;P27708;P19388;P19387;P62487;P30876;O15160;P28340;O14802;O95602;Q9UIJ7;P49005;P21589;Q9H773;Q9NRF9	P00491;P04183;Q9UIJ7;
Ubiquitin mediated proteolysis - Homo sapiens (human)	3	52	65	2083	1.84882	0.4797	0.850077	Q86TM6;Q14669;P30260;Q13356;Q5GLZ8;P63279;Q7Z6Z7;O95714;Q15386;Q9UBE0;Q9UBF6;Q9UBT2;Q15369;Q15370;Q92466;A0AVT1;P63208;Q13042;Q13049;P61088;P61086;Q14139;P62253;O95155;Q9UNE7;P22314;Q9UMS4;Q05086;Q16531;P29590;Q9C0C9;O95071;P38398;P60604;Q12834;O60291;Q9H832;Q8NHY2;Q9UJX3;Q9UJX4;Q9UJX2;P62837;Q8TBC4;Q9UK22;P62877;Q13616;Q13617;Q13618;Q13619;Q13620;P68036;Q9NR09	Q13356;Q12834;P68036;
NF-kappa B signaling pathway - Homo sapiens (human)	2	22	65	2083	2.91329	0.4985	0.850077	Q9UGN5;Q99836;Q8IUD2;Q15750;P07948;P68400;Q15628;Q07817;Q00653;P09874;P63279;Q14258;P05362;O43318;P19784;P67870;P00749;Q04206;P17252;P25942;Q13546;P19838	Q15628;O43318;
TNF signaling pathway - Homo sapiens (human)	2	23	65	2083	2.78662	0.514	0.850077	P17676;Q15750;Q99941;Q15628;P46734;Q96HS1;Q13158;P31749;O00429;P05362;O43318;O15264;P45985;O75676;P16220;P17275;Q04206;Q13546;P28482;Q9Y243;Q14790;Q02750;P19838	Q15628;O43318;
Glycerophospholipid metabolism - Homo sapiens (human)	2	30	65	2083	2.13641	0.6105	0.884776	Q92604;Q96N66;P48651;Q9UG56;Q8IV08;Q92903;Q99943;P49585;Q8IY17;Q9BVG9;Q9UBM1;Q6UWP7;Q8N335;Q6P1A2;Q7L5N7;O14494;Q643R3;Q8NCC3;O15228;O43688;Q53EU6;Q9C0D9;Q99447;O75608;Q6ZWT7;Q8NF37;O14735;O95674;O95372;P43304	O75608;Q8NF37;
HTLV-I infection - Homo sapiens (human)	3	70	65	2083	1.37341	0.6426	0.884776	P16298;P12004;P21796;P17612;Q92793;P05141;P14324;P12235;P06746;Q92830;P36897;Q12959;O96017;P30260;P30281;Q9Y4A5;Q07817;Q07812;Q00653;P42772;Q9Y490;Q13257;P25054;P27824;P11166;P49841;P31749;P63098;P06400;Q13042;P62070;P05362;P04637;Q15054;P43487;P20226;P27797;Q08AM6;P62380;P11802;P45880;Q09472;P45985;O43684;P25208;Q08209;P01111;P01112;P16220;P28340;Q13485;Q04206;P25942;Q13535;Q12834;Q9Y243;Q9Y277;…	O96017;P43487;Q12834;
Fc gamma R-mediated phagocytosis - Homo sapiens (human)	2	33	65	2083	1.94219	0.6458	0.884776	Q92747;Q9Y6W5;P46109;P46108;P07948;P15153;P04049;Q9UBS0;P52735;P31749;P63000;P50552;P50570;P23528;P06396;O14494;O15511;Q9BPX5;P62330;P29966;P60953;O43688;O15144;O15145;O15143;P17252;P28482;Q9Y243;Q9Y281;Q05655;Q02750;P49006;O43150	P46109;P23528;
Axon guidance - Homo sapiens (human)	2	34	65	2083	1.88507	0.6569	0.884776	O75044;O75051;P16298;P29317;P29323;P16333;O75116;Q96MS0;P20936;P61586;P15153;Q00535;Q7Z6B7;P05556;P49841;Q13177;P63098;P63000;P08581;P23528;P08754;Q16555;O14639;P60953;Q08209;Q13464;P01111;P01112;O15031;P28482;Q9Y281;P04899;Q05397;O43157	P29317;P23528;
Glycolysis / Gluconeogenesis - Homo sapiens (human)	2	35	65	2083	1.83121	0.6676	0.884776	Q9BRR6;P09467;P00338;P60174;P06744;P36871;P49419;P17858;P48448;P00558;P09104;P09972;P08237;P52789;P04075;P11177;P08559;P09622;P51648;Q96G03;P07195;P10515;Q01813;P11766;P47895;P19367;P04406;P30837;P30838;Q96C23;P14550;P14618;P18669;P49189;Q9NR19	P09467;P52789;
Prostate cancer - Homo sapiens (human)	2	37	65	2083	1.73222	0.688	0.884776	Q99801;Q99735;Q92793;P09211;Q92934;P07900;P42345;P00533;P08069;P78417;P04049;P08238;P49841;P46527;P24941;P31749;P06400;P04637;P04626;Q03013;P10620;Q09472;P01111;P01112;P16220;P36507;Q04206;O14880;P14625;P28482;P21266;Q9Y243;Q9NQB0;Q02750;P19838;P35222;P62993	P07900;Q03013;
Salmonella infection - Homo sapiens (human)	2	39	65	2083	1.64339	0.7073	0.884776	Q99836;O75116;P35579;P35580;Q92747;Q9Y6W5;Q14315;Q7Z406;Q07866;P63261;P07737;Q9H0B6;Q9Y6G9;P63000;Q14204;Q14116;O43237;O15511;Q9ULZ3;Q9BPX5;Q16513;P84095;O15264;P51149;P60953;Q07157;Q13464;P21333;Q13409;Q9NSK0;O15144;O15145;O15143;Q04206;P35080;P60709;P28482;P19838;O75369	Q07866;Q9H0B6;
Regulation of actin cytoskeleton - Homo sapiens (human)	3	81	65	2083	1.18689	0.7212	0.884776	Q8N8S7;Q8WUW1;O75116;P35579;P35580;Q8TE77;Q8TBX8;Q92747;Q14344;P15311;Q9Y6W5;P06756;Q92888;P36873;P26006;P26038;P46109;P46108;P61586;Q7Z406;P48426;P02751;P00533;P15153;Q9UQB8;O43707;P19105;P63261;P07737;Q9UBI6;P04049;P25054;P05556;Q9Y2X7;P08648;P52735;Q13177;P63000;P62136;P62140;P62070;P23528;P06396;P18084;Q96F07;O15511;Q5JSP0;Q9BPX5;P12814;P23229;O60610;P18206;P62328;Q9BZL4;P46940;P12931;P60953;…	Q92888;P46109;P23528;
Viral carcinogenesis - Homo sapiens (human)	3	84	65	2083	1.14451	0.74	0.884776	P61421;Q92769;P17612;Q92793;Q00403;P06746;Q92830;Q12959;Q14653;Q92934;P61586;P07948;Q99941;Q99880;Q15628;P30281;Q07812;Q00653;P42772;O43707;Q00534;Q5T4S7;Q04917;P32780;P63104;Q9Y6D9;P23497;P29084;P29083;P46527;Q9Y676;P24941;Q6P1K8;P63000;P52655;P06400;P06396;Q96EY1;Q14160;Q16778;P04637;P62191;Q13889;P62258;P43487;P20226;P40763;O00571;P12814;Q08AM6;P62380;P11802;O15379;Q05086;Q16531;P12931;Q09472;…	Q15628;P43487;Q12834;
PI3K-Akt signaling pathway - Homo sapiens (human)	3	86	65	2083	1.11789	0.7519	0.884776	P29317;Q99650;P06756;P06730;P30153;P26006;Q92934;P07942;P07900;P42345;P02751;P07996;Q99941;P00533;P30281;P08069;Q07817;Q13362;Q15382;Q00534;Q9BVC4;Q9UBI6;P04049;Q04917;P05556;P08238;Q9UBS0;P63104;P08648;Q13131;P49841;P46527;P24941;P31749;P63000;P08581;P67775;P63218;P11047;P23588;P63151;Q8N122;P41743;P18084;P13807;P04637;P62258;P23229;P11802;Q16543;Q16513;O15230;P31946;P50150;P50151;P38398;P01111;…	P29317;P07900;Q16543;
Rap1 signaling pathway - Homo sapiens (human)	2	54	65	2083	1.18689	0.8187	0.884776	P09471;P29317;P46109;P46108;P61586;P07996;P00533;P15153;P08069;Q8TEW0;Q9Y490;P46734;P63261;P07737;P04049;P11233;P11234;P05556;P61224;P52735;P31749;P63092;P63000;P08581;P50552;O94806;P41743;P62158;O60716;P12830;Q01970;Q9BZL6;P08754;P12931;O15264;P60953;P56945;P50148;P01111;P01112;P36507;P17252;P35080;P55196;Q96P48;P60709;P28482;Q9Y243;P04899;Q02750;P62834;P35222;P10301;O43166	P29317;P46109;
MicroRNAs in cancer - Homo sapiens (human)	2	54	65	2083	1.18689	0.8187	0.884776	Q15910;Q92769;P30519;Q92793;P15311;P36952;P33527;P46109;P46108;P61586;Q04721;P42345;P29353;P07996;P00533;Q9UPY3;P63279;Q00534;P04049;P25054;P08648;P16949;P46527;Q02241;P08581;O94925;P26358;Q8N122;P04637;P04626;P52926;Q9UM47;P40763;P29966;Q53EL6;Q09472;Q16658;Q16678;P38398;Q13464;P01111;P01112;P00749;P36507;P17252;Q13547;P28482;P16070;P61978;Q02750;P19838;P35226;P35241;P62993	P46109;P52926;
Cell cycle - Homo sapiens (human)	2	56	65	2083	1.14451	0.8299	0.884776	P50613;P12004;Q92769;Q92793;P51946;Q14683;O96017;P30260;Q14566;P30281;P42772;Q9UQE7;Q8N3U4;P49736;Q00534;Q13257;Q9UBD5;Q04917;P63104;Q9Y6D9;Q14186;P49841;P46527;P24941;O43929;O43913;P63208;P06400;Q13042;P04637;P62258;P11802;Q09472;P31947;P31946;O43684;P25205;Q13416;Q13415;Q13485;P78527;P27348;Q13547;Q13535;Q12834;O60216;Q9UJX3;Q9UJX4;Q9UJX2;P61981;P33981;P62877;P33993;P33992;P33991;Q13616	O96017;Q12834;
MAPK signaling pathway - Homo sapiens (human)	2	62	65	2083	1.03375	0.8597	0.884776	P16298;Q9UHA4;P17612;Q14315;P20936;P36897;P08107;Q15750;P49407;P46109;P46108;P00533;P15153;P54652;Q00653;P46734;Q9NYL2;Q9UBI6;P04049;Q15418;P51812;P35813;P61244;P61224;P16949;Q13177;P11142;P31749;P63098;P63000;Q13043;P62070;O43318;P04637;Q9BQ95;Q9H2K8;P17066;O15264;P45985;P60953;Q16644;Q08209;O75676;O75688;P01111;P01112;P21333;P36507;P21359;Q04206;P17252;P28482;Q9Y243;P53041;Q02750;P62834;P19838;…	P46109;O43318;
Phagosome - Homo sapiens (human)	2	63	65	2083	1.01734	0.8642	0.884776	A6NHL2;Q15904;P61421;Q8WTV0;P15313;Q15836;P06756;P68371;P68366;P68363;P61619;P60059;P02786;P07996;Q3ZCM7;P61020;P38606;Q9Y487;P63261;Q03519;Q03518;P11279;P07711;P05556;P20645;P07437;Q9Y6G9;P27824;P08648;P63000;Q14204;P20339;Q9Y5K8;P18084;Q15075;O43237;P27797;Q16864;Q9BQE3;O15400;P27449;Q8NEB9;P51149;P51148;Q13409;P17301;P36543;Q13488;Q93050;P13473;P13498;Q9UI12;P60709;P01024;P21283;P21281;Q86Y82;…	Q3ZCM7;P13498;

## Sheet: Upregulated in ubiquitylation
KEGG Pathway	Mapping	Background	All Mapping	All Background	Fold enrichment	Fisher' exact Test P value	Benjamini	Identify Protein IDs	Diff Mapping Protein IDs
SNARE interactions in vesicular transport - Homo sapiens (human)	10	33	216	6486	9.09933	7.888e-07	0.000145928	Q15836;Q9BV40;Q9UEU0;Q8N4C7;Q13277;P51809;O00161;Q9NZ43;O95183;Q9UNK0;O15155;Q96AJ9;Q12846;O75396;O75379	Q15836;Q9BV40;Q8N4C7;Q13277;P51809;O00161;Q9NZ43;O95183;O15155;O75379;
Endocytosis - Homo sapiens (human)	21	207	216	6486	3.0463	1.465e-05	0.00135512	Q99816;Q15907;P09497;P09496;Q8WUM4;Q92783;Q8N6T3;P36897;P08107;P61586;P02786;P00533;Q00610;Q13393;Q96J02;Q9H0M0;P42566;Q9Y6I3;P11142;P51636;Q9BXF6;P53680;Q96EY5;Q9H4M9;Q03135;Q15075;P37173;Q96CW1;Q96T51;O95208;O75886;P29590;P51149;P51148;O43633;P60953;P01130;O95630;Q8NEZ2;Q9H7P6;Q96PU5;P10321;O14939;O14964	Q99816;Q15907;P09496;P36897;P02786;Q00610;Q13393;Q96J02;Q9H0M0;P51636;Q03135;Q96CW1;P29590;P51149;P51148;O43633;P01130;Q8NEZ2;Q9H7P6;Q96PU5;P10321;
Endocrine and other factor-regulated calcium reabsorption - Homo sapiens (human)	9	50	216	6486	5.405	0.0002067	0.0127465	P09497;P09496;P05023;Q00610;P23634;P63092;P53680;O43306;Q96CW1;P20020;P50148;P05771;P22694	P09496;P05023;Q00610;P23634;P63092;Q96CW1;P20020;P50148;P05771;
Phagosome - Homo sapiens (human)	15	162	216	6486	2.78035	0.0009089	0.0420366	Q15904;P61421;Q15836;P68371;P68366;P68363;P02786;P38606;Q03519;P05556;P78380;P07437;P27824;P63000;Q14204;P18084;Q9HBG4;Q15075;Q9BQE3;P51149;P51148;Q13409;P17301;P36543;Q13488;Q93050;P60709;P21283;P10321;O75396;O14964	Q15904;Q15836;P02786;Q03519;P05556;P78380;P63000;Q9HBG4;P51149;P51148;P17301;P36543;Q93050;P21283;P10321;
Epithelial cell signaling in Helicobacter pylori infection - Homo sapiens (human)	9	66	216	6486	4.0947	0.001404	0.0488664	Q15904;P61421;P07948;P00533;P38606;Q9Y6K9;Q9Y624;P63000;Q9HBG4;Q99075;O14672;P60953;P36543;Q13488;Q93050;P21283	Q15904;P07948;Q9Y624;P63000;Q9HBG4;O14672;P36543;Q93050;P21283;
Ubiquitin mediated proteolysis - Homo sapiens (human)	13	136	216	6486	2.8703	0.001756	0.0488664	Q15751;P30260;Q96J02;Q7Z6Z7;Q9H0M0;Q9UBE0;A0AVT1;P63208;Q13049;P61088;P61086;O00308;P62253;Q9UNE7;P22314;Q9UMS4;Q05086;Q16531;P29590;O95071;P60604;Q14999;Q13490;O60291;Q9UKB1;Q96PU5;Q9UJX2;Q8TBC4;Q13618;Q13620;Q9NR09	P30260;Q96J02;Q7Z6Z7;Q9H0M0;Q9UBE0;Q13049;O00308;P62253;Q9UMS4;P29590;Q13490;Q96PU5;Q13618;
ABC transporters - Homo sapiens (human)	7	40	216	6486	5.25486	0.001849	0.0488664	Q92887;P33527;Q03519;Q5T3U5;O15439;Q9NP58;Q9BZC7;Q86UK0;P33897;O95477	Q92887;P33527;Q03519;O15439;Q9NP58;Q9BZC7;Q86UK0;
Lysosome - Homo sapiens (human)	12	127	216	6486	2.83727	0.003132	0.0711428	Q15904;P61421;P09497;P09496;P07602;Q00610;O43747;Q13286;Q9Y6Q5;Q9BXS5;Q9HBG4;Q15012;Q9BZC7;O60931;O15118;Q13488;Q93050;Q10567;P10253;Q8NHS3;P61966;Q9UJY5;Q9NRA2	Q15904;P09496;Q00610;O43747;Q13286;Q9HBG4;Q15012;Q9BZC7;O60931;Q93050;Q8NHS3;Q9NRA2;
Synaptic vesicle cycle - Homo sapiens (human)	8	60	216	6486	4.0037	0.003461	0.0711428	P61421;P09497;P09496;Q00610;P38606;Q13277;P54920;P53680;Q9HBG4;Q96CW1;P36543;Q13488;Q93050;P21283	P09496;Q00610;Q13277;Q9HBG4;Q96CW1;P36543;Q93050;P21283;
Arrhythmogenic right ventricular cardiomyopathy (ARVC) - Homo sapiens (human)	9	78	216	6486	3.46474	0.004082	0.075517	P02545;P26006;Q99959;P16615;O43707;P05556;P50402;Q14126;Q14118;P14923;P18084;P15924;P17301;P16144;P60709	P26006;Q99959;P16615;P05556;Q14126;Q14118;P14923;P17301;P16144;
Pathways in cancer - Homo sapiens (human)	22	345	216	6486	1.91481	0.004906	0.0798429	Q99735;Q92734;P12270;P36897;P26006;Q12933;P61586;P07900;P42345;P00533;Q13393;P05556;P08238;Q13114;P11166;P49841;Q9Y6K9;P23458;P63000;P14923;P04637;P04626;P37173;P25445;P12830;P10620;P24385;Q9UMX1;P29590;Q09472;P60953;Q16665;P01111;P17301;Q13490;P05771;Q13547;P21266;P21583;P43246;Q13772;Q13751;O14939	Q99735;P12270;P36897;P26006;P42345;Q13393;P05556;Q13114;P23458;P63000;P14923;P25445;P12830;Q9UMX1;P29590;Q09472;P01111;P17301;Q13490;P05771;P21583;Q13772;
Cell adhesion molecules (CAMs) - Homo sapiens (human)	13	155	216	6486	2.51846	0.005179	0.0798429	Q92692;Q5ZPR3;O95832;P31431;P05556;Q9Y624;O14493;O15551;P10586;P12830;P22223;Q16625;Q8NFZ4;Q96AP7;P10321;P18827;Q13740	Q92692;Q5ZPR3;P31431;P05556;Q9Y624;O14493;P10586;P12830;P22223;Q16625;Q96AP7;P10321;P18827;
Vibrio cholerae infection - Homo sapiens (human)	7	50	216	6486	4.20389	0.005816	0.0827662	Q15904;P61421;P38606;O43731;P63092;Q9HBG4;P84077;P36543;Q13488;Q93050;P05771;P55011;P60709;O60266;P21283;P22694	Q15904;P63092;Q9HBG4;P36543;Q93050;P05771;P21283;
Proteoglycans in cancer - Homo sapiens (human)	16	221	216	6486	2.17396	0.006416	0.0847829	P15311;P26038;P61586;P42345;P00533;Q14573;P31431;P05556;P63000;P51636;P62136;P62070;P18084;Q03135;P04637;P04626;Q99075;P19634;P25445;P24385;P46940;P60953;Q16665;P01111;P21333;P17301;P05771;P60709;P16070;P22694;P35241;O75369;P18827	P15311;P26038;P42345;P31431;P05556;P63000;P51636;P62070;Q03135;P25445;P01111;P21333;P17301;P05771;P16070;P18827;
Thyroid hormone signaling pathway - Homo sapiens (human)	11	125	216	6486	2.64244	0.008302	0.102391	P05023;Q04721;P42345;P16615;Q15382;Q9Y2X0;P11166;P49841;P04637;Q01813;Q9UM47;P19634;Q16875;P24385;Q09472;Q16665;P01111;P05771;P60709;Q13547;O60244;P22694;Q9NPJ6	P05023;Q04721;P42345;P16615;Q9UM47;Q16875;Q09472;P01111;P05771;O60244;Q9NPJ6;
Ether lipid metabolism - Homo sapiens (human)	6	40	216	6486	4.50417	0.009771	0.112977	Q13393;P53816;Q7L5N7;O14495;O43688;Q9C0D9;O14939	Q13393;P53816;Q7L5N7;O14495;O43688;Q9C0D9;
MicroRNAs in cancer - Homo sapiens (human)	12	161	216	6486	2.2381	0.01765	0.192074	P15311;P33527;P61586;Q04721;P42345;P00533;Q07820;Q02241;Q9Y5Y6;P04637;P04626;Q9UM47;P24385;Q09472;P30825;Q16678;P01111;P05771;Q13547;P16070;P61978;P35241	P15311;P33527;Q04721;P42345;Q07820;Q9Y5Y6;Q9UM47;Q09472;P30825;P01111;P05771;P16070;
Mineral absorption - Homo sapiens (human)	6	49	216	6486	3.67687	0.0223	0.228134	Q04656;P05023;P23634;Q9Y6M5;P20020;Q8NFT2;Q96NT5;Q9UHE8	Q04656;P05023;P23634;P20020;Q96NT5;Q9UHE8;
ECM-receptor interaction - Homo sapiens (human)	8	86	216	6486	2.79328	0.02343	0.228134	P26006;P31431;P05556;Q14118;P18084;P17301;P16144;P16070;Q13751;Q08722;P18827	P26006;P31431;P05556;Q14118;P17301;P16144;P16070;P18827;
Glycerophospholipid metabolism - Homo sapiens (human)	8	89	216	6486	2.69913	0.02767	0.255947	Q96N66;Q99943;Q13393;P53816;Q7L5N7;O14495;O43688;Q9C0D9;O14735;O14939	Q96N66;Q99943;Q13393;P53816;Q7L5N7;O14495;O43688;Q9C0D9;
Adherens junction - Homo sapiens (human)	7	72	216	6486	2.91937	0.03146	0.27696	Q92692;P36897;P61586;P00533;O43707;P06213;P63000;P18031;P04626;O60716;P37173;P10586;P12830;P18206;P46940;Q09472;P60953;Q96NY8;P60709	Q92692;P36897;P63000;P10586;P12830;Q09472;Q96NY8;
Bacterial invasion of epithelial cells - Homo sapiens (human)	7	73	216	6486	2.87938	0.03336	0.27696	P09497;P09496;P61586;Q00610;P05556;P63000;P51636;Q03135;P12830;P18206;P84095;P60953;Q9UHD8;P60709	P09496;Q00610;P05556;P63000;P51636;Q03135;P12830;
Protein export - Homo sapiens (human)	4	22	216	6486	5.4596	0.03476	0.27696	P49458;Q9Y6A9;Q9Y5M8;P11021;P37108;Q99442	P49458;Q9Y6A9;Q9Y5M8;Q99442;
African trypanosomiasis - Homo sapiens (human)	5	38	216	6486	3.95102	0.03593	0.27696	Q9BWW8;P25445;P50148;P55085;P05771	Q9BWW8;P25445;P50148;P55085;P05771;
Pancreatic secretion - Homo sapiens (human)	8	95	216	6486	2.52865	0.03764	0.278536	P05023;P61586;Q14573;P16615;P61006;P23634;P51828;P63092;P63000;O43306;P19634;P20020;P50148;P05771;P55011;O60266;P04920;P62834	P05023;P16615;P23634;P63092;P63000;P20020;P50148;P05771;
Leukocyte transendothelial migration - Homo sapiens (human)	9	117	216	6486	2.30983	0.0399	0.283904	P15311;P26038;P61586;O95832;O43707;P05556;Q9Y624;P63000;O14493;O60716;O15551;P18206;P08754;Q16625;P60953;Q96AP7;P05771;P60709;P04899;P62834	P15311;P26038;P05556;Q9Y624;P63000;O14493;Q16625;Q96AP7;P05771;
Long-term depression - Homo sapiens (human)	6	58	216	6486	3.10632	0.04227	0.289628	P30153;P07948;Q14573;P63092;P67775;P29992;P08754;P50148;P01111;P05771;P04899	P07948;P63092;P29992;P50148;P01111;P05771;
Collecting duct acid secretion - Homo sapiens (human)	4	25	216	6486	4.80444	0.04831	0.319191	P61421;P38606;Q9Y666;Q9HBG4;P36543;Q13488;Q93050;P21283	Q9HBG4;P36543;Q93050;P21283;
Pathogenic Escherichia coli infection - Homo sapiens (human)	8	102	216	6486	2.35512	0.05197	0.331533	P15311;P68371;P68366;P68363;P61586;Q92974;O95832;P05556;P07437;P63104;O14493;O15551;P12830;Q9BQE3;P08727;P31946;Q16625;P60953;P05783;P05771;P27348;P60709	P15311;P05556;O14493;P12830;P08727;Q16625;P05783;P05771;
Salivary secretion - Homo sapiens (human)	7	82	216	6486	2.56335	0.0539	0.332383	P05023;Q14573;P23634;P51828;P63092;O15554;O43306;P62158;P19634;P20020;P50148;P05771;P55011;O60266;P04920;P22694	P05023;P23634;P63092;O15554;P20020;P50148;P05771;
Bile secretion - Homo sapiens (human)	7	84	216	6486	2.50231	0.05932	0.352656	P05023;Q92887;Q9HAW9;P51828;P04035;P11166;P63092;O43306;P19634;O15439;P07099;P01130;O60266;P04920;P22694	P05023;Q92887;Q9HAW9;P63092;O15439;P07099;P01130;
Calcium signaling pathway - Homo sapiens (human)	11	173	216	6486	1.90928	0.061	0.352656	Q9BRQ5;P21796;P05141;P00533;Q14573;P16615;P23634;P51828;P63092;P62158;P04626;Q96SN7;P29992;P45880;P20020;Q93100;P50148;P05771;O60266;Q9Y277;P22694	Q9BRQ5;P21796;P05141;P16615;P23634;P63092;Q96SN7;P29992;P20020;P50148;P05771;
Thyroid cancer - Homo sapiens (human)	4	28	216	6486	4.28968	0.06406	0.359124	Q92734;P12270;P04637;P12830;P24385;P01111;Q13772	P12270;P12830;P01111;Q13772;
Tight junction - Homo sapiens (human)	9	131	216	6486	2.06298	0.0688	0.374353	P35579;P30153;P61586;O95832;O43707;Q9Y2T4;Q9Y624;P67775;P62070;O14493;Q9P0L0;O15551;P08754;Q16625;P60953;P01111;Q96A65;P05771;P60709;P04899;O14936;Q8NI35	P35579;Q9Y624;P62070;O14493;Q9P0L0;Q16625;P01111;P05771;O14936;
Dilated cardiomyopathy - Homo sapiens (human)	7	90	216	6486	2.33549	0.07745	0.409379	P02545;P26006;P16615;P51828;P05556;P50402;P63092;Q14118;P18084;O43306;P17301;P16144;P60709;O60266;P22694	P26006;P16615;P05556;P63092;Q14118;P17301;P16144;
Chagas disease (American trypanosomiasis) - Homo sapiens (human)	7	97	216	6486	2.16695	0.1021	0.524681	P15260;P36897;P30153;Q9Y2T4;Q9Y6K9;P63092;P67775;P51617;P37173;P25445;P29992;P08754;P19438;P50148;P04899	P15260;P36897;P63092;P25445;P29992;P19438;P50148;
Regulation of actin cytoskeleton - Homo sapiens (human)	12	219	216	6486	1.64536	0.1106	0.553	P35579;Q8TE77;P15311;P26006;P26038;P61586;P00533;O43707;P07737;Q9UBI6;P05556;P63000;P62136;P62070;P23528;P18084;P19634;O60610;P18206;P46940;P60953;P01111;P17301;P35080;P16144;P60709;Q9Y2A7;P35241	P35579;P15311;P26006;P26038;Q9UBI6;P05556;P63000;P62070;P01111;P17301;P16144;Q9Y2A7;
Tuberculosis - Homo sapiens (human)	10	175	216	6486	1.71587	0.1264	0.615368	Q15904;P61421;P15260;P61586;P23458;O95999;P51617;Q9HBG4;P62158;Q15075;Q09472;P19438;P51149;P51148;Q13488;Q93050	Q15904;P15260;P23458;O95999;Q9HBG4;Q09472;P19438;P51149;P51148;Q93050;
Insulin secretion - Homo sapiens (human)	6	82	216	6486	2.19715	0.1353	0.641808	P05023;Q14573;P51828;P11166;P63092;O15554;O43306;P29992;P50148;P05771;O60266;P22694	P05023;P63092;O15554;P29992;P50148;P05771;
Gap junction - Homo sapiens (human)	6	84	216	6486	2.14484	0.1454	0.655674	Q92633;P68371;P68366;P68363;P00533;Q14573;P51828;P07437;P63092;O43306;Q9BQE3;P29992;P08754;P50148;P01111;P05771;O60266;P22694;P04899	Q92633;P63092;P29992;P50148;P01111;P05771;
Glutamatergic synapse - Homo sapiens (human)	7	108	216	6486	1.94624	0.1482	0.655674	Q14573;P15104;Q13393;P51828;Q9UBI6;P63092;P63218;O43306;P08754;Q9H2H9;P50150;P50148;P05771;O60266;P22694;P04899;P62879;Q96QD8;O14939	P15104;Q13393;Q9UBI6;P63092;P50148;P05771;Q96QD8;
Hypertrophic cardiomyopathy (HCM) - Homo sapiens (human)	6	85	216	6486	2.11961	0.1506	0.655674	P02545;P26006;P16615;P05556;P50402;Q14118;P18084;P17301;P16144;P60709	P26006;P16615;P05556;Q14118;P17301;P16144;
Biosynthesis of unsaturated fatty acids - Homo sapiens (human)	3	21	216	6486	4.28968	0.1524	0.655674	Q86SK9;O95864;Q9NZ01;Q53GQ0;Q15067;O00767;O60427	Q9NZ01;Q53GQ0;Q15067;
TNF signaling pathway - Homo sapiens (human)	7	110	216	6486	1.91086	0.1574	0.661795	Q12933;Q96J02;Q96HS1;Q13114;Q9Y6K9;P25445;P19438;Q13490;P78504	Q96J02;Q96HS1;Q13114;P25445;P19438;Q13490;P78504;
Protein processing in endoplasmic reticulum - Homo sapiens (human)	9	161	216	6486	1.67857	0.165	0.670424	P49257;Q8TCJ2;Q92890;P08107;Q14697;Q12907;Q12933;P07900;Q99933;Q99942;Q96IV0;O95816;Q9NZL4;P54727;P54725;Q9NXW2;P08238;P27824;P51572;P31689;P11142;O94979;P07384;P63208;P11021;Q92598;P62253;Q9UNE7;Q9UNL2;Q9H3Z4;Q9HCU5;Q9UMX0;P46977;Q9UNZ2;O60884;P55072;Q99442;P60604;O60337;Q9UHD9;P61803;P04843;P04844;Q8TAT6;P25686;P54252;Q9NR31;Q8NHG7	P51572;P31689;O94979;P62253;Q9H3Z4;Q99442;P04843;P04844;Q8NHG7;
GnRH signaling pathway - Homo sapiens (human)	6	88	216	6486	2.04735	0.1667	0.670424	P00533;Q14573;Q13393;P51828;P63092;O43306;P62158;Q99075;P29992;P60953;P50148;P01111;P05771;O60266;P22694;O14939	Q13393;P63092;P29992;P50148;P01111;P05771;
GABAergic synapse - Homo sapiens (human)	6	89	216	6486	2.02434	0.1722	0.672041	P15104;P51828;Q9H0R8;Q9UBI6;P31641;P63218;O43306;P08754;Q9H2H9;P50150;P05771;O60266;P22694;P04899;P62879;Q96QD8	P15104;Q9H0R8;Q9UBI6;P31641;P05771;Q96QD8;
HIF-1 signaling pathway - Homo sapiens (human)	7	114	216	6486	1.84381	0.1766	0.672041	P15260;P00338;P36941;P42345;P02786;P00558;P00533;P09972;P06213;P04075;P11166;P07195;P04626;Q01813;Q16875;P19367;P04406;Q09472;Q16665;P05771	P15260;P00338;P42345;P02786;Q16875;Q09472;P05771;
Vasopressin-regulated water reabsorption - Homo sapiens (human)	4	44	216	6486	2.7298	0.178	0.672041	Q15907;P63092;Q14204;Q96FJ2;P63167;O43306;P51148;Q13409;Q12846;O60266;P22694	Q15907;P63092;Q96FJ2;P51148;
Fc gamma R-mediated phagocytosis - Homo sapiens (human)	6	92	216	6486	1.95833	0.1892	0.70004	P07948;Q13393;P63000;P23528;O14495;P60953;O43688;P05771;O14939	P07948;Q13393;P63000;O14495;O43688;P05771;
Herpes simplex infection - Homo sapiens (human)	10	194	216	6486	1.54782	0.1943	0.701318	Q92692;P15260;Q12933;Q03519;Q07955;P78347;Q13114;Q9Y6K9;P24928;P23458;P63208;P62136;P04637;P25445;P29590;P29692;Q09472;P19438;Q16629;P84103;Q93009;Q01130;P61978;P10321	Q92692;P15260;Q03519;Q13114;P23458;P25445;P29590;Q09472;P19438;P10321;
Sphingolipid metabolism - Homo sapiens (human)	4	47	216	6486	2.55556	0.2034	0.701318	Q16739;O14495;O15269;O43688;O95470	Q16739;O14495;O15269;O43688;
Viral carcinogenesis - Homo sapiens (human)	10	197	216	6486	1.52425	0.2062	0.701318	P61421;P36941;Q12959;Q12933;P61586;P06899;P07948;O43707;Q5T4S7;P63104;Q13114;Q9Y6K9;P23458;P63000;P04637;P62191;P62258;Q96DB2;P24385;Q05086;Q16531;Q09472;P31946;P60953;P01111;Q93009;P27348;P14618;Q13547;Q9Y277;P22694;P61978;P62805;P61981;P10321;Q7KZF4	Q12959;P07948;Q13114;P23458;P63000;Q96DB2;Q09472;P01111;P62805;P10321;
Gastric acid secretion - Homo sapiens (human)	5	71	216	6486	2.11463	0.2085	0.701318	P05023;P15311;Q14573;P51828;P63092;O43306;P62158;P19634;P08754;P50148;P05771;P60709;O60266;P04920;P22694;P04899	P05023;P15311;P63092;P50148;P05771;
Metabolism of xenobiotics by cytochrome P450 - Homo sapiens (human)	5	71	216	6486	2.11463	0.2085	0.701318	Q99735;Q04828;Q9HAW9;P47895;P10620;P07099;Q16678;P21266;P43353	Q99735;Q9HAW9;P47895;P07099;P43353;
Influenza A - Homo sapiens (human)	9	174	216	6486	1.55316	0.2196	0.712677	P15260;P21796;P05141;P14324;P08107;P09958;O00220;P49841;P11142;P23458;Q13838;P25445;P29590;Q09472;P19438;P05771;P60709;O14980	P15260;P21796;P05141;P23458;P25445;P29590;Q09472;P19438;P05771;
Notch signaling pathway - Homo sapiens (human)	4	49	216	6486	2.45125	0.2208	0.712677	Q04721;Q9UM47;Q09472;P78504;Q13547	Q04721;Q9UM47;Q09472;P78504;
Melanogenesis - Homo sapiens (human)	6	98	216	6486	1.83844	0.2247	0.712677	P51828;P49841;P63092;O43306;P62158;P08754;Q09472;P50148;P01111;P05771;O60266;P22694;P04899;P21583	P63092;Q09472;P50148;P01111;P05771;P21583;
NF-kappa B signaling pathway - Homo sapiens (human)	6	99	216	6486	1.81987	0.2308	0.712677	P36941;Q12933;P07948;Q13114;Q9Y6K9;O95999;P51617;P19438;Q13490;P05771	P07948;Q13114;O95999;P19438;Q13490;P05771;
Axon guidance - Homo sapiens (human)	7	125	216	6486	1.68156	0.2339	0.712677	P29317;P29323;P61586;O00212;P54753;P54760;P05556;P49841;P63000;P23528;P08754;P60953;P01111;O15031;P04899;Q9NPR2	P29317;O00212;P54760;P05556;P63000;P01111;O15031;
PI3K-Akt signaling pathway - Homo sapiens (human)	15	341	216	6486	1.32087	0.2401	0.712677	Q92633;P29317;Q99650;P30153;P26006;P07900;P42345;P00533;Q07820;P06213;Q15382;Q9UBI6;Q9Y2T4;P05556;P08238;P63104;P49841;Q9Y6K9;P23458;P63000;P67775;P63218;P18084;P04637;P62258;P24385;Q06190;Q16513;P31946;P50150;P01111;P17301;P05771;P27348;P16144;P21583;P61981;P62879;Q13751	Q92633;P29317;Q99650;P26006;P42345;Q07820;Q9UBI6;P05556;P23458;P63000;P01111;P17301;P05771;P16144;P21583;
Chemical carcinogenesis - Homo sapiens (human)	5	76	216	6486	1.97551	0.2441	0.712677	Q99735;Q04828;Q9HAW9;P47895;P10620;P07099;Q16678;P21266;P43353	Q99735;Q9HAW9;P47895;P07099;P43353;
Focal adhesion - Homo sapiens (human)	10	207	216	6486	1.45062	0.2481	0.712677	P26006;P61586;P00533;O43707;P05556;P49841;P63000;P51636;P62136;P18084;Q03135;P04626;O60610;P18206;P24385;P60953;P21333;P17301;Q13490;P05771;P16144;P60709;P62834;Q13751;O75369	P26006;P05556;P63000;P51636;Q03135;P21333;P17301;Q13490;P05771;P16144;
Platelet activation - Homo sapiens (human)	7	128	216	6486	1.64214	0.2504	0.712677	Q9BV40;P61586;P07948;Q14573;P51828;O00161;P05556;P63092;P62136;O43306;P08754;P50148;P17301;P60709;O60266;P22694;P04899;P62834	Q9BV40;P07948;O00161;P05556;P63092;P50148;P17301;
Hepatitis C - Homo sapiens (human)	7	128	216	6486	1.64214	0.2504	0.712677	P60228;P30153;Q12933;P60033;P00533;O95832;Q9Y2T4;Q13114;P49841;Q9Y6K9;P23458;P67775;O14493;P04637;O15551;P19438;Q16625;P01130;P01111	Q13114;P23458;O14493;P19438;Q16625;P01130;P01111;
Rap1 signaling pathway - Homo sapiens (human)	10	210	216	6486	1.42989	0.2612	0.730612	Q92633;P29317;P61586;P00533;P07737;P06213;P51828;P05556;P63092;P63000;O43306;P62158;O60716;P12830;P08754;P60953;P50148;P01111;P05771;P35080;P60709;O60266;P04899;P21583;P62834	Q92633;P29317;P05556;P63092;P63000;P12830;P50148;P01111;P05771;P21583;
cGMP-PKG signaling pathway - Homo sapiens (human)	8	157	216	6486	1.53008	0.2646	0.730612	P05023;P21796;P05141;P61586;Q14573;P16615;P23634;P06213;P51828;P78347;P62136;O43306;P62158;P29992;P08754;P45880;P20020;P50148;O60266;Q9Y277;P04899	P05023;P21796;P05141;P16615;P23634;P29992;P20020;P50148;
Acute myeloid leukemia - Homo sapiens (human)	4	57	216	6486	2.10721	0.2927	0.793355	P42345;Q9Y6K9;P14923;P24385;P29590;P01111	P42345;P14923;P29590;P01111;
B cell receptor signaling pathway - Homo sapiens (human)	5	83	216	6486	1.8089	0.2959	0.793355	P07948;P60033;P49841;Q9Y6K9;P63000;O95999;P01111;P05771	P07948;P63000;O95999;P01111;P05771;
Ras signaling pathway - Homo sapiens (human)	10	220	216	6486	1.3649	0.3064	0.809771	P29317;Q7Z569;P61586;P00533;Q13393;P06213;Q9UBI6;P53816;Q9Y6K9;P63000;P63218;P62070;P62158;P51148;P60953;P50150;P01111;P05771;P22694;P21583;P62834;P62879;O14939	P29317;Q13393;Q9UBI6;P53816;P63000;P62070;P51148;P01111;P05771;P21583;
Small cell lung cancer - Homo sapiens (human)	5	85	216	6486	1.76634	0.3109	0.810092	P26006;Q12933;P05556;Q13114;Q9Y6K9;P04637;P24385;P17301;Q13490;Q13751	P26006;P05556;Q13114;P17301;Q13490;
Amoebiasis - Homo sapiens (human)	6	113	216	6486	1.5944	0.3203	0.822993	O43707;P63092;P29992;P18206;P51149;P51148;P50148;P05771;P22694;Q13751;P04792	P63092;P29992;P51149;P51148;P50148;P05771;
Hepatitis B - Homo sapiens (human)	7	143	216	6486	1.46989	0.3372	0.8251	Q15904;P12004;P36897;P63104;Q9Y6K9;P23458;P04637;P25445;P24385;Q16531;Q09472;P31946;P01111;P05771;P27348;Q9Y277	Q15904;P36897;P23458;P25445;Q09472;P01111;P05771;
Adrenergic signaling in cardiomyocytes - Homo sapiens (human)	7	144	216	6486	1.45968	0.3431	0.8251	P05023;P30153;P16615;P23634;P51828;Q9Y2T4;P63092;P67775;P62136;O43306;P62158;P19634;P08754;Q06190;P20020;P50148;P05771;O60266;P22694;P04899	P05023;P16615;P23634;P63092;P20020;P50148;P05771;
Serotonergic synapse - Homo sapiens (human)	6	117	216	6486	1.53989	0.3467	0.8251	P05067;Q14573;P09917;Q9UBI6;P63092;P63218;P08754;P50150;P50148;P01111;P05771;P22694;P04899;P62879	P05067;Q9UBI6;P63092;P50148;P01111;P05771;
Toxoplasmosis - Homo sapiens (human)	6	117	216	6486	1.53989	0.3467	0.8251	P15260;P08107;P09917;P05556;Q9Y6K9;P11142;P23458;P51617;P08754;P19438;P01130;Q13490;P04899;Q13751	P15260;P05556;P23458;P19438;P01130;Q13490;
Aldosterone-regulated sodium reabsorption - Homo sapiens (human)	3	37	216	6486	2.43468	0.3485	0.8251	P05023;P06213;P05771;Q96PU5	P05023;P05771;Q96PU5;
Rheumatoid arthritis - Homo sapiens (human)	5	91	216	6486	1.64988	0.3565	0.8251	Q15904;P61421;P38606;Q9HBG4;P36543;Q13488;Q93050;P21283	Q15904;Q9HBG4;P36543;Q93050;P21283;
Salmonella infection - Homo sapiens (human)	5	91	216	6486	1.64988	0.3565	0.8251	P15260;P35579;P07737;P63000;Q14204;Q16513;P84095;P51149;P60953;P21333;Q13409;P35080;P60709;O75369	P15260;P35579;P63000;P51149;P21333;
Pancreatic cancer - Homo sapiens (human)	4	64	216	6486	1.87674	0.3568	0.8251	P36897;P00533;Q13393;Q9Y6K9;P23458;P63000;P04637;P04626;P37173;P24385;P60953;O14939	P36897;Q13393;P23458;P63000;
Long-term potentiation - Homo sapiens (human)	4	65	216	6486	1.84786	0.3659	0.835698	Q14573;P62136;P62158;Q09472;P50148;P01111;P05771;P22694;P62834	Q09472;P50148;P01111;P05771;
Drug metabolism - cytochrome P450 - Homo sapiens (human)	4	66	216	6486	1.81987	0.3751	0.846262	Q99735;Q9HAW9;P47895;P10620;P21266;P43353	Q99735;Q9HAW9;P47895;P43353;
Fc epsilon RI signaling pathway - Homo sapiens (human)	4	67	216	6486	1.7927	0.3841	0.856127	P07948;P63000;P01111;P05771	P07948;P63000;P01111;P05771;
Osteoclast differentiation - Homo sapiens (human)	6	126	216	6486	1.42989	0.4065	0.888435	P15260;P36897;Q12933;Q9Y6K9;P23458;P63000;P37173;P19438;Q13501	P15260;P36897;P23458;P63000;P19438;Q13501;
Fat digestion and absorption - Homo sapiens (human)	3	42	216	6486	2.14484	0.4082	0.888435	Q99943;O14495;O43688;O95477	Q99943;O14495;O43688;
Prion diseases - Homo sapiens (human)	3	43	216	6486	2.09496	0.4198	0.890236	P00441;P08107;Q04721;P11142;P11021;Q9UM47;P31948;P22694	P00441;Q04721;Q9UM47;
Thyroid hormone synthesis - Homo sapiens (human)	4	71	216	6486	1.69171	0.4201	0.890236	P05023;Q14573;P51828;P27824;P63092;P11021;O43306;Q9UNY4;P50148;P05771;O60266;P22694	P05023;P63092;P50148;P05771;
HTLV-I infection - Homo sapiens (human)	11	274	216	6486	1.20549	0.4238	0.890236	P12004;P21796;P05141;P36941;P14324;P36897;Q12959;P30260;Q9Y4A5;P51828;P27824;P11166;P49841;Q9Y6K9;P23458;P62070;O43306;P04637;P37173;Q9HCU8;P24385;P45880;Q09472;P19438;O43684;P01111;P28340;O60266;Q9Y277;P22694;P62826;Q9UJX2;P10321;O14980	P21796;P05141;P36897;Q12959;P30260;P23458;P62070;Q09472;P19438;P01111;P10321;
Hematopoietic cell lineage - Homo sapiens (human)	5	101	216	6486	1.48652	0.4321	0.890236	P26006;P21926;P02786;P17301;P16070;P21583	P26006;P02786;P17301;P16070;P21583;
Huntington's disease - Homo sapiens (human)	8	189	216	6486	1.27102	0.4374	0.890236	P09497;P09496;P00441;P21796;P05141;P51970;P21980;Q00610;O00291;P24928;P53680;P04637;Q96CW1;P45880;Q09472;P30876;P50148;P15954;Q13547;Q9Y277;Q9UKL0	P09496;P00441;P21796;P05141;Q00610;Q96CW1;Q09472;P50148;
Viral myocarditis - Homo sapiens (human)	4	73	216	6486	1.64536	0.4379	0.890236	Q04637;P63000;Q14118;Q03135;P24385;P60709;P10321	P63000;Q14118;Q03135;P10321;
Phenylalanine metabolism - Homo sapiens (human)	2	18	216	6486	3.33642	0.4553	0.915549	P30041;P47895;P43353	P47895;P43353;
Fatty acid metabolism - Homo sapiens (human)	3	48	216	6486	1.87674	0.4761	0.927505	Q86SK9;P49327;O95864;Q9NZ01;P50416;Q53GQ0;Q15067;O00767;O95573;O60488;O60427	Q9NZ01;Q53GQ0;Q15067;
Cholinergic synapse - Homo sapiens (human)	5	107	216	6486	1.40317	0.4764	0.927505	Q14573;P51828;Q9UBI6;P63218;O43306;P29992;P08754;P50150;P50148;P01111;P05771;O60266;P22694;P04899;P62879	Q9UBI6;P29992;P50148;P01111;P05771;
Insulin signaling pathway - Homo sapiens (human)	6	137	216	6486	1.31509	0.4785	0.927505	P36956;P49327;P42345;P06213;Q15382;P49841;Q14254;P62136;P18031;P62158;P10586;P10644;P19367;Q93100;P01111;P22694	P36956;P42345;Q14254;P10586;P10644;P01111;
Leishmaniasis - Homo sapiens (human)	4	78	216	6486	1.53989	0.4813	0.927505	P15260;P05556;P23458;P51617;P05771	P15260;P05556;P23458;P05771;
Glutathione metabolism - Homo sapiens (human)	3	52	216	6486	1.73237	0.5187	0.945471	Q99735;O75223;P31350;P52209;P23921;P10620;O75874;P11413;P21266	Q99735;O75223;P31350;
Cytokine-cytokine receptor interaction - Homo sapiens (human)	10	265	216	6486	1.13312	0.5195	0.945471	P15260;Q99650;P36941;P36897;P00533;P42702;O00220;P37173;Q9NP84;P25445;P19438;P78552;O75509;P21583	P15260;Q99650;P36897;P42702;Q9NP84;P25445;P19438;P78552;O75509;P21583;
Natural killer cell mediated cytotoxicity - Homo sapiens (human)	6	144	216	6486	1.25116	0.5228	0.945471	P15260;O00220;P63000;P25445;P01111;P05771;P10321	P15260;P63000;P25445;P01111;P05771;P10321;
Alcoholism - Homo sapiens (human)	6	144	216	6486	1.25116	0.5228	0.945471	Q99808;P06899;Q99878;Q9UBI6;P63092;P63218;P62136;P62158;Q9P0M6;P84243;Q96DB2;P08754;Q71DI3;P50150;Q93077;P01111;Q13547;P16104;P22694;Q71UI9;P04899;P62805;P62879;O75367;O14929	Q9UBI6;P63092;Q9P0M6;Q96DB2;P01111;P62805;
Apoptosis - Homo sapiens (human)	4	85	216	6486	1.41307	0.5393	0.945471	Q12933;O00220;Q9Y6K9;P07384;P51617;P04637;P25445;P10644;P19438;Q13490;P22694	P25445;P10644;P19438;Q13490;
Fatty acid elongation - Homo sapiens (human)	2	23	216	6486	2.61111	0.5401	0.945471	Q9NZ01;Q53GQ0	Q9NZ01;Q53GQ0;
alpha-Linolenic acid metabolism - Homo sapiens (human)	2	23	216	6486	2.61111	0.5401	0.945471	O95864;P53816;Q15067	P53816;Q15067;
Dorso-ventral axis formation - Homo sapiens (human)	2	24	216	6486	2.50231	0.5554	0.945471	Q04721;P00533;Q9UM47	Q04721;Q9UM47;
Histidine metabolism - Homo sapiens (human)	2	24	216	6486	2.50231	0.5554	0.945471	P51648;P47895;P43353	P47895;P43353;
Amyotrophic lateral sclerosis (ALS) - Homo sapiens (human)	3	56	216	6486	1.60863	0.5589	0.945471	P00441;P63000;P04637;P19438	P00441;P63000;P19438;
Glycerolipid metabolism - Homo sapiens (human)	3	56	216	6486	1.60863	0.5589	0.945471	Q99943;P15121;P51648;O14495;O43688;O60218	Q99943;O14495;O43688;
Protein digestion and absorption - Homo sapiens (human)	4	88	216	6486	1.3649	0.5629	0.945471	P05023;Q15758;P08195;O15554;Q96QD8	P05023;P08195;O15554;Q96QD8;
Glyoxylate and dicarboxylate metabolism - Homo sapiens (human)	2	25	216	6486	2.40222	0.5702	0.945471	P34896;P15104	P34896;P15104;
Circadian entrainment - Homo sapiens (human)	4	89	216	6486	1.34956	0.5707	0.945471	Q14573;P51828;Q9UBI6;P63092;P63218;O43306;P62158;P08754;P50150;P50148;P05771;O60266;P22694;P04899;P62879	Q9UBI6;P63092;P50148;P05771;
Jak-STAT signaling pathway - Homo sapiens (human)	6	152	216	6486	1.18531	0.5714	0.945471	P15260;Q92783;Q99650;P42702;P23458;P24385;O75886;Q09472;P78552	P15260;Q99650;P42702;P23458;Q09472;P78552;
AMPK signaling pathway - Homo sapiens (human)	5	121	216	6486	1.24082	0.5738	0.945471	Q86SK9;Q15907;P36956;P49327;P30153;P42345;P61026;P61006;P61019;P06213;Q15382;P04035;Q9Y2T4;P50416;P67775;P61106;Q01813;Q16875;P24385;Q06190;P13639;O00767	Q15907;P36956;P42345;P61019;Q16875;
Vitamin digestion and absorption - Homo sapiens (human)	2	26	216	6486	2.30983	0.5845	0.945471	Q9NUN5;P33527;Q96NT5;P41440;Q9Y289	P33527;Q96NT5;
VEGF signaling pathway - Homo sapiens (human)	3	59	216	6486	1.52684	0.5875	0.945471	P63000;P60953;P01111;P05771;P04792	P63000;P01111;P05771;
FoxO signaling pathway - Homo sapiens (human)	5	124	216	6486	1.2108	0.5934	0.945471	P36897;P53350;P00533;P06213;Q9H0R8;P37173;P24385;Q09472;P01111;Q93009	P36897;P53350;Q9H0R8;Q09472;P01111;
Inflammatory mediator regulation of TRP channels - Homo sapiens (human)	4	93	216	6486	1.29152	0.6008	0.945471	Q14573;P51828;P63092;P62136;O43306;P62158;P50148;P55085;P05771;O60266;P22694	P63092;P50148;P55085;P05771;
MAPK signaling pathway - Homo sapiens (human)	9	254	216	6486	1.06398	0.6108	0.945471	P36897;P08107;Q12933;P00533;Q9UBI6;Q9Y6K9;P11142;P63000;P62070;P04637;P37173;P25445;P19438;P60953;P01111;P21333;P05771;P22694;P62834;O75369;P04792	P36897;Q9UBI6;P63000;P62070;P25445;P19438;P01111;P21333;P05771;
Vascular smooth muscle contraction - Homo sapiens (human)	5	127	216	6486	1.1822	0.6124	0.945471	P35579;P61586;Q14573;P51828;P63092;P62136;O43306;P62158;P29992;P50148;P05771;P60660;O60266;P22694	P35579;P63092;P29992;P50148;P05771;
Glioma - Homo sapiens (human)	3	62	216	6486	1.45296	0.6147	0.945471	P42345;P00533;P04637;P62158;P24385;P01111;P05771	P42345;P01111;P05771;
Retrograde endocannabinoid signaling - Homo sapiens (human)	4	96	216	6486	1.25116	0.6224	0.945471	Q14573;P51828;Q9UBI6;P63218;O43306;Q8NCG7;P08754;P50150;P50148;P05771;O60266;P22694;P04899;P62879;Q6IQ20	Q9UBI6;Q8NCG7;P50148;P05771;
Shigellosis - Homo sapiens (human)	3	63	216	6486	1.42989	0.6235	0.945471	P07737;P05556;Q9Y6K9;P63000;O60610;P18206;P84095;P60953;P35080;P60709;P16070;Q9UKB1	P05556;P63000;P16070;
Glycolysis / Gluconeogenesis - Homo sapiens (human)	3	63	216	6486	1.42989	0.6235	0.945471	P00338;P60174;P00558;P09972;P04075;Q8N0Y7;P51648;P07195;Q01813;P47895;P19367;P04406;P14618;P43353	P00338;P47895;P43353;
Oxidative phosphorylation - Homo sapiens (human)	5	131	216	6486	1.1461	0.6369	0.950512	Q15904;P61421;P51970;P38606;Q9HBG4;P15954;P36543;Q13488;Q93050;P21283	Q15904;Q9HBG4;P36543;Q93050;P21283;
beta-Alanine metabolism - Homo sapiens (human)	2	30	216	6486	2.00185	0.6371	0.950512	P51648;P47895;P43353	P47895;P43353;
Ribosome - Homo sapiens (human)	5	132	216	6486	1.13742	0.6428	0.951344	Q02543;P0CW22;P42677;P46779;P46781;P61254;P83731;P62081;P32969;P27635;P18077;P62269;P62266;P23396;P62241;P62277;P15880;P25398;P40429;P60866;P84098;P39023;Q07020;P36578;P62701;P62750;P18621;P62829;P61927;P62841;P62888;Q02878;P62906;P62979	P27635;P23396;P40429;P84098;P62979;
Alzheimer's disease - Homo sapiens (human)	6	166	216	6486	1.08534	0.6499	0.954218	P05067;P51970;Q14573;P16615;Q07954;P49841;P07384;P62158;P25445;P04406;O14672;P19438;P50148;P15954;Q13564	P05067;P16615;P25445;O14672;P19438;P50148;
Renal cell carcinoma - Homo sapiens (human)	3	67	216	6486	1.34453	0.657	0.957047	P11166;P63000;Q09472;P60953;Q16665;P01111;P62834	P63000;Q09472;P01111;
PPAR signaling pathway - Homo sapiens (human)	3	71	216	6486	1.26878	0.688	0.987046	Q86SK9;O95864;P78380;P50416;P07108;Q15067;O00767;O95573;O60488;O14975	P78380;Q15067;O14975;
Prostate cancer - Homo sapiens (human)	4	106	216	6486	1.13312	0.6886	0.987046	Q99735;P07900;P42345;P00533;P08238;P49841;Q9Y6K9;P04637;P04626;P10620;P24385;Q09472;P01111;P21266	Q99735;P42345;Q09472;P01111;
Tyrosine metabolism - Homo sapiens (human)	2	35	216	6486	1.71587	0.6936	0.987046	P21964;P47895;P43353	P47895;P43353;
Bladder cancer - Homo sapiens (human)	2	38	216	6486	1.58041	0.7233	0.992651	P00533;P04637;P04626;P12830;P24385;P01111	P12830;P01111;
Non-alcoholic fatty liver disease (NAFLD) - Homo sapiens (human)	5	149	216	6486	1.00764	0.7342	0.992651	P36956;P51970;Q12933;Q96J02;P06213;P49841;P63000;P25445;P19438;P60953;P15954	P36956;Q96J02;P63000;P25445;P19438;
Phosphatidylinositol signaling system - Homo sapiens (human)	3	78	216	6486	1.15491	0.7369	0.992651	Q9BTU6;Q14573;O00443;P62158;Q01968;O15327;O00750;P05771;O14735	Q9BTU6;O15327;P05771;
Peroxisome - Homo sapiens (human)	3	79	216	6486	1.1403	0.7433	0.992651	P00441;Q06830;O43933;Q15067;O75874;P56589;O95573;O60488;P33897;O14975	P00441;Q15067;O14975;
Proteasome - Homo sapiens (human)	2	43	216	6486	1.39664	0.7664	0.992651	P48556;P28066;P28074;P28070;P17980;O00232;Q13200;P49721;P49720;P20618;Q92530;P51665;P62195;P62191;O43242;Q9UNM6;P62333;P43686;P60900;Q99460;O14818;P55036;P25788;P25789;Q9UL46	P17980;O14818;
ErbB signaling pathway - Homo sapiens (human)	3	84	216	6486	1.07242	0.7734	0.992651	P42345;P00533;P49841;P04626;Q99075;P01111;P05771	P42345;P01111;P05771;
Morphine addiction - Homo sapiens (human)	3	86	216	6486	1.04748	0.7846	0.992651	P51828;Q9UBI6;P63092;P63218;O43306;P08754;O60658;P50150;P05771;O60266;P22694;P04899;P62879	Q9UBI6;P63092;P05771;
Carbohydrate digestion and absorption - Homo sapiens (human)	2	46	216	6486	1.30556	0.7891	0.992651	P05023;P19367;P05771	P05023;P05771;
N-Glycan biosynthesis - Homo sapiens (human)	2	48	216	6486	1.25116	0.8029	0.992651	Q8TCJ2;Q14697;O60762;Q9H3H5;P46977;P61803;P04843;P04844	P04843;P04844;
Starch and sucrose metabolism - Homo sapiens (human)	2	50	216	6486	1.20111	0.8159	0.992651	Q9HAW9;Q8NBZ7;P19367;P10253;Q04446	Q9HAW9;Q8NBZ7;
Ovarian steroidogenesis - Homo sapiens (human)	2	51	216	6486	1.17756	0.822	0.992651	P42330;P09917;P06213;P51828;P63092;O43306;Q16678;P56937;P01130;O60266;P22694	P63092;P01130;
Endometrial cancer - Homo sapiens (human)	2	51	216	6486	1.17756	0.822	0.992651	P00533;P49841;P04637;P04626;P12830;P24385;P01111	P12830;P01111;
Hedgehog signaling pathway - Homo sapiens (human)	2	51	216	6486	1.17756	0.822	0.992651	Q9Y6M4;P49841;Q9UMX1;P22694;Q9UKB1;P48729	Q9Y6M4;Q9UMX1;
Allograft rejection - Homo sapiens (human)	2	51	216	6486	1.17756	0.822	0.992651	P25445;P10321	P25445;P10321;
Non-small cell lung cancer - Homo sapiens (human)	2	55	216	6486	1.09192	0.8446	0.992651	P00533;P04637;P04626;P24385;P01111;P05771	P01111;P05771;
Steroid hormone biosynthesis - Homo sapiens (human)	2	55	216	6486	1.09192	0.8446	0.992651	Q04828;P21964;P42330;Q9HAW9;Q53GQ0;Q16678;P56937	Q9HAW9;Q53GQ0;
Type I diabetes mellitus - Homo sapiens (human)	2	56	216	6486	1.07242	0.8498	0.992651	P25445;P10321	P25445;P10321;
mTOR signaling pathway - Homo sapiens (human)	2	59	216	6486	1.01789	0.8644	0.992651	P42345;Q15382;Q16665;P05771	P42345;P05771;
Colorectal cancer - Homo sapiens (human)	2	59	216	6486	1.01789	0.8644	0.992651	P36897;P61586;P49841;P63000;P04637;P37173;P24385;P43246	P36897;P63000;

## Sheet: Downregulated in ubiquitylation
KEGG Pathway	Mapping	Background	All Mapping	All Background	Fold enrichment	Fisher' exact Test P value	Benjamini	Identify Protein IDs	Diff Mapping Protein IDs
Metabolic pathways - Homo sapiens (human)	41	1171	129	6486	1.76041	0.0001825	0.0246375	P53602;Q15904;P61421;P34896;Q9NW08;P35520;Q9NVE7;P31153;Q15800;Q8TCJ2;P37837;P00338;P49327;P21673;P14324;Q04828;P51970;P12268;P60174;Q9BTU6;Q15738;Q14697;P53396;P21964;P31350;P42330;P17812;P52209;Q99943;P48449;Q9H9Y6;P23921;P20839;P00558;P29401;Q14534;P15104;P15121;P54687;P09917;P09972;Q13393;Q9HAW9;P38606;Q06210;P07741;O95749;Q15392;P04035;Q9NZ01;Q9UBM7;P30041;P08243;P53816;P04075;O00443;P24928;…	Q9NVE7;P31153;Q15800;P49327;P21673;Q04828;P12268;P21964;P42330;P17812;P20839;P29401;P54687;P09917;P07741;P04035;Q9UBM7;P30041;P08243;P24928;Q8N0Y7;P51648;Q9Y617;Q15185;P37268;Q16739;Q16719;Q01813;Q16850;P47897;Q9HCU8;O75911;P27708;P19367;P30876;P22102;P31939;P28340;O95573;Q6IA69;O43175;
Gap junction - Homo sapiens (human)	8	84	129	6486	4.78848	0.00127	0.085725	Q92633;P68371;P68366;P68363;P00533;Q14573;P51828;P07437;P63092;O43306;Q9BQE3;P29992;P08754;P50148;P01111;P05771;O60266;P22694;P04899	P68371;P68366;P68363;P00533;P07437;Q9BQE3;P22694;P04899;
Biosynthesis of amino acids - Homo sapiens (human)	7	70	129	6486	5.02791	0.002452	0.0972	P34896;P35520;P31153;P37837;P60174;P00558;P29401;P15104;P54687;P09972;P04075;Q8N0Y7;Q9Y617;Q01813;O75874;P04406;P14618;P00966;O43175	P31153;P29401;P54687;Q8N0Y7;Q9Y617;Q01813;O43175;
Epstein-Barr virus infection - Homo sapiens (human)	12	211	129	6486	2.85947	0.00288	0.0972	P48556;Q9NW08;P17980;P08107;Q12933;P07948;O00232;Q13200;P63104;Q13114;P49841;Q9Y6K9;P11142;P24928;P23458;P51665;P51617;P62195;P04637;P62191;P62258;O43242;Q9UNM6;P62333;P43686;Q09472;P31946;P30876;Q93009;Q99460;O14802;P55036;P27348;Q13547;P16070;P22694;P62826;P61981;P10321;P04792;Q7KZF4;O14980	P48556;P17980;P63104;P49841;P11142;P24928;P04637;P43686;P30876;P22694;P62826;P04792;
Pathogenic Escherichia coli infection - Homo sapiens (human)	8	102	129	6486	3.94346	0.003866	0.104382	P15311;P68371;P68366;P68363;P61586;Q92974;O95832;P05556;P07437;P63104;O14493;O15551;P12830;Q9BQE3;P08727;P31946;Q16625;P60953;P05783;P05771;P27348;P60709	P68371;P68366;P68363;Q92974;P07437;P63104;Q9BQE3;P60709;
Steroid biosynthesis - Homo sapiens (human)	4	20	129	6486	10.0558	0.006695	0.150638	Q15800;Q15738;P48449;Q14534;Q15392;Q9UBM7;P37268;Q16850;P56937	Q15800;Q9UBM7;P37268;Q16850;
Thyroid hormone signaling pathway - Homo sapiens (human)	8	125	129	6486	3.21786	0.01151	0.20898	P05023;Q04721;P42345;P16615;Q15382;Q9Y2X0;P11166;P49841;P04637;Q01813;Q9UM47;P19634;Q16875;P24385;Q09472;Q16665;P01111;P05771;P60709;Q13547;O60244;P22694;Q9NPJ6	P16615;Q9Y2X0;P49841;P04637;Q01813;Q16665;P60709;P22694;
Adherens junction - Homo sapiens (human)	6	72	129	6486	4.18992	0.01349	0.20898	Q92692;P36897;P61586;P00533;O43707;P06213;P63000;P18031;P04626;O60716;P37173;P10586;P12830;P18206;P46940;Q09472;P60953;Q96NY8;P60709	P00533;O43707;P18031;P04626;P18206;P60709;
Protein processing in endoplasmic reticulum - Homo sapiens (human)	9	161	129	6486	2.81063	0.01397	0.20898	P49257;Q8TCJ2;Q92890;P08107;Q14697;Q12907;Q12933;P07900;Q99933;Q99942;Q96IV0;O95816;Q9NZL4;P54727;P54725;Q9NXW2;P08238;P27824;P51572;P31689;P11142;O94979;P07384;P63208;P11021;Q92598;P62253;Q9UNE7;Q9UNL2;Q9H3Z4;Q9HCU5;Q9UMX0;P46977;Q9UNZ2;O60884;P55072;Q99442;P60604;O60337;Q9UHD9;P61803;P04843;P04844;Q8TAT6;P25686;P54252;Q9NR31;Q8NHG7	P07900;Q99942;P08238;P31689;P11142;O60884;Q8TAT6;P54252;Q9NR31;
Purine metabolism - Homo sapiens (human)	9	164	129	6486	2.75922	0.01548	0.20898	Q9NW08;P12268;P31350;Q9H9Y6;P23921;P20839;P07741;P51828;P24928;P15531;O43306;P22392;Q9HCU8;O60658;P30876;P22102;P31939;P28340;O14802;P14618;O95602;O60266;Q9UKK9	P12268;P20839;P07741;P24928;Q9HCU8;P30876;P22102;P31939;P28340;
Prostate cancer - Homo sapiens (human)	7	106	129	6486	3.32032	0.01799	0.220786	Q99735;P07900;P42345;P00533;P08238;P49841;Q9Y6K9;P04637;P04626;P10620;P24385;Q09472;P01111;P21266	P07900;P00533;P08238;P49841;P04637;P04626;P21266;
mRNA surveillance pathway - Homo sapiens (human)	6	85	129	6486	3.54911	0.02587	0.291038	P61326;P30153;Q92900;Q92989;Q13310;Q09161;Q9Y2T4;O43809;O00422;P67775;P62136;Q13838;Q06190;P11940;O43148	P61326;Q13310;Q9Y2T4;P67775;Q13838;Q06190;
Dopaminergic synapse - Homo sapiens (human)	7	124	129	6486	2.83833	0.03546	0.349457	P30153;P21964;Q14573;Q9UBI6;Q9Y2T4;P49841;P63092;P67775;P63218;P62136;P62158;P08754;Q06190;P50150;P50148;P05771;P22694;P04899;P62879	P21964;Q9Y2T4;P49841;P67775;Q06190;P22694;P04899;
Estrogen signaling pathway - Homo sapiens (human)	6	93	129	6486	3.24381	0.03624	0.349457	P08107;P07900;P00533;Q14573;P51828;P08238;P11142;P63092;O43306;P62158;Q99075;P08754;P50148;P01111;O60266;P22694;P04899;Q02790	P07900;P00533;P08238;P11142;P22694;P04899;
Spliceosome - Homo sapiens (human)	7	128	129	6486	2.74964	0.04044	0.36396	P61326;Q8WWY3;P08107;P52272;P09234;P07910;Q07955;Q15393;Q09161;Q00839;P11142;P09651;Q13838;Q15029;Q6P2Q9;P62316;Q9UMS4;Q16629;P84103;O75643;Q13595;Q01130;P61978;P62995;Q8NI27	P61326;P52272;Q00839;P11142;P09651;Q13838;Q8NI27;
Pyrimidine metabolism - Homo sapiens (human)	6	101	129	6486	2.98688	0.04886	0.392775	Q9NW08;P31350;P17812;Q9H9Y6;P23921;P24928;P15531;P22392;Q16881;Q9HCU8;P27708;P30876;P28340;O14802;O95602	P17812;P24928;Q9HCU8;P27708;P30876;P28340;
Proteasome - Homo sapiens (human)	4	43	129	6486	4.67712	0.05229	0.392775	P48556;P28066;P28074;P28070;P17980;O00232;Q13200;P49721;P49720;P20618;Q92530;P51665;P62195;P62191;O43242;Q9UNM6;P62333;P43686;P60900;Q99460;O14818;P55036;P25788;P25789;Q9UL46	P48556;P17980;P43686;Q9UL46;
Carbon metabolism - Homo sapiens (human)	6	103	129	6486	2.92888	0.05237	0.392775	P34896;P37837;P60174;P52209;P00558;P29401;P09972;P04075;Q8N0Y7;Q9Y617;Q01813;P19367;O75874;P11413;P04406;P14618;O43175	P29401;Q8N0Y7;Q9Y617;Q01813;P19367;O43175;
Aminoacyl-tRNA biosynthesis - Homo sapiens (human)	4	44	129	6486	4.57082	0.05534	0.393205	P49588;P26640;Q15046;P47897;Q9P2J5;Q9NSD9;P41250;P54136;P14868	P49588;P47897;Q9P2J5;P54136;
Ovarian steroidogenesis - Homo sapiens (human)	4	51	129	6486	3.94346	0.07891	0.499807	P42330;P09917;P06213;P51828;P63092;O43306;Q16678;P56937;P01130;O60266;P22694	P42330;P09917;Q16678;P22694;
Endometrial cancer - Homo sapiens (human)	4	51	129	6486	3.94346	0.07891	0.499807	P00533;P49841;P04637;P04626;P12830;P24385;P01111	P00533;P49841;P04637;P04626;
RNA transport - Homo sapiens (human)	7	153	129	6486	2.30035	0.08145	0.499807	Q04637;Q92621;P60228;P61326;Q8WUM0;Q99613;P12270;Q9BTX1;Q92900;Q13310;Q9HAV4;P49792;Q09161;Q9BVL2;P57740;Q8N1F7;O00422;P55884;Q14152;P63165;Q13838;Q5VTE0;O75821;P51114;P55854;Q5SRE5;O75694;Q14974;Q12769;P62826;P11940;Q8NI27;O14980	P61326;Q13310;Q9HAV4;Q13838;Q5VTE0;P62826;Q8NI27;
AMPK signaling pathway - Homo sapiens (human)	6	121	129	6486	2.49318	0.09045	0.528975	Q86SK9;Q15907;P36956;P49327;P30153;P42345;P61026;P61006;P61019;P06213;Q15382;P04035;Q9Y2T4;P50416;P67775;P61106;Q01813;Q16875;P24385;Q06190;P13639;O00767	P49327;P04035;Q9Y2T4;P67775;Q01813;Q06190;
Steroid hormone biosynthesis - Homo sapiens (human)	4	55	129	6486	3.65666	0.09404	0.528975	Q04828;P21964;P42330;Q9HAW9;Q53GQ0;Q16678;P56937	Q04828;P21964;P42330;Q16678;
Phagosome - Homo sapiens (human)	7	162	129	6486	2.17255	0.1004	0.54216	Q15904;P61421;Q15836;P68371;P68366;P68363;P02786;P38606;Q03519;P05556;P78380;P07437;P27824;P63000;Q14204;P18084;Q9HBG4;Q15075;Q9BQE3;P51149;P51148;Q13409;P17301;P36543;Q13488;Q93050;P60709;P21283;P10321;O75396;O14964	P68371;P68366;P68363;P07437;Q14204;Q9BQE3;P60709;
Antigen processing and presentation - Homo sapiens (human)	5	91	129	6486	2.76259	0.1047	0.543635	P08107;P07900;Q03519;P08238;P27824;P11142;P11021;P10321;Q9UL46;P34932	P07900;P08238;P11142;Q9UL46;P34932;
Tight junction - Homo sapiens (human)	6	131	129	6486	2.30286	0.1165	0.581806	P35579;P30153;P61586;O95832;O43707;Q9Y2T4;Q9Y624;P67775;P62070;O14493;Q9P0L0;O15551;P08754;Q16625;P60953;P01111;Q96A65;P05771;P60709;P04899;O14936;Q8NI35	O43707;Q9Y2T4;P67775;Q96A65;P60709;P04899;
Shigellosis - Homo sapiens (human)	4	63	129	6486	3.19232	0.1275	0.581806	P07737;P05556;Q9Y6K9;P63000;O60610;P18206;P84095;P60953;P35080;P60709;P16070;Q9UKB1	P18206;P35080;P60709;Q9UKB1;
Glycolysis / Gluconeogenesis - Homo sapiens (human)	4	63	129	6486	3.19232	0.1275	0.581806	P00338;P60174;P00558;P09972;P04075;Q8N0Y7;P51648;P07195;Q01813;P47895;P19367;P04406;P14618;P43353	Q8N0Y7;P51648;Q01813;P19367;
Ubiquitin mediated proteolysis - Homo sapiens (human)	6	136	129	6486	2.21819	0.1307	0.581806	Q15751;P30260;Q96J02;Q7Z6Z7;Q9H0M0;Q9UBE0;A0AVT1;P63208;Q13049;P61088;P61086;O00308;P62253;Q9UNE7;P22314;Q9UMS4;Q05086;Q16531;P29590;O95071;P60604;Q14999;Q13490;O60291;Q9UKB1;Q96PU5;Q9UJX2;Q8TBC4;Q13618;Q13620;Q9NR09	A0AVT1;Q13049;P61088;Q16531;Q9UKB1;Q8TBC4;
Insulin signaling pathway - Homo sapiens (human)	6	137	129	6486	2.202	0.1336	0.581806	P36956;P49327;P42345;P06213;Q15382;P49841;Q14254;P62136;P18031;P62158;P10586;P10644;P19367;Q93100;P01111;P22694	P49327;P49841;Q14254;P18031;P19367;P22694;
Regulation of actin cytoskeleton - Homo sapiens (human)	8	219	129	6486	1.83668	0.1413	0.596109	P35579;Q8TE77;P15311;P26006;P26038;P61586;P00533;O43707;P07737;Q9UBI6;P05556;P63000;P62136;P62070;P23528;P18084;P19634;O60610;P18206;P46940;P60953;P01111;P17301;P35080;P16144;P60709;Q9Y2A7;P35241	Q8TE77;P00533;O43707;P23528;P18206;P35080;P60709;P35241;
Proteoglycans in cancer - Homo sapiens (human)	8	221	129	6486	1.82006	0.1461	0.597682	P15311;P26038;P61586;P42345;P00533;Q14573;P31431;P05556;P63000;P51636;P62136;P62070;P18084;Q03135;P04637;P04626;Q99075;P19634;P25445;P24385;P46940;P60953;Q16665;P01111;P21333;P17301;P05771;P60709;P16070;P22694;P35241;O75369;P18827	P00533;P04637;P04626;Q16665;P21333;P60709;P22694;P35241;
Adrenergic signaling in cardiomyocytes - Homo sapiens (human)	6	144	129	6486	2.09496	0.1549	0.609814	P05023;P30153;P16615;P23634;P51828;Q9Y2T4;P63092;P67775;P62136;O43306;P62158;P19634;P08754;Q06190;P20020;P50148;P05771;O60266;P22694;P04899	P16615;Q9Y2T4;P67775;Q06190;P22694;P04899;
DNA replication - Homo sapiens (human)	3	36	129	6486	4.18992	0.1581	0.609814	P12004;Q14566;Q9HCU8;P28340;P33993;P33991	Q9HCU8;P28340;P33991;
Bladder cancer - Homo sapiens (human)	3	38	129	6486	3.9694	0.1721	0.636632	P00533;P04637;P04626;P12830;P24385;P01111	P00533;P04637;P04626;
Tryptophan metabolism - Homo sapiens (human)	3	39	129	6486	3.86762	0.1792	0.636632	P51648;Q16719;Q16678	P51648;Q16719;Q16678;
Glycine, serine and threonine metabolism - Homo sapiens (human)	3	39	129	6486	3.86762	0.1792	0.636632	P34896;P35520;Q8N0Y7;Q9Y617;O43175	Q8N0Y7;Q9Y617;O43175;
HIF-1 signaling pathway - Homo sapiens (human)	5	114	129	6486	2.20522	0.1876	0.649385	P15260;P00338;P36941;P42345;P02786;P00558;P00533;P09972;P06213;P04075;P11166;P07195;P04626;Q01813;Q16875;P19367;P04406;Q09472;Q16665;P05771	P00533;P04626;Q01813;P19367;Q16665;
Arrhythmogenic right ventricular cardiomyopathy (ARVC) - Homo sapiens (human)	4	78	129	6486	2.57841	0.1992	0.6723	P02545;P26006;Q99959;P16615;O43707;P05556;P50402;Q14126;Q14118;P14923;P18084;P15924;P17301;P16144;P60709	P16615;O43707;P15924;P60709;
Progesterone-mediated oocyte maturation - Homo sapiens (human)	4	81	129	6486	2.48292	0.2145	0.6855	P53350;P07900;P30260;P51828;P08238;O43306;P08754;O60266;P22694;P04899;Q9UJX2	P07900;P08238;P22694;P04899;
Cell cycle - Homo sapiens (human)	5	122	129	6486	2.06062	0.2204	0.6855	P12004;P53350;P30260;Q14566;Q9UQE7;Q8N3U4;P63104;P49841;P63208;P04637;P62258;P24385;Q09472;P31946;O43684;P78527;P27348;Q13547;Q9UJX2;P61981;P33993;P33991	P63104;P49841;P04637;P78527;P33991;
Nucleotide excision repair - Homo sapiens (human)	3	45	129	6486	3.35194	0.2226	0.6855	P12004;P54727;P54725;Q01831;Q9HCU8;Q16531;P28340;Q13620	Q9HCU8;Q16531;P28340;
Focal adhesion - Homo sapiens (human)	7	207	129	6486	1.70026	0.2244	0.6855	P26006;P61586;P00533;O43707;P05556;P49841;P63000;P51636;P62136;P18084;Q03135;P04626;O60610;P18206;P24385;P60953;P21333;P17301;Q13490;P05771;P16144;P60709;P62834;Q13751;O75369	P00533;O43707;P49841;P04626;P18206;P21333;P60709;
Non-homologous end-joining - Homo sapiens (human)	2	13	129	6486	7.73524	0.2285	0.6855	P13010;P12956;P78527	P13010;P78527;
Fatty acid metabolism - Homo sapiens (human)	3	48	129	6486	3.14244	0.2445	0.706309	Q86SK9;P49327;O95864;Q9NZ01;P50416;Q53GQ0;Q15067;O00767;O95573;O60488;O60427	P49327;O95864;O95573;
Hepatitis C - Homo sapiens (human)	5	128	129	6486	1.96403	0.2459	0.706309	P60228;P30153;Q12933;P60033;P00533;O95832;Q9Y2T4;Q13114;P49841;Q9Y6K9;P23458;P67775;O14493;P04637;O15551;P19438;Q16625;P01130;P01111	P00533;Q9Y2T4;P49841;P67775;P04637;
Pantothenate and CoA biosynthesis - Homo sapiens (human)	2	15	129	6486	6.70388	0.2587	0.707559	Q9NVE7;P54687	Q9NVE7;P54687;
Hippo signaling pathway - Homo sapiens (human)	6	174	129	6486	1.73376	0.2595	0.707559	P36897;P30153;Q12959;Q9Y2T4;P63104;P49841;P67775;P62136;P62258;P37173;P12830;P24385;P31946;Q13490;P27348;P60709;Q9UKB1;P61981;P35240;Q8NI35	Q9Y2T4;P63104;P49841;P67775;P60709;Q9UKB1;
Hedgehog signaling pathway - Homo sapiens (human)	3	51	129	6486	2.95759	0.2666	0.707559	Q9Y6M4;P49841;Q9UMX1;P22694;Q9UKB1;P48729	P49841;P22694;Q9UKB1;
Salmonella infection - Homo sapiens (human)	4	91	129	6486	2.21007	0.2673	0.707559	P15260;P35579;P07737;P63000;Q14204;Q16513;P84095;P51149;P60953;P21333;Q13409;P35080;P60709;O75369	Q14204;P21333;P35080;P60709;
Non-small cell lung cancer - Homo sapiens (human)	3	55	129	6486	2.74249	0.296	0.768462	P00533;P04637;P04626;P24385;P01111;P05771	P00533;P04637;P04626;
One carbon pool by folate - Homo sapiens (human)	2	19	129	6486	5.29253	0.3156	0.795	P34896;P22102;P31939	P22102;P31939;
Legionellosis - Homo sapiens (human)	3	58	129	6486	2.60064	0.318	0.795	P08107;Q9H0U4;P11142;Q5VTE0;P84077;P55072;P62820;O75396;Q9NR31	P11142;Q5VTE0;Q9NR31;
Arachidonic acid metabolism - Homo sapiens (human)	3	62	129	6486	2.43286	0.347	0.822393	P42330;P09917;P53816;Q15185;Q9H7Z7;Q08477	P42330;P09917;Q15185;
Viral carcinogenesis - Homo sapiens (human)	6	197	129	6486	1.53134	0.3486	0.822393	P61421;P36941;Q12959;Q12933;P61586;P06899;P07948;O43707;Q5T4S7;P63104;Q13114;Q9Y6K9;P23458;P63000;P04637;P62191;P62258;Q96DB2;P24385;Q05086;Q16531;Q09472;P31946;P60953;P01111;Q93009;P27348;P14618;Q13547;Q9Y277;P22694;P61978;P62805;P61981;P10321;Q7KZF4	P06899;O43707;P63104;P04637;Q16531;P22694;
PI3K-Akt signaling pathway - Homo sapiens (human)	9	341	129	6486	1.32701	0.3594	0.822393	Q92633;P29317;Q99650;P30153;P26006;P07900;P42345;P00533;Q07820;P06213;Q15382;Q9UBI6;Q9Y2T4;P05556;P08238;P63104;P49841;Q9Y6K9;P23458;P63000;P67775;P63218;P18084;P04637;P62258;P24385;Q06190;Q16513;P31946;P50150;P01111;P17301;P05771;P27348;P16144;P21583;P61981;P62879;Q13751	P07900;P00533;Q9Y2T4;P08238;P63104;P49841;P67775;P04637;Q06190;
Pancreatic cancer - Homo sapiens (human)	3	64	129	6486	2.35683	0.3614	0.822393	P36897;P00533;Q13393;Q9Y6K9;P23458;P63000;P04637;P04626;P37173;P24385;P60953;O14939	P00533;P04637;P04626;
Mismatch repair - Homo sapiens (human)	2	23	129	6486	4.37209	0.3682	0.822393	P12004;Q9HCU8;P28340;P43246	Q9HCU8;P28340;
Oocyte meiosis - Homo sapiens (human)	4	110	129	6486	1.82833	0.3703	0.822393	P30153;P53350;Q14573;P30260;Q9UQE7;P51828;P63104;P67775;P63208;P62136;O43306;P62158;P62258;P31946;P27348;O60266;P22694;Q9UKB1;Q9UJX2;P61981	P63104;P67775;P22694;Q9UKB1;
Pathways in cancer - Homo sapiens (human)	9	345	129	6486	1.31163	0.3716	0.822393	Q99735;Q92734;P12270;P36897;P26006;Q12933;P61586;P07900;P42345;P00533;Q13393;P05556;P08238;Q13114;P11166;P49841;Q9Y6K9;P23458;P63000;P14923;P04637;P04626;P37173;P25445;P12830;P10620;P24385;Q9UMX1;P29590;Q09472;P60953;Q16665;P01111;P17301;Q13490;P05771;Q13547;P21266;P21583;P43246;Q13772;Q13751;O14939	Q92734;P07900;P00533;P08238;P49841;P04637;P04626;Q16665;P21266;
Amoebiasis - Homo sapiens (human)	4	113	129	6486	1.77979	0.3864	0.827471	O43707;P63092;P29992;P18206;P51149;P51148;P50148;P05771;P22694;Q13751;P04792	O43707;P18206;P22694;P04792;
MicroRNAs in cancer - Homo sapiens (human)	5	161	129	6486	1.56146	0.3933	0.827471	P15311;P33527;P61586;Q04721;P42345;P00533;Q07820;Q02241;Q9Y5Y6;P04637;P04626;Q9UM47;P24385;Q09472;P30825;Q16678;P01111;P05771;Q13547;P16070;P61978;P35241	P00533;P04637;P04626;Q16678;P35241;
Leukocyte transendothelial migration - Homo sapiens (human)	4	117	129	6486	1.71894	0.4079	0.827471	P15311;P26038;P61586;O95832;O43707;P05556;Q9Y624;P63000;O14493;O60716;O15551;P18206;P08754;Q16625;P60953;Q96AP7;P05771;P60709;P04899;P62834	O43707;P18206;P60709;P04899;
Gastric acid secretion - Homo sapiens (human)	3	71	129	6486	2.12447	0.4107	0.827471	P05023;P15311;Q14573;P51828;P63092;O43306;P62158;P19634;P08754;P50148;P05771;P60709;O60266;P04920;P22694;P04899	P60709;P22694;P04899;
Metabolism of xenobiotics by cytochrome P450 - Homo sapiens (human)	3	71	129	6486	2.12447	0.4107	0.827471	Q99735;Q04828;Q9HAW9;P47895;P10620;P07099;Q16678;P21266;P43353	Q04828;Q16678;P21266;
Homologous recombination - Homo sapiens (human)	2	27	129	6486	3.72438	0.4168	0.827471	Q9HCU8;P28340	Q9HCU8;P28340;
Pentose phosphate pathway - Homo sapiens (human)	2	27	129	6486	3.72438	0.4168	0.827471	P37837;P52209;P29401;P09972;P04075;Q01813;P11413	P29401;Q01813;
Thyroid cancer - Homo sapiens (human)	2	28	129	6486	3.59136	0.4284	0.833671	Q92734;P12270;P04637;P12830;P24385;P01111;Q13772	Q92734;P04637;
Ribosome biogenesis in eukaryotes - Homo sapiens (human)	3	76	129	6486	1.9847	0.4447	0.833671	Q9H0D6;Q9H583;O00567;O60832;P62826;O14980	O00567;O60832;P62826;
Chemical carcinogenesis - Homo sapiens (human)	3	76	129	6486	1.9847	0.4447	0.833671	Q99735;Q04828;Q9HAW9;P47895;P10620;P07099;Q16678;P21266;P43353	Q04828;Q16678;P21266;
RNA polymerase - Homo sapiens (human)	2	30	129	6486	3.35194	0.4508	0.833671	Q9NW08;Q9H9Y6;P24928;P30876;O14802;O95602	P24928;P30876;
Galactose metabolism - Homo sapiens (human)	2	30	129	6486	3.35194	0.4508	0.833671	P15121;Q01813;P19367;O60218;P10253	Q01813;P19367;
Fructose and mannose metabolism - Homo sapiens (human)	2	31	129	6486	3.24381	0.4617	0.842291	P60174;P15121;P09972;P04075;Q01813;Q16875;P19367;O60218	Q01813;P19367;
Base excision repair - Homo sapiens (human)	2	34	129	6486	2.95759	0.4931	0.870923	P12004;Q9HCU8;P28340	Q9HCU8;P28340;
ErbB signaling pathway - Homo sapiens (human)	3	84	129	6486	1.79568	0.4969	0.870923	P42345;P00533;P49841;P04626;Q99075;P01111;P05771	P00533;P49841;P04626;
Bile secretion - Homo sapiens (human)	3	84	129	6486	1.79568	0.4969	0.870923	P05023;Q92887;Q9HAW9;P51828;P04035;P11166;P63092;O43306;P19634;O15439;P07099;P01130;O60266;P04920;P22694	P04035;O15439;P22694;
Alanine, aspartate and glutamate metabolism - Homo sapiens (human)	2	35	129	6486	2.87309	0.5032	0.870923	P15104;Q06210;P08243;P27708;P00966	P08243;P27708;
Wnt signaling pathway - Homo sapiens (human)	4	138	129	6486	1.45736	0.5157	0.8778	P61586;Q9HB71;P49841;P63000;P63208;P04637;Q9ULK5;P24385;Q09472;P05771;P22694;Q9UKB1;P48729;Q8TAA9	P49841;P04637;P22694;Q9UKB1;
Dilated cardiomyopathy - Homo sapiens (human)	3	90	129	6486	1.67597	0.534	0.8778	P02545;P26006;P16615;P51828;P05556;P50402;P63092;Q14118;P18084;O43306;P17301;P16144;P60709;O60266;P22694	P16615;P60709;P22694;
ABC transporters - Homo sapiens (human)	2	40	129	6486	2.51395	0.5505	0.8778	Q92887;P33527;Q03519;Q5T3U5;O15439;Q9NP58;Q9BZC7;Q86UK0;P33897;O95477	O15439;Q86UK0;
MAPK signaling pathway - Homo sapiens (human)	6	254	129	6486	1.18769	0.567	0.8778	P36897;P08107;Q12933;P00533;Q9UBI6;Q9Y6K9;P11142;P63000;P62070;P04637;P37173;P25445;P19438;P60953;P01111;P21333;P05771;P22694;P62834;O75369;P04792	P00533;P11142;P04637;P21333;P22694;P04792;
Chagas disease (American trypanosomiasis) - Homo sapiens (human)	3	97	129	6486	1.55502	0.5748	0.8778	P15260;P36897;P30153;Q9Y2T4;Q9Y6K9;P63092;P67775;P51617;P37173;P25445;P29992;P08754;P19438;P50148;P04899	Q9Y2T4;P67775;P04899;
Prion diseases - Homo sapiens (human)	2	43	129	6486	2.33856	0.5768	0.8778	P00441;P08107;Q04721;P11142;P11021;Q9UM47;P31948;P22694	P11142;P22694;
Oxytocin signaling pathway - Homo sapiens (human)	4	151	129	6486	1.3319	0.5771	0.8778	P61586;P00533;Q14573;P51828;P63092;P62136;O43306;P62158;P24385;P08754;P13639;P50148;P01111;P05771;P60660;P60709;O60266;P22694;P04899	P00533;P60709;P22694;P04899;
Melanogenesis - Homo sapiens (human)	3	98	129	6486	1.53916	0.5804	0.8778	P51828;P49841;P63092;O43306;P62158;P08754;Q09472;P50148;P01111;P05771;O60266;P22694;P04899;P21583	P49841;P22694;P04899;
Vasopressin-regulated water reabsorption - Homo sapiens (human)	2	44	129	6486	2.28541	0.5852	0.8778	Q15907;P63092;Q14204;Q96FJ2;P63167;O43306;P51148;Q13409;Q12846;O60266;P22694	Q14204;P22694;
Drug metabolism - other enzymes - Homo sapiens (human)	2	44	129	6486	2.28541	0.5852	0.8778	P12268;P20839;Q9HAW9	P12268;P20839;
Fatty acid degradation - Homo sapiens (human)	2	44	129	6486	2.28541	0.5852	0.8778	P50416;P51648;Q15067;O95573;O60488	P51648;O95573;
Valine, leucine and isoleucine degradation - Homo sapiens (human)	2	44	129	6486	2.28541	0.5852	0.8778	P54687;P51648	P54687;P51648;
Cocaine addiction - Homo sapiens (human)	2	49	129	6486	2.05221	0.6248	0.906242	P63092;P08754;P22694;P04899	P22694;P04899;
Vibrio cholerae infection - Homo sapiens (human)	2	50	129	6486	2.01116	0.6323	0.906242	Q15904;P61421;P38606;O43731;P63092;Q9HBG4;P84077;P36543;Q13488;Q93050;P05771;P55011;P60709;O60266;P21283;P22694	P60709;P22694;
HTLV-I infection - Homo sapiens (human)	6	274	129	6486	1.101	0.6349	0.906242	P12004;P21796;P05141;P36941;P14324;P36897;Q12959;P30260;Q9Y4A5;P51828;P27824;P11166;P49841;Q9Y6K9;P23458;P62070;O43306;P04637;P37173;Q9HCU8;P24385;P45880;Q09472;P19438;O43684;P01111;P28340;O60266;Q9Y277;P22694;P62826;Q9UJX2;P10321;O14980	P49841;P04637;Q9HCU8;P28340;P22694;P62826;
Calcium signaling pathway - Homo sapiens (human)	4	173	129	6486	1.16252	0.6693	0.906242	Q9BRQ5;P21796;P05141;P00533;Q14573;P16615;P23634;P51828;P63092;P62158;P04626;Q96SN7;P29992;P45880;P20020;Q93100;P50148;P05771;O60266;Q9Y277;P22694	P00533;P16615;P04626;P22694;
Influenza A - Homo sapiens (human)	4	174	129	6486	1.15584	0.6732	0.906242	P15260;P21796;P05141;P14324;P08107;P09958;O00220;P49841;P11142;P23458;Q13838;P25445;P29590;Q09472;P19438;P05771;P60709;O14980	P49841;P11142;Q13838;P60709;
Basal cell carcinoma - Homo sapiens (human)	2	56	129	6486	1.79568	0.674	0.906242	P49841;P04637;Q9UMX1	P49841;P04637;
Arginine and proline metabolism - Homo sapiens (human)	2	56	129	6486	1.79568	0.674	0.906242	P21673;P15104;P51648;P00966	P21673;P51648;
Serotonergic synapse - Homo sapiens (human)	3	117	129	6486	1.28921	0.6769	0.906242	P05067;Q14573;P09917;Q9UBI6;P63092;P63218;P08754;P50150;P50148;P01111;P05771;P22694;P04899;P62879	P09917;P22694;P04899;
Toxoplasmosis - Homo sapiens (human)	3	117	129	6486	1.28921	0.6769	0.906242	P15260;P08107;P09917;P05556;Q9Y6K9;P11142;P23458;P51617;P08754;P19438;P01130;Q13490;P04899;Q13751	P09917;P11142;P04899;
NOD-like receptor signaling pathway - Homo sapiens (human)	2	57	129	6486	1.76418	0.6805	0.906242	P07900;P08238;Q9Y6K9;Q13490	P07900;P08238;
Long-term depression - Homo sapiens (human)	2	58	129	6486	1.73376	0.6869	0.906242	P30153;P07948;Q14573;P63092;P67775;P29992;P08754;P50148;P01111;P05771;P04899	P67775;P04899;
Colorectal cancer - Homo sapiens (human)	2	59	129	6486	1.70438	0.6931	0.906242	P36897;P61586;P49841;P63000;P04637;P37173;P24385;P43246	P49841;P04637;
Glioma - Homo sapiens (human)	2	62	129	6486	1.62191	0.7111	0.906242	P42345;P00533;P04637;P62158;P24385;P01111;P05771	P00533;P04637;
Axon guidance - Homo sapiens (human)	3	125	129	6486	1.2067	0.7119	0.906242	P29317;P29323;P61586;O00212;P54753;P54760;P05556;P49841;P63000;P23528;P08754;P60953;P01111;O15031;P04899;Q9NPR2	P49841;P23528;P04899;
Platelet activation - Homo sapiens (human)	3	128	129	6486	1.17842	0.7241	0.906242	Q9BV40;P61586;P07948;Q14573;P51828;O00161;P05556;P63092;P62136;O43306;P08754;P50148;P17301;P60709;O60266;P22694;P04899;P62834	P60709;P22694;P04899;
Measles - Homo sapiens (human)	3	131	129	6486	1.15143	0.736	0.906242	P15260;P08107;P26038;P63244;O00220;P49841;P11142;P23458;P51617;P15529;P04637;P25445;P24385	P49841;P11142;P04637;
Ribosome - Homo sapiens (human)	3	132	129	6486	1.14271	0.7398	0.906242	Q02543;P0CW22;P42677;P46779;P46781;P61254;P83731;P62081;P32969;P27635;P18077;P62269;P62266;P23396;P62241;P62277;P15880;P25398;P40429;P60866;P84098;P39023;Q07020;P36578;P62701;P62750;P18621;P62829;P61927;P62841;P62888;Q02878;P62906;P62979	P15880;P25398;P62701;
Melanoma - Homo sapiens (human)	2	70	129	6486	1.43654	0.7541	0.906242	P00533;P04637;P12830;P24385;P01111	P00533;P04637;
Pertussis - Homo sapiens (human)	2	71	129	6486	1.41631	0.759	0.906242	P61586;P05556;P51617;P23528;P62158;P08754;P04899	P23528;P04899;
Thyroid hormone synthesis - Homo sapiens (human)	2	71	129	6486	1.41631	0.759	0.906242	P05023;Q14573;P51828;P27824;P63092;P11021;O43306;Q9UNY4;P50148;P05771;O60266;P22694	Q9UNY4;P22694;
PPAR signaling pathway - Homo sapiens (human)	2	71	129	6486	1.41631	0.759	0.906242	Q86SK9;O95864;P78380;P50416;P07108;Q15067;O00767;O95573;O60488;O14975	O95864;O95573;
Bacterial invasion of epithelial cells - Homo sapiens (human)	2	73	129	6486	1.37751	0.7685	0.906242	P09497;P09496;P61586;Q00610;P05556;P63000;P51636;Q03135;P12830;P18206;P84095;P60953;Q9UHD8;P60709	P18206;P60709;
Parkinson's disease - Homo sapiens (human)	3	141	129	6486	1.06977	0.7723	0.906242	P21796;P05141;P51970;P09936;P62253;P22314;P08754;P45880;P15954;P60604;Q9Y277;P22694;P04899	P09936;P22694;P04899;
Hepatitis B - Homo sapiens (human)	3	143	129	6486	1.05481	0.7791	0.906242	Q15904;P12004;P36897;P63104;Q9Y6K9;P23458;P04637;P25445;P24385;Q16531;Q09472;P31946;P01111;P05771;P27348;Q9Y277	P63104;P04637;Q16531;
Alcoholism - Homo sapiens (human)	3	144	129	6486	1.04748	0.7824	0.906242	Q99808;P06899;Q99878;Q9UBI6;P63092;P63218;P62136;P62158;Q9P0M6;P84243;Q96DB2;P08754;Q71DI3;P50150;Q93077;P01111;Q13547;P16104;P22694;Q71UI9;P04899;P62805;P62879;O75367;O14929	P06899;P22694;P04899;
Peroxisome - Homo sapiens (human)	2	79	129	6486	1.27289	0.7949	0.906242	P00441;Q06830;O43933;Q15067;O75874;P56589;O95573;O60488;P33897;O14975	Q06830;O95573;
Apoptosis - Homo sapiens (human)	2	85	129	6486	1.18304	0.8183	0.906242	Q12933;O00220;Q9Y6K9;P07384;P51617;P04637;P25445;P10644;P19438;Q13490;P22694	P04637;P22694;
Hypertrophic cardiomyopathy (HCM) - Homo sapiens (human)	2	85	129	6486	1.18304	0.8183	0.906242	P02545;P26006;P16615;P05556;P50402;Q14118;P18084;P17301;P16144;P60709	P16615;P60709;
Morphine addiction - Homo sapiens (human)	2	86	129	6486	1.16928	0.8219	0.906242	P51828;Q9UBI6;P63092;P63218;O43306;P08754;O60658;P50150;P05771;O60266;P22694;P04899;P62879	P22694;P04899;
GnRH signaling pathway - Homo sapiens (human)	2	88	129	6486	1.14271	0.829	0.906242	P00533;Q14573;Q13393;P51828;P63092;O43306;P62158;Q99075;P29992;P60953;P50148;P01111;P05771;O60266;P22694;O14939	P00533;P22694;
GABAergic synapse - Homo sapiens (human)	2	89	129	6486	1.12987	0.8324	0.906242	P15104;P51828;Q9H0R8;Q9UBI6;P31641;P63218;O43306;P08754;Q9H2H9;P50150;P05771;O60266;P22694;P04899;P62879;Q96QD8	P22694;P04899;
Circadian entrainment - Homo sapiens (human)	2	89	129	6486	1.12987	0.8324	0.906242	Q14573;P51828;Q9UBI6;P63092;P63218;O43306;P62158;P08754;P50150;P50148;P05771;O60266;P22694;P04899;P62879	P22694;P04899;
Retrograde endocannabinoid signaling - Homo sapiens (human)	2	96	129	6486	1.04748	0.8545	0.915536	Q14573;P51828;Q9UBI6;P63218;O43306;Q8NCG7;P08754;P50150;P50148;P05771;O60266;P22694;P04899;P62879;Q6IQ20	P22694;P04899;
